# Supplementary material for: Stochastic disturbance regimes alter patterns of ecosystem variability and recovery
Source: PLoS One. 2020 Mar 9;15(3):e0229927. doi: 10.1371/journal.pone.0229927 (PMC7062255; doi:10.1371/journal.pone.0229927)
Supplement: S1 Raw data — (ZIP) [file pone.0229927.s008.zip]

Archive with 18 entries (13 files):
- raw data/raw data/
- raw data/raw data/figure 1 and 5/
- raw data/raw data/figure 1 and 5/figures 1 and 5.xlsx
- raw data/raw data/figure 2/
- raw data/raw data/figure 2/allmeanrand.txt
- raw data/raw data/figure 2/freqmeanrand.txt
- raw data/raw data/figure 2/severitymeanrand.txt
- raw data/raw data/figure 2/sizemeanrand.txt
- raw data/raw data/figure 3 and 4 - S1/
- raw data/raw data/figure 3 and 4 - S1/original (Turner algorithm).txt
- raw data/raw data/figure 3 and 4 - S1/random all.txt
- raw data/raw data/figure 3 and 4 - S1/random frequency.txt
- raw data/raw data/figure 3 and 4 - S1/random severity.txt
- raw data/raw data/figure 3 and 4 - S1/random size.txt
- raw data/raw data/figure s2/
- raw data/raw data/figure s2/16rand.txt
- raw data/raw data/figure s2/4rand.txt
- raw data/raw data/figure s2/8rand.txt
