# Supplementary material for: Stochastic disturbance regimes alter patterns of ecosystem variability and recovery
Source: PLoS One. 2020 Mar 9;15(3):e0229927. doi: 10.1371/journal.pone.0229927 (PMC7062255; doi:10.1371/journal.pone.0229927)
Supplement: S1 Raw data — (ZIP) [file pone.0229927.s008.zip › raw data/raw data/figure 1 and 5/figures 1 and 5.xlsx]

## Sheet: original
	Stage 1	Stage 2	Stage 3	Stage 4	Stage 5	Stage 6	Stage 7	Stage 8
0
1	0	0	0	0	0	0	0	100
2	12.25	0	0	0	0	0	0	87.75
3	0	12.25	0	0	0	0	0	87.75
4	0	0	12.25	0	0	0	0	87.75
5	0	0	0	12.25	0	0	0	87.75
6	0	0	0	0	12.25	0	0	87.75
7	0	0	0	0	0	12.25	0	87.75
8	0	0	0	0	0	0	12.25	87.75
9	0	0	0	0	0	0	0	100
10	12.25	0	0	0	0	0	0	87.75
11	0	12.25	0	0	0	0	0	87.75
12	0	0	12.25	0	0	0	0	87.75
13	0	0	0	12.25	0	0	0	87.75
14	0	0	0	0	12.25	0	0	87.75
15	0	0	0	0	0	12.25	0	87.75
16	0	0	0	0	0	0	12.25	87.75
17	0	0	0	0	0	0	0	100
18	12.25	0	0	0	0	0	0	87.75
19	0	12.25	0	0	0	0	0	87.75
20	0	0	12.25	0	0	0	0	87.75
21	0	0	0	12.25	0	0	0	87.75
22	0	0	0	0	12.25	0	0	87.75
23	0	0	0	0	0	12.25	0	87.75
24	0	0	0	0	0	0	12.25	87.75
25	0	0	0	0	0	0	0	100
26	12.25	0	0	0	0	0	0	87.75
27	0	12.25	0	0	0	0	0	87.75
28	0	0	12.25	0	0	0	0	87.75
29	0	0	0	12.25	0	0	0	87.75
30	0	0	0	0	12.25	0	0	87.75
31	0	0	0	0	0	12.25	0	87.75
32	0	0	0	0	0	0	12.25	87.75
33	0	0	0	0	0	0	0	100
34	12.25	0	0	0	0	0	0	87.75
35	0	12.25	0	0	0	0	0	87.75
36	0	0	12.25	0	0	0	0	87.75
37	0	0	0	12.25	0	0	0	87.75
38	0	0	0	0	12.25	0	0	87.75
39	0	0	0	0	0	12.25	0	87.75
40	0	0	0	0	0	0	12.25	87.75
41	0	0	0	0	0	0	0	100
42	12.25	0	0	0	0	0	0	87.75
43	0	12.25	0	0	0	0	0	87.75
44	0	0	12.25	0	0	0	0	87.75
45	0	0	0	12.25	0	0	0	87.75
46	0	0	0	0	12.25	0	0	87.75
47	0	0	0	0	0	12.25	0	87.75
48	0	0	0	0	0	0	12.25	87.75
49	0	0	0	0	0	0	0	100
50	12.25	0	0	0	0	0	0	87.75
51	0	12.25	0	0	0	0	0	87.75
52	0	0	12.25	0	0	0	0	87.75
53	0	0	0	12.25	0	0	0	87.75
54	0	0	0	0	12.25	0	0	87.75
55	0	0	0	0	0	12.25	0	87.75
56	0	0	0	0	0	0	12.25	87.75
57	0	0	0	0	0	0	0	100
58	12.25	0	0	0	0	0	0	87.75
59	0	12.25	0	0	0	0	0	87.75
60	0	0	12.25	0	0	0	0	87.75
61	0	0	0	12.25	0	0	0	87.75
62	0	0	0	0	12.25	0	0	87.75
63	0	0	0	0	0	12.25	0	87.75
64	0	0	0	0	0	0	12.25	87.75
65	0	0	0	0	0	0	0	100
66	12.25	0	0	0	0	0	0	87.75
67	0	12.25	0	0	0	0	0	87.75
68	0	0	12.25	0	0	0	0	87.75
69	0	0	0	12.25	0	0	0	87.75
70	0	0	0	0	12.25	0	0	87.75
71	0	0	0	0	0	12.25	0	87.75
72	0	0	0	0	0	0	12.25	87.75
73	0	0	0	0	0	0	0	100
74	12.25	0	0	0	0	0	0	87.75
75	0	12.25	0	0	0	0	0	87.75
76	0	0	12.25	0	0	0	0	87.75
77	0	0	0	12.25	0	0	0	87.75
78	0	0	0	0	12.25	0	0	87.75
79	0	0	0	0	0	12.25	0	87.75
80	0	0	0	0	0	0	12.25	87.75
81	0	0	0	0	0	0	0	100
82	12.25	0	0	0	0	0	0	87.75
83	0	12.25	0	0	0	0	0	87.75
84	0	0	12.25	0	0	0	0	87.75
85	0	0	0	12.25	0	0	0	87.75
86	0	0	0	0	12.25	0	0	87.75
87	0	0	0	0	0	12.25	0	87.75
88	0	0	0	0	0	0	12.25	87.75
89	0	0	0	0	0	0	0	100
90	12.25	0	0	0	0	0	0	87.75
91	0	12.25	0	0	0	0	0	87.75
92	0	0	12.25	0	0	0	0	87.75
93	0	0	0	12.25	0	0	0	87.75
94	0	0	0	0	12.25	0	0	87.75
95	0	0	0	0	0	12.25	0	87.75
96	0	0	0	0	0	0	12.25	87.75
97	0	0	0	0	0	0	0	100
98	12.25	0	0	0	0	0	0	87.75
99	0	12.25	0	0	0	0	0	87.75
100	0	0	12.25	0	0	0	0	87.75
									4.14047
									89.3425

## Sheet: rndFreq
	Stage 1	Stage 2	Stage 3	Stage 4	Stage 5	Stage 6	Stage 7	Stage 8
0
1	0	0	0	0	0	0	0	100
2	0	0	0	0	0	0	0	100
3	0	0	0	0	0	0	0	100
4	0	0	0	0	0	0	0	100
5	0	0	0	0	0	0	0	100
6	0	0	0	0	0	0	0	100
7	0	0	0	0	0	0	0	100
8	0	0	0	0	0	0	0	100
9	12.25	0	0	0	0	0	0	87.75
10	12.25	12.25	0	0	0	0	0	75.5
11	0	12.25	12.25	0	0	0	0	75.5
12	0	0	12.25	12.25	0	0	0	75.5
13	0	0	0	12.25	12.25	0	0	75.5
14	0	0	0	0	12.25	12.25	0	75.5
15	0	0	0	0	0	12.25	12.25	75.5
16	0	0	0	0	0	0	12.25	87.75
17	0	0	0	0	0	0	0	100
18	0	0	0	0	0	0	0	100
19	0	0	0	0	0	0	0	100
20	0	0	0	0	0	0	0	100
21	0	0	0	0	0	0	0	100
22	0	0	0	0	0	0	0	100
23	0	0	0	0	0	0	0	100
24	0	0	0	0	0	0	0	100
25	0	0	0	0	0	0	0	100
26	0	0	0	0	0	0	0	100
27	0	0	0	0	0	0	0	100
28	12.25	0	0	0	0	0	0	87.75
29	0	12.25	0	0	0	0	0	87.75
30	0	0	12.25	0	0	0	0	87.75
31	0	0	0	12.25	0	0	0	87.75
32	0	0	0	0	12.25	0	0	87.75
33	0	0	0	0	0	12.25	0	87.75
34	0	0	0	0	0	0	12.25	87.75
35	12.25	0	0	0	0	0	0	87.75
36	0	12.25	0	0	0	0	0	87.75
37	0	0	12.25	0	0	0	0	87.75
38	0	0	0	12.25	0	0	0	87.75
39	0	0	0	0	12.25	0	0	87.75
40	0	0	0	0	0	12.25	0	87.75
41	0	0	0	0	0	0	12.25	87.75
42	12.25	0	0	0	0	0	0	87.75
43	0	12.25	0	0	0	0	0	87.75
44	0	0	12.25	0	0	0	0	87.75
45	0	0	0	12.25	0	0	0	87.75
46	24.5	0	0	0	7.56	0	0	67.94
47	0	24.5	0	0	0	7.56	0	67.94
48	0	0	24.5	0	0	0	7.56	67.94
49	0	0	0	24.5	0	0	0	75.5
50	0	0	0	0	24.5	0	0	75.5
51	0	0	0	0	0	24.5	0	75.5
52	0	0	0	0	0	0	24.5	75.5
53	0	0	0	0	0	0	0	100
54	0	0	0	0	0	0	0	100
55	0	0	0	0	0	0	0	100
56	0	0	0	0	0	0	0	100
57	0	0	0	0	0	0	0	100
58	0	0	0	0	0	0	0	100
59	0	0	0	0	0	0	0	100
60	0	0	0	0	0	0	0	100
61	0	0	0	0	0	0	0	100
62	12.25	0	0	0	0	0	0	87.75
63	0	12.25	0	0	0	0	0	87.75
64	12.25	0	12.25	0	0	0	0	75.5
65	0	12.25	0	12.25	0	0	0	75.5
66	0	0	12.25	0	12.25	0	0	75.5
67	0	0	0	12.25	0	12.25	0	75.5
68	0	0	0	0	12.25	0	12.25	75.5
69	0	0	0	0	0	12.25	0	87.75
70	0	0	0	0	0	0	12.25	87.75
71	0	0	0	0	0	0	0	100
72	0	0	0	0	0	0	0	100
73	0	0	0	0	0	0	0	100
74	0	0	0	0	0	0	0	100
75	0	0	0	0	0	0	0	100
76	12.25	0	0	0	0	0	0	87.75
77	0	12.25	0	0	0	0	0	87.75
78	0	0	12.25	0	0	0	0	87.75
79	0	0	0	12.25	0	0	0	87.75
80	12.25	0	0	0	8.05	0	0	79.7
81	0	12.25	0	0	0	8.05	0	79.7
82	0	0	12.25	0	0	0	8.05	79.7
83	0	0	0	12.25	0	0	0	87.75
84	0	0	0	0	12.25	0	0	87.75
85	0	0	0	0	0	12.25	0	87.75
86	12.25	0	0	0	0	0	11.34	76.41
87	12.25	12.25	0	0	0	0	0	75.5
88	0	12.25	12.25	0	0	0	0	75.5
89	0	0	12.25	12.25	0	0	0	75.5
90	0	0	0	12.25	12.25	0	0	75.5
91	0	0	0	0	12.25	12.25	0	75.5
92	0	0	0	0	0	12.25	12.25	75.5
93	0	0	0	0	0	0	12.25	87.75
94	0	0	0	0	0	0	0	100
95	0	0	0	0	0	0	0	100
96	0	0	0	0	0	0	0	100
97	0	0	0	0	0	0	0	100
98	0	0	0	0	0	0	0	100
99	0	0	0	0	0	0	0	100
100	0	0	0	0	0	0	0	100
									10.281
									89.1283

## Sheet: rndSize
	Stage 1	Stage 2	Stage 3	Stage 4	Stage 5	Stage 6	Stage 7	Stage 8
0
1	0	0	0	0	0	0	0	100
2	11.05	0	0	0	0	0	0	88.95
3	0	11.05	0	0	0	0	0	88.95
4	0	0	11.05	0	0	0	0	88.95
5	0	0	0	11.05	0	0	0	88.95
6	0	0	0	0	11.05	0	0	88.95
7	0	0	0	0	0	11.05	0	88.95
8	0	0	0	0	0	0	11.05	88.95
9	0	0	0	0	0	0	0	100
10	0.84	0	0	0	0	0	0	99.16
11	0	0.84	0	0	0	0	0	99.16
12	0	0	0.84	0	0	0	0	99.16
13	0	0	0	0.84	0	0	0	99.16
14	0	0	0	0	0.84	0	0	99.16
15	0	0	0	0	0	0.84	0	99.16
16	0	0	0	0	0	0	0.84	99.16
17	0	0	0	0	0	0	0	100
18	1.9	0	0	0	0	0	0	98.1
19	0	1.9	0	0	0	0	0	98.1
20	0	0	1.9	0	0	0	0	98.1
21	0	0	0	1.9	0	0	0	98.1
22	0	0	0	0	1.9	0	0	98.1
23	0	0	0	0	0	1.9	0	98.1
24	0	0	0	0	0	0	1.9	98.1
25	0	0	0	0	0	0	0	100
26	8.99	0	0	0	0	0	0	91.01
27	0	8.99	0	0	0	0	0	91.01
28	0	0	8.99	0	0	0	0	91.01
29	0	0	0	8.99	0	0	0	91.01
30	0	0	0	0	8.99	0	0	91.01
31	0	0	0	0	0	8.99	0	91.01
32	0	0	0	0	0	0	8.99	91.01
33	0	0	0	0	0	0	0	100
34	2.82	0	0	0	0	0	0	97.18
35	0	2.82	0	0	0	0	0	97.18
36	0	0	2.82	0	0	0	0	97.18
37	0	0	0	2.82	0	0	0	97.18
38	0	0	0	0	2.82	0	0	97.18
39	0	0	0	0	0	2.82	0	97.18
40	0	0	0	0	0	0	2.82	97.18
41	0	0	0	0	0	0	0	100
42	18.62	0	0	0	0	0	0	81.38
43	0	18.62	0	0	0	0	0	81.38
44	0	0	18.62	0	0	0	0	81.38
45	0	0	0	18.62	0	0	0	81.38
46	0	0	0	0	18.62	0	0	81.38
47	0	0	0	0	0	18.62	0	81.38
48	0	0	0	0	0	0	18.62	81.38
49	0	0	0	0	0	0	0	100
50	21.56	0	0	0	0	0	0	78.44
51	0	21.56	0	0	0	0	0	78.44
52	0	0	21.56	0	0	0	0	78.44
53	0	0	0	21.56	0	0	0	78.44
54	0	0	0	0	21.56	0	0	78.44
55	0	0	0	0	0	21.56	0	78.44
56	0	0	0	0	0	0	21.56	78.44
57	0	0	0	0	0	0	0	100
58	1.24	0	0	0	0	0	0	98.76
59	0	1.24	0	0	0	0	0	98.76
60	0	0	1.24	0	0	0	0	98.76
61	0	0	0	1.24	0	0	0	98.76
62	0	0	0	0	1.24	0	0	98.76
63	0	0	0	0	0	1.24	0	98.76
64	0	0	0	0	0	0	1.24	98.76
65	0	0	0	0	0	0	0	100
66	7.59	0	0	0	0	0	0	92.41
67	0	7.59	0	0	0	0	0	92.41
68	0	0	7.59	0	0	0	0	92.41
69	0	0	0	7.59	0	0	0	92.41
70	0	0	0	0	7.59	0	0	92.41
71	0	0	0	0	0	7.59	0	92.41
72	0	0	0	0	0	0	7.59	92.41
73	0	0	0	0	0	0	0	100
74	29.15	0	0	0	0	0	0	70.85
75	0	29.15	0	0	0	0	0	70.85
76	0	0	29.15	0	0	0	0	70.85
77	0	0	0	29.15	0	0	0	70.85
78	0	0	0	0	29.15	0	0	70.85
79	0	0	0	0	0	29.15	0	70.85
80	0	0	0	0	0	0	29.15	70.85
81	0	0	0	0	0	0	0	100
82	6.38	0	0	0	0	0	0	93.62
83	0	6.38	0	0	0	0	0	93.62
84	0	0	6.38	0	0	0	0	93.62
85	0	0	0	6.38	0	0	0	93.62
86	0	0	0	0	6.38	0	0	93.62
87	0	0	0	0	0	6.38	0	93.62
88	0	0	0	0	0	0	6.38	93.62
89	0	0	0	0	0	0	0	100
90	7.56	0	0	0	0	0	0	92.44
91	0	7.56	0	0	0	0	0	92.44
92	0	0	7.56	0	0	0	0	92.44
93	0	0	0	7.56	0	0	0	92.44
94	0	0	0	0	7.56	0	0	92.44
95	0	0	0	0	0	7.56	0	92.44
96	0	0	0	0	0	0	7.56	92.44
97	0	0	0	0	0	0	0	100
98	33.15	0	0	0	0	0	0	66.85
99	0	33.15	0	0	0	0	0	66.85
100	0	0	33.15	0	0	0	0	66.85
									9.53738
									90.7665

## Sheet: rndSeverity
	Stage 1	Stage 2	Stage 3	Stage 4	Stage 5	Stage 6	Stage 7	Stage 8
0
1	0	0	0	0	0	0	0	100
2	12.25	0	0	0	0	0	0	87.75
3	0	12.25	0	0	0	0	0	87.75
4	0	0	12.25	0	0	0	0	87.75
5	0	0	0	12.25	0	0	0	87.75
6	0	0	0	0	12.25	0	0	87.75
7	0	0	0	0	0	12.25	0	87.75
8	0	0	0	0	0	0	12.25	87.75
9	0	0	0	0	0	0	0	100
10	0.01	12.24	0	0	0	0	0	87.75
11	0	0.01	12.24	0	0	0	0	87.75
12	0	0	0.01	12.24	0	0	0	87.75
13	0	0	0	0.01	12.24	0	0	87.75
14	0	0	0	0	0.01	12.24	0	87.75
15	0	0	0	0	0	0.01	12.24	87.75
16	0	0	0	0	0	0	0.01	99.99
17	0	0	0	0	0	0	0	100
18	0.01	12.24	0	0	0	0	0	87.75
19	0	0.01	12.24	0	0	0	0	87.75
20	0	0	0.01	12.24	0	0	0	87.75
21	0	0	0	0.01	12.24	0	0	87.75
22	0	0	0	0	0.01	12.24	0	87.75
23	0	0	0	0	0	0.01	12.24	87.75
24	0	0	0	0	0	0	0.01	99.99
25	0	0	0	0	0	0	0	100
26	0	0	0	0.01	0	12.24	0	87.75
27	0	0	0	0	0.01	0	12.24	87.75
28	0	0	0	0	0	0.01	0	99.99
29	0	0	0	0	0	0	0.01	99.99
30	0	0	0	0	0	0	0	100
31	0	0	0	0	0	0	0	100
32	0	0	0	0	0	0	0	100
33	0	0	0	0	0	0	0	100
34	12.25	0	0	0	0	0	0	87.75
35	0	12.25	0	0	0	0	0	87.75
36	0	0	12.25	0	0	0	0	87.75
37	0	0	0	12.25	0	0	0	87.75
38	0	0	0	0	12.25	0	0	87.75
39	0	0	0	0	0	12.25	0	87.75
40	0	0	0	0	0	0	12.25	87.75
41	0	0	0	0	0	0	0	100
42	0	0	0	0.01	0	12.24	0	87.75
43	0	0	0	0	0.01	0	12.24	87.75
44	0	0	0	0	0	0.01	0	99.99
45	0	0	0	0	0	0	0.01	99.99
46	0	0	0	0	0	0	0	100
47	0	0	0	0	0	0	0	100
48	0	0	0	0	0	0	0	100
49	0	0	0	0	0	0	0	100
50	12.25	0	0	0	0	0	0	87.75
51	0	12.25	0	0	0	0	0	87.75
52	0	0	12.25	0	0	0	0	87.75
53	0	0	0	12.25	0	0	0	87.75
54	0	0	0	0	12.25	0	0	87.75
55	0	0	0	0	0	12.25	0	87.75
56	0	0	0	0	0	0	12.25	87.75
57	0	0	0	0	0	0	0	100
58	0	0	0	0	0	0.01	12.24	87.75
59	0	0	0	0	0	0	0.01	99.99
60	0	0	0	0	0	0	0	100
61	0	0	0	0	0	0	0	100
62	0	0	0	0	0	0	0	100
63	0	0	0	0	0	0	0	100
64	0	0	0	0	0	0	0	100
65	0	0	0	0	0	0	0	100
66	0	0	0	0	0	0.01	12.24	87.75
67	0	0	0	0	0	0	0.01	99.99
68	0	0	0	0	0	0	0	100
69	0	0	0	0	0	0	0	100
70	0	0	0	0	0	0	0	100
71	0	0	0	0	0	0	0	100
72	0	0	0	0	0	0	0	100
73	0	0	0	0	0	0	0	100
74	0.01	0	0	12.24	0	0	0	87.75
75	0	0.01	0	0	12.24	0	0	87.75
76	0	0	0.01	0	0	12.24	0	87.75
77	0	0	0	0.01	0	0	12.24	87.75
78	0	0	0	0	0.01	0	0	99.99
79	0	0	0	0	0	0.01	0	99.99
80	0	0	0	0	0	0	0.01	99.99
81	0	0	0	0	0	0	0	100
82	0	0	0	0.01	0	12.24	0	87.75
83	0	0	0	0	0.01	0	12.24	87.75
84	0	0	0	0	0	0.01	0	99.99
85	0	0	0	0	0	0	0.01	99.99
86	0	0	0	0	0	0	0	100
87	0	0	0	0	0	0	0	100
88	0	0	0	0	0	0	0	100
89	0	0	0	0	0	0	0	100
90	0	0	0	0.01	0	12.24	0	87.75
91	0	0	0	0	0.01	0	12.24	87.75
92	0	0	0	0	0	0.01	0	99.99
93	0	0	0	0	0	0	0.01	99.99
94	0	0	0	0	0	0	0	100
95	0	0	0	0	0	0	0	100
96	0	0	0	0	0	0	0	100
97	0	0	0	0	0	0	0	100
98	0.01	12.24	0	0	0	0	0	87.75
99	0	0.01	12.24	0	0	0	0	87.75
100	0	0	0.01	12.24	0	0	0	87.75
									6.15435
									93.8735

## Sheet: rndAll
	Stage 1	Stage 2	Stage 3	Stage 4	Stage 5	Stage 6	Stage 7	Stage 8
0
1	0	0	0	0	0	0	0	100
2	0	0	0	0	0	0	0	100
3	0	0	0	0	0	0	0	100
4	0	0	0	0	0	0	0	100
5	0	0	0	0	0	0	0	100
6	0	0	0	0	0	0	0	100
7	0	0	0	0	0	0	0	100
8	0	0	0	0	0	0	0	100
9	0	0	0	0	0	0	0	100
10	0	0	0	0	0	0	0	100
11	0	0	0	0	0	0	0	100
12	0	0	0	0	0	0	0	100
13	0	0	0	0	0	0	0	100
14	0	0	0	0	0	0	0	100
15	0	0.01	0	0	22.95	0	0	77.04
16	0	0	0.01	0	0	22.95	0	77.04
17	0	0	0	0.01	0	0	22.95	77.04
18	0	0	0	0	0.01	0	0	99.99
19	0	0	0	0	0	0.01	0	99.99
20	0	0	0	0	0	0	0.01	99.99
21	0	0	0	0	0	0	0	100
22	0	0	0	0	0	0	0	100
23	0	0	0	0	0	0	0	100
24	0	0	0	0	0	0	0	100
25	0	0	0	0	0	0	0	100
26	0	0	0	0	0	0	0	100
27	0	0	0	0	0	0	0	100
28	0	0	0	0	0	0	0	100
29	0	0	0	0	0	0	0	100
30	0	0	0	0	0	0	0	100
31	0	0	0	0	0	0	0	100
32	0	0	0	0	0	0	0	100
33	0	0	0	0	0	0	0	100
34	0	0	0	0	0	0.01	0.17	99.82
35	0	0	0	0	0	0	0.01	99.99
36	0	0	0	0	0	0	0	100
37	0	0	0	0	0	0	0	100
38	0	0	0	0	0	0	0	100
39	0	0	0	0	0	0	0	100
40	0	0	0	0	0	0	0	100
41	0	0	0	0	0	0	0	100
42	0	0.01	0	0	11.01	0	0	88.98
43	0	0	0.01	0	0	11.01	0	88.98
44	0	0	0	0.01	0	0	11.01	88.98
45	0	0	0	0	0.01	0	0	99.99
46	0	0	0	0	0	0.01	0	99.99
47	0	0	0	0	0	0	0.01	99.99
48	0.01	0	25.51	0	0	0	0	74.48
49	8.69	0.01	0	25.81	0	0	0	65.49
50	0	8.69	0.01	0	25.81	0	0	65.49
51	0	0	8.69	0.01	0	25.81	0	65.49
52	0	0	0	8.69	0.01	0	25.81	65.49
53	0	0	0	0	8.69	0.01	0	91.3
54	0	0	0	0	0	8.69	0.01	91.3
55	0	0	0	0	0	0	8.69	91.31
56	34.02	0	0	0	0	0	0	65.98
57	0	34.02	0	0	0	0	0	65.98
58	0	0	34.02	0	0	0	0	65.98
59	0	0	0	34.02	0	0	0	65.98
60	1.44	0	0.9	0	32.58	0	0	65.08
61	0	1.44	0	0.9	0	32.58	0	65.08
62	0	0	1.44	0	0.9	0	32.58	65.08
63	0	0	0	1.44	0	0.9	0	97.66
64	0	0.01	0	0	11.72	0	0.9	87.37
65	0	0	0.01	0	0	11.72	0	88.27
66	0	0	0	0.01	0	0	11.72	88.27
67	0	0	0	0	0.01	0	0	99.99
68	0	0	0	0	0	0.01	0	99.99
69	0.01	0	24.59	0	0	0	0.01	75.39
70	0	0.01	0	24.59	0	0	0	75.4
71	0	0	0.01	0	24.59	0	0	75.4
72	0	0	0	0.01	0	24.59	0	75.4
73	0	0	0	0	0.01	0	24.59	75.4
74	0	0	0	0	0	0.01	0	99.99
75	0	0	0	0	0	0	0.01	99.99
76	0	0	0	0	0	0	0	100
77	0	0	0	0	0	0	0	100
78	0	0	0	0	0	0	0	100
79	0	0	0	0	0	0	0	100
80	0.01	0	21.65	0	0	0	0	78.34
81	0	0.01	0	21.65	0	0	0	78.34
82	0	0	0.01	0	21.65	0	0	78.34
83	0	0	0	0.02	0	40.64	0	59.34
84	0	0	0	0	0.02	0	40.64	59.34
85	0	0	0	0	0	0.03	31.95	68.02
86	0	0	0	0	0	0	0.03	99.97
87	0	0	0	0	0	0	0	100
88	0	0	0	0	0	0	0	100
89	0	0	0	0	0	0	0	100
90	0	0	0	0	0	0	0	100
91	0	0	0	0	0	0	0	100
92	0	0	0	0	0	0	0	100
93	0	0	0	0	0	0	0	100
94	0	0	0	0	0	0	0	100
95	0	0	0	0	0	0	0	100
96	0	0	0	0	0	0	0	100
97	0	0	0	0	0	0	0	100
98	0	0	0	0	0	0	0	100
99	0	0	0	0	0	0	0	100
100	0	0	0	0	0	0	0	100
									13.2827
									91.2753

## Sheet: cross
	Deterministic	Frequency	Extent	Severity	Random
0.01	0.3162	0.3162	0.3162	0.3162	0.3162
0.0126	0.3162	0.3162	0.3162	0.3162	0.3162
0.0158	0.3162	0.3162	0.3162	0.3162	0.3162
0.02	0.3162	0.3162	0.3162	0.3162	0.3162
0.0251	0.3162	0.3162	0.3162	0.3162	0.3162
0.0316	0.3162	0.3162	0.3163	0.3163	0.3163
0.0398	0.3163	0.3163	0.3162	0.3163	0.3162
0.0501	0.3219	0.3162	0.3165	0.317	0.3164
0.0631	0.3187	0.3176	0.3189	0.3208	0.3195
0.0794	0.3336	0.3238	0.3226	0.3214	0.3198
0.1	0.3359	0.3499	0.3298	0.3501	0.3657
0.1259	0.4531	0.5457	0.4464	0.6101	0.6749
0.1585	0.721	0.9989	0.7475	1.1056	1.6973
0.1995	1.3432	1.9893	1.4787	2.1917	3.7447
0.2512	2.9337	3.5666	3.7721	4.6021	6.787
0.3162	3.5108	5.6402	4.6776	5.3828	10.608
0.3981	4.7095	7.8524	6.8642	6.8718	14.145
0.5012	6.4314	10.2167	11.8456	8.983	17.2567
0.631	6.4125	12.4159	11.8726	8.922	19.3617
0.7943	6.5656	14.1401	13.2308	9.2891	20.4227
1	6.1219	15.2405	14.4168	9.0962	20.6231
1.2589	5.9108	15.738	15.7281	8.7159	20.1478
1.5849	5.9279	15.8632	15.8081	8.6856	19.4128
1.9953	5.8987	15.6528	15.8377	8.7189	18.286
2.5119	5.3214	15.1074	14.8799	7.8986	17.035
3.1623	5.1067	14.2642	13.895	7.3747	15.7849
3.9811	5.1059	13.4241	13.9041	7.3704	14.4177
5.0119	4.1267	12.412	12.2037	6.4071	13.0043
6.3096	0.1804	11.4102	10.9306	6.1197	12.0515
7.9433	4.0527	10.4057	11.0999	6.0929	10.6865
10	5.6137	9.5	10.7929	5.8846	9.4946
12.5893	6.1077	8.5898	10.1754	5.4996	8.7016
15.8489	6.0774	7.7611	9.643	5.1159	7.7497
19.9526	5.8442	6.9996	8.9734	4.7241	6.9988
25.1189	5.4337	6.2784	7.9417	4.2831	6.2129
31.6228	5.0647	5.6276	7.2231	3.8859	5.5293
39.8107	4.6546	5.0731	6.714	3.5123	4.8543
50.1187	4.2156	4.4847	5.8916	3.1515	4.5939
63.0957	3.8239	4.0354	5.5243	2.8155	3.9133
79.4328	3.4627	3.6013	4.7926	2.5632	3.6087
100	3.1256	3.2148	4.3829	2.2826	2.9466
125.892	2.8066	2.8853	3.802	2.07	2.6799
158.489	2.5132	2.5578	3.5903	1.8024	2.4679
199.526	2.2513	2.2753	3.1946	1.6419	2.2647
251.189	2.0135	2.0239	2.9249	1.5309	1.9602
316.228	1.8017	1.8151	2.4836	1.2633	1.7596
398.107	1.6094	1.6219	2.2048	1.1808	1.6962
501.187	1.4393	1.4429	1.9777	1.0264	1.43
630.957	1.2851	1.2918	1.9087	0.927	1.4731
794.328	1.1454	1.1532	1.471	0.819	0.9609
1000	1.0213	1.0242	1.5533	0.7337	1.1277
