# Supplementary material for: Stochastic disturbance regimes alter patterns of ecosystem variability and recovery
Source: PLoS One. 2020 Mar 9;15(3):e0229927. doi: 10.1371/journal.pone.0229927 (PMC7062255; doi:10.1371/journal.pone.0229927)
Supplement: S1 Raw data — (ZIP) [file pone.0229927.s008.zip › raw data/raw data/figure 2/allmeanrand.txt]

1 1000.0 99.9999
2 1000.0 99.9997
3 1000.0 99.9996
4 1000.0 99.9992
5 1000.0 99.9990
6 1000.0 99.9981
7 1000.0 99.9978
8 1000.0 99.9967
9 1000.0 99.9968
10 1000.0 99.9956
11 1000.0 99.9946
12 1000.0 99.9934
13 1000.0 99.9915
14 1000.0 99.9925
15 1000.0 99.9882
16 1000.0 99.9909
17 1000.0 99.9895
18 1000.0 99.9847
19 1000.0 99.9851
20 1000.0 99.9839
21 1000.0 99.9833
22 1000.0 99.9799
23 1000.0 99.9745
24 1000.0 99.9746
25 1000.0 99.9799
26 1000.0 99.9715
27 1000.0 99.9696
28 1000.0 99.9696
29 1000.0 99.9682
30 1000.0 99.9582
31 1000.0 99.9601
32 1000.0 99.9623
33 1000.0 99.9465
34 1000.0 99.9534
35 1000.0 99.9454
36 1000.0 99.9414
37 1000.0 99.9502
38 1000.0 99.9482
39 1000.0 99.9424
40 1000.0 99.9281
41 1000.0 99.9332
42 1000.0 99.9312
43 1000.0 99.9265
44 1000.0 99.9147
45 1000.0 99.9213
46 1000.0 99.9151
47 1000.0 99.9082
48 1000.0 99.8981
49 1000.0 99.9123
50 1000.0 99.8948
51 1000.0 99.8822
52 1000.0 99.9010
53 1000.0 99.8717
54 1000.0 99.8878
55 1000.0 99.8825
56 1000.0 99.8673
57 1000.0 99.8691
58 1000.0 99.8875
59 1000.0 99.8668
60 1000.0 99.8665
61 1000.0 99.8751
62 1000.0 99.8508
63 1000.0 99.8536
64 1000.0 99.8499
65 1000.0 99.8216
66 1000.0 99.8673
67 1000.0 99.8354
68 1000.0 99.8216
69 1000.0 99.8168
70 1000.0 99.8239
71 1000.0 99.8226
72 1000.0 99.8255
73 1000.0 99.8540
74 1000.0 99.7920
75 1000.0 99.8497
76 1000.0 99.7783
77 1000.0 99.8242
78 1000.0 99.8050
79 1000.0 99.8396
80 1000.0 99.8239
81 1000.0 99.8273
82 1000.0 99.8158
83 1000.0 99.8234
84 1000.0 99.7935
85 1000.0 99.7776
86 1000.0 99.8124
87 1000.0 99.7802
88 1000.0 99.7898
89 1000.0 99.8186
90 1000.0 99.7854
91 1000.0 99.7647
92 1000.0 99.7654
93 1000.0 99.7814
94 1000.0 99.7794
95 1000.0 99.7772
96 1000.0 99.7696
97 1000.0 99.8052
98 1000.0 99.7626
99 1000.0 99.7674

1 794.3282 99.9999
2 794.3282 99.9997
3 794.3282 99.9994
4 794.3282 99.9991
5 794.3282 99.9983
6 794.3282 99.9982
7 794.3282 99.9977
8 794.3282 99.9960
9 794.3282 99.9957
10 794.3282 99.9951
11 794.3282 99.9938
12 794.3282 99.9923
13 794.3282 99.9917
14 794.3282 99.9914
15 794.3282 99.9884
16 794.3282 99.9878
17 794.3282 99.9861
18 794.3282 99.9839
19 794.3282 99.9793
20 794.3282 99.9785
21 794.3282 99.9730
22 794.3282 99.9699
23 794.3282 99.9707
24 794.3282 99.9690
25 794.3282 99.9661
26 794.3282 99.9647
27 794.3282 99.9588
28 794.3282 99.9581
29 794.3282 99.9527
30 794.3282 99.9593
31 794.3282 99.9604
32 794.3282 99.9463
33 794.3282 99.9489
34 794.3282 99.9398
35 794.3282 99.9428
36 794.3282 99.9309
37 794.3282 99.9262
38 794.3282 99.9259
39 794.3282 99.9112
40 794.3282 99.9168
41 794.3282 99.9113
42 794.3282 99.9125
43 794.3282 99.8966
44 794.3282 99.8943
45 794.3282 99.8844
46 794.3282 99.8927
47 794.3282 99.8779
48 794.3282 99.8635
49 794.3282 99.8776
50 794.3282 99.8677
51 794.3282 99.8682
52 794.3282 99.8539
53 794.3282 99.8449
54 794.3282 99.8584
55 794.3282 99.8427
56 794.3282 99.8672
57 794.3282 99.8130
58 794.3282 99.8683
59 794.3282 99.8453
60 794.3282 99.8214
61 794.3282 99.8243
62 794.3282 99.7984
63 794.3282 99.7809
64 794.3282 99.7934
65 794.3282 99.8184
66 794.3282 99.8221
67 794.3282 99.7797
68 794.3282 99.8000
69 794.3282 99.7900
70 794.3282 99.7976
71 794.3282 99.7987
72 794.3282 99.7897
73 794.3282 99.7759
74 794.3282 99.7800
75 794.3282 99.7605
76 794.3282 99.7946
77 794.3282 99.7578
78 794.3282 99.7567
79 794.3282 99.7977
80 794.3282 99.7306
81 794.3282 99.7457
82 794.3282 99.7622
83 794.3282 99.7596
84 794.3282 99.7627
85 794.3282 99.7689
86 794.3282 99.7316
87 794.3282 99.7421
88 794.3282 99.7255
89 794.3282 99.7438
90 794.3282 99.7186
91 794.3282 99.7507
92 794.3282 99.7574
93 794.3282 99.7158
94 794.3282 99.7029
95 794.3282 99.7278
96 794.3282 99.7111
97 794.3282 99.7104
98 794.3282 99.7536
99 794.3282 99.7034

1 630.9573 99.9999
2 630.9573 99.9995
3 630.9573 99.9993
4 630.9573 99.9989
5 630.9573 99.9981
6 630.9573 99.9973
7 630.9573 99.9967
8 630.9573 99.9956
9 630.9573 99.9950
10 630.9573 99.9928
11 630.9573 99.9913
12 630.9573 99.9899
13 630.9573 99.9874
14 630.9573 99.9880
15 630.9573 99.9854
16 630.9573 99.9837
17 630.9573 99.9828
18 630.9573 99.9822
19 630.9573 99.9789
20 630.9573 99.9751
21 630.9573 99.9668
22 630.9573 99.9669
23 630.9573 99.9635
24 630.9573 99.9593
25 630.9573 99.9616
26 630.9573 99.9594
27 630.9573 99.9475
28 630.9573 99.9454
29 630.9573 99.9495
30 630.9573 99.9462
31 630.9573 99.9308
32 630.9573 99.9356
33 630.9573 99.9376
34 630.9573 99.9145
35 630.9573 99.9174
36 630.9573 99.9222
37 630.9573 99.9125
38 630.9573 99.9009
39 630.9573 99.8981
40 630.9573 99.8984
41 630.9573 99.8832
42 630.9573 99.9053
43 630.9573 99.8724
44 630.9573 99.8670
45 630.9573 99.8680
46 630.9573 99.8491
47 630.9573 99.8683
48 630.9573 99.8255
49 630.9573 99.8524
50 630.9573 99.8523
51 630.9573 99.8314
52 630.9573 99.8420
53 630.9573 99.8029
54 630.9573 99.8171
55 630.9573 99.8034
56 630.9573 99.8086
57 630.9573 99.8071
58 630.9573 99.8243
59 630.9573 99.7826
60 630.9573 99.7859
61 630.9573 99.7783
62 630.9573 99.7539
63 630.9573 99.7764
64 630.9573 99.7540
65 630.9573 99.7492
66 630.9573 99.7558
67 630.9573 99.7444
68 630.9573 99.7856
69 630.9573 99.7440
70 630.9573 99.7245
71 630.9573 99.7643
72 630.9573 99.7175
73 630.9573 99.6921
74 630.9573 99.7066
75 630.9573 99.7090
76 630.9573 99.7385
77 630.9573 99.7157
78 630.9573 99.7143
79 630.9573 99.7046
80 630.9573 99.6961
81 630.9573 99.7118
82 630.9573 99.7027
83 630.9573 99.6783
84 630.9573 99.6810
85 630.9573 99.6163
86 630.9573 99.6826
87 630.9573 99.7025
88 630.9573 99.6705
89 630.9573 99.6302
90 630.9573 99.6390
91 630.9573 99.6814
92 630.9573 99.6263
93 630.9573 99.6767
94 630.9573 99.6576
95 630.9573 99.6646
96 630.9573 99.6766
97 630.9573 99.6349
98 630.9573 99.6797
99 630.9573 99.6456

1 501.1872 99.9998
2 501.1872 99.9995
3 501.1872 99.9990
4 501.1872 99.9985
5 501.1872 99.9978
6 501.1872 99.9964
7 501.1872 99.9956
8 501.1872 99.9937
9 501.1872 99.9934
10 501.1872 99.9909
11 501.1872 99.9882
12 501.1872 99.9879
13 501.1872 99.9862
14 501.1872 99.9836
15 501.1872 99.9794
16 501.1872 99.9803
17 501.1872 99.9734
18 501.1872 99.9742
19 501.1872 99.9709
20 501.1872 99.9696
21 501.1872 99.9632
22 501.1872 99.9574
23 501.1872 99.9501
24 501.1872 99.9563
25 501.1872 99.9502
26 501.1872 99.9338
27 501.1872 99.9450
28 501.1872 99.9398
29 501.1872 99.9282
30 501.1872 99.9307
31 501.1872 99.9245
32 501.1872 99.9196
33 501.1872 99.9046
34 501.1872 99.9095
35 501.1872 99.9056
36 501.1872 99.9118
37 501.1872 99.9016
38 501.1872 99.8812
39 501.1872 99.8854
40 501.1872 99.8615
41 501.1872 99.8650
42 501.1872 99.8526
43 501.1872 99.8643
44 501.1872 99.8483
45 501.1872 99.8475
46 501.1872 99.8396
47 501.1872 99.7985
48 501.1872 99.7856
49 501.1872 99.7942
50 501.1872 99.7881
51 501.1872 99.7793
52 501.1872 99.7970
53 501.1872 99.7761
54 501.1872 99.7433
55 501.1872 99.7392
56 501.1872 99.7701
57 501.1872 99.7429
58 501.1872 99.7867
59 501.1872 99.7212
60 501.1872 99.7202
61 501.1872 99.6819
62 501.1872 99.6826
63 501.1872 99.7082
64 501.1872 99.7380
65 501.1872 99.7027
66 501.1872 99.7395
67 501.1872 99.6830
68 501.1872 99.7520
69 501.1872 99.6296
70 501.1872 99.6752
71 501.1872 99.6626
72 501.1872 99.6721
73 501.1872 99.6711
74 501.1872 99.6510
75 501.1872 99.6366
76 501.1872 99.6356
77 501.1872 99.6106
78 501.1872 99.6332
79 501.1872 99.6392
80 501.1872 99.6058
81 501.1872 99.6468
82 501.1872 99.6045
83 501.1872 99.6049
84 501.1872 99.6011
85 501.1872 99.5209
86 501.1872 99.5958
87 501.1872 99.5985
88 501.1872 99.5883
89 501.1872 99.5653
90 501.1872 99.5755
91 501.1872 99.6031
92 501.1872 99.5510
93 501.1872 99.5253
94 501.1872 99.5823
95 501.1872 99.5596
96 501.1872 99.5796
97 501.1872 99.5429
98 501.1872 99.5690
99 501.1872 99.5684

1 398.1072 99.9998
2 398.1072 99.9994
3 398.1072 99.9987
4 398.1072 99.9979
5 398.1072 99.9969
6 398.1072 99.9957
7 398.1072 99.9942
8 398.1072 99.9928
9 398.1072 99.9912
10 398.1072 99.9893
11 398.1072 99.9875
12 398.1072 99.9859
13 398.1072 99.9809
14 398.1072 99.9764
15 398.1072 99.9736
16 398.1072 99.9730
17 398.1072 99.9695
18 398.1072 99.9663
19 398.1072 99.9587
20 398.1072 99.9592
21 398.1072 99.9596
22 398.1072 99.9490
23 398.1072 99.9424
24 398.1072 99.9386
25 398.1072 99.9302
26 398.1072 99.9179
27 398.1072 99.9224
28 398.1072 99.9248
29 398.1072 99.9123
30 398.1072 99.9100
31 398.1072 99.8875
32 398.1072 99.8792
33 398.1072 99.8726
34 398.1072 99.8843
35 398.1072 99.8665
36 398.1072 99.8646
37 398.1072 99.8511
38 398.1072 99.8349
39 398.1072 99.8227
40 398.1072 99.8426
41 398.1072 99.8040
42 398.1072 99.8231
43 398.1072 99.8047
44 398.1072 99.7854
45 398.1072 99.7696
46 398.1072 99.7660
47 398.1072 99.7683
48 398.1072 99.7627
49 398.1072 99.7314
50 398.1072 99.7347
51 398.1072 99.7619
52 398.1072 99.7753
53 398.1072 99.7112
54 398.1072 99.7168
55 398.1072 99.7137
56 398.1072 99.6835
57 398.1072 99.6985
58 398.1072 99.6629
59 398.1072 99.6825
60 398.1072 99.6380
61 398.1072 99.6617
62 398.1072 99.6466
63 398.1072 99.6341
64 398.1072 99.6366
65 398.1072 99.6511
66 398.1072 99.6370
67 398.1072 99.5793
68 398.1072 99.6009
69 398.1072 99.5951
70 398.1072 99.5776
71 398.1072 99.5540
72 398.1072 99.5586
73 398.1072 99.5714
74 398.1072 99.5191
75 398.1072 99.5556
76 398.1072 99.5110
77 398.1072 99.5327
78 398.1072 99.5333
79 398.1072 99.4363
80 398.1072 99.5376
81 398.1072 99.5116
82 398.1072 99.5301
83 398.1072 99.4856
84 398.1072 99.4935
85 398.1072 99.5129
86 398.1072 99.4928
87 398.1072 99.4928
88 398.1072 99.5243
89 398.1072 99.4434
90 398.1072 99.4208
91 398.1072 99.4563
92 398.1072 99.4564
93 398.1072 99.5032
94 398.1072 99.4158
95 398.1072 99.4849
96 398.1072 99.4486
97 398.1072 99.4450
98 398.1072 99.4271
99 398.1072 99.4551

1 316.2278 99.9997
2 316.2278 99.9992
3 316.2278 99.9983
4 316.2278 99.9973
5 316.2278 99.9966
6 316.2278 99.9945
7 316.2278 99.9930
8 316.2278 99.9902
9 316.2278 99.9895
10 316.2278 99.9865
11 316.2278 99.9846
12 316.2278 99.9802
13 316.2278 99.9753
14 316.2278 99.9734
15 316.2278 99.9744
16 316.2278 99.9652
17 316.2278 99.9652
18 316.2278 99.9582
19 316.2278 99.9516
20 316.2278 99.9512
21 316.2278 99.9413
22 316.2278 99.9351
23 316.2278 99.9298
24 316.2278 99.9216
25 316.2278 99.9152
26 316.2278 99.9062
27 316.2278 99.9051
28 316.2278 99.9020
29 316.2278 99.8914
30 316.2278 99.8945
31 316.2278 99.8769
32 316.2278 99.8651
33 316.2278 99.8425
34 316.2278 99.8571
35 316.2278 99.8381
36 316.2278 99.8253
37 316.2278 99.8296
38 316.2278 99.8049
39 316.2278 99.7941
40 316.2278 99.8106
41 316.2278 99.7858
42 316.2278 99.7908
43 316.2278 99.7542
44 316.2278 99.7201
45 316.2278 99.7462
46 316.2278 99.7224
47 316.2278 99.7598
48 316.2278 99.6681
49 316.2278 99.7068
50 316.2278 99.6602
51 316.2278 99.6302
52 316.2278 99.6525
53 316.2278 99.6202
54 316.2278 99.6804
55 316.2278 99.6190
56 316.2278 99.6451
57 316.2278 99.6048
58 316.2278 99.5807
59 316.2278 99.5677
60 316.2278 99.5775
61 316.2278 99.5392
62 316.2278 99.5254
63 316.2278 99.4986
64 316.2278 99.5622
65 316.2278 99.5007
66 316.2278 99.4834
67 316.2278 99.4772
68 316.2278 99.4612
69 316.2278 99.4706
70 316.2278 99.4982
71 316.2278 99.4724
72 316.2278 99.4337
73 316.2278 99.4496
74 316.2278 99.3873
75 316.2278 99.4460
76 316.2278 99.4014
77 316.2278 99.4238
78 316.2278 99.4500
79 316.2278 99.4139
80 316.2278 99.3639
81 316.2278 99.3725
82 316.2278 99.3975
83 316.2278 99.3607
84 316.2278 99.4221
85 316.2278 99.3513
86 316.2278 99.3421
87 316.2278 99.3655
88 316.2278 99.3721
89 316.2278 99.3624
90 316.2278 99.3041
91 316.2278 99.3546
92 316.2278 99.3027
93 316.2278 99.2865
94 316.2278 99.3302
95 316.2278 99.3019
96 316.2278 99.3123
97 316.2278 99.2653
98 316.2278 99.2710
99 316.2278 99.3487

1 251.1886 99.9996
2 251.1886 99.9990
3 251.1886 99.9981
4 251.1886 99.9967
5 251.1886 99.9952
6 251.1886 99.9932
7 251.1886 99.9910
8 251.1886 99.9878
9 251.1886 99.9849
10 251.1886 99.9799
11 251.1886 99.9792
12 251.1886 99.9747
13 251.1886 99.9684
14 251.1886 99.9673
15 251.1886 99.9625
16 251.1886 99.9508
17 251.1886 99.9495
18 251.1886 99.9495
19 251.1886 99.9393
20 251.1886 99.9315
21 251.1886 99.9230
22 251.1886 99.9221
23 251.1886 99.9124
24 251.1886 99.9048
25 251.1886 99.8891
26 251.1886 99.8869
27 251.1886 99.8913
28 251.1886 99.8802
29 251.1886 99.8521
30 251.1886 99.8478
31 251.1886 99.8443
32 251.1886 99.8208
33 251.1886 99.8219
34 251.1886 99.8239
35 251.1886 99.8058
36 251.1886 99.7775
37 251.1886 99.7990
38 251.1886 99.7671
39 251.1886 99.7552
40 251.1886 99.7616
41 251.1886 99.7161
42 251.1886 99.7159
43 251.1886 99.6814
44 251.1886 99.7204
45 251.1886 99.6843
46 251.1886 99.6343
47 251.1886 99.6686
48 251.1886 99.6218
49 251.1886 99.6012
50 251.1886 99.6213
51 251.1886 99.6197
52 251.1886 99.6187
53 251.1886 99.5366
54 251.1886 99.5342
55 251.1886 99.4568
56 251.1886 99.5193
57 251.1886 99.5171
58 251.1886 99.5180
59 251.1886 99.4090
60 251.1886 99.4318
61 251.1886 99.4186
62 251.1886 99.4782
63 251.1886 99.3799
64 251.1886 99.4016
65 251.1886 99.4266
66 251.1886 99.4193
67 251.1886 99.3236
68 251.1886 99.3066
69 251.1886 99.2543
70 251.1886 99.3124
71 251.1886 99.3510
72 251.1886 99.3797
73 251.1886 99.2534
74 251.1886 99.3025
75 251.1886 99.2707
76 251.1886 99.2754
77 251.1886 99.2925
78 251.1886 99.2398
79 251.1886 99.3114
80 251.1886 99.2570
81 251.1886 99.2753
82 251.1886 99.1870
83 251.1886 99.1235
84 251.1886 99.1830
85 251.1886 99.2150
86 251.1886 99.1625
87 251.1886 99.1855
88 251.1886 99.2149
89 251.1886 99.1932
90 251.1886 99.1685
91 251.1886 99.1317
92 251.1886 99.1467
93 251.1886 99.1659
94 251.1886 99.0880
95 251.1886 99.1339
96 251.1886 99.0908
97 251.1886 99.1635
98 251.1886 99.0713
99 251.1886 99.1708

1 199.5262 99.9995
2 199.5262 99.9988
3 199.5262 99.9975
4 199.5262 99.9962
5 199.5262 99.9934
6 199.5262 99.9921
7 199.5262 99.9893
8 199.5262 99.9845
9 199.5262 99.9828
10 199.5262 99.9765
11 199.5262 99.9719
12 199.5262 99.9740
13 199.5262 99.9640
14 199.5262 99.9565
15 199.5262 99.9523
16 199.5262 99.9473
17 199.5262 99.9353
18 199.5262 99.9344
19 199.5262 99.9233
20 199.5262 99.9213
21 199.5262 99.9032
22 199.5262 99.8994
23 199.5262 99.8911
24 199.5262 99.8795
25 199.5262 99.8733
26 199.5262 99.8585
27 199.5262 99.8486
28 199.5262 99.8150
29 199.5262 99.8235
30 199.5262 99.8228
31 199.5262 99.7878
32 199.5262 99.7982
33 199.5262 99.7626
34 199.5262 99.7684
35 199.5262 99.7471
36 199.5262 99.7408
37 199.5262 99.7237
38 199.5262 99.6885
39 199.5262 99.6831
40 199.5262 99.6745
41 199.5262 99.6329
42 199.5262 99.6522
43 199.5262 99.5924
44 199.5262 99.5849
45 199.5262 99.6051
46 199.5262 99.5812
47 199.5262 99.5193
48 199.5262 99.5480
49 199.5262 99.5019
50 199.5262 99.4815
51 199.5262 99.4632
52 199.5262 99.3951
53 199.5262 99.3840
54 199.5262 99.4444
55 199.5262 99.4147
56 199.5262 99.4034
57 199.5262 99.3327
58 199.5262 99.3182
59 199.5262 99.3410
60 199.5262 99.2728
61 199.5262 99.3440
62 199.5262 99.2772
63 199.5262 99.2427
64 199.5262 99.1384
65 199.5262 99.2183
66 199.5262 99.2725
67 199.5262 99.2379
68 199.5262 99.1449
69 199.5262 99.1642
70 199.5262 99.1703
71 199.5262 99.1135
72 199.5262 99.0833
73 199.5262 99.1509
74 199.5262 99.1112
75 199.5262 99.0937
76 199.5262 99.0142
77 199.5262 99.1258
78 199.5262 99.0373
79 199.5262 99.0180
80 199.5262 99.0003
81 199.5262 99.0604
82 199.5262 99.0194
83 199.5262 99.0197
84 199.5262 99.0046
85 199.5262 98.9442
86 199.5262 98.9400
87 199.5262 98.8892
88 199.5262 98.9271
89 199.5262 98.9098
90 199.5262 98.9667
91 199.5262 99.0100
92 199.5262 98.8827
93 199.5262 98.8963
94 199.5262 98.8761
95 199.5262 98.8958
96 199.5262 98.8803
97 199.5262 98.9021
98 199.5262 98.9055
99 199.5262 98.9507

1 158.4893 99.9994
2 158.4893 99.9984
3 158.4893 99.9970
4 158.4893 99.9951
5 158.4893 99.9924
6 158.4893 99.9896
7 158.4893 99.9855
8 158.4893 99.9806
9 158.4893 99.9766
10 158.4893 99.9716
11 158.4893 99.9637
12 158.4893 99.9621
13 158.4893 99.9548
14 158.4893 99.9440
15 158.4893 99.9431
16 158.4893 99.9315
17 158.4893 99.9174
18 158.4893 99.9136
19 158.4893 99.9078
20 158.4893 99.8847
21 158.4893 99.8770
22 158.4893 99.8733
23 158.4893 99.8619
24 158.4893 99.8415
25 158.4893 99.8501
26 158.4893 99.8267
27 158.4893 99.8173
28 158.4893 99.7890
29 158.4893 99.7798
30 158.4893 99.7652
31 158.4893 99.7447
32 158.4893 99.7455
33 158.4893 99.7112
34 158.4893 99.7141
35 158.4893 99.6917
36 158.4893 99.6677
37 158.4893 99.6517
38 158.4893 99.6283
39 158.4893 99.5724
40 158.4893 99.5775
41 158.4893 99.5478
42 158.4893 99.5374
43 158.4893 99.5188
44 158.4893 99.4682
45 158.4893 99.5036
46 158.4893 99.5166
47 158.4893 99.4298
48 158.4893 99.3990
49 158.4893 99.3365
50 158.4893 99.3705
51 158.4893 99.3470
52 158.4893 99.2823
53 158.4893 99.2779
54 158.4893 99.2770
55 158.4893 99.2573
56 158.4893 99.1659
57 158.4893 99.2059
58 158.4893 99.1916
59 158.4893 99.2013
60 158.4893 99.0772
61 158.4893 99.0985
62 158.4893 99.0984
63 158.4893 99.0825
64 158.4893 99.1073
65 158.4893 98.9971
66 158.4893 99.0021
67 158.4893 98.9726
68 158.4893 98.9568
69 158.4893 98.9765
70 158.4893 98.9206
71 158.4893 98.9073
72 158.4893 99.0034
73 158.4893 98.9313
74 158.4893 98.8869
75 158.4893 98.9121
76 158.4893 98.9247
77 158.4893 98.7880
78 158.4893 98.8641
79 158.4893 98.8504
80 158.4893 98.7624
81 158.4893 98.8016
82 158.4893 98.8107
83 158.4893 98.7960
84 158.4893 98.7239
85 158.4893 98.7025
86 158.4893 98.7443
87 158.4893 98.7028
88 158.4893 98.7563
89 158.4893 98.6869
90 158.4893 98.6787
91 158.4893 98.6313
92 158.4893 98.6272
93 158.4893 98.6232
94 158.4893 98.6347
95 158.4893 98.5825
96 158.4893 98.6498
97 158.4893 98.5490
98 158.4893 98.5387
99 158.4893 98.5964

1 125.8925 99.9993
2 125.8925 99.9979
3 125.8925 99.9961
4 125.8925 99.9935
5 125.8925 99.9902
6 125.8925 99.9868
7 125.8925 99.9817
8 125.8925 99.9768
9 125.8925 99.9731
10 125.8925 99.9621
11 125.8925 99.9553
12 125.8925 99.9470
13 125.8925 99.9414
14 125.8925 99.9293
15 125.8925 99.9246
16 125.8925 99.9161
17 125.8925 99.9007
18 125.8925 99.8891
19 125.8925 99.8887
20 125.8925 99.8662
21 125.8925 99.8555
22 125.8925 99.8359
23 125.8925 99.8223
24 125.8925 99.7997
25 125.8925 99.8024
26 125.8925 99.7684
27 125.8925 99.7721
28 125.8925 99.7447
29 125.8925 99.7156
30 125.8925 99.7039
31 125.8925 99.6757
32 125.8925 99.6456
33 125.8925 99.6144
34 125.8925 99.6306
35 125.8925 99.5954
36 125.8925 99.5809
37 125.8925 99.5516
38 125.8925 99.5455
39 125.8925 99.4927
40 125.8925 99.4540
41 125.8925 99.4414
42 125.8925 99.4162
43 125.8925 99.4115
44 125.8925 99.3623
45 125.8925 99.3729
46 125.8925 99.3102
47 125.8925 99.3126
48 125.8925 99.2646
49 125.8925 99.2057
50 125.8925 99.2474
51 125.8925 99.2050
52 125.8925 99.1569
53 125.8925 99.0803
54 125.8925 99.0888
55 125.8925 99.0666
56 125.8925 98.9884
57 125.8925 99.0243
58 125.8925 98.9482
59 125.8925 98.8973
60 125.8925 98.8545
61 125.8925 98.8433
62 125.8925 98.8022
63 125.8925 98.8188
64 125.8925 98.7815
65 125.8925 98.8005
66 125.8925 98.7608
67 125.8925 98.7422
68 125.8925 98.7087
69 125.8925 98.7573
70 125.8925 98.6824
71 125.8925 98.6809
72 125.8925 98.6548
73 125.8925 98.6272
74 125.8925 98.6105
75 125.8925 98.6047
76 125.8925 98.5732
77 125.8925 98.5265
78 125.8925 98.5272
79 125.8925 98.4444
80 125.8925 98.4977
81 125.8925 98.4391
82 125.8925 98.4606
83 125.8925 98.5050
84 125.8925 98.3957
85 125.8925 98.3903
86 125.8925 98.4807
87 125.8925 98.4241
88 125.8925 98.3926
89 125.8925 98.3412
90 125.8925 98.3202
91 125.8925 98.2918
92 125.8925 98.3457
93 125.8925 98.3191
94 125.8925 98.3270
95 125.8925 98.3240
96 125.8925 98.2645
97 125.8925 98.1621
98 125.8925 98.3318
99 125.8925 98.2784

1 100.0 99.9991
2 100.0 99.9975
3 100.0 99.9953
4 100.0 99.9918
5 100.0 99.9879
6 100.0 99.9826
7 100.0 99.9760
8 100.0 99.9700
9 100.0 99.9630
10 100.0 99.9553
11 100.0 99.9481
12 100.0 99.9413
13 100.0 99.9304
14 100.0 99.9130
15 100.0 99.9022
16 100.0 99.8939
17 100.0 99.8802
18 100.0 99.8600
19 100.0 99.8381
20 100.0 99.8308
21 100.0 99.8186
22 100.0 99.7929
23 100.0 99.7816
24 100.0 99.7584
25 100.0 99.7486
26 100.0 99.7138
27 100.0 99.6867
28 100.0 99.6871
29 100.0 99.6636
30 100.0 99.6414
31 100.0 99.5896
32 100.0 99.5641
33 100.0 99.5742
34 100.0 99.5252
35 100.0 99.5016
36 100.0 99.4467
37 100.0 99.4396
38 100.0 99.3630
39 100.0 99.4091
40 100.0 99.3452
41 100.0 99.2823
42 100.0 99.2273
43 100.0 99.2280
44 100.0 99.2157
45 100.0 99.1299
46 100.0 99.1489
47 100.0 99.0924
48 100.0 99.0749
49 100.0 99.0093
50 100.0 98.9661
51 100.0 98.9090
52 100.0 98.9045
53 100.0 98.9033
54 100.0 98.8316
55 100.0 98.7804
56 100.0 98.7395
57 100.0 98.7193
58 100.0 98.7545
59 100.0 98.7187
60 100.0 98.6229
61 100.0 98.5328
62 100.0 98.4900
63 100.0 98.5144
64 100.0 98.4462
65 100.0 98.4864
66 100.0 98.3980
67 100.0 98.3917
68 100.0 98.3450
69 100.0 98.3874
70 100.0 98.4142
71 100.0 98.3797
72 100.0 98.2417
73 100.0 98.2366
74 100.0 98.2606
75 100.0 98.2700
76 100.0 98.3776
77 100.0 98.2152
78 100.0 98.1453
79 100.0 98.0689
80 100.0 97.9898
81 100.0 98.1215
82 100.0 98.1191
83 100.0 98.0949
84 100.0 97.9562
85 100.0 97.9963
86 100.0 97.9812
87 100.0 97.9826
88 100.0 97.9915
89 100.0 97.9482
90 100.0 97.7867
91 100.0 97.8736
92 100.0 97.8475
93 100.0 97.7897
94 100.0 97.9140
95 100.0 97.8529
96 100.0 97.8616
97 100.0 97.8544
98 100.0 97.7685
99 100.0 97.8430

1 79.4328 99.9989
2 79.4328 99.9969
3 79.4328 99.9935
4 79.4328 99.9896
5 79.4328 99.9843
6 79.4328 99.9787
7 79.4328 99.9721
8 79.4328 99.9644
9 79.4328 99.9544
10 79.4328 99.9424
11 79.4328 99.9292
12 79.4328 99.9185
13 79.4328 99.9088
14 79.4328 99.8933
15 79.4328 99.8771
16 79.4328 99.8707
17 79.4328 99.8516
18 79.4328 99.8243
19 79.4328 99.8052
20 79.4328 99.7923
21 79.4328 99.7747
22 79.4328 99.7463
23 79.4328 99.7200
24 79.4328 99.6910
25 79.4328 99.6740
26 79.4328 99.6360
27 79.4328 99.6171
28 79.4328 99.5699
29 79.4328 99.5576
30 79.4328 99.5406
31 79.4328 99.4871
32 79.4328 99.4778
33 79.4328 99.4517
34 79.4328 99.4323
35 79.4328 99.3571
36 79.4328 99.3229
37 79.4328 99.3332
38 79.4328 99.2186
39 79.4328 99.2151
40 79.4328 99.1596
41 79.4328 99.1151
42 79.4328 99.1585
43 79.4328 99.0741
44 79.4328 99.0002
45 79.4328 98.9438
46 79.4328 98.9490
47 79.4328 98.8760
48 79.4328 98.8364
49 79.4328 98.7740
50 79.4328 98.7502
51 79.4328 98.6280
52 79.4328 98.5931
53 79.4328 98.6144
54 79.4328 98.5359
55 79.4328 98.5158
56 79.4328 98.4235
57 79.4328 98.4562
58 79.4328 98.3742
59 79.4328 98.2969
60 79.4328 98.3041
61 79.4328 98.3072
62 79.4328 98.1397
63 79.4328 98.1285
64 79.4328 98.1185
65 79.4328 98.1084
66 79.4328 98.0535
67 79.4328 98.0364
68 79.4328 98.0321
69 79.4328 97.9161
70 79.4328 97.9771
71 79.4328 97.8954
72 79.4328 97.9011
73 79.4328 97.7400
74 79.4328 97.7444
75 79.4328 97.7875
76 79.4328 97.7110
77 79.4328 97.6813
78 79.4328 97.5770
79 79.4328 97.5786
80 79.4328 97.6789
81 79.4328 97.5874
82 79.4328 97.5415
83 79.4328 97.5960
84 79.4328 97.5005
85 79.4328 97.4663
86 79.4328 97.3184
87 79.4328 97.3708
88 79.4328 97.4085
89 79.4328 97.5448
90 79.4328 97.3012
91 79.4328 97.4157
92 79.4328 97.1717
93 79.4328 97.3181
94 79.4328 97.3025
95 79.4328 97.2920
96 79.4328 97.2733
97 79.4328 97.3199
98 79.4328 97.1931
99 79.4328 97.2313

1 63.0957 99.9986
2 63.0957 99.9961
3 63.0957 99.9923
4 63.0957 99.9871
5 63.0957 99.9801
6 63.0957 99.9736
7 63.0957 99.9647
8 63.0957 99.9542
9 63.0957 99.9405
10 63.0957 99.9283
11 63.0957 99.9127
12 63.0957 99.8991
13 63.0957 99.8900
14 63.0957 99.8668
15 63.0957 99.8471
16 63.0957 99.8378
17 63.0957 99.8106
18 63.0957 99.7843
19 63.0957 99.7667
20 63.0957 99.7389
21 63.0957 99.7017
22 63.0957 99.6759
23 63.0957 99.6267
24 63.0957 99.6297
25 63.0957 99.5866
26 63.0957 99.5426
27 63.0957 99.5214
28 63.0957 99.4969
29 63.0957 99.4594
30 63.0957 99.4112
31 63.0957 99.3971
32 63.0957 99.3431
33 63.0957 99.2823
34 63.0957 99.2708
35 63.0957 99.2135
36 63.0957 99.1803
37 63.0957 99.1343
38 63.0957 99.0559
39 63.0957 99.0047
40 63.0957 98.9854
41 63.0957 98.9281
42 63.0957 98.8369
43 63.0957 98.7566
44 63.0957 98.7157
45 63.0957 98.6494
46 63.0957 98.6143
47 63.0957 98.5841
48 63.0957 98.5268
49 63.0957 98.4860
50 63.0957 98.4787
51 63.0957 98.3624
52 63.0957 98.3351
53 63.0957 98.2632
54 63.0957 98.2136
55 63.0957 98.1682
56 63.0957 98.0578
57 63.0957 98.0752
58 63.0957 97.9061
59 63.0957 97.8245
60 63.0957 97.8613
61 63.0957 97.7563
62 63.0957 97.7666
63 63.0957 97.6077
64 63.0957 97.5901
65 63.0957 97.6411
66 63.0957 97.5200
67 63.0957 97.5354
68 63.0957 97.4983
69 63.0957 97.3668
70 63.0957 97.3126
71 63.0957 97.3133
72 63.0957 97.2786
73 63.0957 97.3189
74 63.0957 97.1547
75 63.0957 97.3474
76 63.0957 97.1913
77 63.0957 97.2377
78 63.0957 97.0956
79 63.0957 97.0092
80 63.0957 97.0765
81 63.0957 96.9406
82 63.0957 96.9159
83 63.0957 97.0149
84 63.0957 96.8953
85 63.0957 96.8665
86 63.0957 96.8951
87 63.0957 96.6940
88 63.0957 96.7710
89 63.0957 96.8098
90 63.0957 96.7065
91 63.0957 96.6244
92 63.0957 96.6881
93 63.0957 96.6738
94 63.0957 96.5440
95 63.0957 96.6079
96 63.0957 96.5659
97 63.0957 96.5336
98 63.0957 96.7653
99 63.0957 96.5684

1 50.1187 99.9982
2 50.1187 99.9952
3 50.1187 99.9906
4 50.1187 99.9831
5 50.1187 99.9764
6 50.1187 99.9662
7 50.1187 99.9549
8 50.1187 99.9426
9 50.1187 99.9286
10 50.1187 99.9139
11 50.1187 99.8931
12 50.1187 99.8766
13 50.1187 99.8538
14 50.1187 99.8339
15 50.1187 99.8071
16 50.1187 99.7857
17 50.1187 99.7549
18 50.1187 99.7153
19 50.1187 99.6970
20 50.1187 99.6690
21 50.1187 99.6483
22 50.1187 99.5923
23 50.1187 99.5773
24 50.1187 99.5411
25 50.1187 99.4702
26 50.1187 99.4497
27 50.1187 99.3935
28 50.1187 99.3491
29 50.1187 99.3214
30 50.1187 99.2672
31 50.1187 99.1903
32 50.1187 99.1533
33 50.1187 99.1222
34 50.1187 99.0193
35 50.1187 98.9903
36 50.1187 99.0141
37 50.1187 98.9079
38 50.1187 98.8180
39 50.1187 98.7795
40 50.1187 98.7006
41 50.1187 98.6867
42 50.1187 98.5540
43 50.1187 98.5041
44 50.1187 98.4615
45 50.1187 98.3504
46 50.1187 98.2012
47 50.1187 98.2754
48 50.1187 98.0922
49 50.1187 97.9039
50 50.1187 98.0707
51 50.1187 97.8440
52 50.1187 97.8694
53 50.1187 97.7550
54 50.1187 97.6284
55 50.1187 97.5175
56 50.1187 97.6121
57 50.1187 97.5783
58 50.1187 97.3181
59 50.1187 97.2717
60 50.1187 97.2394
61 50.1187 97.3233
62 50.1187 97.0728
63 50.1187 96.9914
64 50.1187 97.1077
65 50.1187 96.9536
66 50.1187 97.0082
67 50.1187 96.7926
68 50.1187 96.8978
69 50.1187 96.7360
70 50.1187 96.6302
71 50.1187 96.6581
72 50.1187 96.7328
73 50.1187 96.5582
74 50.1187 96.7060
75 50.1187 96.5289
76 50.1187 96.5406
77 50.1187 96.4142
78 50.1187 96.3453
79 50.1187 96.3636
80 50.1187 96.3127
81 50.1187 96.0927
82 50.1187 96.2138
83 50.1187 96.1302
84 50.1187 96.1564
85 50.1187 95.9009
86 50.1187 96.0228
87 50.1187 95.9679
88 50.1187 96.2461
89 50.1187 96.0453
90 50.1187 95.8447
91 50.1187 95.9746
92 50.1187 95.9176
93 50.1187 95.8626
94 50.1187 95.7447
95 50.1187 95.6567
96 50.1187 95.7072
97 50.1187 95.6766
98 50.1187 95.5062
99 50.1187 95.4769

1 39.8107 99.9977
2 39.8107 99.9938
3 39.8107 99.9877
4 39.8107 99.9804
5 39.8107 99.9699
6 39.8107 99.9582
7 39.8107 99.9423
8 39.8107 99.9298
9 39.8107 99.9096
10 39.8107 99.8899
11 39.8107 99.8689
12 39.8107 99.8402
13 39.8107 99.8223
14 39.8107 99.7896
15 39.8107 99.7612
16 39.8107 99.7273
17 39.8107 99.6875
18 39.8107 99.6593
19 39.8107 99.6310
20 39.8107 99.5854
21 39.8107 99.5108
22 39.8107 99.4957
23 39.8107 99.4497
24 39.8107 99.3836
25 39.8107 99.3558
26 39.8107 99.3151
27 39.8107 99.2212
28 39.8107 99.1684
29 39.8107 99.1663
30 39.8107 99.0716
31 39.8107 98.9682
32 39.8107 98.9739
33 39.8107 98.9038
34 39.8107 98.8362
35 39.8107 98.7392
36 39.8107 98.6839
37 39.8107 98.5927
38 39.8107 98.5336
39 39.8107 98.4124
40 39.8107 98.3594
41 39.8107 98.2592
42 39.8107 98.2194
43 39.8107 98.0776
44 39.8107 98.0632
45 39.8107 97.9131
46 39.8107 97.9797
47 39.8107 97.6366
48 39.8107 97.6985
49 39.8107 97.6077
50 39.8107 97.4465
51 39.8107 97.3124
52 39.8107 97.3425
53 39.8107 97.1340
54 39.8107 97.0866
55 39.8107 97.0063
56 39.8107 96.9737
57 39.8107 96.9910
58 39.8107 96.7710
59 39.8107 96.6983
60 39.8107 96.5947
61 39.8107 96.5185
62 39.8107 96.4002
63 39.8107 96.3411
64 39.8107 96.3155
65 39.8107 96.3421
66 39.8107 95.9815
67 39.8107 96.1070
68 39.8107 95.9291
69 39.8107 95.9560
70 39.8107 95.9833
71 39.8107 95.6799
72 39.8107 95.8380
73 39.8107 95.7421
74 39.8107 95.4598
75 39.8107 95.5487
76 39.8107 95.5249
77 39.8107 95.5043
78 39.8107 95.4311
79 39.8107 95.2373
80 39.8107 95.2555
81 39.8107 95.2528
82 39.8107 95.1181
83 39.8107 95.1195
84 39.8107 95.0117
85 39.8107 95.1188
86 39.8107 95.0906
87 39.8107 94.9456
88 39.8107 94.8077
89 39.8107 94.9346
90 39.8107 95.0255
91 39.8107 94.6818
92 39.8107 94.7562
93 39.8107 94.7582
94 39.8107 94.7587
95 39.8107 94.5721
96 39.8107 94.7593
97 39.8107 94.5162
98 39.8107 94.6382
99 39.8107 94.5401

1 31.6228 99.9972
2 31.6228 99.9921
3 31.6228 99.9843
4 31.6228 99.9743
5 31.6228 99.9624
6 31.6228 99.9462
7 31.6228 99.9299
8 31.6228 99.9123
9 31.6228 99.8868
10 31.6228 99.8599
11 31.6228 99.8293
12 31.6228 99.8031
13 31.6228 99.7684
14 31.6228 99.7412
15 31.6228 99.6903
16 31.6228 99.6592
17 31.6228 99.6188
18 31.6228 99.5685
19 31.6228 99.5132
20 31.6228 99.4607
21 31.6228 99.4261
22 31.6228 99.3747
23 31.6228 99.3055
24 31.6228 99.2230
25 31.6228 99.1670
26 31.6228 99.0921
27 31.6228 99.0621
28 31.6228 98.9482
29 31.6228 98.8717
30 31.6228 98.8114
31 31.6228 98.7331
32 31.6228 98.6780
33 31.6228 98.6076
34 31.6228 98.5327
35 31.6228 98.4744
36 31.6228 98.3031
37 31.6228 98.2835
38 31.6228 98.1682
39 31.6228 98.0398
40 31.6228 97.9627
41 31.6228 97.8894
42 31.6228 97.8143
43 31.6228 97.6594
44 31.6228 97.4918
45 31.6228 97.3957
46 31.6228 97.3658
47 31.6228 97.0917
48 31.6228 97.0340
49 31.6228 96.8931
50 31.6228 96.7864
51 31.6228 96.7534
52 31.6228 96.4557
53 31.6228 96.5970
54 31.6228 96.4653
55 31.6228 96.2205
56 31.6228 96.0808
57 31.6228 95.9565
58 31.6228 95.8825
59 31.6228 95.9027
60 31.6228 95.7873
61 31.6228 95.5488
62 31.6228 95.6302
63 31.6228 95.5840
64 31.6228 95.5739
65 31.6228 95.1765
66 31.6228 95.1473
67 31.6228 95.1817
68 31.6228 95.1176
69 31.6228 95.0281
70 31.6228 94.7750
71 31.6228 94.8235
72 31.6228 94.5324
73 31.6228 94.5754
74 31.6228 94.4994
75 31.6228 94.4749
76 31.6228 94.4375
77 31.6228 94.2553
78 31.6228 94.4856
79 31.6228 94.2525
80 31.6228 94.0943
81 31.6228 94.1742
82 31.6228 94.1968
83 31.6228 93.9065
84 31.6228 93.9736
85 31.6228 93.7044
86 31.6228 93.6620
87 31.6228 93.7443
88 31.6228 93.6122
89 31.6228 93.6900
90 31.6228 93.4601
91 31.6228 93.5972
92 31.6228 93.5010
93 31.6228 93.5617
94 31.6228 93.3539
95 31.6228 93.3834
96 31.6228 93.3827
97 31.6228 93.0871
98 31.6228 93.1128
99 31.6228 93.1447

1 25.1189 99.9964
2 25.1189 99.9899
3 25.1189 99.9800
4 25.1189 99.9682
5 25.1189 99.9513
6 25.1189 99.9326
7 25.1189 99.9119
8 25.1189 99.8873
9 25.1189 99.8547
10 25.1189 99.8239
11 25.1189 99.7901
12 25.1189 99.7579
13 25.1189 99.7153
14 25.1189 99.6560
15 25.1189 99.6030
16 25.1189 99.5744
17 25.1189 99.5116
18 25.1189 99.4691
19 25.1189 99.3917
20 25.1189 99.3299
21 25.1189 99.2768
22 25.1189 99.1928
23 25.1189 99.1432
24 25.1189 99.0545
25 25.1189 98.9635
26 25.1189 98.8640
27 25.1189 98.7876
28 25.1189 98.7383
29 25.1189 98.6056
30 25.1189 98.4910
31 25.1189 98.4488
32 25.1189 98.2813
33 25.1189 98.2188
34 25.1189 98.1343
35 25.1189 98.0156
36 25.1189 97.8941
37 25.1189 97.8185
38 25.1189 97.6670
39 25.1189 97.5093
40 25.1189 97.3830
41 25.1189 97.2751
42 25.1189 97.1749
43 25.1189 96.9548
44 25.1189 96.8135
45 25.1189 96.6691
46 25.1189 96.5059
47 25.1189 96.4880
48 25.1189 96.2369
49 25.1189 96.0636
50 25.1189 96.0499
51 25.1189 95.7661
52 25.1189 95.7407
53 25.1189 95.4624
54 25.1189 95.5921
55 25.1189 95.2654
56 25.1189 95.0781
57 25.1189 95.1133
58 25.1189 94.8015
59 25.1189 95.0167
60 25.1189 94.6329
61 25.1189 94.4897
62 25.1189 94.5247
63 25.1189 94.4310
64 25.1189 94.1643
65 25.1189 94.0474
66 25.1189 94.1544
67 25.1189 93.9358
68 25.1189 93.5887
69 25.1189 93.6845
70 25.1189 93.6859
71 25.1189 93.6238
72 25.1189 93.3863
73 25.1189 93.3865
74 25.1189 93.0983
75 25.1189 93.1775
76 25.1189 92.9800
77 25.1189 92.8560
78 25.1189 92.9071
79 25.1189 92.7545
80 25.1189 92.5145
81 25.1189 92.5498
82 25.1189 92.6333
83 25.1189 92.6809
84 25.1189 92.2591
85 25.1189 92.3218
86 25.1189 92.2758
87 25.1189 92.2123
88 25.1189 92.2080
89 25.1189 92.0987
90 25.1189 91.8682
91 25.1189 91.9215
92 25.1189 91.7359
93 25.1189 91.7302
94 25.1189 91.6495
95 25.1189 91.6535
96 25.1189 91.5238
97 25.1189 91.5590
98 25.1189 91.4521
99 25.1189 91.4785

1 19.9526 99.9955
2 19.9526 99.9875
3 19.9526 99.9757
4 19.9526 99.9589
5 19.9526 99.9379
6 19.9526 99.9155
7 19.9526 99.8861
8 19.9526 99.8565
9 19.9526 99.8172
10 19.9526 99.7814
11 19.9526 99.7363
12 19.9526 99.6926
13 19.9526 99.6307
14 19.9526 99.5869
15 19.9526 99.5209
16 19.9526 99.4659
17 19.9526 99.3855
18 19.9526 99.3139
19 19.9526 99.2484
20 19.9526 99.1777
21 19.9526 99.0705
22 19.9526 99.0222
23 19.9526 98.8752
24 19.9526 98.8150
25 19.9526 98.7256
26 19.9526 98.6041
27 19.9526 98.4870
28 19.9526 98.3912
29 19.9526 98.2620
30 19.9526 98.1309
31 19.9526 98.0440
32 19.9526 97.9204
33 19.9526 97.7764
34 19.9526 97.6775
35 19.9526 97.4565
36 19.9526 97.3497
37 19.9526 97.2280
38 19.9526 97.1120
39 19.9526 96.9509
40 19.9526 96.7345
41 19.9526 96.6622
42 19.9526 96.5101
43 19.9526 96.3330
44 19.9526 96.0973
45 19.9526 95.8678
46 19.9526 95.7725
47 19.9526 95.5466
48 19.9526 95.3611
49 19.9526 95.1481
50 19.9526 94.9704
51 19.9526 94.9992
52 19.9526 94.7467
53 19.9526 94.3001
54 19.9526 94.2832
55 19.9526 94.2547
56 19.9526 93.9975
57 19.9526 93.7153
58 19.9526 93.5613
59 19.9526 93.4505
60 19.9526 93.2943
61 19.9526 93.1723
62 19.9526 93.0416
63 19.9526 92.6711
64 19.9526 92.7639
65 19.9526 92.6215
66 19.9526 92.2076
67 19.9526 92.3133
68 19.9526 92.1221
69 19.9526 92.0873
70 19.9526 92.0083
71 19.9526 91.8256
72 19.9526 91.6836
73 19.9526 91.5122
74 19.9526 91.3605
75 19.9526 91.1934
76 19.9526 91.3100
77 19.9526 91.4436
78 19.9526 91.0845
79 19.9526 90.9664
80 19.9526 90.7229
81 19.9526 90.8346
82 19.9526 90.9112
83 19.9526 90.7623
84 19.9526 90.2767
85 19.9526 90.4776
86 19.9526 90.4514
87 19.9526 90.2808
88 19.9526 89.9749
89 19.9526 90.0632
90 19.9526 89.8408
91 19.9526 89.7388
92 19.9526 89.7477
93 19.9526 89.7690
94 19.9526 89.6962
95 19.9526 89.6470
96 19.9526 89.7489
97 19.9526 89.5019
98 19.9526 89.2874
99 19.9526 89.5413

1 15.8489 99.9944
2 15.8489 99.9841
3 15.8489 99.9692
4 15.8489 99.9482
5 15.8489 99.9230
6 15.8489 99.8907
7 15.8489 99.8603
8 15.8489 99.8144
9 15.8489 99.7688
10 15.8489 99.7200
11 15.8489 99.6638
12 15.8489 99.5996
13 15.8489 99.5380
14 15.8489 99.4691
15 15.8489 99.4041
16 15.8489 99.3126
17 15.8489 99.2322
18 15.8489 99.1166
19 15.8489 99.0496
20 15.8489 98.9479
21 15.8489 98.8272
22 15.8489 98.7034
23 15.8489 98.6306
24 15.8489 98.4990
25 15.8489 98.3576
26 15.8489 98.2316
27 15.8489 98.0991
28 15.8489 98.0009
29 15.8489 97.8388
30 15.8489 97.6769
31 15.8489 97.5560
32 15.8489 97.4165
33 15.8489 97.2718
34 15.8489 97.0631
35 15.8489 96.9330
36 15.8489 96.7099
37 15.8489 96.5054
38 15.8489 96.3804
39 15.8489 96.1886
40 15.8489 95.9060
41 15.8489 95.7181
42 15.8489 95.4988
43 15.8489 95.2287
44 15.8489 95.0959
45 15.8489 94.9339
46 15.8489 94.6247
47 15.8489 94.4270
48 15.8489 94.0933
49 15.8489 93.9945
50 15.8489 93.7417
51 15.8489 93.5622
52 15.8489 93.3839
53 15.8489 93.1929
54 15.8489 92.7923
55 15.8489 92.6398
56 15.8489 92.3698
57 15.8489 92.3963
58 15.8489 92.0525
59 15.8489 91.9481
60 15.8489 91.5845
61 15.8489 91.5109
62 15.8489 91.3133
63 15.8489 91.1614
64 15.8489 90.9689
65 15.8489 90.7452
66 15.8489 90.6151
67 15.8489 90.5771
68 15.8489 90.2378
69 15.8489 90.0529
70 15.8489 89.7320
71 15.8489 89.9329
72 15.8489 89.6011
73 15.8489 89.5734
74 15.8489 89.4069
75 15.8489 89.1114
76 15.8489 89.3301
77 15.8489 89.1208
78 15.8489 88.8094
79 15.8489 88.8386
80 15.8489 88.7173
81 15.8489 88.6042
82 15.8489 88.2799
83 15.8489 88.2373
84 15.8489 88.1681
85 15.8489 88.1685
86 15.8489 88.1927
87 15.8489 87.6819
88 15.8489 87.6899
89 15.8489 87.6381
90 15.8489 87.5390
91 15.8489 87.5808
92 15.8489 87.4072
93 15.8489 87.3864
94 15.8489 87.3859
95 15.8489 87.1671
96 15.8489 86.9814
97 15.8489 87.0942
98 15.8489 86.7203
99 15.8489 86.7900

1 12.5893 99.9929
2 12.5893 99.9805
3 12.5893 99.9614
4 12.5893 99.9366
5 12.5893 99.9031
6 12.5893 99.8667
7 12.5893 99.8225
8 12.5893 99.7658
9 12.5893 99.7161
10 12.5893 99.6531
11 12.5893 99.5796
12 12.5893 99.5093
13 12.5893 99.4284
14 12.5893 99.3400
15 12.5893 99.2372
16 12.5893 99.1288
17 12.5893 99.0381
18 12.5893 98.9375
19 12.5893 98.7880
20 12.5893 98.6605
21 12.5893 98.5592
22 12.5893 98.3849
23 12.5893 98.2215
24 12.5893 98.1083
25 12.5893 97.9712
26 12.5893 97.7966
27 12.5893 97.6110
28 12.5893 97.4653
29 12.5893 97.3066
30 12.5893 97.0867
31 12.5893 96.9106
32 12.5893 96.7259
33 12.5893 96.4854
34 12.5893 96.3259
35 12.5893 96.0708
36 12.5893 95.8776
37 12.5893 95.7089
38 12.5893 95.3241
39 12.5893 95.2823
40 12.5893 94.8333
41 12.5893 94.7022
42 12.5893 94.4317
43 12.5893 94.0792
44 12.5893 93.9075
45 12.5893 93.6956
46 12.5893 93.3817
47 12.5893 93.1152
48 12.5893 92.6896
49 12.5893 92.4725
50 12.5893 92.1215
51 12.5893 91.9844
52 12.5893 91.6761
53 12.5893 91.3729
54 12.5893 91.1781
55 12.5893 90.7027
56 12.5893 90.4738
57 12.5893 90.3430
58 12.5893 90.2581
59 12.5893 89.9737
60 12.5893 89.5694
61 12.5893 89.4673
62 12.5893 89.3488
63 12.5893 88.8804
64 12.5893 88.5993
65 12.5893 88.8011
66 12.5893 88.4532
67 12.5893 88.0417
68 12.5893 88.0606
69 12.5893 87.7152
70 12.5893 87.5350
71 12.5893 87.3315
72 12.5893 87.2033
73 12.5893 87.1386
74 12.5893 86.7800
75 12.5893 86.4941
76 12.5893 86.6671
77 12.5893 86.2564
78 12.5893 86.1810
79 12.5893 86.4113
80 12.5893 85.7759
81 12.5893 85.8325
82 12.5893 85.7319
83 12.5893 85.4817
84 12.5893 85.3859
85 12.5893 85.3832
86 12.5893 85.1239
87 12.5893 85.0361
88 12.5893 84.6035
89 12.5893 85.0505
90 12.5893 84.5061
91 12.5893 84.5601
92 12.5893 84.2726
93 12.5893 84.0005
94 12.5893 84.1765
95 12.5893 84.1507
96 12.5893 83.8208
97 12.5893 83.6102
98 12.5893 83.8997
99 12.5893 83.7635

1 10.0 99.9911
2 10.0 99.9747
3 10.0 99.9508
4 10.0 99.9190
5 10.0 99.8785
6 10.0 99.8299
7 10.0 99.7746
8 10.0 99.7177
9 10.0 99.6374
10 10.0 99.5551
11 10.0 99.4596
12 10.0 99.3721
13 10.0 99.2715
14 10.0 99.1645
15 10.0 99.0283
16 10.0 98.9129
17 10.0 98.7844
18 10.0 98.6392
19 10.0 98.5401
20 10.0 98.3152
21 10.0 98.1619
22 10.0 97.9456
23 10.0 97.7762
24 10.0 97.6813
25 10.0 97.4393
26 10.0 97.2337
27 10.0 97.0274
28 10.0 96.8165
29 10.0 96.6123
30 10.0 96.3826
31 10.0 96.0325
32 10.0 95.8415
33 10.0 95.5703
34 10.0 95.2900
35 10.0 95.0934
36 10.0 94.8261
37 10.0 94.5417
38 10.0 94.2391
39 10.0 94.0091
40 10.0 93.5854
41 10.0 93.2274
42 10.0 93.0537
43 10.0 92.8139
44 10.0 92.4455
45 10.0 92.0296
46 10.0 91.7229
47 10.0 91.4630
48 10.0 90.9269
49 10.0 90.6767
50 10.0 90.3802
51 10.0 90.0202
52 10.0 89.5023
53 10.0 89.3606
54 10.0 89.0926
55 10.0 88.4600
56 10.0 88.1385
57 10.0 87.9980
58 10.0 87.7274
59 10.0 87.3341
60 10.0 86.9141
61 10.0 86.8360
62 10.0 86.4998
63 10.0 86.3046
64 10.0 86.0885
65 10.0 85.7655
66 10.0 85.6471
67 10.0 85.3037
68 10.0 85.1314
69 10.0 84.9405
70 10.0 84.6000
71 10.0 84.4315
72 10.0 84.0798
73 10.0 84.1930
74 10.0 83.6538
75 10.0 83.6616
76 10.0 83.4223
77 10.0 83.3261
78 10.0 83.0862
79 10.0 82.7323
80 10.0 82.6020
81 10.0 82.3959
82 10.0 82.3402
83 10.0 82.1390
84 10.0 81.9593
85 10.0 81.7071
86 10.0 81.9823
87 10.0 81.3749
88 10.0 81.3529
89 10.0 81.4051
90 10.0 81.1037
91 10.0 81.1295
92 10.0 80.6719
93 10.0 80.3848
94 10.0 80.4866
95 10.0 80.1434
96 10.0 80.1733
97 10.0 80.0470
98 10.0 79.8995
99 10.0 79.9946

1 7.9433 99.9887
2 7.9433 99.9684
3 7.9433 99.9384
4 7.9433 99.8977
5 7.9433 99.8468
6 7.9433 99.7859
7 7.9433 99.7156
8 7.9433 99.6390
9 7.9433 99.5470
10 7.9433 99.4443
11 7.9433 99.3391
12 7.9433 99.2197
13 7.9433 99.0832
14 7.9433 98.9480
15 7.9433 98.7858
16 7.9433 98.6209
17 7.9433 98.4596
18 7.9433 98.2848
19 7.9433 98.1012
20 7.9433 97.9358
21 7.9433 97.7058
22 7.9433 97.5400
23 7.9433 97.2571
24 7.9433 97.0046
25 7.9433 96.7682
26 7.9433 96.5521
27 7.9433 96.2566
28 7.9433 96.0493
29 7.9433 95.6643
30 7.9433 95.5124
31 7.9433 95.0939
32 7.9433 94.7586
33 7.9433 94.5805
34 7.9433 94.1717
35 7.9433 93.8527
36 7.9433 93.3721
37 7.9433 93.1440
38 7.9433 92.7647
39 7.9433 92.3875
40 7.9433 92.0396
41 7.9433 91.7746
42 7.9433 91.3557
43 7.9433 90.9682
44 7.9433 90.5309
45 7.9433 90.0222
46 7.9433 89.5681
47 7.9433 89.2740
48 7.9433 88.7403
49 7.9433 88.2007
50 7.9433 87.9560
51 7.9433 87.4267
52 7.9433 87.1064
53 7.9433 86.6012
54 7.9433 86.1439
55 7.9433 85.9326
56 7.9433 85.5744
57 7.9433 85.0524
58 7.9433 84.7041
59 7.9433 84.2901
60 7.9433 83.9777
61 7.9433 83.5694
62 7.9433 83.5224
63 7.9433 82.8192
64 7.9433 82.6634
65 7.9433 82.5688
66 7.9433 82.0973
67 7.9433 81.9429
68 7.9433 81.8147
69 7.9433 81.5718
70 7.9433 80.7756
71 7.9433 80.8094
72 7.9433 80.3668
73 7.9433 80.1203
74 7.9433 80.2694
75 7.9433 79.7347
76 7.9433 79.5407
77 7.9433 79.3314
78 7.9433 79.0373
79 7.9433 79.1116
80 7.9433 78.9139
81 7.9433 78.2284
82 7.9433 78.4555
83 7.9433 78.0568
84 7.9433 77.9822
85 7.9433 77.5800
86 7.9433 77.7980
87 7.9433 77.3606
88 7.9433 76.8447
89 7.9433 76.9648
90 7.9433 77.0671
91 7.9433 76.4296
92 7.9433 76.4543
93 7.9433 76.0055
94 7.9433 76.2625
95 7.9433 76.0953
96 7.9433 75.6714
97 7.9433 75.6156
98 7.9433 75.5228
99 7.9433 75.6149

1 6.3096 99.9858
2 6.3096 99.9605
3 6.3096 99.9214
4 6.3096 99.8727
5 6.3096 99.8113
6 6.3096 99.7319
7 6.3096 99.6407
8 6.3096 99.5433
9 6.3096 99.4312
10 6.3096 99.3064
11 6.3096 99.1642
12 6.3096 99.0051
13 6.3096 98.8614
14 6.3096 98.6825
15 6.3096 98.4780
16 6.3096 98.2935
17 6.3096 98.0453
18 6.3096 97.8469
19 6.3096 97.6466
20 6.3096 97.3729
21 6.3096 97.0501
22 6.3096 96.8742
23 6.3096 96.5753
24 6.3096 96.2923
25 6.3096 95.9717
26 6.3096 95.6706
27 6.3096 95.2994
28 6.3096 94.9991
29 6.3096 94.6266
30 6.3096 94.2545
31 6.3096 93.8659
32 6.3096 93.5843
33 6.3096 93.1265
34 6.3096 92.7373
35 6.3096 92.3844
36 6.3096 91.9211
37 6.3096 91.4297
38 6.3096 91.0744
39 6.3096 90.6213
40 6.3096 90.1722
41 6.3096 89.7044
42 6.3096 89.1935
43 6.3096 88.5517
44 6.3096 88.1543
45 6.3096 87.6798
46 6.3096 87.3236
47 6.3096 86.6388
48 6.3096 86.1216
49 6.3096 85.7808
50 6.3096 85.1745
51 6.3096 84.6315
52 6.3096 84.0958
53 6.3096 83.5813
54 6.3096 83.0013
55 6.3096 82.7501
56 6.3096 81.9220
57 6.3096 81.7261
58 6.3096 81.0885
59 6.3096 80.7185
60 6.3096 80.5463
61 6.3096 80.3561
62 6.3096 79.9060
63 6.3096 79.1154
64 6.3096 78.6432
65 6.3096 78.3191
66 6.3096 78.1491
67 6.3096 77.9520
68 6.3096 77.3708
69 6.3096 76.9706
70 6.3096 76.7044
71 6.3096 76.5570
72 6.3096 75.9940
73 6.3096 75.9313
74 6.3096 75.5976
75 6.3096 75.3646
76 6.3096 74.6702
77 6.3096 74.6175
78 6.3096 74.6543
79 6.3096 73.9389
80 6.3096 73.9485
81 6.3096 73.7840
82 6.3096 73.4759
83 6.3096 73.3519
84 6.3096 72.8469
85 6.3096 72.7695
86 6.3096 72.4736
87 6.3096 72.4047
88 6.3096 71.9985
89 6.3096 71.7306
90 6.3096 71.4903
91 6.3096 71.8530
92 6.3096 71.3349
93 6.3096 71.1510
94 6.3096 70.8232
95 6.3096 71.0073
96 6.3096 70.3303
97 6.3096 70.3103
98 6.3096 70.2808
99 6.3096 69.7935

1 5.0119 99.9821
2 5.0119 99.9502
3 5.0119 99.9018
4 5.0119 99.8385
5 5.0119 99.7598
6 5.0119 99.6678
7 5.0119 99.5468
8 5.0119 99.4305
9 5.0119 99.2875
10 5.0119 99.1270
11 5.0119 98.9411
12 5.0119 98.7543
13 5.0119 98.5416
14 5.0119 98.3324
15 5.0119 98.0889
16 5.0119 97.8914
17 5.0119 97.6081
18 5.0119 97.3103
19 5.0119 96.9974
20 5.0119 96.6747
21 5.0119 96.3713
22 5.0119 96.0652
23 5.0119 95.6708
24 5.0119 95.3479
25 5.0119 94.9546
26 5.0119 94.5573
27 5.0119 94.1937
28 5.0119 93.6825
29 5.0119 93.3023
30 5.0119 92.8467
31 5.0119 92.4742
32 5.0119 91.9033
33 5.0119 91.4679
34 5.0119 90.9139
35 5.0119 90.3092
36 5.0119 89.8413
37 5.0119 89.3437
38 5.0119 88.8425
39 5.0119 88.2775
40 5.0119 87.6412
41 5.0119 87.2025
42 5.0119 86.5191
43 5.0119 86.0246
44 5.0119 85.3568
45 5.0119 84.8405
46 5.0119 84.0940
47 5.0119 83.4262
48 5.0119 82.7605
49 5.0119 81.8659
50 5.0119 81.5587
51 5.0119 80.8775
52 5.0119 80.3916
53 5.0119 79.6367
54 5.0119 79.2467
55 5.0119 78.6427
56 5.0119 78.0124
57 5.0119 77.4930
58 5.0119 77.0667
59 5.0119 76.4159
60 5.0119 76.2897
61 5.0119 75.3722
62 5.0119 74.8628
63 5.0119 74.3531
64 5.0119 74.0788
65 5.0119 73.6071
66 5.0119 73.1528
67 5.0119 72.7923
68 5.0119 72.3702
69 5.0119 72.2068
70 5.0119 71.4252
71 5.0119 71.1326
72 5.0119 71.0679
73 5.0119 70.7317
74 5.0119 70.3021
75 5.0119 69.7778
76 5.0119 69.6324
77 5.0119 69.3703
78 5.0119 69.1519
79 5.0119 68.6597
80 5.0119 68.0930
81 5.0119 68.1473
82 5.0119 67.7387
83 5.0119 67.7494
84 5.0119 67.5734
85 5.0119 66.9505
86 5.0119 66.6499
87 5.0119 66.3720
88 5.0119 66.3480
89 5.0119 66.1213
90 5.0119 66.1486
91 5.0119 65.6752
92 5.0119 65.2387
93 5.0119 65.1815
94 5.0119 64.7988
95 5.0119 64.5589
96 5.0119 64.4237
97 5.0119 64.2542
98 5.0119 63.8364
99 5.0119 63.9062

1 3.9811 99.9774
2 3.9811 99.9374
3 3.9811 99.8772
4 3.9811 99.7983
5 3.9811 99.6943
6 3.9811 99.5736
7 3.9811 99.4359
8 3.9811 99.2833
9 3.9811 99.0945
10 3.9811 98.9067
11 3.9811 98.6784
12 3.9811 98.4423
13 3.9811 98.1969
14 3.9811 97.9193
15 3.9811 97.6033
16 3.9811 97.2848
17 3.9811 96.9776
18 3.9811 96.6102
19 3.9811 96.2881
20 3.9811 95.9289
21 3.9811 95.4748
22 3.9811 95.0556
23 3.9811 94.6287
24 3.9811 94.1014
25 3.9811 93.6226
26 3.9811 93.2175
27 3.9811 92.6971
28 3.9811 92.2438
29 3.9811 91.5794
30 3.9811 91.0783
31 3.9811 90.5503
32 3.9811 90.0102
33 3.9811 89.4240
34 3.9811 88.7412
35 3.9811 88.1854
36 3.9811 87.6398
37 3.9811 86.9240
38 3.9811 86.2695
39 3.9811 85.5004
40 3.9811 84.7937
41 3.9811 84.1834
42 3.9811 83.3857
43 3.9811 82.6710
44 3.9811 82.0045
45 3.9811 81.3153
46 3.9811 80.6783
47 3.9811 79.7514
48 3.9811 78.9029
49 3.9811 78.1197
50 3.9811 77.3231
51 3.9811 76.8850
52 3.9811 76.0685
53 3.9811 75.3594
54 3.9811 74.1467
55 3.9811 73.8762
56 3.9811 73.0705
57 3.9811 72.3287
58 3.9811 71.9821
59 3.9811 71.1059
60 3.9811 70.7552
61 3.9811 70.3533
62 3.9811 69.3339
63 3.9811 69.2907
64 3.9811 68.5087
65 3.9811 67.6739
66 3.9811 67.4602
67 3.9811 67.0143
68 3.9811 66.7690
69 3.9811 65.8785
70 3.9811 65.8649
71 3.9811 65.6063
72 3.9811 65.3052
73 3.9811 64.4152
74 3.9811 64.3073
75 3.9811 63.6154
76 3.9811 63.5987
77 3.9811 63.1433
78 3.9811 62.3287
79 3.9811 62.1558
80 3.9811 61.7149
81 3.9811 61.3732
82 3.9811 61.1360
83 3.9811 61.0450
84 3.9811 60.3954
85 3.9811 60.2415
86 3.9811 59.7194
87 3.9811 59.9413
88 3.9811 59.5481
89 3.9811 59.4228
90 3.9811 59.0151
91 3.9811 58.4252
92 3.9811 57.8755
93 3.9811 58.4499
94 3.9811 58.1433
95 3.9811 57.5579
96 3.9811 57.5098
97 3.9811 57.0836
98 3.9811 56.8428
99 3.9811 56.9366

1 3.1623 99.9713
2 3.1623 99.9209
3 3.1623 99.8445
4 3.1623 99.7442
5 3.1623 99.6194
6 3.1623 99.4624
7 3.1623 99.2984
8 3.1623 99.0855
9 3.1623 98.8598
10 3.1623 98.6051
11 3.1623 98.3304
12 3.1623 98.0450
13 3.1623 97.7356
14 3.1623 97.3815
15 3.1623 97.0147
16 3.1623 96.5919
17 3.1623 96.2072
18 3.1623 95.7704
19 3.1623 95.2844
20 3.1623 94.8274
21 3.1623 94.3986
22 3.1623 93.8140
23 3.1623 93.2679
24 3.1623 92.5668
25 3.1623 92.1594
26 3.1623 91.4320
27 3.1623 90.8838
28 3.1623 90.2306
29 3.1623 89.4701
30 3.1623 88.8335
31 3.1623 88.2706
32 3.1623 87.3900
33 3.1623 86.7024
34 3.1623 86.1571
35 3.1623 85.3353
36 3.1623 84.5646
37 3.1623 83.6370
38 3.1623 82.6243
39 3.1623 82.2143
40 3.1623 81.2248
41 3.1623 80.4228
42 3.1623 79.5608
43 3.1623 78.9253
44 3.1623 77.9015
45 3.1623 76.9473
46 3.1623 75.9649
47 3.1623 75.0879
48 3.1623 74.2722
49 3.1623 73.5075
50 3.1623 72.4383
51 3.1623 71.7826
52 3.1623 70.6374
53 3.1623 70.1923
54 3.1623 68.8438
55 3.1623 67.9710
56 3.1623 67.1795
57 3.1623 66.8316
58 3.1623 66.0720
59 3.1623 65.0680
60 3.1623 64.6373
61 3.1623 63.9952
62 3.1623 63.7520
63 3.1623 62.6339
64 3.1623 62.3491
65 3.1623 61.5378
66 3.1623 61.4688
67 3.1623 60.7936
68 3.1623 59.7741
69 3.1623 58.9816
70 3.1623 58.9995
71 3.1623 58.3893
72 3.1623 57.9346
73 3.1623 57.7275
74 3.1623 56.8451
75 3.1623 56.7915
76 3.1623 56.4698
77 3.1623 55.5357
78 3.1623 55.4788
79 3.1623 54.8443
80 3.1623 54.6164
81 3.1623 54.3685
82 3.1623 53.5434
83 3.1623 53.7192
84 3.1623 53.2149
85 3.1623 52.8041
86 3.1623 52.6303
87 3.1623 52.3770
88 3.1623 51.9211
89 3.1623 51.5241
90 3.1623 51.6453
91 3.1623 51.5828
92 3.1623 51.1588
93 3.1623 50.6779
94 3.1623 50.5586
95 3.1623 49.7799
96 3.1623 49.5732
97 3.1623 50.0938
98 3.1623 49.5654
99 3.1623 49.3802

1 2.5119 99.9640
2 2.5119 99.9008
3 2.5119 99.8047
4 2.5119 99.6793
5 2.5119 99.5171
6 2.5119 99.3303
7 2.5119 99.1029
8 2.5119 98.8541
9 2.5119 98.5709
10 2.5119 98.2710
11 2.5119 97.9179
12 2.5119 97.5485
13 2.5119 97.1548
14 2.5119 96.7055
15 2.5119 96.2574
16 2.5119 95.7661
17 2.5119 95.2730
18 2.5119 94.6852
19 2.5119 94.1320
20 2.5119 93.5017
21 2.5119 92.9126
22 2.5119 92.2695
23 2.5119 91.5463
24 2.5119 90.8629
25 2.5119 90.1645
26 2.5119 89.3681
27 2.5119 88.5297
28 2.5119 87.8031
29 2.5119 86.9612
30 2.5119 86.2725
31 2.5119 85.3804
32 2.5119 84.4429
33 2.5119 83.7144
34 2.5119 82.7545
35 2.5119 81.8266
36 2.5119 80.9513
37 2.5119 79.9963
38 2.5119 78.9918
39 2.5119 78.0296
40 2.5119 76.9885
41 2.5119 76.2750
42 2.5119 74.9498
43 2.5119 74.0005
44 2.5119 73.1475
45 2.5119 71.8927
46 2.5119 71.0426
47 2.5119 69.6576
48 2.5119 68.7548
49 2.5119 67.9627
50 2.5119 66.6362
51 2.5119 65.4294
52 2.5119 64.3775
53 2.5119 63.6186
54 2.5119 62.7788
55 2.5119 61.7146
56 2.5119 60.9806
57 2.5119 60.1247
58 2.5119 59.2199
59 2.5119 58.5595
60 2.5119 57.7867
61 2.5119 56.7856
62 2.5119 56.1920
63 2.5119 55.1751
64 2.5119 55.0787
65 2.5119 54.5639
66 2.5119 53.7657
67 2.5119 52.8600
68 2.5119 52.6962
69 2.5119 51.8972
70 2.5119 51.5642
71 2.5119 51.2355
72 2.5119 50.7084
73 2.5119 49.7979
74 2.5119 49.3847
75 2.5119 48.7367
76 2.5119 48.5274
77 2.5119 48.0418
78 2.5119 47.2573
79 2.5119 46.9623
80 2.5119 46.7493
81 2.5119 46.1047
82 2.5119 46.0220
83 2.5119 45.6319
84 2.5119 45.7026
85 2.5119 45.0696
86 2.5119 44.4794
87 2.5119 44.2037
88 2.5119 44.0893
89 2.5119 43.7963
90 2.5119 43.2306
91 2.5119 43.1512
92 2.5119 42.8914
93 2.5119 42.2012
94 2.5119 41.7988
95 2.5119 41.8489
96 2.5119 41.6378
97 2.5119 41.3788
98 2.5119 40.8532
99 2.5119 41.1106

1 1.9953 99.9550
2 1.9953 99.8735
3 1.9953 99.7547
4 1.9953 99.5928
5 1.9953 99.3991
6 1.9953 99.1620
7 1.9953 98.8816
8 1.9953 98.5612
9 1.9953 98.2125
10 1.9953 97.8355
11 1.9953 97.3659
12 1.9953 96.9077
13 1.9953 96.4233
14 1.9953 95.8440
15 1.9953 95.2754
16 1.9953 94.6820
17 1.9953 94.0202
18 1.9953 93.2630
19 1.9953 92.6919
20 1.9953 91.9238
21 1.9953 91.1434
22 1.9953 90.3222
23 1.9953 89.5561
24 1.9953 88.6640
25 1.9953 87.9074
26 1.9953 86.8586
27 1.9953 85.9185
28 1.9953 84.8906
29 1.9953 84.0212
30 1.9953 82.9530
31 1.9953 81.8210
32 1.9953 80.9563
33 1.9953 79.7537
34 1.9953 78.9323
35 1.9953 77.5560
36 1.9953 76.4403
37 1.9953 75.5750
38 1.9953 74.3296
39 1.9953 72.8758
40 1.9953 71.9971
41 1.9953 70.5370
42 1.9953 69.5192
43 1.9953 68.5359
44 1.9953 67.2629
45 1.9953 66.1030
46 1.9953 64.8097
47 1.9953 63.8294
48 1.9953 62.1746
49 1.9953 61.3877
50 1.9953 60.1846
51 1.9953 58.7360
52 1.9953 57.9087
53 1.9953 56.6422
54 1.9953 55.3745
55 1.9953 54.6171
56 1.9953 53.2199
57 1.9953 52.4257
58 1.9953 51.7020
59 1.9953 50.9106
60 1.9953 49.9256
61 1.9953 49.2297
62 1.9953 48.3050
63 1.9953 47.8369
64 1.9953 47.4070
65 1.9953 46.5699
66 1.9953 45.3908
67 1.9953 44.9680
68 1.9953 44.3406
69 1.9953 43.7024
70 1.9953 43.4402
71 1.9953 42.3491
72 1.9953 42.3207
73 1.9953 41.6080
74 1.9953 40.7497
75 1.9953 40.4754
76 1.9953 40.1086
77 1.9953 39.7394
78 1.9953 39.4721
79 1.9953 38.7820
80 1.9953 38.1170
81 1.9953 37.9212
82 1.9953 37.3986
83 1.9953 37.5256
84 1.9953 37.0318
85 1.9953 36.8733
86 1.9953 36.3737
87 1.9953 35.5559
88 1.9953 35.3752
89 1.9953 35.0465
90 1.9953 34.5858
91 1.9953 34.3720
92 1.9953 34.4207
93 1.9953 33.6272
94 1.9953 33.7873
95 1.9953 33.6265
96 1.9953 33.3078
97 1.9953 33.2532
98 1.9953 32.6252
99 1.9953 31.6700

1 1.5849 99.9431
2 1.5849 99.8416
3 1.5849 99.6897
4 1.5849 99.4892
5 1.5849 99.2397
6 1.5849 98.9377
7 1.5849 98.5934
8 1.5849 98.1809
9 1.5849 97.7481
10 1.5849 97.2581
11 1.5849 96.7206
12 1.5849 96.1273
13 1.5849 95.4807
14 1.5849 94.8189
15 1.5849 94.1221
16 1.5849 93.3487
17 1.5849 92.5449
18 1.5849 91.7274
19 1.5849 90.8214
20 1.5849 89.8966
21 1.5849 88.9921
22 1.5849 87.9388
23 1.5849 87.1207
24 1.5849 85.9734
25 1.5849 84.8087
26 1.5849 83.8723
27 1.5849 82.6272
28 1.5849 81.5085
29 1.5849 80.2839
30 1.5849 79.1288
31 1.5849 77.9128
32 1.5849 76.6019
33 1.5849 75.3756
34 1.5849 74.0824
35 1.5849 72.7030
36 1.5849 71.5451
37 1.5849 70.1078
38 1.5849 68.7959
39 1.5849 67.5831
40 1.5849 66.0075
41 1.5849 64.9429
42 1.5849 63.4423
43 1.5849 62.2645
44 1.5849 60.7636
45 1.5849 59.3714
46 1.5849 57.9896
47 1.5849 56.3128
48 1.5849 55.3754
49 1.5849 53.8846
50 1.5849 52.7822
51 1.5849 51.3401
52 1.5849 49.7895
53 1.5849 48.7658
54 1.5849 47.3633
55 1.5849 46.6763
56 1.5849 45.7609
57 1.5849 44.6047
58 1.5849 43.6248
59 1.5849 42.7198
60 1.5849 41.9301
61 1.5849 41.2092
62 1.5849 40.4319
63 1.5849 39.6993
64 1.5849 38.6800
65 1.5849 37.9498
66 1.5849 36.9076
67 1.5849 36.7249
68 1.5849 36.2546
69 1.5849 35.6528
70 1.5849 35.1510
71 1.5849 34.1948
72 1.5849 33.7203
73 1.5849 33.4268
74 1.5849 32.7355
75 1.5849 32.4729
76 1.5849 31.7046
77 1.5849 30.9353
78 1.5849 30.9572
79 1.5849 30.5965
80 1.5849 30.1402
81 1.5849 29.7965
82 1.5849 29.0187
83 1.5849 28.8156
84 1.5849 28.4464
85 1.5849 28.2056
86 1.5849 27.7298
87 1.5849 27.4103
88 1.5849 26.9309
89 1.5849 26.8799
90 1.5849 26.3186
91 1.5849 26.4972
92 1.5849 25.9623
93 1.5849 25.8593
94 1.5849 25.4441
95 1.5849 25.0066
96 1.5849 25.0892
97 1.5849 24.8474
98 1.5849 24.3086
99 1.5849 24.2384

1 1.2589 99.9286
2 1.2589 99.8002
3 1.2589 99.6136
4 1.2589 99.3598
5 1.2589 99.0415
6 1.2589 98.6665
7 1.2589 98.2245
8 1.2589 97.7187
9 1.2589 97.1542
10 1.2589 96.5277
11 1.2589 95.8542
12 1.2589 95.1817
13 1.2589 94.3926
14 1.2589 93.5331
15 1.2589 92.6736
16 1.2589 91.6618
17 1.2589 90.7258
18 1.2589 89.6748
19 1.2589 88.6399
20 1.2589 87.5197
21 1.2589 86.3152
22 1.2589 85.1465
23 1.2589 83.9619
24 1.2589 82.5719
25 1.2589 81.1848
26 1.2589 79.9489
27 1.2589 78.5530
28 1.2589 77.2403
29 1.2589 75.9182
30 1.2589 74.5205
31 1.2589 72.9895
32 1.2589 71.5245
33 1.2589 69.9189
34 1.2589 68.5599
35 1.2589 67.1850
36 1.2589 65.3015
37 1.2589 63.9424
38 1.2589 62.4076
39 1.2589 61.0239
40 1.2589 59.4741
41 1.2589 57.7301
42 1.2589 56.2323
43 1.2589 54.7915
44 1.2589 53.2647
45 1.2589 51.7662
46 1.2589 50.3859
47 1.2589 48.7412
48 1.2589 47.5741
49 1.2589 45.9380
50 1.2589 44.5961
51 1.2589 43.3007
52 1.2589 41.6612
53 1.2589 40.3827
54 1.2589 39.1315
55 1.2589 38.2785
56 1.2589 37.3153
57 1.2589 36.1760
58 1.2589 35.2320
59 1.2589 34.0902
60 1.2589 33.1540
61 1.2589 32.5352
62 1.2589 31.8416
63 1.2589 31.0511
64 1.2589 30.2763
65 1.2589 29.6611
66 1.2589 28.9729
67 1.2589 28.2323
68 1.2589 28.0043
69 1.2589 26.9652
70 1.2589 26.2825
71 1.2589 25.9737
72 1.2589 25.4082
73 1.2589 25.0916
74 1.2589 24.5554
75 1.2589 24.1082
76 1.2589 23.3532
77 1.2589 23.1550
78 1.2589 22.7071
79 1.2589 22.4768
80 1.2589 21.9141
81 1.2589 21.4659
82 1.2589 21.1778
83 1.2589 20.9997
84 1.2589 20.4454
85 1.2589 20.0507
86 1.2589 20.1754
87 1.2589 19.7616
88 1.2589 19.5686
89 1.2589 19.5336
90 1.2589 18.7717
91 1.2589 18.5211
92 1.2589 18.2857
93 1.2589 18.1037
94 1.2589 18.0742
95 1.2589 17.4373
96 1.2589 17.4374
97 1.2589 17.1360
98 1.2589 17.0354
99 1.2589 16.9381

1 1.0 99.9102
2 1.0 99.7492
3 1.0 99.5099
4 1.0 99.1927
5 1.0 98.7949
6 1.0 98.3205
7 1.0 97.7710
8 1.0 97.1283
9 1.0 96.4696
10 1.0 95.7028
11 1.0 94.8712
12 1.0 93.9687
13 1.0 92.9849
14 1.0 91.9764
15 1.0 90.8019
16 1.0 89.6914
17 1.0 88.4607
18 1.0 87.1993
19 1.0 85.8227
20 1.0 84.6264
21 1.0 83.0418
22 1.0 81.6683
23 1.0 80.1122
24 1.0 78.6363
25 1.0 77.1078
26 1.0 75.5500
27 1.0 73.8197
28 1.0 72.3537
29 1.0 70.5335
30 1.0 68.8597
31 1.0 67.2817
32 1.0 65.4176
33 1.0 63.8309
34 1.0 62.2285
35 1.0 60.7143
36 1.0 58.5951
37 1.0 57.1001
38 1.0 55.1365
39 1.0 53.6181
40 1.0 51.7885
41 1.0 50.1106
42 1.0 48.5332
43 1.0 46.9082
44 1.0 45.2088
45 1.0 43.6617
46 1.0 42.2372
47 1.0 40.1450
48 1.0 39.0903
49 1.0 37.4150
50 1.0 35.9023
51 1.0 34.7439
52 1.0 33.2779
53 1.0 32.0665
54 1.0 31.2193
55 1.0 29.7955
56 1.0 28.9618
57 1.0 27.7966
58 1.0 26.8915
59 1.0 26.1556
60 1.0 25.6703
61 1.0 24.3526
62 1.0 23.9421
63 1.0 23.0431
64 1.0 22.2778
65 1.0 21.6818
66 1.0 20.8876
67 1.0 20.3474
68 1.0 19.8039
69 1.0 19.2257
70 1.0 18.9480
71 1.0 18.2008
72 1.0 17.7756
73 1.0 17.4910
74 1.0 17.0584
75 1.0 16.4688
76 1.0 16.2143
77 1.0 16.1244
78 1.0 15.6422
79 1.0 14.9957
80 1.0 14.8498
81 1.0 14.5799
82 1.0 14.1671
83 1.0 13.9834
84 1.0 13.7419
85 1.0 13.4262
86 1.0 12.9378
87 1.0 12.9320
88 1.0 12.5425
89 1.0 12.4873
90 1.0 12.2450
91 1.0 12.1667
92 1.0 11.9040
93 1.0 11.5693
94 1.0 11.6151
95 1.0 11.3013
96 1.0 11.1195
97 1.0 11.0630
98 1.0 10.4152
99 1.0 10.4025

1 0.7943 99.8866
2 0.7943 99.6865
3 0.7943 99.3879
4 0.7943 98.9844
5 0.7943 98.4875
6 0.7943 97.8910
7 0.7943 97.1961
8 0.7943 96.4185
9 0.7943 95.5346
10 0.7943 94.6143
11 0.7943 93.5784
12 0.7943 92.4234
13 0.7943 91.2109
14 0.7943 89.9954
15 0.7943 88.6596
16 0.7943 87.1992
17 0.7943 85.6898
18 0.7943 84.2131
19 0.7943 82.5787
20 0.7943 80.9148
21 0.7943 79.1493
22 0.7943 77.4095
23 0.7943 75.7518
24 0.7943 73.9250
25 0.7943 72.1459
26 0.7943 70.2745
27 0.7943 68.1807
28 0.7943 66.6337
29 0.7943 64.6253
30 0.7943 62.4626
31 0.7943 60.5767
32 0.7943 58.7982
33 0.7943 56.8702
34 0.7943 54.6830
35 0.7943 53.2516
36 0.7943 51.2964
37 0.7943 49.3068
38 0.7943 47.2814
39 0.7943 45.6572
40 0.7943 43.5945
41 0.7943 42.0758
42 0.7943 40.3446
43 0.7943 38.6236
44 0.7943 36.8178
45 0.7943 35.3936
46 0.7943 33.7363
47 0.7943 31.9517
48 0.7943 30.6766
49 0.7943 29.1117
50 0.7943 27.8237
51 0.7943 26.4925
52 0.7943 25.1839
53 0.7943 23.7963
54 0.7943 22.8672
55 0.7943 21.8571
56 0.7943 20.9016
57 0.7943 19.9460
58 0.7943 18.9446
59 0.7943 18.2722
60 0.7943 17.7207
61 0.7943 16.8600
62 0.7943 16.0225
63 0.7943 15.6126
64 0.7943 14.8542
65 0.7943 14.5456
66 0.7943 13.8549
67 0.7943 13.6495
68 0.7943 12.9920
69 0.7943 12.6222
70 0.7943 12.0919
71 0.7943 11.8075
72 0.7943 11.2789
73 0.7943 11.1096
74 0.7943 10.7642
75 0.7943 10.4620
76 0.7943 9.9851
77 0.7943 9.8805
78 0.7943 9.5251
79 0.7943 9.1849
80 0.7943 8.9140
81 0.7943 8.7300
82 0.7943 8.7175
83 0.7943 8.4131
84 0.7943 8.3747
85 0.7943 7.9206
86 0.7943 7.6026
87 0.7943 7.4185
88 0.7943 7.4327
89 0.7943 7.1045
90 0.7943 7.1194
91 0.7943 7.2376
92 0.7943 6.7469
93 0.7943 6.7321
94 0.7943 6.4806
95 0.7943 6.3442
96 0.7943 6.4624
97 0.7943 6.1058
98 0.7943 6.0915
99 0.7943 6.0068

1 0.631 99.8575
2 0.631 99.6030
3 0.631 99.2290
4 0.631 98.7260
5 0.631 98.1089
6 0.631 97.3587
7 0.631 96.5123
8 0.631 95.5043
9 0.631 94.4368
10 0.631 93.2629
11 0.631 91.9169
12 0.631 90.5693
13 0.631 89.1012
14 0.631 87.4976
15 0.631 85.8751
16 0.631 84.0906
17 0.631 82.3324
18 0.631 80.4807
19 0.631 78.6872
20 0.631 76.6061
21 0.631 74.6737
22 0.631 72.5785
23 0.631 70.3555
24 0.631 68.3952
25 0.631 66.4093
26 0.631 64.1016
27 0.631 61.8188
28 0.631 59.7896
29 0.631 57.7646
30 0.631 55.5317
31 0.631 53.3195
32 0.631 51.1393
33 0.631 48.9435
34 0.631 46.8012
35 0.631 45.1003
36 0.631 42.8202
37 0.631 40.9688
38 0.631 38.9558
39 0.631 37.1747
40 0.631 35.3500
41 0.631 33.5805
42 0.631 31.7365
43 0.631 30.2447
44 0.631 28.5892
45 0.631 26.9461
46 0.631 25.3278
47 0.631 23.8448
48 0.631 22.5436
49 0.631 21.1345
50 0.631 19.8240
51 0.631 18.6234
52 0.631 17.6379
53 0.631 16.4569
54 0.631 15.5627
55 0.631 14.6804
56 0.631 13.7031
57 0.631 13.2149
58 0.631 12.6244
59 0.631 11.7336
60 0.631 11.2003
61 0.631 10.6311
62 0.631 10.1415
63 0.631 9.7248
64 0.631 9.3680
65 0.631 8.8172
66 0.631 8.5052
67 0.631 7.9111
68 0.631 7.5505
69 0.631 7.4077
70 0.631 7.1832
71 0.631 6.7864
72 0.631 6.4028
73 0.631 6.2873
74 0.631 5.9114
75 0.631 5.8693
76 0.631 5.6111
77 0.631 5.5251
78 0.631 5.1839
79 0.631 5.0323
80 0.631 4.8600
81 0.631 4.8204
82 0.631 4.5813
83 0.631 4.5592
84 0.631 4.3130
85 0.631 4.1072
86 0.631 4.1021
87 0.631 3.9684
88 0.631 3.8198
89 0.631 3.6540
90 0.631 3.4498
91 0.631 3.5606
92 0.631 3.2793
93 0.631 3.2583
94 0.631 3.2831
95 0.631 3.1921
96 0.631 3.0031
97 0.631 2.9419
98 0.631 2.9431
99 0.631 2.7996

1 0.5012 99.8204
2 0.5012 99.5021
3 0.5012 99.0256
4 0.5012 98.3950
5 0.5012 97.6206
6 0.5012 96.6947
7 0.5012 95.6167
8 0.5012 94.3892
9 0.5012 93.0541
10 0.5012 91.5596
11 0.5012 89.9994
12 0.5012 88.2650
13 0.5012 86.5426
14 0.5012 84.5148
15 0.5012 82.5502
16 0.5012 80.4120
17 0.5012 78.3440
18 0.5012 76.1265
19 0.5012 73.7150
20 0.5012 71.5067
21 0.5012 69.1902
22 0.5012 66.8984
23 0.5012 64.2592
24 0.5012 61.8923
25 0.5012 59.4769
26 0.5012 57.1325
27 0.5012 54.9091
28 0.5012 52.3963
29 0.5012 49.9621
30 0.5012 47.5055
31 0.5012 45.3848
32 0.5012 43.1056
33 0.5012 40.8417
34 0.5012 38.5489
35 0.5012 36.6553
36 0.5012 34.5485
37 0.5012 32.4528
38 0.5012 30.5465
39 0.5012 28.6049
40 0.5012 27.0670
41 0.5012 25.3570
42 0.5012 23.7105
43 0.5012 21.9944
44 0.5012 20.5865
45 0.5012 18.9736
46 0.5012 17.7495
47 0.5012 16.5580
48 0.5012 15.3500
49 0.5012 14.2914
50 0.5012 13.1782
51 0.5012 12.1160
52 0.5012 11.0635
53 0.5012 10.3067
54 0.5012 9.7627
55 0.5012 8.9310
56 0.5012 8.2681
57 0.5012 7.9339
58 0.5012 7.2270
59 0.5012 6.8440
60 0.5012 6.4590
61 0.5012 5.9989
62 0.5012 5.6457
63 0.5012 5.2994
64 0.5012 5.0380
65 0.5012 4.6307
66 0.5012 4.4018
67 0.5012 4.1451
68 0.5012 3.9301
69 0.5012 3.7149
70 0.5012 3.5393
71 0.5012 3.4493
72 0.5012 3.1944
73 0.5012 3.0650
74 0.5012 2.8408
75 0.5012 2.7809
76 0.5012 2.6140
77 0.5012 2.5580
78 0.5012 2.4028
79 0.5012 2.2759
80 0.5012 2.1505
81 0.5012 2.0886
82 0.5012 2.0368
83 0.5012 2.1161
84 0.5012 1.8583
85 0.5012 1.7518
86 0.5012 1.7794
87 0.5012 1.6838
88 0.5012 1.6020
89 0.5012 1.6210
90 0.5012 1.5096
91 0.5012 1.5370
92 0.5012 1.3947
93 0.5012 1.3539
94 0.5012 1.2666
95 0.5012 1.2974
96 0.5012 1.1868
97 0.5012 1.2459
98 0.5012 1.1704
99 0.5012 1.0895

1 0.3981 99.7741
2 0.3981 99.3733
3 0.3981 98.7768
4 0.3981 97.9832
5 0.3981 97.0162
6 0.3981 95.8427
7 0.3981 94.5005
8 0.3981 92.9995
9 0.3981 91.3248
10 0.3981 89.5213
11 0.3981 87.5738
12 0.3981 85.4594
13 0.3981 83.2878
14 0.3981 80.8478
15 0.3981 78.5532
16 0.3981 76.0283
17 0.3981 73.4681
18 0.3981 70.9280
19 0.3981 68.3105
20 0.3981 65.5364
21 0.3981 62.9597
22 0.3981 60.2577
23 0.3981 57.4121
24 0.3981 54.6887
25 0.3981 51.9631
26 0.3981 49.2971
27 0.3981 46.7547
28 0.3981 44.3471
29 0.3981 41.6666
30 0.3981 39.2299
31 0.3981 36.7792
32 0.3981 34.7365
33 0.3981 32.3643
34 0.3981 30.2880
35 0.3981 28.1645
36 0.3981 26.3122
37 0.3981 24.2804
38 0.3981 22.5608
39 0.3981 20.5533
40 0.3981 19.2171
41 0.3981 17.8478
42 0.3981 16.1858
43 0.3981 14.9738
44 0.3981 13.5819
45 0.3981 12.5229
46 0.3981 11.3558
47 0.3981 10.4021
48 0.3981 9.3795
49 0.3981 8.4718
50 0.3981 7.7240
51 0.3981 6.9922
52 0.3981 6.3213
53 0.3981 5.6937
54 0.3981 5.1682
55 0.3981 4.7616
56 0.3981 4.4464
57 0.3981 4.0224
58 0.3981 3.7635
59 0.3981 3.3818
60 0.3981 3.1064
61 0.3981 2.8941
62 0.3981 2.6561
63 0.3981 2.4805
64 0.3981 2.3679
65 0.3981 2.1044
66 0.3981 1.9897
67 0.3981 1.8736
68 0.3981 1.7580
69 0.3981 1.5935
70 0.3981 1.5209
71 0.3981 1.4004
72 0.3981 1.3324
73 0.3981 1.2028
74 0.3981 1.1912
75 0.3981 1.0632
76 0.3981 1.0787
77 0.3981 .9946
78 0.3981 .9661
79 0.3981 .8564
80 0.3981 .8554
81 0.3981 .7902
82 0.3981 .7606
83 0.3981 .7250
84 0.3981 .7152
85 0.3981 .6497
86 0.3981 .6137
87 0.3981 .5605
88 0.3981 .5775
89 0.3981 .5461
90 0.3981 .5122
91 0.3981 .4789
92 0.3981 .4453
93 0.3981 .4468
94 0.3981 .4236
95 0.3981 .3985
96 0.3981 .3828
97 0.3981 .3629
98 0.3981 .3659
99 0.3981 .3561

1 0.3162 99.7161
2 0.3162 99.2118
3 0.3162 98.4623
4 0.3162 97.4728
5 0.3162 96.2451
6 0.3162 94.8096
7 0.3162 93.1413
8 0.3162 91.2857
9 0.3162 89.1945
10 0.3162 87.0197
11 0.3162 84.6378
12 0.3162 82.1102
13 0.3162 79.3757
14 0.3162 76.5991
15 0.3162 73.7476
16 0.3162 70.8192
17 0.3162 67.9133
18 0.3162 64.9441
19 0.3162 61.8814
20 0.3162 58.7652
21 0.3162 55.6179
22 0.3162 52.7149
23 0.3162 49.7057
24 0.3162 46.8184
25 0.3162 43.6935
26 0.3162 41.1608
27 0.3162 38.2312
28 0.3162 35.6977
29 0.3162 33.3246
30 0.3162 30.8057
31 0.3162 28.4406
32 0.3162 26.2759
33 0.3162 24.3291
34 0.3162 22.1054
35 0.3162 20.3672
36 0.3162 18.4242
37 0.3162 16.9194
38 0.3162 15.2901
39 0.3162 13.8140
40 0.3162 12.7069
41 0.3162 11.4507
42 0.3162 10.1421
43 0.3162 9.1227
44 0.3162 8.1219
45 0.3162 7.3210
46 0.3162 6.4945
47 0.3162 5.7678
48 0.3162 5.0995
49 0.3162 4.4885
50 0.3162 3.9720
51 0.3162 3.4781
52 0.3162 3.0717
53 0.3162 2.7555
54 0.3162 2.4462
55 0.3162 2.1869
56 0.3162 1.9292
57 0.3162 1.7692
58 0.3162 1.5839
59 0.3162 1.4401
60 0.3162 1.2777
61 0.3162 1.1290
62 0.3162 1.0283
63 0.3162 .9493
64 0.3162 .8689
65 0.3162 .7621
66 0.3162 .7045
67 0.3162 .6251
68 0.3162 .5877
69 0.3162 .5329
70 0.3162 .4988
71 0.3162 .4752
72 0.3162 .4138
73 0.3162 .3842
74 0.3162 .3880
75 0.3162 .3428
76 0.3162 .3150
77 0.3162 .2888
78 0.3162 .2844
79 0.3162 .2597
80 0.3162 .2487
81 0.3162 .2351
82 0.3162 .2097
83 0.3162 .2054
84 0.3162 .1942
85 0.3162 .1759
86 0.3162 .1456
87 0.3162 .1518
88 0.3162 .1318
89 0.3162 .1434
90 0.3162 .1426
91 0.3162 .1262
92 0.3162 .1187
93 0.3162 .1152
94 0.3162 .1081
95 0.3162 .0995
96 0.3162 .1011
97 0.3162 .0879
98 0.3162 .0813
99 0.3162 .0875

1 0.2512 99.6432
2 0.2512 99.0085
3 0.2512 98.0705
4 0.2512 96.8245
5 0.2512 95.2953
6 0.2512 93.4913
7 0.2512 91.4184
8 0.2512 89.1027
9 0.2512 86.6180
10 0.2512 83.8761
11 0.2512 81.0559
12 0.2512 77.9419
13 0.2512 74.8361
14 0.2512 71.5257
15 0.2512 68.1788
16 0.2512 64.7833
17 0.2512 61.4298
18 0.2512 58.0245
19 0.2512 54.5397
20 0.2512 51.2290
21 0.2512 47.8958
22 0.2512 44.6868
23 0.2512 41.4835
24 0.2512 38.3884
25 0.2512 35.5786
26 0.2512 32.7246
27 0.2512 29.9299
28 0.2512 27.4622
29 0.2512 25.0830
30 0.2512 22.6625
31 0.2512 20.5330
32 0.2512 18.5900
33 0.2512 16.9038
34 0.2512 14.9933
35 0.2512 13.3234
36 0.2512 12.0252
37 0.2512 10.6796
38 0.2512 9.4320
39 0.2512 8.3628
40 0.2512 7.2663
41 0.2512 6.5265
42 0.2512 5.6060
43 0.2512 4.9247
44 0.2512 4.2874
45 0.2512 3.6915
46 0.2512 3.1593
47 0.2512 2.7921
48 0.2512 2.3902
49 0.2512 1.9931
50 0.2512 1.7327
51 0.2512 1.5076
52 0.2512 1.2557
53 0.2512 1.0782
54 0.2512 .9188
55 0.2512 .8036
56 0.2512 .6961
57 0.2512 .5980
58 0.2512 .5409
59 0.2512 .4520
60 0.2512 .4134
61 0.2512 .3439
62 0.2512 .3054
63 0.2512 .2843
64 0.2512 .2532
65 0.2512 .2329
66 0.2512 .2033
67 0.2512 .1709
68 0.2512 .1669
69 0.2512 .1566
70 0.2512 .1216
71 0.2512 .1112
72 0.2512 .0997
73 0.2512 .0915
74 0.2512 .0814
75 0.2512 .0855
76 0.2512 .0717
77 0.2512 .0651
78 0.2512 .0564
79 0.2512 .0571
80 0.2512 .0556
81 0.2512 .0497
82 0.2512 .0427
83 0.2512 .0397
84 0.2512 .0410
85 0.2512 .0339
86 0.2512 .0318
87 0.2512 .0296
88 0.2512 .0285
89 0.2512 .0250
90 0.2512 .0255
91 0.2512 .0239
92 0.2512 .0193
93 0.2512 .0197
94 0.2512 .0216
95 0.2512 .0184
96 0.2512 .0154
97 0.2512 .0156
98 0.2512 .0180
99 0.2512 .0125

1 0.1995 99.5504
2 0.1995 98.7566
3 0.1995 97.5680
4 0.1995 96.0252
5 0.1995 94.1122
6 0.1995 91.8834
7 0.1995 89.3408
8 0.1995 86.5067
9 0.1995 83.4251
10 0.1995 80.1869
11 0.1995 76.7738
12 0.1995 73.1122
13 0.1995 69.3053
14 0.1995 65.6763
15 0.1995 61.7230
16 0.1995 57.9920
17 0.1995 54.1834
18 0.1995 50.4025
19 0.1995 46.6982
20 0.1995 43.0438
21 0.1995 39.6268
22 0.1995 36.1934
23 0.1995 33.0116
24 0.1995 30.0445
25 0.1995 27.1981
26 0.1995 24.5147
27 0.1995 21.9381
28 0.1995 19.6359
29 0.1995 17.6397
30 0.1995 15.5482
31 0.1995 13.6826
32 0.1995 12.0306
33 0.1995 10.5898
34 0.1995 9.1923
35 0.1995 7.9744
36 0.1995 6.9657
37 0.1995 5.9566
38 0.1995 5.1227
39 0.1995 4.4001
40 0.1995 3.7166
41 0.1995 3.1346
42 0.1995 2.7001
43 0.1995 2.2279
44 0.1995 1.8874
45 0.1995 1.5760
46 0.1995 1.3339
47 0.1995 1.0877
48 0.1995 .8977
49 0.1995 .7188
50 0.1995 .5970
51 0.1995 .4987
52 0.1995 .3951
53 0.1995 .3321
54 0.1995 .2829
55 0.1995 .2365
56 0.1995 .1938
57 0.1995 .1675
58 0.1995 .1386
59 0.1995 .1189
60 0.1995 .1021
61 0.1995 .0817
62 0.1995 .0746
63 0.1995 .0641
64 0.1995 .0527
65 0.1995 .0475
66 0.1995 .0421
67 0.1995 .0378
68 0.1995 .0316
69 0.1995 .0267
70 0.1995 .0265
71 0.1995 .0208
72 0.1995 .0175
73 0.1995 .0183
74 0.1995 .0156
75 0.1995 .0133
76 0.1995 .0119
77 0.1995 .0096
78 0.1995 .0094
79 0.1995 .0111
80 0.1995 .0086
81 0.1995 .0089
82 0.1995 .0055
83 0.1995 .0060
84 0.1995 .0049
85 0.1995 .0054
86 0.1995 .0049
87 0.1995 .0041
88 0.1995 .0059
89 0.1995 .0053
90 0.1995 .0026
91 0.1995 .0035
92 0.1995 .0040
93 0.1995 .0048
94 0.1995 .0030
95 0.1995 .0030
96 0.1995 .0025
97 0.1995 .0025
98 0.1995 .0039
99 0.1995 .0025

1 0.1585 99.4340
2 0.1585 98.4379
3 0.1585 96.9504
4 0.1585 95.0196
5 0.1585 92.6423
6 0.1585 89.8804
7 0.1585 86.7591
8 0.1585 83.3632
9 0.1585 79.6369
10 0.1585 75.6813
11 0.1585 71.5879
12 0.1585 67.4762
13 0.1585 63.0857
14 0.1585 58.7582
15 0.1585 54.5782
16 0.1585 50.2931
17 0.1585 46.1863
18 0.1585 42.2359
19 0.1585 38.2718
20 0.1585 34.5584
21 0.1585 31.1557
22 0.1585 27.8559
23 0.1585 24.8531
24 0.1585 22.0458
25 0.1585 19.3541
26 0.1585 17.0547
27 0.1585 14.7981
28 0.1585 12.9215
29 0.1585 11.0942
30 0.1585 9.5584
31 0.1585 8.1846
32 0.1585 6.9123
33 0.1585 5.8522
34 0.1585 4.9789
35 0.1585 4.1808
36 0.1585 3.4661
37 0.1585 2.8793
38 0.1585 2.3575
39 0.1585 1.9786
40 0.1585 1.6044
41 0.1585 1.2827
42 0.1585 1.0459
43 0.1585 .8358
44 0.1585 .6742
45 0.1585 .5268
46 0.1585 .4301
47 0.1585 .3422
48 0.1585 .2669
49 0.1585 .2054
50 0.1585 .1666
51 0.1585 .1230
52 0.1585 .0978
53 0.1585 .0777
54 0.1585 .0685
55 0.1585 .0501
56 0.1585 .0397
57 0.1585 .0365
58 0.1585 .0254
59 0.1585 .0206
60 0.1585 .0166
61 0.1585 .0165
62 0.1585 .0137
63 0.1585 .0102
64 0.1585 .0085
65 0.1585 .0065
66 0.1585 .0053
67 0.1585 .0056
68 0.1585 .0046
69 0.1585 .0046
70 0.1585 .0035
71 0.1585 .0032
72 0.1585 .0031
73 0.1585 .0025
74 0.1585 .0027
75 0.1585 .0022
76 0.1585 .0019
77 0.1585 .0025
78 0.1585 .0019
79 0.1585 .0018
80 0.1585 .0017
81 0.1585 .0014
82 0.1585 .0014
83 0.1585 .0014
84 0.1585 .0013
85 0.1585 .0014
86 0.1585 .0012
87 0.1585 .0015
88 0.1585 .0012
89 0.1585 .0013
90 0.1585 .0013
91 0.1585 .0011
92 0.1585 .0011
93 0.1585 .0011
94 0.1585 .0011
95 0.1585 .0012
96 0.1585 .0010
97 0.1585 .0010
98 0.1585 .0011
99 0.1585 .0010

1 0.1259 99.2873
2 0.1259 98.0358
3 0.1259 96.1798
4 0.1259 93.7781
5 0.1259 90.8185
6 0.1259 87.4554
7 0.1259 83.6582
8 0.1259 79.4879
9 0.1259 75.0402
10 0.1259 70.4049
11 0.1259 65.7431
12 0.1259 60.9432
13 0.1259 56.0440
14 0.1259 51.3030
15 0.1259 46.6064
16 0.1259 42.1319
17 0.1259 37.7039
18 0.1259 33.6845
19 0.1259 29.8541
20 0.1259 26.2873
21 0.1259 22.9954
22 0.1259 20.1298
23 0.1259 17.3011
24 0.1259 14.8166
25 0.1259 12.6411
26 0.1259 10.6929
27 0.1259 9.0391
28 0.1259 7.5343
29 0.1259 6.3185
30 0.1259 5.2201
31 0.1259 4.2471
32 0.1259 3.4526
33 0.1259 2.8665
34 0.1259 2.2759
35 0.1259 1.8221
36 0.1259 1.4421
37 0.1259 1.1283
38 0.1259 .9169
39 0.1259 .7032
40 0.1259 .5461
41 0.1259 .4291
42 0.1259 .3230
43 0.1259 .2468
44 0.1259 .1855
45 0.1259 .1349
46 0.1259 .1015
47 0.1259 .0809
48 0.1259 .0578
49 0.1259 .0432
50 0.1259 .0326
51 0.1259 .0224
52 0.1259 .0179
53 0.1259 .0124
54 0.1259 .0106
55 0.1259 .0079
56 0.1259 .0056
57 0.1259 .0045
58 0.1259 .0043
59 0.1259 .0040
60 0.1259 .0026
61 0.1259 .0021
62 0.1259 .0019
63 0.1259 .0018
64 0.1259 .0017
65 0.1259 .0016
66 0.1259 .0018
67 0.1259 .0013
68 0.1259 .0012
69 0.1259 .0012
70 0.1259 .0014
71 0.1259 .0012
72 0.1259 .0010
73 0.1259 .0011
74 0.1259 .0010
75 0.1259 .0012
76 0.1259 .0015
77 0.1259 .0010
78 0.1259 .0010
79 0.1259 .0010
80 0.1259 .0010
81 0.1259 .0010
82 0.1259 .0010
83 0.1259 .0010
84 0.1259 .0010
85 0.1259 .0010
86 0.1259 .0010
87 0.1259 .0010
88 0.1259 .0010
89 0.1259 .0010
90 0.1259 .0010
91 0.1259 .0010
92 0.1259 .0010
93 0.1259 .0010
94 0.1259 .0010
95 0.1259 .0011
96 0.1259 .0010
97 0.1259 .0010
98 0.1259 .0010
99 0.1259 .0010

1 0.1 99.1038
2 0.1 97.5328
3 0.1 95.2214
4 0.1 92.2278
5 0.1 88.6102
6 0.1 84.4640
7 0.1 79.8275
8 0.1 74.8982
9 0.1 69.7238
10 0.1 64.3381
11 0.1 58.9956
12 0.1 53.5244
13 0.1 48.2950
14 0.1 43.1626
15 0.1 38.2754
16 0.1 33.6953
17 0.1 29.3745
18 0.1 25.5051
19 0.1 21.8782
20 0.1 18.7131
21 0.1 15.7125
22 0.1 13.1834
23 0.1 10.9775
24 0.1 9.0182
25 0.1 7.3799
26 0.1 6.0010
27 0.1 4.8510
28 0.1 3.8912
29 0.1 3.0659
30 0.1 2.4041
31 0.1 1.9074
32 0.1 1.4583
33 0.1 1.1153
34 0.1 .8500
35 0.1 .6434
36 0.1 .4793
37 0.1 .3586
38 0.1 .2675
39 0.1 .2007
40 0.1 .1410
41 0.1 .1035
42 0.1 .0766
43 0.1 .0536
44 0.1 .0355
45 0.1 .0267
46 0.1 .0186
47 0.1 .0137
48 0.1 .0091
49 0.1 .0071
50 0.1 .0052
51 0.1 .0035
52 0.1 .0027
53 0.1 .0023
54 0.1 .0017
55 0.1 .0015
56 0.1 .0015
57 0.1 .0013
58 0.1 .0012
59 0.1 .0011
60 0.1 .0011
61 0.1 .0011
62 0.1 .0015
63 0.1 .0010
64 0.1 .0010
65 0.1 .0010
66 0.1 .0013
67 0.1 .0010
68 0.1 .0010
69 0.1 .0010
70 0.1 .0010
71 0.1 .0010
72 0.1 .0010
73 0.1 .0010
74 0.1 .0010
75 0.1 .0010
76 0.1 .0010
77 0.1 .0010
78 0.1 .0010
79 0.1 .0010
80 0.1 .0010
81 0.1 .0010
82 0.1 .0010
83 0.1 .0010
84 0.1 .0010
85 0.1 .0010
86 0.1 .0010
87 0.1 .0010
88 0.1 .0010
89 0.1 .0010
90 0.1 .0010
91 0.1 .0010
92 0.1 .0010
93 0.1 .0010
94 0.1 .0010
95 0.1 .0010
96 0.1 .0010
97 0.1 .0010
98 0.1 .0010
99 0.1 .0010

1 0.0794 98.8728
2 0.0794 96.9003
3 0.0794 94.0138
4 0.0794 90.3079
5 0.0794 85.8519
6 0.0794 80.8318
7 0.0794 75.3225
8 0.0794 69.4838
9 0.0794 63.4303
10 0.0794 57.3547
11 0.0794 51.4257
12 0.0794 45.5022
13 0.0794 39.8985
14 0.0794 34.6678
15 0.0794 29.7936
16 0.0794 25.3648
17 0.0794 21.4047
18 0.0794 17.8042
19 0.0794 14.6915
20 0.0794 12.0463
21 0.0794 9.7815
22 0.0794 7.8045
23 0.0794 6.2112
24 0.0794 4.8371
25 0.0794 3.7796
26 0.0794 2.9024
27 0.0794 2.2208
28 0.0794 1.6718
29 0.0794 1.2456
30 0.0794 .9252
31 0.0794 .6698
32 0.0794 .4896
33 0.0794 .3484
34 0.0794 .2505
35 0.0794 .1828
36 0.0794 .1216
37 0.0794 .0857
38 0.0794 .0602
39 0.0794 .0409
40 0.0794 .0289
41 0.0794 .0184
42 0.0794 .0121
43 0.0794 .0088
44 0.0794 .0055
45 0.0794 .0040
46 0.0794 .0029
47 0.0794 .0023
48 0.0794 .0018
49 0.0794 .0017
50 0.0794 .0013
51 0.0794 .0012
52 0.0794 .0011
53 0.0794 .0012
54 0.0794 .0010
55 0.0794 .0010
56 0.0794 .0010
57 0.0794 .0010
58 0.0794 .0010
59 0.0794 .0010
60 0.0794 .0010
61 0.0794 .0010
62 0.0794 .0010
63 0.0794 .0010
64 0.0794 .0010
65 0.0794 .0010
66 0.0794 .0010
67 0.0794 .0010
68 0.0794 .0010
69 0.0794 .0010
70 0.0794 .0010
71 0.0794 .0010
72 0.0794 .0010
73 0.0794 .0010
74 0.0794 .0010
75 0.0794 .0010
76 0.0794 .0010
77 0.0794 .0010
78 0.0794 .0010
79 0.0794 .0010
80 0.0794 .0010
81 0.0794 .0010
82 0.0794 .0010
83 0.0794 .0010
84 0.0794 .0010
85 0.0794 .0010
86 0.0794 .0010
87 0.0794 .0010
88 0.0794 .0010
89 0.0794 .0010
90 0.0794 .0010
91 0.0794 .0010
92 0.0794 .0010
93 0.0794 .0010
94 0.0794 .0010
95 0.0794 .0010
96 0.0794 .0010
97 0.0794 .0010
98 0.0794 .0010
99 0.0794 .0010

1 0.0631 98.5834
2 0.0631 96.1154
3 0.0631 92.5297
4 0.0631 87.9381
5 0.0631 82.5539
6 0.0631 76.5002
7 0.0631 70.0042
8 0.0631 63.2862
9 0.0631 56.4296
10 0.0631 49.7582
11 0.0631 43.2597
12 0.0631 37.1735
13 0.0631 31.5740
14 0.0631 26.3358
15 0.0631 21.7602
16 0.0631 17.8399
17 0.0631 14.3730
18 0.0631 11.4444
19 0.0631 8.9905
20 0.0631 6.9794
21 0.0631 5.3392
22 0.0631 4.0463
23 0.0631 3.0311
24 0.0631 2.2074
25 0.0631 1.6346
26 0.0631 1.1707
27 0.0631 .8290
28 0.0631 .5756
29 0.0631 .4058
30 0.0631 .2808
31 0.0631 .1866
32 0.0631 .1237
33 0.0631 .0833
34 0.0631 .0551
35 0.0631 .0354
36 0.0631 .0224
37 0.0631 .0145
38 0.0631 .0097
39 0.0631 .0058
40 0.0631 .0043
41 0.0631 .0030
42 0.0631 .0021
43 0.0631 .0018
44 0.0631 .0015
45 0.0631 .0013
46 0.0631 .0013
47 0.0631 .0011
48 0.0631 .0010
49 0.0631 .0010
50 0.0631 .0010
51 0.0631 .0010
52 0.0631 .0010
53 0.0631 .0012
54 0.0631 .0010
55 0.0631 .0010
56 0.0631 .0010
57 0.0631 .0010
58 0.0631 .0010
59 0.0631 .0010
60 0.0631 .0010
61 0.0631 .0010
62 0.0631 .0010
63 0.0631 .0010
64 0.0631 .0010
65 0.0631 .0010
66 0.0631 .0010
67 0.0631 .0010
68 0.0631 .0010
69 0.0631 .0010
70 0.0631 .0010
71 0.0631 .0010
72 0.0631 .0010
73 0.0631 .0010
74 0.0631 .0010
75 0.0631 .0010
76 0.0631 .0010
77 0.0631 .0010
78 0.0631 .0010
79 0.0631 .0010
80 0.0631 .0010
81 0.0631 .0010
82 0.0631 .0010
83 0.0631 .0010
84 0.0631 .0010
85 0.0631 .0010
86 0.0631 .0010
87 0.0631 .0010
88 0.0631 .0010
89 0.0631 .0010
90 0.0631 .0010
91 0.0631 .0010
92 0.0631 .0010
93 0.0631 .0010
94 0.0631 .0010
95 0.0631 .0010
96 0.0631 .0010
97 0.0631 .0010
98 0.0631 .0010
99 0.0631 .0010

1 0.0501 98.2187
2 0.0501 95.1350
3 0.0501 90.6828
4 0.0501 85.0742
5 0.0501 78.5527
6 0.0501 71.3422
7 0.0501 63.8316
8 0.0501 56.1664
9 0.0501 48.6849
10 0.0501 41.4664
11 0.0501 34.8421
12 0.0501 28.7671
13 0.0501 23.3344
14 0.0501 18.6815
15 0.0501 14.7151
16 0.0501 11.3325
17 0.0501 8.7078
18 0.0501 6.5094
19 0.0501 4.8115
20 0.0501 3.4960
21 0.0501 2.4908
22 0.0501 1.7483
23 0.0501 1.2339
24 0.0501 .8208
25 0.0501 .5609
26 0.0501 .3711
27 0.0501 .2417
28 0.0501 .1526
29 0.0501 .0985
30 0.0501 .0596
31 0.0501 .0369
32 0.0501 .0244
33 0.0501 .0143
34 0.0501 .0089
35 0.0501 .0053
36 0.0501 .0038
37 0.0501 .0023
38 0.0501 .0018
39 0.0501 .0014
40 0.0501 .0014
41 0.0501 .0011
42 0.0501 .0011
43 0.0501 .0010
44 0.0501 .0010
45 0.0501 .0010
46 0.0501 .0010
47 0.0501 .0010
48 0.0501 .0010
49 0.0501 .0010
50 0.0501 .0010
51 0.0501 .0010
52 0.0501 .0010
53 0.0501 .0010
54 0.0501 .0010
55 0.0501 .0010
56 0.0501 .0010
57 0.0501 .0010
58 0.0501 .0010
59 0.0501 .0010
60 0.0501 .0010
61 0.0501 .0010
62 0.0501 .0010
63 0.0501 .0010
64 0.0501 .0010
65 0.0501 .0010
66 0.0501 .0010
67 0.0501 .0010
68 0.0501 .0010
69 0.0501 .0010
70 0.0501 .0010
71 0.0501 .0010
72 0.0501 .0010
73 0.0501 .0010
74 0.0501 .0010
75 0.0501 .0010
76 0.0501 .0010
77 0.0501 .0010
78 0.0501 .0010
79 0.0501 .0010
80 0.0501 .0010
81 0.0501 .0010
82 0.0501 .0010
83 0.0501 .0010
84 0.0501 .0010
85 0.0501 .0010
86 0.0501 .0010
87 0.0501 .0010
88 0.0501 .0010
89 0.0501 .0010
90 0.0501 .0010
91 0.0501 .0010
92 0.0501 .0010
93 0.0501 .0010
94 0.0501 .0010
95 0.0501 .0010
96 0.0501 .0010
97 0.0501 .0010
98 0.0501 .0010
99 0.0501 .0010

1 0.0398 97.7646
2 0.0398 93.9126
3 0.0398 88.4203
4 0.0398 81.5689
5 0.0398 73.7916
6 0.0398 65.4048
7 0.0398 56.8330
8 0.0398 48.4076
9 0.0398 40.3319
10 0.0398 33.0167
11 0.0398 26.5119
12 0.0398 20.8160
13 0.0398 16.0387
14 0.0398 12.1055
15 0.0398 8.9507
16 0.0398 6.4945
17 0.0398 4.6137
18 0.0398 3.1795
19 0.0398 2.1885
20 0.0398 1.4637
21 0.0398 .9600
22 0.0398 .6211
23 0.0398 .3834
24 0.0398 .2417
25 0.0398 .1471
26 0.0398 .0887
27 0.0398 .0515
28 0.0398 .0288
29 0.0398 .0169
30 0.0398 .0098
31 0.0398 .0057
32 0.0398 .0037
33 0.0398 .0021
34 0.0398 .0018
35 0.0398 .0014
36 0.0398 .0013
37 0.0398 .0011
38 0.0398 .0011
39 0.0398 .0010
40 0.0398 .0010
41 0.0398 .0010
42 0.0398 .0010
43 0.0398 .0010
44 0.0398 .0010
45 0.0398 .0010
46 0.0398 .0010
47 0.0398 .0010
48 0.0398 .0010
49 0.0398 .0010
50 0.0398 .0010
51 0.0398 .0010
52 0.0398 .0010
53 0.0398 .0010
54 0.0398 .0010
55 0.0398 .0010
56 0.0398 .0010
57 0.0398 .0010
58 0.0398 .0010
59 0.0398 .0010
60 0.0398 .0010
61 0.0398 .0010
62 0.0398 .0010
63 0.0398 .0010
64 0.0398 .0010
65 0.0398 .0010
66 0.0398 .0010
67 0.0398 .0010
68 0.0398 .0010
69 0.0398 .0010
70 0.0398 .0010
71 0.0398 .0010
72 0.0398 .0010
73 0.0398 .0010
74 0.0398 .0010
75 0.0398 .0010
76 0.0398 .0010
77 0.0398 .0010
78 0.0398 .0010
79 0.0398 .0010
80 0.0398 .0010
81 0.0398 .0010
82 0.0398 .0010
83 0.0398 .0010
84 0.0398 .0010
85 0.0398 .0010
86 0.0398 .0010
87 0.0398 .0010
88 0.0398 .0010
89 0.0398 .0010
90 0.0398 .0010
91 0.0398 .0010
92 0.0398 .0010
93 0.0398 .0010
94 0.0398 .0010
95 0.0398 .0010
96 0.0398 .0010
97 0.0398 .0010
98 0.0398 .0010
99 0.0398 .0010

1 0.0316 97.1929
2 0.0316 92.3895
3 0.0316 85.6355
4 0.0316 77.3894
5 0.0316 68.1661
6 0.0316 58.5663
7 0.0316 49.0439
8 0.0316 40.0999
9 0.0316 31.9054
10 0.0316 24.8229
11 0.0316 18.7078
12 0.0316 13.8442
13 0.0316 9.9267
14 0.0316 6.9886
15 0.0316 4.7871
16 0.0316 3.1956
17 0.0316 2.0751
18 0.0316 1.3135
19 0.0316 .8147
20 0.0316 .4934
21 0.0316 .2884
22 0.0316 .1671
23 0.0316 .0927
24 0.0316 .0508
25 0.0316 .0280
26 0.0316 .0151
27 0.0316 .0078
28 0.0316 .0044
29 0.0316 .0026
30 0.0316 .0018
31 0.0316 .0014
32 0.0316 .0011
33 0.0316 .0012
34 0.0316 .0011
35 0.0316 .0010
36 0.0316 .0010
37 0.0316 .0010
38 0.0316 .0010
39 0.0316 .0010
40 0.0316 .0010
41 0.0316 .0010
42 0.0316 .0010
43 0.0316 .0010
44 0.0316 .0010
45 0.0316 .0010
46 0.0316 .0010
47 0.0316 .0010
48 0.0316 .0010
49 0.0316 .0010
50 0.0316 .0010
51 0.0316 .0010
52 0.0316 .0010
53 0.0316 .0010
54 0.0316 .0010
55 0.0316 .0010
56 0.0316 .0010
57 0.0316 .0010
58 0.0316 .0010
59 0.0316 .0010
60 0.0316 .0010
61 0.0316 .0010
62 0.0316 .0010
63 0.0316 .0010
64 0.0316 .0010
65 0.0316 .0010
66 0.0316 .0010
67 0.0316 .0010
68 0.0316 .0010
69 0.0316 .0010
70 0.0316 .0010
71 0.0316 .0010
72 0.0316 .0010
73 0.0316 .0010
74 0.0316 .0010
75 0.0316 .0010
76 0.0316 .0010
77 0.0316 .0010
78 0.0316 .0010
79 0.0316 .0010
80 0.0316 .0010
81 0.0316 .0010
82 0.0316 .0010
83 0.0316 .0010
84 0.0316 .0010
85 0.0316 .0010
86 0.0316 .0010
87 0.0316 .0010
88 0.0316 .0010
89 0.0316 .0010
90 0.0316 .0010
91 0.0316 .0010
92 0.0316 .0010
93 0.0316 .0010
94 0.0316 .0010
95 0.0316 .0010
96 0.0316 .0010
97 0.0316 .0010
98 0.0316 .0010
99 0.0316 .0010

1 0.0251 96.4769
2 0.0251 90.5264
3 0.0251 82.2747
4 0.0251 72.4371
5 0.0251 61.7447
6 0.0251 50.9995
7 0.0251 40.8022
8 0.0251 31.6134
9 0.0251 23.7235
10 0.0251 17.2478
11 0.0251 12.1419
12 0.0251 8.2762
13 0.0251 5.4941
14 0.0251 3.5192
15 0.0251 2.1692
16 0.0251 1.3035
17 0.0251 .7660
18 0.0251 .4286
19 0.0251 .2304
20 0.0251 .1231
21 0.0251 .0643
22 0.0251 .0326
23 0.0251 .0160
24 0.0251 .0084
25 0.0251 .0042
26 0.0251 .0026
27 0.0251 .0016
28 0.0251 .0013
29 0.0251 .0011
30 0.0251 .0012
31 0.0251 .0010
32 0.0251 .0011
33 0.0251 .0010
34 0.0251 .0010
35 0.0251 .0010
36 0.0251 .0010
37 0.0251 .0010
38 0.0251 .0010
39 0.0251 .0010
40 0.0251 .0010
41 0.0251 .0010
42 0.0251 .0010
43 0.0251 .0010
44 0.0251 .0010
45 0.0251 .0010
46 0.0251 .0010
47 0.0251 .0010
48 0.0251 .0010
49 0.0251 .0010
50 0.0251 .0010
51 0.0251 .0010
52 0.0251 .0010
53 0.0251 .0010
54 0.0251 .0010
55 0.0251 .0010
56 0.0251 .0010
57 0.0251 .0010
58 0.0251 .0010
59 0.0251 .0010
60 0.0251 .0010
61 0.0251 .0010
62 0.0251 .0010
63 0.0251 .0010
64 0.0251 .0010
65 0.0251 .0010
66 0.0251 .0010
67 0.0251 .0010
68 0.0251 .0010
69 0.0251 .0010
70 0.0251 .0010
71 0.0251 .0010
72 0.0251 .0010
73 0.0251 .0010
74 0.0251 .0010
75 0.0251 .0010
76 0.0251 .0010
77 0.0251 .0010
78 0.0251 .0010
79 0.0251 .0010
80 0.0251 .0010
81 0.0251 .0010
82 0.0251 .0010
83 0.0251 .0010
84 0.0251 .0010
85 0.0251 .0010
86 0.0251 .0010
87 0.0251 .0010
88 0.0251 .0010
89 0.0251 .0010
90 0.0251 .0010
91 0.0251 .0010
92 0.0251 .0010
93 0.0251 .0010
94 0.0251 .0010
95 0.0251 .0010
96 0.0251 .0010
97 0.0251 .0010
98 0.0251 .0010
99 0.0251 .0010

1 0.02 95.6010
2 0.02 88.2393
3 0.02 78.2751
4 0.02 66.7170
5 0.02 54.6343
6 0.02 42.9517
7 0.02 32.4368
8 0.02 23.5735
9 0.02 16.4356
10 0.02 11.0153
11 0.02 7.1027
12 0.02 4.4019
13 0.02 2.6105
14 0.02 1.4939
15 0.02 .8271
16 0.02 .4309
17 0.02 .2188
18 0.02 .1059
19 0.02 .0515
20 0.02 .0230
21 0.02 .0107
22 0.02 .0052
23 0.02 .0028
24 0.02 .0017
25 0.02 .0012
26 0.02 .0011
27 0.02 .0012
28 0.02 .0010
29 0.02 .0010
30 0.02 .0010
31 0.02 .0011
32 0.02 .0010
33 0.02 .0010
34 0.02 .0010
35 0.02 .0010
36 0.02 .0010
37 0.02 .0010
38 0.02 .0010
39 0.02 .0010
40 0.02 .0010
41 0.02 .0010
42 0.02 .0010
43 0.02 .0010
44 0.02 .0010
45 0.02 .0010
46 0.02 .0010
47 0.02 .0010
48 0.02 .0010
49 0.02 .0010
50 0.02 .0010
51 0.02 .0010
52 0.02 .0010
53 0.02 .0010
54 0.02 .0010
55 0.02 .0010
56 0.02 .0010
57 0.02 .0010
58 0.02 .0010
59 0.02 .0010
60 0.02 .0010
61 0.02 .0010
62 0.02 .0010
63 0.02 .0010
64 0.02 .0010
65 0.02 .0010
66 0.02 .0010
67 0.02 .0010
68 0.02 .0010
69 0.02 .0010
70 0.02 .0010
71 0.02 .0010
72 0.02 .0010
73 0.02 .0010
74 0.02 .0010
75 0.02 .0010
76 0.02 .0010
77 0.02 .0010
78 0.02 .0010
79 0.02 .0010
80 0.02 .0010
81 0.02 .0010
82 0.02 .0010
83 0.02 .0010
84 0.02 .0010
85 0.02 .0010
86 0.02 .0010
87 0.02 .0010
88 0.02 .0010
89 0.02 .0010
90 0.02 .0010
91 0.02 .0010
92 0.02 .0010
93 0.02 .0010
94 0.02 .0010
95 0.02 .0010
96 0.02 .0010
97 0.02 .0010
98 0.02 .0010
99 0.02 .0010

1 0.0158 94.4611
2 0.0158 85.3655
3 0.0158 73.3557
4 0.0158 59.8995
5 0.0158 46.4805
6 0.0158 34.2934
7 0.0158 24.0750
8 0.0158 16.0539
9 0.0158 10.1896
10 0.0158 6.1415
11 0.0158 3.5239
12 0.0158 1.9039
13 0.0158 .9881
14 0.0158 .4883
15 0.0158 .2273
16 0.0158 .1027
17 0.0158 .0445
18 0.0158 .0180
19 0.0158 .0077
20 0.0158 .0034
21 0.0158 .0019
22 0.0158 .0012
23 0.0158 .0011
24 0.0158 .0011
25 0.0158 .0010
26 0.0158 .0010
27 0.0158 .0010
28 0.0158 .0010
29 0.0158 .0010
30 0.0158 .0010
31 0.0158 .0010
32 0.0158 .0010
33 0.0158 .0010
34 0.0158 .0010
35 0.0158 .0010
36 0.0158 .0010
37 0.0158 .0010
38 0.0158 .0010
39 0.0158 .0010
40 0.0158 .0010
41 0.0158 .0010
42 0.0158 .0010
43 0.0158 .0010
44 0.0158 .0010
45 0.0158 .0010
46 0.0158 .0010
47 0.0158 .0010
48 0.0158 .0010
49 0.0158 .0010
50 0.0158 .0010
51 0.0158 .0010
52 0.0158 .0010
53 0.0158 .0010
54 0.0158 .0010
55 0.0158 .0010
56 0.0158 .0010
57 0.0158 .0010
58 0.0158 .0010
59 0.0158 .0010
60 0.0158 .0010
61 0.0158 .0010
62 0.0158 .0010
63 0.0158 .0010
64 0.0158 .0010
65 0.0158 .0010
66 0.0158 .0010
67 0.0158 .0010
68 0.0158 .0010
69 0.0158 .0010
70 0.0158 .0010
71 0.0158 .0010
72 0.0158 .0010
73 0.0158 .0010
74 0.0158 .0010
75 0.0158 .0010
76 0.0158 .0010
77 0.0158 .0010
78 0.0158 .0010
79 0.0158 .0010
80 0.0158 .0010
81 0.0158 .0010
82 0.0158 .0010
83 0.0158 .0010
84 0.0158 .0010
85 0.0158 .0010
86 0.0158 .0010
87 0.0158 .0010
88 0.0158 .0010
89 0.0158 .0010
90 0.0158 .0010
91 0.0158 .0010
92 0.0158 .0010
93 0.0158 .0010
94 0.0158 .0010
95 0.0158 .0010
96 0.0158 .0010
97 0.0158 .0010
98 0.0158 .0010
99 0.0158 .0010

1 0.0126 93.1060
2 0.0126 82.0106
3 0.0126 67.7766
4 0.0126 52.5858
5 0.0126 38.2875
6 0.0126 26.1468
7 0.0126 16.7636
8 0.0126 10.0860
9 0.0126 5.6949
10 0.0126 3.0305
11 0.0126 1.5094
12 0.0126 .7031
13 0.0126 .3090
14 0.0126 .1274
15 0.0126 .0502
16 0.0126 .0188
17 0.0126 .0071
18 0.0126 .0030
19 0.0126 .0016
20 0.0126 .0012
21 0.0126 .0011
22 0.0126 .0010
23 0.0126 .0010
24 0.0126 .0010
25 0.0126 .0010
26 0.0126 .0010
27 0.0126 .0010
28 0.0126 .0010
29 0.0126 .0010
30 0.0126 .0010
31 0.0126 .0010
32 0.0126 .0010
33 0.0126 .0010
34 0.0126 .0010
35 0.0126 .0010
36 0.0126 .0010
37 0.0126 .0010
38 0.0126 .0010
39 0.0126 .0010
40 0.0126 .0010
41 0.0126 .0010
42 0.0126 .0010
43 0.0126 .0010
44 0.0126 .0010
45 0.0126 .0010
46 0.0126 .0010
47 0.0126 .0010
48 0.0126 .0010
49 0.0126 .0010
50 0.0126 .0010
51 0.0126 .0010
52 0.0126 .0010
53 0.0126 .0010
54 0.0126 .0010
55 0.0126 .0010
56 0.0126 .0010
57 0.0126 .0010
58 0.0126 .0010
59 0.0126 .0010
60 0.0126 .0010
61 0.0126 .0010
62 0.0126 .0010
63 0.0126 .0010
64 0.0126 .0010
65 0.0126 .0010
66 0.0126 .0010
67 0.0126 .0010
68 0.0126 .0010
69 0.0126 .0010
70 0.0126 .0010
71 0.0126 .0010
72 0.0126 .0010
73 0.0126 .0010
74 0.0126 .0010
75 0.0126 .0010
76 0.0126 .0010
77 0.0126 .0010
78 0.0126 .0010
79 0.0126 .0010
80 0.0126 .0010
81 0.0126 .0010
82 0.0126 .0010
83 0.0126 .0010
84 0.0126 .0010
85 0.0126 .0010
86 0.0126 .0010
87 0.0126 .0010
88 0.0126 .0010
89 0.0126 .0010
90 0.0126 .0010
91 0.0126 .0010
92 0.0126 .0010
93 0.0126 .0010
94 0.0126 .0010
95 0.0126 .0010
96 0.0126 .0010
97 0.0126 .0010
98 0.0126 .0010
99 0.0126 .0010

1 0.01 91.3961
2 0.01 77.8924
3 0.01 61.2654
4 0.01 44.4951
5 0.01 29.8382
6 0.01 18.4326
7 0.01 10.5438
8 0.01 5.5635
9 0.01 2.7066
10 0.01 1.2177
11 0.01 .5072
12 0.01 .1912
13 0.01 .0691
14 0.01 .0228
15 0.01 .0079
16 0.01 .0030
17 0.01 .0016
18 0.01 .0012
19 0.01 .0011
20 0.01 .0010
21 0.01 .0010
22 0.01 .0010
23 0.01 .0010
24 0.01 .0010
25 0.01 .0010
26 0.01 .0010
27 0.01 .0010
28 0.01 .0010
29 0.01 .0010
30 0.01 .0010
31 0.01 .0010
32 0.01 .0010
33 0.01 .0010
34 0.01 .0010
35 0.01 .0010
36 0.01 .0010
37 0.01 .0010
38 0.01 .0010
39 0.01 .0010
40 0.01 .0010
41 0.01 .0010
42 0.01 .0010
43 0.01 .0010
44 0.01 .0010
45 0.01 .0010
46 0.01 .0010
47 0.01 .0010
48 0.01 .0010
49 0.01 .0010
50 0.01 .0010
51 0.01 .0010
52 0.01 .0010
53 0.01 .0010
54 0.01 .0010
55 0.01 .0010
56 0.01 .0010
57 0.01 .0010
58 0.01 .0010
59 0.01 .0010
60 0.01 .0010
61 0.01 .0010
62 0.01 .0010
63 0.01 .0010
64 0.01 .0010
65 0.01 .0010
66 0.01 .0010
67 0.01 .0010
68 0.01 .0010
69 0.01 .0010
70 0.01 .0010
71 0.01 .0010
72 0.01 .0010
73 0.01 .0010
74 0.01 .0010
75 0.01 .0010
76 0.01 .0010
77 0.01 .0010
78 0.01 .0010
79 0.01 .0010
80 0.01 .0010
81 0.01 .0010
82 0.01 .0010
83 0.01 .0010
84 0.01 .0010
85 0.01 .0010
86 0.01 .0010
87 0.01 .0010
88 0.01 .0010
89 0.01 .0010
90 0.01 .0010
91 0.01 .0010
92 0.01 .0010
93 0.01 .0010
94 0.01 .0010
95 0.01 .0010
96 0.01 .0010
97 0.01 .0010
98 0.01 .0010
99 0.01 .0010
