# Supplementary material for: Stochastic disturbance regimes alter patterns of ecosystem variability and recovery
Source: PLoS One. 2020 Mar 9;15(3):e0229927. doi: 10.1371/journal.pone.0229927 (PMC7062255; doi:10.1371/journal.pone.0229927)
Supplement: S1 Raw data — (ZIP) [file pone.0229927.s008.zip › raw data/raw data/figure 2/freqmeanrand.txt]

1 1000.0 99.9999
2 1000.0 99.9997
3 1000.0 99.9994
4 1000.0 99.9989
5 1000.0 99.9982
6 1000.0 99.9975
7 1000.0 99.9966
8 1000.0 99.9955
9 1000.0 99.9943
10 1000.0 99.9930
11 1000.0 99.9915
12 1000.0 99.9899
13 1000.0 99.9882
14 1000.0 99.9863
15 1000.0 99.9843
16 1000.0 99.9821
17 1000.0 99.9798
18 1000.0 99.9773
19 1000.0 99.9747
20 1000.0 99.9720
21 1000.0 99.9692
22 1000.0 99.9661
23 1000.0 99.9630
24 1000.0 99.9597
25 1000.0 99.9562
26 1000.0 99.9527
27 1000.0 99.9490
28 1000.0 99.9451
29 1000.0 99.9411
30 1000.0 99.9371
31 1000.0 99.9327
32 1000.0 99.9283
33 1000.0 99.9238
34 1000.0 99.9191
35 1000.0 99.9142
36 1000.0 99.9093
37 1000.0 99.9042
38 1000.0 99.8989
39 1000.0 99.8935
40 1000.0 99.8881
41 1000.0 99.8827
42 1000.0 99.8765
43 1000.0 99.8706
44 1000.0 99.8649
45 1000.0 99.8583
46 1000.0 99.8519
47 1000.0 99.8454
48 1000.0 99.8387
49 1000.0 99.8321
50 1000.0 99.8250
51 1000.0 99.8183
52 1000.0 99.8107
53 1000.0 99.8034
54 1000.0 99.7959
55 1000.0 99.7883
56 1000.0 99.7805
57 1000.0 99.7726
58 1000.0 99.7645
59 1000.0 99.7563
60 1000.0 99.7481
61 1000.0 99.7398
62 1000.0 99.7309
63 1000.0 99.7222
64 1000.0 99.7133
65 1000.0 99.7061
66 1000.0 99.6951
67 1000.0 99.6858
68 1000.0 99.6763
69 1000.0 99.6673
70 1000.0 99.6570
71 1000.0 99.6485
72 1000.0 99.6371
73 1000.0 99.6270
74 1000.0 99.6191
75 1000.0 99.6063
76 1000.0 99.5989
77 1000.0 99.5869
78 1000.0 99.5741
79 1000.0 99.5631
80 1000.0 99.5520
81 1000.0 99.5447
82 1000.0 99.5293
83 1000.0 99.5178
84 1000.0 99.5098
85 1000.0 99.4942
86 1000.0 99.4823
87 1000.0 99.4702
88 1000.0 99.4579
89 1000.0 99.4455
90 1000.0 99.4337
91 1000.0 99.4210
92 1000.0 99.4075
93 1000.0 99.3960
94 1000.0 99.3815
95 1000.0 99.3724
96 1000.0 99.3549
97 1000.0 99.3414
98 1000.0 99.3277
99 1000.0 99.3255

1 794.3282 99.9999
2 794.3282 99.9996
3 794.3282 99.9992
4 794.3282 99.9986
5 794.3282 99.9978
6 794.3282 99.9968
7 794.3282 99.9957
8 794.3282 99.9944
9 794.3282 99.9929
10 794.3282 99.9912
11 794.3282 99.9893
12 794.3282 99.9873
13 794.3282 99.9851
14 794.3282 99.9827
15 794.3282 99.9802
16 794.3282 99.9774
17 794.3282 99.9745
18 794.3282 99.9714
19 794.3282 99.9682
20 794.3282 99.9647
21 794.3282 99.9611
22 794.3282 99.9573
23 794.3282 99.9533
24 794.3282 99.9492
25 794.3282 99.9449
26 794.3282 99.9404
27 794.3282 99.9357
28 794.3282 99.9309
29 794.3282 99.9258
30 794.3282 99.9206
31 794.3282 99.9152
32 794.3282 99.9101
33 794.3282 99.9040
34 794.3282 99.8980
35 794.3282 99.8920
36 794.3282 99.8857
37 794.3282 99.8793
38 794.3282 99.8726
39 794.3282 99.8659
40 794.3282 99.8595
41 794.3282 99.8524
42 794.3282 99.8444
43 794.3282 99.8369
44 794.3282 99.8292
45 794.3282 99.8214
46 794.3282 99.8134
47 794.3282 99.8052
48 794.3282 99.7968
49 794.3282 99.7886
50 794.3282 99.7806
51 794.3282 99.7706
52 794.3282 99.7618
53 794.3282 99.7522
54 794.3282 99.7434
55 794.3282 99.7334
56 794.3282 99.7234
57 794.3282 99.7135
58 794.3282 99.7036
59 794.3282 99.6930
60 794.3282 99.6826
61 794.3282 99.6718
62 794.3282 99.6625
63 794.3282 99.6499
64 794.3282 99.6390
65 794.3282 99.6278
66 794.3282 99.6196
67 794.3282 99.6052
68 794.3282 99.5925
69 794.3282 99.5825
70 794.3282 99.5684
71 794.3282 99.5568
72 794.3282 99.5428
73 794.3282 99.5300
74 794.3282 99.5170
75 794.3282 99.5044
76 794.3282 99.4929
77 794.3282 99.4785
78 794.3282 99.4643
79 794.3282 99.4495
80 794.3282 99.4355
81 794.3282 99.4213
82 794.3282 99.4069
83 794.3282 99.3974
84 794.3282 99.3777
85 794.3282 99.3628
86 794.3282 99.3503
87 794.3282 99.3353
88 794.3282 99.3210
89 794.3282 99.3054
90 794.3282 99.2875
91 794.3282 99.2696
92 794.3282 99.2607
93 794.3282 99.2401
94 794.3282 99.2284
95 794.3282 99.2091
96 794.3282 99.1956
97 794.3282 99.1701
98 794.3282 99.1575
99 794.3282 99.1413

1 630.9573 99.9999
2 630.9573 99.9996
3 630.9573 99.9990
4 630.9573 99.9982
5 630.9573 99.9972
6 630.9573 99.9960
7 630.9573 99.9945
8 630.9573 99.9929
9 630.9573 99.9910
10 630.9573 99.9889
11 630.9573 99.9865
12 630.9573 99.9840
13 630.9573 99.9812
14 630.9573 99.9782
15 630.9573 99.9750
16 630.9573 99.9715
17 630.9573 99.9679
18 630.9573 99.9639
19 630.9573 99.9598
20 630.9573 99.9555
21 630.9573 99.9509
22 630.9573 99.9461
23 630.9573 99.9411
24 630.9573 99.9359
25 630.9573 99.9304
26 630.9573 99.9248
27 630.9573 99.9189
28 630.9573 99.9127
29 630.9573 99.9064
30 630.9573 99.8999
31 630.9573 99.8930
32 630.9573 99.8860
33 630.9573 99.8788
34 630.9573 99.8713
35 630.9573 99.8637
36 630.9573 99.8558
37 630.9573 99.8476
38 630.9573 99.8393
39 630.9573 99.8310
40 630.9573 99.8227
41 630.9573 99.8129
42 630.9573 99.8037
43 630.9573 99.7950
44 630.9573 99.7845
45 630.9573 99.7755
46 630.9573 99.7657
47 630.9573 99.7542
48 630.9573 99.7439
49 630.9573 99.7328
50 630.9573 99.7234
51 630.9573 99.7107
52 630.9573 99.7002
53 630.9573 99.6878
54 630.9573 99.6756
55 630.9573 99.6636
56 630.9573 99.6512
57 630.9573 99.6401
58 630.9573 99.6262
59 630.9573 99.6133
60 630.9573 99.5994
61 630.9573 99.5864
62 630.9573 99.5742
63 630.9573 99.5588
64 630.9573 99.5449
65 630.9573 99.5315
66 630.9573 99.5174
67 630.9573 99.5022
68 630.9573 99.4871
69 630.9573 99.4714
70 630.9573 99.4558
71 630.9573 99.4399
72 630.9573 99.4239
73 630.9573 99.4089
74 630.9573 99.3914
75 630.9573 99.3773
76 630.9573 99.3587
77 630.9573 99.3409
78 630.9573 99.3267
79 630.9573 99.3091
80 630.9573 99.2935
81 630.9573 99.2738
82 630.9573 99.2558
83 630.9573 99.2354
84 630.9573 99.2206
85 630.9573 99.1973
86 630.9573 99.1805
87 630.9573 99.1616
88 630.9573 99.1433
89 630.9573 99.1338
90 630.9573 99.1030
91 630.9573 99.0817
92 630.9573 99.0650
93 630.9573 99.0411
94 630.9573 99.0166
95 630.9573 99.0013
96 630.9573 98.9819
97 630.9573 98.9625
98 630.9573 98.9412
99 630.9573 98.9216

1 501.1872 99.9999
2 501.1872 99.9994
3 501.1872 99.9987
4 501.1872 99.9978
5 501.1872 99.9965
6 501.1872 99.9950
7 501.1872 99.9931
8 501.1872 99.9910
9 501.1872 99.9887
10 501.1872 99.9860
11 501.1872 99.9831
12 501.1872 99.9798
13 501.1872 99.9763
14 501.1872 99.9726
15 501.1872 99.9686
16 501.1872 99.9642
17 501.1872 99.9595
18 501.1872 99.9546
19 501.1872 99.9495
20 501.1872 99.9440
21 501.1872 99.9384
22 501.1872 99.9322
23 501.1872 99.9260
24 501.1872 99.9195
25 501.1872 99.9125
26 501.1872 99.9056
27 501.1872 99.8980
28 501.1872 99.8903
29 501.1872 99.8823
30 501.1872 99.8740
31 501.1872 99.8655
32 501.1872 99.8566
33 501.1872 99.8485
34 501.1872 99.8382
35 501.1872 99.8289
36 501.1872 99.8186
37 501.1872 99.8086
38 501.1872 99.7984
39 501.1872 99.7872
40 501.1872 99.7761
41 501.1872 99.7653
42 501.1872 99.7539
43 501.1872 99.7413
44 501.1872 99.7290
45 501.1872 99.7166
46 501.1872 99.7038
47 501.1872 99.6925
48 501.1872 99.6777
49 501.1872 99.6641
50 501.1872 99.6507
51 501.1872 99.6362
52 501.1872 99.6214
53 501.1872 99.6072
54 501.1872 99.5936
55 501.1872 99.5778
56 501.1872 99.5634
57 501.1872 99.5460
58 501.1872 99.5308
59 501.1872 99.5140
60 501.1872 99.4969
61 501.1872 99.4805
62 501.1872 99.4644
63 501.1872 99.4454
64 501.1872 99.4289
65 501.1872 99.4118
66 501.1872 99.3919
67 501.1872 99.3728
68 501.1872 99.3539
69 501.1872 99.3352
70 501.1872 99.3156
71 501.1872 99.2978
72 501.1872 99.2750
73 501.1872 99.2578
74 501.1872 99.2371
75 501.1872 99.2153
76 501.1872 99.1950
77 501.1872 99.1699
78 501.1872 99.1487
79 501.1872 99.1293
80 501.1872 99.1078
81 501.1872 99.0871
82 501.1872 99.0591
83 501.1872 99.0360
84 501.1872 99.0175
85 501.1872 98.9924
86 501.1872 98.9720
87 501.1872 98.9488
88 501.1872 98.9182
89 501.1872 98.8978
90 501.1872 98.8796
91 501.1872 98.8600
92 501.1872 98.8303
93 501.1872 98.7937
94 501.1872 98.7747
95 501.1872 98.7462
96 501.1872 98.7140
97 501.1872 98.6933
98 501.1872 98.6610
99 501.1872 98.6394

1 398.1072 99.9998
2 398.1072 99.9993
3 398.1072 99.9984
4 398.1072 99.9972
5 398.1072 99.9956
6 398.1072 99.9936
7 398.1072 99.9914
8 398.1072 99.9887
9 398.1072 99.9857
10 398.1072 99.9824
11 398.1072 99.9787
12 398.1072 99.9746
13 398.1072 99.9702
14 398.1072 99.9654
15 398.1072 99.9604
16 398.1072 99.9549
17 398.1072 99.9491
18 398.1072 99.9429
19 398.1072 99.9363
20 398.1072 99.9294
21 398.1072 99.9224
22 398.1072 99.9146
23 398.1072 99.9067
24 398.1072 99.8984
25 398.1072 99.8898
26 398.1072 99.8808
27 398.1072 99.8715
28 398.1072 99.8617
29 398.1072 99.8518
30 398.1072 99.8412
31 398.1072 99.8305
32 398.1072 99.8194
33 398.1072 99.8082
34 398.1072 99.7963
35 398.1072 99.7851
36 398.1072 99.7714
37 398.1072 99.7586
38 398.1072 99.7455
39 398.1072 99.7323
40 398.1072 99.7179
41 398.1072 99.7038
42 398.1072 99.6901
43 398.1072 99.6744
44 398.1072 99.6588
45 398.1072 99.6444
46 398.1072 99.6267
47 398.1072 99.6136
48 398.1072 99.5945
49 398.1072 99.5785
50 398.1072 99.5606
51 398.1072 99.5416
52 398.1072 99.5243
53 398.1072 99.5046
54 398.1072 99.4873
55 398.1072 99.4673
56 398.1072 99.4495
57 398.1072 99.4281
58 398.1072 99.4092
59 398.1072 99.3893
60 398.1072 99.3688
61 398.1072 99.3441
62 398.1072 99.3238
63 398.1072 99.3017
64 398.1072 99.2811
65 398.1072 99.2569
66 398.1072 99.2331
67 398.1072 99.2146
68 398.1072 99.1895
69 398.1072 99.1625
70 398.1072 99.1361
71 398.1072 99.1136
72 398.1072 99.0948
73 398.1072 99.0660
74 398.1072 99.0415
75 398.1072 99.0152
76 398.1072 98.9857
77 398.1072 98.9603
78 398.1072 98.9268
79 398.1072 98.9135
80 398.1072 98.8852
81 398.1072 98.8448
82 398.1072 98.8153
83 398.1072 98.8012
84 398.1072 98.7630
85 398.1072 98.7321
86 398.1072 98.7061
87 398.1072 98.6730
88 398.1072 98.6438
89 398.1072 98.6137
90 398.1072 98.5771
91 398.1072 98.5529
92 398.1072 98.5228
93 398.1072 98.4765
94 398.1072 98.4454
95 398.1072 98.4226
96 398.1072 98.3964
97 398.1072 98.3420
98 398.1072 98.3123
99 398.1072 98.2922

1 316.2278 99.9998
2 316.2278 99.9991
3 316.2278 99.9980
4 316.2278 99.9964
5 316.2278 99.9945
6 316.2278 99.9920
7 316.2278 99.9891
8 316.2278 99.9858
9 316.2278 99.9820
10 316.2278 99.9778
11 316.2278 99.9732
12 316.2278 99.9680
13 316.2278 99.9625
14 316.2278 99.9565
15 316.2278 99.9501
16 316.2278 99.9432
17 316.2278 99.9359
18 316.2278 99.9281
19 316.2278 99.9200
20 316.2278 99.9113
21 316.2278 99.9021
22 316.2278 99.8927
23 316.2278 99.8828
24 316.2278 99.8722
25 316.2278 99.8613
26 316.2278 99.8501
27 316.2278 99.8383
28 316.2278 99.8260
29 316.2278 99.8139
30 316.2278 99.8007
31 316.2278 99.7869
32 316.2278 99.7733
33 316.2278 99.7586
34 316.2278 99.7436
35 316.2278 99.7282
36 316.2278 99.7124
37 316.2278 99.6968
38 316.2278 99.6797
39 316.2278 99.6625
40 316.2278 99.6459
41 316.2278 99.6271
42 316.2278 99.6090
43 316.2278 99.5910
44 316.2278 99.5707
45 316.2278 99.5512
46 316.2278 99.5308
47 316.2278 99.5118
48 316.2278 99.4896
49 316.2278 99.4694
50 316.2278 99.4469
51 316.2278 99.4254
52 316.2278 99.4006
53 316.2278 99.3796
54 316.2278 99.3548
55 316.2278 99.3327
56 316.2278 99.3094
57 316.2278 99.2802
58 316.2278 99.2578
59 316.2278 99.2292
60 316.2278 99.2025
61 316.2278 99.1773
62 316.2278 99.1493
63 316.2278 99.1232
64 316.2278 99.0954
65 316.2278 99.0645
66 316.2278 99.0364
67 316.2278 99.0081
68 316.2278 98.9790
69 316.2278 98.9471
70 316.2278 98.9165
71 316.2278 98.8893
72 316.2278 98.8552
73 316.2278 98.8253
74 316.2278 98.7935
75 316.2278 98.7589
76 316.2278 98.7250
77 316.2278 98.6970
78 316.2278 98.6650
79 316.2278 98.6208
80 316.2278 98.5977
81 316.2278 98.5450
82 316.2278 98.5093
83 316.2278 98.4785
84 316.2278 98.4561
85 316.2278 98.4072
86 316.2278 98.3599
87 316.2278 98.3417
88 316.2278 98.3055
89 316.2278 98.2570
90 316.2278 98.2251
91 316.2278 98.1803
92 316.2278 98.1434
93 316.2278 98.1028
94 316.2278 98.0519
95 316.2278 98.0408
96 316.2278 97.9804
97 316.2278 97.9316
98 316.2278 97.8855
99 316.2278 97.8588

1 251.1886 99.9997
2 251.1886 99.9989
3 251.1886 99.9975
4 251.1886 99.9955
5 251.1886 99.9930
6 251.1886 99.9899
7 251.1886 99.9863
8 251.1886 99.9821
9 251.1886 99.9774
10 251.1886 99.9721
11 251.1886 99.9662
12 251.1886 99.9598
13 251.1886 99.9528
14 251.1886 99.9453
15 251.1886 99.9372
16 251.1886 99.9285
17 251.1886 99.9193
18 251.1886 99.9095
19 251.1886 99.8993
20 251.1886 99.8883
21 251.1886 99.8768
22 251.1886 99.8652
23 251.1886 99.8524
24 251.1886 99.8392
25 251.1886 99.8258
26 251.1886 99.8113
27 251.1886 99.7967
28 251.1886 99.7811
29 251.1886 99.7655
30 251.1886 99.7497
31 251.1886 99.7318
32 251.1886 99.7156
33 251.1886 99.6959
34 251.1886 99.6775
35 251.1886 99.6584
36 251.1886 99.6385
37 251.1886 99.6185
38 251.1886 99.5979
39 251.1886 99.5757
40 251.1886 99.5539
41 251.1886 99.5311
42 251.1886 99.5103
43 251.1886 99.4853
44 251.1886 99.4603
45 251.1886 99.4365
46 251.1886 99.4112
47 251.1886 99.3845
48 251.1886 99.3593
49 251.1886 99.3319
50 251.1886 99.3029
51 251.1886 99.2746
52 251.1886 99.2477
53 251.1886 99.2175
54 251.1886 99.1885
55 251.1886 99.1581
56 251.1886 99.1269
57 251.1886 99.0962
58 251.1886 99.0653
59 251.1886 99.0361
60 251.1886 98.9995
61 251.1886 98.9693
62 251.1886 98.9340
63 251.1886 98.8956
64 251.1886 98.8628
65 251.1886 98.8304
66 251.1886 98.7933
67 251.1886 98.7509
68 251.1886 98.7169
69 251.1886 98.6774
70 251.1886 98.6402
71 251.1886 98.6056
72 251.1886 98.5598
73 251.1886 98.5222
74 251.1886 98.4856
75 251.1886 98.4446
76 251.1886 98.3996
77 251.1886 98.3624
78 251.1886 98.3174
79 251.1886 98.2758
80 251.1886 98.2250
81 251.1886 98.1986
82 251.1886 98.1405
83 251.1886 98.0963
84 251.1886 98.0525
85 251.1886 97.9971
86 251.1886 97.9476
87 251.1886 97.9115
88 251.1886 97.8586
89 251.1886 97.8082
90 251.1886 97.7700
91 251.1886 97.7166
92 251.1886 97.6431
93 251.1886 97.6090
94 251.1886 97.5709
95 251.1886 97.5344
96 251.1886 97.4642
97 251.1886 97.4296
98 251.1886 97.3333
99 251.1886 97.2991

1 199.5262 99.9996
2 199.5262 99.9986
3 199.5262 99.9968
4 199.5262 99.9944
5 199.5262 99.9912
6 199.5262 99.9873
7 199.5262 99.9828
8 199.5262 99.9775
9 199.5262 99.9715
10 199.5262 99.9649
11 199.5262 99.9575
12 199.5262 99.9494
13 199.5262 99.9407
14 199.5262 99.9311
15 199.5262 99.9209
16 199.5262 99.9101
17 199.5262 99.8986
18 199.5262 99.8863
19 199.5262 99.8733
20 199.5262 99.8594
21 199.5262 99.8451
22 199.5262 99.8301
23 199.5262 99.8143
24 199.5262 99.7977
25 199.5262 99.7805
26 199.5262 99.7631
27 199.5262 99.7440
28 199.5262 99.7251
29 199.5262 99.7048
30 199.5262 99.6844
31 199.5262 99.6626
32 199.5262 99.6411
33 199.5262 99.6176
34 199.5262 99.5943
35 199.5262 99.5699
36 199.5262 99.5454
37 199.5262 99.5194
38 199.5262 99.4935
39 199.5262 99.4664
40 199.5262 99.4390
41 199.5262 99.4109
42 199.5262 99.3817
43 199.5262 99.3522
44 199.5262 99.3222
45 199.5262 99.2905
46 199.5262 99.2592
47 199.5262 99.2285
48 199.5262 99.1949
49 199.5262 99.1599
50 199.5262 99.1255
51 199.5262 99.0902
52 199.5262 99.0540
53 199.5262 99.0231
54 199.5262 98.9775
55 199.5262 98.9485
56 199.5262 98.9078
57 199.5262 98.8648
58 199.5262 98.8247
59 199.5262 98.7818
60 199.5262 98.7404
61 199.5262 98.7011
62 199.5262 98.6623
63 199.5262 98.6160
64 199.5262 98.5706
65 199.5262 98.5266
66 199.5262 98.4814
67 199.5262 98.4353
68 199.5262 98.3884
69 199.5262 98.3388
70 199.5262 98.2893
71 199.5262 98.2518
72 199.5262 98.1915
73 199.5262 98.1499
74 199.5262 98.0928
75 199.5262 98.0454
76 199.5262 97.9986
77 199.5262 97.9418
78 199.5262 97.8844
79 199.5262 97.8272
80 199.5262 97.7785
81 199.5262 97.7145
82 199.5262 97.6550
83 199.5262 97.6269
84 199.5262 97.5317
85 199.5262 97.4778
86 199.5262 97.4199
87 199.5262 97.3742
88 199.5262 97.3345
89 199.5262 97.2520
90 199.5262 97.2071
91 199.5262 97.1253
92 199.5262 97.0730
93 199.5262 96.9980
94 199.5262 96.9512
95 199.5262 96.8667
96 199.5262 96.8203
97 199.5262 96.7380
98 199.5262 96.6897
99 199.5262 96.6097

1 158.4893 99.9996
2 158.4893 99.9982
3 158.4893 99.9960
4 158.4893 99.9929
5 158.4893 99.9890
6 158.4893 99.9841
7 158.4893 99.9784
8 158.4893 99.9717
9 158.4893 99.9642
10 158.4893 99.9558
11 158.4893 99.9466
12 158.4893 99.9364
13 158.4893 99.9254
14 158.4893 99.9135
15 158.4893 99.9006
16 158.4893 99.8871
17 158.4893 99.8724
18 158.4893 99.8569
19 158.4893 99.8406
20 158.4893 99.8235
21 158.4893 99.8053
22 158.4893 99.7865
23 158.4893 99.7667
24 158.4893 99.7459
25 158.4893 99.7247
26 158.4893 99.7018
27 158.4893 99.6788
28 158.4893 99.6540
29 158.4893 99.6294
30 158.4893 99.6033
31 158.4893 99.5761
32 158.4893 99.5490
33 158.4893 99.5199
34 158.4893 99.4907
35 158.4893 99.4597
36 158.4893 99.4295
37 158.4893 99.3970
38 158.4893 99.3648
39 158.4893 99.3307
40 158.4893 99.2948
41 158.4893 99.2598
42 158.4893 99.2257
43 158.4893 99.1880
44 158.4893 99.1497
45 158.4893 99.1107
46 158.4893 99.0707
47 158.4893 99.0309
48 158.4893 98.9908
49 158.4893 98.9441
50 158.4893 98.9027
51 158.4893 98.8560
52 158.4893 98.8114
53 158.4893 98.7662
54 158.4893 98.7222
55 158.4893 98.6738
56 158.4893 98.6251
57 158.4893 98.5766
58 158.4893 98.5271
59 158.4893 98.4737
60 158.4893 98.4193
61 158.4893 98.3662
62 158.4893 98.3107
63 158.4893 98.2568
64 158.4893 98.2062
65 158.4893 98.1456
66 158.4893 98.0918
67 158.4893 98.0420
68 158.4893 97.9740
69 158.4893 97.9181
70 158.4893 97.8651
71 158.4893 97.8011
72 158.4893 97.7329
73 158.4893 97.6700
74 158.4893 97.6121
75 158.4893 97.5445
76 158.4893 97.4692
77 158.4893 97.4093
78 158.4893 97.3360
79 158.4893 97.2732
80 158.4893 97.2143
81 158.4893 97.1390
82 158.4893 97.0724
83 158.4893 97.0078
84 158.4893 96.9434
85 158.4893 96.8588
86 158.4893 96.7977
87 158.4893 96.6957
88 158.4893 96.6534
89 158.4893 96.5694
90 158.4893 96.4786
91 158.4893 96.4224
92 158.4893 96.3222
93 158.4893 96.2355
94 158.4893 96.1706
95 158.4893 96.0706
96 158.4893 95.9837
97 158.4893 95.9142
98 158.4893 95.8559
99 158.4893 95.7573

1 125.8925 99.9994
2 125.8925 99.9978
3 125.8925 99.9950
4 125.8925 99.9911
5 125.8925 99.9861
6 125.8925 99.9800
7 125.8925 99.9728
8 125.8925 99.9644
9 125.8925 99.9549
10 125.8925 99.9444
11 125.8925 99.9327
12 125.8925 99.9199
13 125.8925 99.9060
14 125.8925 99.8910
15 125.8925 99.8749
16 125.8925 99.8575
17 125.8925 99.8393
18 125.8925 99.8199
19 125.8925 99.7992
20 125.8925 99.7775
21 125.8925 99.7548
22 125.8925 99.7310
23 125.8925 99.7059
24 125.8925 99.6798
25 125.8925 99.6526
26 125.8925 99.6244
27 125.8925 99.5951
28 125.8925 99.5641
29 125.8925 99.5332
30 125.8925 99.5017
31 125.8925 99.4656
32 125.8925 99.4315
33 125.8925 99.3959
34 125.8925 99.3579
35 125.8925 99.3214
36 125.8925 99.2812
37 125.8925 99.2401
38 125.8925 99.1988
39 125.8925 99.1566
40 125.8925 99.1121
41 125.8925 99.0684
42 125.8925 99.0236
43 125.8925 98.9772
44 125.8925 98.9288
45 125.8925 98.8810
46 125.8925 98.8317
47 125.8925 98.7785
48 125.8925 98.7272
49 125.8925 98.6705
50 125.8925 98.6136
51 125.8925 98.5643
52 125.8925 98.5075
53 125.8925 98.4502
54 125.8925 98.3915
55 125.8925 98.3346
56 125.8925 98.2770
57 125.8925 98.2057
58 125.8925 98.1525
59 125.8925 98.0854
60 125.8925 98.0228
61 125.8925 97.9519
62 125.8925 97.8837
63 125.8925 97.8265
64 125.8925 97.7407
65 125.8925 97.6788
66 125.8925 97.6092
67 125.8925 97.5251
68 125.8925 97.4612
69 125.8925 97.3819
70 125.8925 97.3161
71 125.8925 97.2236
72 125.8925 97.1473
73 125.8925 97.0775
74 125.8925 96.9975
75 125.8925 96.9198
76 125.8925 96.8316
77 125.8925 96.7638
78 125.8925 96.6708
79 125.8925 96.5783
80 125.8925 96.5033
81 125.8925 96.4020
82 125.8925 96.3365
83 125.8925 96.2253
84 125.8925 96.1227
85 125.8925 96.0640
86 125.8925 95.9502
87 125.8925 95.8778
88 125.8925 95.7838
89 125.8925 95.6725
90 125.8925 95.6011
91 125.8925 95.4958
92 125.8925 95.3738
93 125.8925 95.2908
94 125.8925 95.2182
95 125.8925 95.1085
96 125.8925 95.0072
97 125.8925 94.9060
98 125.8925 94.7808
99 125.8925 94.6668

1 100.0 99.9993
2 100.0 99.9972
3 100.0 99.9937
4 100.0 99.9888
5 100.0 99.9825
6 100.0 99.9748
7 100.0 99.9657
8 100.0 99.9552
9 100.0 99.9434
10 100.0 99.9300
11 100.0 99.9153
12 100.0 99.8992
13 100.0 99.8818
14 100.0 99.8629
15 100.0 99.8425
16 100.0 99.8210
17 100.0 99.7978
18 100.0 99.7736
19 100.0 99.7478
20 100.0 99.7202
21 100.0 99.6917
22 100.0 99.6617
23 100.0 99.6300
24 100.0 99.5979
25 100.0 99.5634
26 100.0 99.5278
27 100.0 99.4906
28 100.0 99.4525
29 100.0 99.4126
30 100.0 99.3710
31 100.0 99.3284
32 100.0 99.2859
33 100.0 99.2396
34 100.0 99.1936
35 100.0 99.1476
36 100.0 99.0981
37 100.0 99.0464
38 100.0 98.9945
39 100.0 98.9392
40 100.0 98.8859
41 100.0 98.8292
42 100.0 98.7731
43 100.0 98.7134
44 100.0 98.6535
45 100.0 98.5907
46 100.0 98.5308
47 100.0 98.4663
48 100.0 98.4033
49 100.0 98.3334
50 100.0 98.2645
51 100.0 98.1933
52 100.0 98.1252
53 100.0 98.0524
54 100.0 97.9793
55 100.0 97.9121
56 100.0 97.8217
57 100.0 97.7479
58 100.0 97.6752
59 100.0 97.5948
60 100.0 97.5027
61 100.0 97.4371
62 100.0 97.3484
63 100.0 97.2566
64 100.0 97.1777
65 100.0 97.0836
66 100.0 96.9827
67 100.0 96.9103
68 100.0 96.8062
69 100.0 96.7163
70 100.0 96.6395
71 100.0 96.5367
72 100.0 96.4417
73 100.0 96.3392
74 100.0 96.2509
75 100.0 96.1286
76 100.0 96.0297
77 100.0 95.9378
78 100.0 95.8257
79 100.0 95.7070
80 100.0 95.6449
81 100.0 95.4945
82 100.0 95.4174
83 100.0 95.2929
84 100.0 95.1932
85 100.0 95.0436
86 100.0 94.9698
87 100.0 94.8554
88 100.0 94.7064
89 100.0 94.5843
90 100.0 94.4924
91 100.0 94.3454
92 100.0 94.2611
93 100.0 94.1302
94 100.0 93.9860
95 100.0 93.8873
96 100.0 93.7203
97 100.0 93.6454
98 100.0 93.5007
99 100.0 93.3613

1 79.4328 99.9991
2 79.4328 99.9965
3 79.4328 99.9921
4 79.4328 99.9859
5 79.4328 99.9780
6 79.4328 99.9683
7 79.4328 99.9568
8 79.4328 99.9436
9 79.4328 99.9287
10 79.4328 99.9119
11 79.4328 99.8934
12 79.4328 99.8732
13 79.4328 99.8512
14 79.4328 99.8274
15 79.4328 99.8017
16 79.4328 99.7747
17 79.4328 99.7456
18 79.4328 99.7151
19 79.4328 99.6825
20 79.4328 99.6481
21 79.4328 99.6121
22 79.4328 99.5743
23 79.4328 99.5345
24 79.4328 99.4930
25 79.4328 99.4507
26 79.4328 99.4060
27 79.4328 99.3598
28 79.4328 99.3125
29 79.4328 99.2609
30 79.4328 99.2098
31 79.4328 99.1560
32 79.4328 99.1000
33 79.4328 99.0443
34 79.4328 98.9857
35 79.4328 98.9276
36 79.4328 98.8646
37 79.4328 98.8017
38 79.4328 98.7330
39 79.4328 98.6693
40 79.4328 98.5986
41 79.4328 98.5289
42 79.4328 98.4586
43 79.4328 98.3841
44 79.4328 98.3083
45 79.4328 98.2297
46 79.4328 98.1516
47 79.4328 98.0705
48 79.4328 97.9923
49 79.4328 97.9094
50 79.4328 97.8214
51 79.4328 97.7312
52 79.4328 97.6464
53 79.4328 97.5525
54 79.4328 97.4594
55 79.4328 97.3682
56 79.4328 97.2725
57 79.4328 97.1784
58 79.4328 97.0762
59 79.4328 96.9799
60 79.4328 96.8850
61 79.4328 96.7755
62 79.4328 96.6687
63 79.4328 96.5668
64 79.4328 96.4479
65 79.4328 96.3443
66 79.4328 96.2311
67 79.4328 96.1113
68 79.4328 95.9994
69 79.4328 95.8756
70 79.4328 95.7681
71 79.4328 95.6694
72 79.4328 95.5552
73 79.4328 95.4282
74 79.4328 95.2664
75 79.4328 95.1534
76 79.4328 95.0344
77 79.4328 94.9268
78 79.4328 94.7753
79 79.4328 94.6798
80 79.4328 94.5127
81 79.4328 94.4105
82 79.4328 94.2413
83 79.4328 94.1080
84 79.4328 93.9532
85 79.4328 93.8364
86 79.4328 93.7067
87 79.4328 93.5468
88 79.4328 93.3876
89 79.4328 93.2920
90 79.4328 93.1215
91 79.4328 92.9786
92 79.4328 92.7911
93 79.4328 92.6978
94 79.4328 92.4854
95 79.4328 92.3538
96 79.4328 92.1578
97 79.4328 92.0559
98 79.4328 91.8876
99 79.4328 91.6910

1 63.0957 99.9989
2 63.0957 99.9956
3 63.0957 99.9900
4 63.0957 99.9822
5 63.0957 99.9723
6 63.0957 99.9601
7 63.0957 99.9457
8 63.0957 99.9290
9 63.0957 99.9102
10 63.0957 99.8891
11 63.0957 99.8658
12 63.0957 99.8403
13 63.0957 99.8127
14 63.0957 99.7828
15 63.0957 99.7506
16 63.0957 99.7164
17 63.0957 99.6797
18 63.0957 99.6413
19 63.0957 99.6003
20 63.0957 99.5572
21 63.0957 99.5115
22 63.0957 99.4654
23 63.0957 99.4153
24 63.0957 99.3625
25 63.0957 99.3089
26 63.0957 99.2543
27 63.0957 99.1949
28 63.0957 99.1339
29 63.0957 99.0715
30 63.0957 99.0060
31 63.0957 98.9387
32 63.0957 98.8729
33 63.0957 98.7988
34 63.0957 98.7262
35 63.0957 98.6484
36 63.0957 98.5729
37 63.0957 98.4937
38 63.0957 98.4114
39 63.0957 98.3269
40 63.0957 98.2446
41 63.0957 98.1508
42 63.0957 98.0635
43 63.0957 97.9709
44 63.0957 97.8760
45 63.0957 97.7778
46 63.0957 97.6764
47 63.0957 97.5797
48 63.0957 97.4764
49 63.0957 97.3673
50 63.0957 97.2612
51 63.0957 97.1556
52 63.0957 97.0436
53 63.0957 96.9288
54 63.0957 96.8184
55 63.0957 96.6926
56 63.0957 96.5910
57 63.0957 96.4617
58 63.0957 96.3343
59 63.0957 96.2100
60 63.0957 96.0961
61 63.0957 95.9502
62 63.0957 95.8341
63 63.0957 95.7033
64 63.0957 95.5650
65 63.0957 95.4083
66 63.0957 95.2761
67 63.0957 95.1433
68 63.0957 94.9995
69 63.0957 94.8481
70 63.0957 94.7020
71 63.0957 94.5752
72 63.0957 94.4093
73 63.0957 94.2593
74 63.0957 94.1107
75 63.0957 93.9394
76 63.0957 93.7906
77 63.0957 93.6699
78 63.0957 93.4606
79 63.0957 93.3275
80 63.0957 93.1725
81 63.0957 92.9880
82 63.0957 92.7890
83 63.0957 92.6621
84 63.0957 92.4612
85 63.0957 92.2757
86 63.0957 92.1172
87 63.0957 91.9150
88 63.0957 91.7525
89 63.0957 91.5639
90 63.0957 91.4208
91 63.0957 91.2288
92 63.0957 91.0095
93 63.0957 90.8325
94 63.0957 90.6988
95 63.0957 90.4290
96 63.0957 90.2488
97 63.0957 90.0946
98 63.0957 89.9161
99 63.0957 89.7285

1 50.1187 99.9986
2 50.1187 99.9944
3 50.1187 99.9874
4 50.1187 99.9776
5 50.1187 99.9651
6 50.1187 99.9497
7 50.1187 99.9316
8 50.1187 99.9106
9 50.1187 99.8869
10 50.1187 99.8604
11 50.1187 99.8311
12 50.1187 99.7990
13 50.1187 99.7641
14 50.1187 99.7267
15 50.1187 99.6860
16 50.1187 99.6431
17 50.1187 99.5968
18 50.1187 99.5480
19 50.1187 99.4966
20 50.1187 99.4426
21 50.1187 99.3854
22 50.1187 99.3259
23 50.1187 99.2630
24 50.1187 99.1978
25 50.1187 99.1308
26 50.1187 99.0613
27 50.1187 98.9882
28 50.1187 98.9122
29 50.1187 98.8329
30 50.1187 98.7507
31 50.1187 98.6660
32 50.1187 98.5802
33 50.1187 98.4915
34 50.1187 98.3989
35 50.1187 98.3021
36 50.1187 98.2046
37 50.1187 98.1099
38 50.1187 98.0089
39 50.1187 97.8944
40 50.1187 97.7910
41 50.1187 97.6819
42 50.1187 97.5648
43 50.1187 97.4456
44 50.1187 97.3298
45 50.1187 97.2077
46 50.1187 97.0888
47 50.1187 96.9560
48 50.1187 96.8321
49 50.1187 96.6959
50 50.1187 96.5743
51 50.1187 96.4306
52 50.1187 96.2967
53 50.1187 96.1537
54 50.1187 95.9941
55 50.1187 95.8589
56 50.1187 95.7141
57 50.1187 95.5427
58 50.1187 95.4073
59 50.1187 95.2518
60 50.1187 95.0904
61 50.1187 94.9277
62 50.1187 94.7953
63 50.1187 94.6151
64 50.1187 94.4415
65 50.1187 94.2714
66 50.1187 94.0782
67 50.1187 93.9167
68 50.1187 93.7394
69 50.1187 93.5652
70 50.1187 93.3699
71 50.1187 93.1763
72 50.1187 93.0259
73 50.1187 92.8268
74 50.1187 92.5991
75 50.1187 92.4345
76 50.1187 92.2583
77 50.1187 92.0527
78 50.1187 91.8259
79 50.1187 91.6181
80 50.1187 91.4080
81 50.1187 91.2037
82 50.1187 91.0218
83 50.1187 90.8560
84 50.1187 90.6909
85 50.1187 90.3608
86 50.1187 90.1784
87 50.1187 89.9419
88 50.1187 89.7276
89 50.1187 89.5326
90 50.1187 89.2628
91 50.1187 88.9991
92 50.1187 88.8313
93 50.1187 88.6406
94 50.1187 88.4552
95 50.1187 88.1998
96 50.1187 87.8844
97 50.1187 87.7295
98 50.1187 87.5046
99 50.1187 87.2532

1 39.8107 99.9982
2 39.8107 99.9930
3 39.8107 99.9842
4 39.8107 99.9719
5 39.8107 99.9561
6 39.8107 99.9367
7 39.8107 99.9139
8 39.8107 99.8876
9 39.8107 99.8577
10 39.8107 99.8244
11 39.8107 99.7874
12 39.8107 99.7472
13 39.8107 99.7035
14 39.8107 99.6559
15 39.8107 99.6055
16 39.8107 99.5517
17 39.8107 99.4934
18 39.8107 99.4321
19 39.8107 99.3673
20 39.8107 99.2995
21 39.8107 99.2269
22 39.8107 99.1519
23 39.8107 99.0761
24 39.8107 98.9912
25 39.8107 98.9090
26 39.8107 98.8187
27 39.8107 98.7274
28 39.8107 98.6308
29 39.8107 98.5328
30 39.8107 98.4325
31 39.8107 98.3230
32 39.8107 98.2181
33 39.8107 98.1032
34 39.8107 97.9879
35 39.8107 97.8694
36 39.8107 97.7481
37 39.8107 97.6256
38 39.8107 97.4954
39 39.8107 97.3660
40 39.8107 97.2252
41 39.8107 97.0924
42 39.8107 96.9485
43 39.8107 96.7993
44 39.8107 96.6554
45 39.8107 96.4965
46 39.8107 96.3478
47 39.8107 96.1851
48 39.8107 96.0260
49 39.8107 95.8569
50 39.8107 95.6937
51 39.8107 95.5151
52 39.8107 95.3543
53 39.8107 95.1770
54 39.8107 95.0195
55 39.8107 94.8190
56 39.8107 94.6116
57 39.8107 94.4512
58 39.8107 94.2449
59 39.8107 94.0570
60 39.8107 93.8522
61 39.8107 93.6573
62 39.8107 93.4567
63 39.8107 93.2641
64 39.8107 93.0700
65 39.8107 92.8667
66 39.8107 92.6443
67 39.8107 92.4232
68 39.8107 92.1882
69 39.8107 91.9382
70 39.8107 91.7664
71 39.8107 91.4988
72 39.8107 91.3006
73 39.8107 91.1031
74 39.8107 90.8245
75 39.8107 90.5686
76 39.8107 90.3272
77 39.8107 90.0722
78 39.8107 89.8745
79 39.8107 89.6201
80 39.8107 89.3757
81 39.8107 89.0838
82 39.8107 88.8366
83 39.8107 88.5902
84 39.8107 88.3440
85 39.8107 88.0194
86 39.8107 87.7941
87 39.8107 87.5687
88 39.8107 87.2309
89 39.8107 86.9291
90 39.8107 86.7790
91 39.8107 86.5005
92 39.8107 86.0553
93 39.8107 85.7982
94 39.8107 85.5204
95 39.8107 85.1216
96 39.8107 85.0317
97 39.8107 84.7169
98 39.8107 84.5006
99 39.8107 84.2972

1 31.6228 99.9978
2 31.6228 99.9911
3 31.6228 99.9801
4 31.6228 99.9646
5 31.6228 99.9447
6 31.6228 99.9203
7 31.6228 99.8916
8 31.6228 99.8584
9 31.6228 99.8207
10 31.6228 99.7789
11 31.6228 99.7323
12 31.6228 99.6816
13 31.6228 99.6265
14 31.6228 99.5671
15 31.6228 99.5031
16 31.6228 99.4350
17 31.6228 99.3622
18 31.6228 99.2847
19 31.6228 99.2042
20 31.6228 99.1180
21 31.6228 99.0281
22 31.6228 98.9335
23 31.6228 98.8351
24 31.6228 98.7342
25 31.6228 98.6248
26 31.6228 98.5133
27 31.6228 98.3978
28 31.6228 98.2815
29 31.6228 98.1535
30 31.6228 98.0257
31 31.6228 97.8943
32 31.6228 97.7647
33 31.6228 97.6189
34 31.6228 97.4739
35 31.6228 97.3240
36 31.6228 97.1763
37 31.6228 97.0186
38 31.6228 96.8510
39 31.6228 96.6891
40 31.6228 96.5130
41 31.6228 96.3530
42 31.6228 96.1715
43 31.6228 95.9952
44 31.6228 95.8077
45 31.6228 95.6115
46 31.6228 95.4335
47 31.6228 95.2327
48 31.6228 95.0214
49 31.6228 94.8194
50 31.6228 94.6288
51 31.6228 94.4170
52 31.6228 94.1872
53 31.6228 93.9650
54 31.6228 93.7378
55 31.6228 93.5210
56 31.6228 93.2981
57 31.6228 93.0632
58 31.6228 92.8292
59 31.6228 92.5763
60 31.6228 92.3101
61 31.6228 92.0946
62 31.6228 91.8465
63 31.6228 91.5913
64 31.6228 91.3211
65 31.6228 91.0673
66 31.6228 90.8051
67 31.6228 90.5233
68 31.6228 90.2427
69 31.6228 89.9696
70 31.6228 89.7550
71 31.6228 89.4693
72 31.6228 89.1932
73 31.6228 88.8334
74 31.6228 88.5695
75 31.6228 88.3057
76 31.6228 88.0444
77 31.6228 87.7530
78 31.6228 87.3624
79 31.6228 87.0779
80 31.6228 86.7881
81 31.6228 86.4488
82 31.6228 86.1819
83 31.6228 85.8904
84 31.6228 85.5881
85 31.6228 85.2304
86 31.6228 84.8472
87 31.6228 84.4782
88 31.6228 84.2701
89 31.6228 84.0092
90 31.6228 83.5927
91 31.6228 83.2090
92 31.6228 83.0113
93 31.6228 82.5140
94 31.6228 82.2105
95 31.6228 81.8281
96 31.6228 81.4799
97 31.6228 81.1318
98 31.6228 80.7455
99 31.6228 80.4638

1 25.1189 99.9972
2 25.1189 99.9889
3 25.1189 99.9749
4 25.1189 99.9554
5 25.1189 99.9303
6 25.1189 99.8997
7 25.1189 99.8635
8 25.1189 99.8217
9 25.1189 99.7745
10 25.1189 99.7216
11 25.1189 99.6634
12 25.1189 99.5995
13 25.1189 99.5299
14 25.1189 99.4558
15 25.1189 99.3748
16 25.1189 99.2890
17 25.1189 99.1980
18 25.1189 99.1009
19 25.1189 98.9998
20 25.1189 98.8919
21 25.1189 98.7800
22 25.1189 98.6595
23 25.1189 98.5359
24 25.1189 98.4067
25 25.1189 98.2730
26 25.1189 98.1343
27 25.1189 97.9905
28 25.1189 97.8421
29 25.1189 97.6808
30 25.1189 97.5212
31 25.1189 97.3521
32 25.1189 97.1862
33 25.1189 97.0064
34 25.1189 96.8338
35 25.1189 96.6446
36 25.1189 96.4504
37 25.1189 96.2664
38 25.1189 96.0524
39 25.1189 95.8506
40 25.1189 95.6458
41 25.1189 95.4144
42 25.1189 95.2007
43 25.1189 94.9853
44 25.1189 94.7327
45 25.1189 94.5180
46 25.1189 94.2711
47 25.1189 94.0368
48 25.1189 93.7759
49 25.1189 93.5140
50 25.1189 93.2772
51 25.1189 92.9958
52 25.1189 92.7275
53 25.1189 92.4597
54 25.1189 92.1830
55 25.1189 91.9069
56 25.1189 91.6410
57 25.1189 91.3417
58 25.1189 91.0260
59 25.1189 90.7143
60 25.1189 90.4737
61 25.1189 90.1146
62 25.1189 89.8288
63 25.1189 89.5279
64 25.1189 89.2247
65 25.1189 88.8567
66 25.1189 88.5431
67 25.1189 88.2401
68 25.1189 87.9217
69 25.1189 87.5530
70 25.1189 87.2317
71 25.1189 86.8943
72 25.1189 86.5440
73 25.1189 86.2027
74 25.1189 85.8576
75 25.1189 85.5052
76 25.1189 85.1538
77 25.1189 84.8222
78 25.1189 84.3944
79 25.1189 84.1071
80 25.1189 83.7262
81 25.1189 83.3400
82 25.1189 82.9662
83 25.1189 82.4631
84 25.1189 82.1107
85 25.1189 81.7185
86 25.1189 81.4432
87 25.1189 80.9638
88 25.1189 80.6537
89 25.1189 80.1655
90 25.1189 79.7081
91 25.1189 79.4959
92 25.1189 78.8604
93 25.1189 78.5011
94 25.1189 78.0837
95 25.1189 77.6905
96 25.1189 77.2256
97 25.1189 76.9837
98 25.1189 76.6275
99 25.1189 76.1258

1 19.9526 99.9965
2 19.9526 99.9860
3 19.9526 99.9684
4 19.9526 99.9439
5 19.9526 99.9123
6 19.9526 99.8738
7 19.9526 99.8283
8 19.9526 99.7757
9 19.9526 99.7163
10 19.9526 99.6499
11 19.9526 99.5762
12 19.9526 99.4964
13 19.9526 99.4085
14 19.9526 99.3146
15 19.9526 99.2137
16 19.9526 99.1054
17 19.9526 98.9924
18 19.9526 98.8692
19 19.9526 98.7420
20 19.9526 98.6059
21 19.9526 98.4627
22 19.9526 98.3162
23 19.9526 98.1593
24 19.9526 97.9996
25 19.9526 97.8302
26 19.9526 97.6568
27 19.9526 97.4728
28 19.9526 97.2855
29 19.9526 97.0967
30 19.9526 96.8982
31 19.9526 96.6886
32 19.9526 96.4758
33 19.9526 96.2487
34 19.9526 96.0273
35 19.9526 95.7855
36 19.9526 95.5617
37 19.9526 95.3096
38 19.9526 95.0582
39 19.9526 94.8100
40 19.9526 94.5391
41 19.9526 94.2678
42 19.9526 93.9963
43 19.9526 93.7023
44 19.9526 93.4368
45 19.9526 93.1291
46 19.9526 92.8732
47 19.9526 92.5602
48 19.9526 92.2320
49 19.9526 91.9263
50 19.9526 91.5975
51 19.9526 91.2916
52 19.9526 90.9335
53 19.9526 90.6113
54 19.9526 90.2692
55 19.9526 89.9447
56 19.9526 89.5971
57 19.9526 89.2232
58 19.9526 88.8497
59 19.9526 88.5075
60 19.9526 88.1081
61 19.9526 87.7417
62 19.9526 87.4172
63 19.9526 87.0048
64 19.9526 86.5973
65 19.9526 86.2172
66 19.9526 85.8434
67 19.9526 85.4262
68 19.9526 85.0359
69 19.9526 84.5636
70 19.9526 84.1713
71 19.9526 83.7286
72 19.9526 83.4112
73 19.9526 82.9346
74 19.9526 82.5043
75 19.9526 82.0710
76 19.9526 81.6163
77 19.9526 81.2928
78 19.9526 80.7649
79 19.9526 80.3223
80 19.9526 79.9730
81 19.9526 79.4325
82 19.9526 79.0867
83 19.9526 78.6273
84 19.9526 78.0362
85 19.9526 77.6259
86 19.9526 77.1412
87 19.9526 76.5867
88 19.9526 76.3421
89 19.9526 75.6300
90 19.9526 75.2418
91 19.9526 74.7974
92 19.9526 74.3101
93 19.9526 73.7660
94 19.9526 73.2569
95 19.9526 72.9350
96 19.9526 72.5231
97 19.9526 71.8713
98 19.9526 71.4490
99 19.9526 70.6985

1 15.8489 99.9956
2 15.8489 99.9823
3 15.8489 99.9603
4 15.8489 99.9293
5 15.8489 99.8896
6 15.8489 99.8411
7 15.8489 99.7838
8 15.8489 99.7176
9 15.8489 99.6427
10 15.8489 99.5593
11 15.8489 99.4669
12 15.8489 99.3662
13 15.8489 99.2566
14 15.8489 99.1378
15 15.8489 99.0113
16 15.8489 98.8759
17 15.8489 98.7312
18 15.8489 98.5798
19 15.8489 98.4173
20 15.8489 98.2510
21 15.8489 98.0713
22 15.8489 97.8869
23 15.8489 97.6940
24 15.8489 97.4861
25 15.8489 97.2776
26 15.8489 97.0611
27 15.8489 96.8308
28 15.8489 96.5983
29 15.8489 96.3526
30 15.8489 96.0976
31 15.8489 95.8455
32 15.8489 95.5774
33 15.8489 95.3002
34 15.8489 95.0220
35 15.8489 94.7326
36 15.8489 94.4345
37 15.8489 94.1300
38 15.8489 93.8300
39 15.8489 93.4941
40 15.8489 93.1696
41 15.8489 92.8486
42 15.8489 92.5069
43 15.8489 92.1568
44 15.8489 91.7998
45 15.8489 91.4541
46 15.8489 91.0671
47 15.8489 90.6786
48 15.8489 90.3342
49 15.8489 89.8911
50 15.8489 89.5452
51 15.8489 89.1313
52 15.8489 88.7532
53 15.8489 88.3543
54 15.8489 87.8987
55 15.8489 87.4979
56 15.8489 87.0585
57 15.8489 86.6116
58 15.8489 86.1867
59 15.8489 85.7652
60 15.8489 85.2627
61 15.8489 84.8897
62 15.8489 84.4005
63 15.8489 83.9353
64 15.8489 83.4550
65 15.8489 82.9852
66 15.8489 82.5096
67 15.8489 81.9627
68 15.8489 81.5127
69 15.8489 81.0448
70 15.8489 80.5130
71 15.8489 79.9968
72 15.8489 79.4851
73 15.8489 78.9375
74 15.8489 78.5498
75 15.8489 78.1183
76 15.8489 77.4077
77 15.8489 76.9415
78 15.8489 76.3382
79 15.8489 76.0005
80 15.8489 75.4719
81 15.8489 74.8862
82 15.8489 74.2406
83 15.8489 73.6711
84 15.8489 73.1870
85 15.8489 72.7335
86 15.8489 72.3408
87 15.8489 71.6597
88 15.8489 71.0968
89 15.8489 70.5289
90 15.8489 70.0693
91 15.8489 69.4444
92 15.8489 68.9097
93 15.8489 68.2531
94 15.8489 67.6731
95 15.8489 67.0940
96 15.8489 66.6843
97 15.8489 65.7576
98 15.8489 65.3732
99 15.8489 64.8969

1 12.5893 99.9944
2 12.5893 99.9778
3 12.5893 99.9500
4 12.5893 99.9111
5 12.5893 99.8611
6 12.5893 99.8000
7 12.5893 99.7279
8 12.5893 99.6449
9 12.5893 99.5504
10 12.5893 99.4454
11 12.5893 99.3292
12 12.5893 99.2027
13 12.5893 99.0644
14 12.5893 98.9162
15 12.5893 98.7578
16 12.5893 98.5866
17 12.5893 98.4052
18 12.5893 98.2128
19 12.5893 98.0131
20 12.5893 97.8008
21 12.5893 97.5764
22 12.5893 97.3463
23 12.5893 97.1034
24 12.5893 96.8450
25 12.5893 96.5823
26 12.5893 96.3070
27 12.5893 96.0257
28 12.5893 95.7406
29 12.5893 95.4363
30 12.5893 95.1163
31 12.5893 94.7916
32 12.5893 94.4705
33 12.5893 94.1255
34 12.5893 93.7736
35 12.5893 93.4181
36 12.5893 93.0600
37 12.5893 92.6796
38 12.5893 92.2853
39 12.5893 91.8675
40 12.5893 91.4819
41 12.5893 91.0965
42 12.5893 90.6589
43 12.5893 90.2225
44 12.5893 89.7873
45 12.5893 89.3649
46 12.5893 88.8833
47 12.5893 88.3871
48 12.5893 87.9621
49 12.5893 87.5073
50 12.5893 87.0460
51 12.5893 86.5310
52 12.5893 86.0788
53 12.5893 85.5110
54 12.5893 85.0109
55 12.5893 84.5247
56 12.5893 83.9958
57 12.5893 83.4516
58 12.5893 82.9757
59 12.5893 82.3627
60 12.5893 81.8931
61 12.5893 81.3129
62 12.5893 80.7352
63 12.5893 80.0938
64 12.5893 79.5629
65 12.5893 79.1562
66 12.5893 78.5425
67 12.5893 77.9627
68 12.5893 77.2841
69 12.5893 76.7300
70 12.5893 76.1563
71 12.5893 75.3854
72 12.5893 74.9610
73 12.5893 74.2685
74 12.5893 73.6441
75 12.5893 73.1250
76 12.5893 72.4813
77 12.5893 71.8924
78 12.5893 71.4196
79 12.5893 70.6585
80 12.5893 70.1260
81 12.5893 69.3680
82 12.5893 68.8456
83 12.5893 68.0838
84 12.5893 67.6037
85 12.5893 66.8095
86 12.5893 66.2899
87 12.5893 65.7099
88 12.5893 64.9103
89 12.5893 64.3617
90 12.5893 63.7808
91 12.5893 63.1273
92 12.5893 62.1684
93 12.5893 62.0735
94 12.5893 61.1195
95 12.5893 60.5403
96 12.5893 59.7650
97 12.5893 59.3659
98 12.5893 58.8271
99 12.5893 57.9652

1 10.0 99.9930
2 10.0 99.9720
3 10.0 99.9370
4 10.0 99.8881
5 10.0 99.8252
6 10.0 99.7483
7 10.0 99.6576
8 10.0 99.5532
9 10.0 99.4348
10 10.0 99.3023
11 10.0 99.1573
12 10.0 98.9971
13 10.0 98.8241
14 10.0 98.6355
15 10.0 98.4369
16 10.0 98.2235
17 10.0 97.9978
18 10.0 97.7593
19 10.0 97.5062
20 10.0 97.2371
21 10.0 96.9585
22 10.0 96.6693
23 10.0 96.3609
24 10.0 96.0469
25 10.0 95.7219
26 10.0 95.3740
27 10.0 95.0234
28 10.0 94.6658
29 10.0 94.2769
30 10.0 93.8943
31 10.0 93.4917
32 10.0 93.0737
33 10.0 92.6661
34 10.0 92.2281
35 10.0 91.7774
36 10.0 91.3406
37 10.0 90.8573
38 10.0 90.3758
39 10.0 89.8993
40 10.0 89.4144
41 10.0 88.8854
42 10.0 88.3762
43 10.0 87.8797
44 10.0 87.3221
45 10.0 86.7863
46 10.0 86.2322
47 10.0 85.6755
48 10.0 85.1104
49 10.0 84.5481
50 10.0 83.9401
51 10.0 83.3205
52 10.0 82.7127
53 10.0 82.1532
54 10.0 81.5365
55 10.0 80.8981
56 10.0 80.3210
57 10.0 79.6634
58 10.0 79.0963
59 10.0 78.3310
60 10.0 77.7616
61 10.0 77.1266
62 10.0 76.3681
63 10.0 75.7227
64 10.0 75.1000
65 10.0 74.4099
66 10.0 73.7043
67 10.0 73.0757
68 10.0 72.4310
69 10.0 71.6910
70 10.0 70.9737
71 10.0 70.2668
72 10.0 69.5914
73 10.0 68.9380
74 10.0 68.1615
75 10.0 67.5205
76 10.0 66.8260
77 10.0 66.0615
78 10.0 65.3082
79 10.0 64.4333
80 10.0 64.0050
81 10.0 63.1512
82 10.0 62.6262
83 10.0 61.8805
84 10.0 61.0992
85 10.0 60.1970
86 10.0 59.5828
87 10.0 58.9805
88 10.0 58.0574
89 10.0 57.3343
90 10.0 56.6956
91 10.0 56.2318
92 10.0 55.5932
93 10.0 54.4188
94 10.0 53.8331
95 10.0 53.1886
96 10.0 52.4657
97 10.0 51.6439
98 10.0 51.0526
99 10.0 50.3171

1 7.9433 99.9912
2 7.9433 99.9647
3 7.9433 99.9207
4 7.9433 99.8591
5 7.9433 99.7800
6 7.9433 99.6833
7 7.9433 99.5691
8 7.9433 99.4375
9 7.9433 99.2887
10 7.9433 99.1229
11 7.9433 98.9393
12 7.9433 98.7390
13 7.9433 98.5215
14 7.9433 98.2878
15 7.9433 98.0381
16 7.9433 97.7685
17 7.9433 97.4837
18 7.9433 97.1838
19 7.9433 96.8699
20 7.9433 96.5381
21 7.9433 96.1870
22 7.9433 95.8229
23 7.9433 95.4415
24 7.9433 95.0492
25 7.9433 94.6411
26 7.9433 94.2240
27 7.9433 93.7683
28 7.9433 93.3220
29 7.9433 92.8535
30 7.9433 92.3758
31 7.9433 91.8897
32 7.9433 91.3857
33 7.9433 90.8633
34 7.9433 90.3262
35 7.9433 89.7593
36 7.9433 89.1741
37 7.9433 88.6405
38 7.9433 88.0482
39 7.9433 87.4551
40 7.9433 86.8386
41 7.9433 86.2555
42 7.9433 85.6081
43 7.9433 84.9698
44 7.9433 84.3224
45 7.9433 83.6147
46 7.9433 82.9922
47 7.9433 82.3227
48 7.9433 81.5951
49 7.9433 80.8962
50 7.9433 80.2031
51 7.9433 79.5417
52 7.9433 78.7543
53 7.9433 78.0269
54 7.9433 77.2680
55 7.9433 76.6355
56 7.9433 75.8632
57 7.9433 75.0911
58 7.9433 74.2947
59 7.9433 73.4559
60 7.9433 72.8009
61 7.9433 71.9587
62 7.9433 71.2209
63 7.9433 70.4733
64 7.9433 69.6709
65 7.9433 68.9414
66 7.9433 68.1396
67 7.9433 67.3680
68 7.9433 66.4650
69 7.9433 65.8038
70 7.9433 65.0079
71 7.9433 64.1799
72 7.9433 63.3344
73 7.9433 62.4178
74 7.9433 61.7674
75 7.9433 60.7990
76 7.9433 60.0819
77 7.9433 59.1112
78 7.9433 58.6474
79 7.9433 57.8053
80 7.9433 56.9290
81 7.9433 56.0256
82 7.9433 55.1767
83 7.9433 54.4221
84 7.9433 53.4850
85 7.9433 53.0160
86 7.9433 52.2868
87 7.9433 51.2931
88 7.9433 50.6043
89 7.9433 49.9977
90 7.9433 49.0161
91 7.9433 48.2472
92 7.9433 47.2410
93 7.9433 46.7470
94 7.9433 45.9280
95 7.9433 45.0680
96 7.9433 44.3855
97 7.9433 43.7774
98 7.9433 43.0056
99 7.9433 42.3647

1 6.3096 99.9889
2 6.3096 99.9556
3 6.3096 99.9002
4 6.3096 99.8226
5 6.3096 99.7231
6 6.3096 99.6014
7 6.3096 99.4580
8 6.3096 99.2922
9 6.3096 99.1053
10 6.3096 98.8967
11 6.3096 98.6664
12 6.3096 98.4151
13 6.3096 98.1425
14 6.3096 97.8481
15 6.3096 97.5349
16 6.3096 97.2026
17 6.3096 96.8438
18 6.3096 96.4677
19 6.3096 96.0724
20 6.3096 95.6560
21 6.3096 95.2243
22 6.3096 94.7693
23 6.3096 94.2965
24 6.3096 93.8202
25 6.3096 93.2996
26 6.3096 92.7730
27 6.3096 92.2286
28 6.3096 91.6649
29 6.3096 91.1064
30 6.3096 90.4999
31 6.3096 89.8967
32 6.3096 89.2450
33 6.3096 88.6424
34 6.3096 87.9608
35 6.3096 87.2992
36 6.3096 86.6148
37 6.3096 85.9260
38 6.3096 85.1948
39 6.3096 84.4566
40 6.3096 83.7285
41 6.3096 82.9650
42 6.3096 82.2489
43 6.3096 81.4096
44 6.3096 80.7187
45 6.3096 79.8830
46 6.3096 79.0565
47 6.3096 78.2476
48 6.3096 77.3792
49 6.3096 76.6449
50 6.3096 75.7887
51 6.3096 74.9218
52 6.3096 74.0953
53 6.3096 73.1899
54 6.3096 72.4030
55 6.3096 71.5245
56 6.3096 70.6147
57 6.3096 69.7123
58 6.3096 68.9560
59 6.3096 67.9144
60 6.3096 67.0858
61 6.3096 66.1827
62 6.3096 65.2471
63 6.3096 64.3592
64 6.3096 63.3938
65 6.3096 62.4583
66 6.3096 61.7199
67 6.3096 60.8081
68 6.3096 59.8647
69 6.3096 58.9163
70 6.3096 57.9724
71 6.3096 57.1457
72 6.3096 56.3853
73 6.3096 55.3939
74 6.3096 54.5216
75 6.3096 53.6869
76 6.3096 52.7354
77 6.3096 51.8642
78 6.3096 50.8093
79 6.3096 49.9972
80 6.3096 48.9821
81 6.3096 48.3670
82 6.3096 47.4106
83 6.3096 46.5144
84 6.3096 45.6144
85 6.3096 44.9082
86 6.3096 43.8996
87 6.3096 43.1577
88 6.3096 42.2704
89 6.3096 41.8695
90 6.3096 41.0017
91 6.3096 39.7572
92 6.3096 38.7522
93 6.3096 38.3589
94 6.3096 37.9996
95 6.3096 36.5789
96 6.3096 35.9140
97 6.3096 35.1573
98 6.3096 34.6643
99 6.3096 33.6497

1 5.0119 99.9860
2 5.0119 99.9441
3 5.0119 99.8744
4 5.0119 99.7768
5 5.0119 99.6515
6 5.0119 99.4986
7 5.0119 99.3179
8 5.0119 99.1101
9 5.0119 98.8751
10 5.0119 98.6126
11 5.0119 98.3237
12 5.0119 98.0100
13 5.0119 97.6681
14 5.0119 97.2985
15 5.0119 96.9081
16 5.0119 96.4865
17 5.0119 96.0443
18 5.0119 95.5732
19 5.0119 95.0812
20 5.0119 94.5645
21 5.0119 94.0296
22 5.0119 93.4663
23 5.0119 92.8837
24 5.0119 92.2746
25 5.0119 91.6343
26 5.0119 90.9905
27 5.0119 90.3171
28 5.0119 89.6185
29 5.0119 88.9092
30 5.0119 88.1820
31 5.0119 87.4459
32 5.0119 86.6797
33 5.0119 85.8682
34 5.0119 85.0880
35 5.0119 84.3026
36 5.0119 83.4388
37 5.0119 82.5829
38 5.0119 81.7147
39 5.0119 80.8822
40 5.0119 79.9444
41 5.0119 79.0821
42 5.0119 78.1902
43 5.0119 77.2427
44 5.0119 76.2910
45 5.0119 75.4127
46 5.0119 74.4271
47 5.0119 73.4892
48 5.0119 72.5232
49 5.0119 71.5381
50 5.0119 70.6030
51 5.0119 69.5635
52 5.0119 68.5347
53 5.0119 67.5017
54 5.0119 66.4352
55 5.0119 65.6838
56 5.0119 64.6296
57 5.0119 63.4626
58 5.0119 62.4390
59 5.0119 61.5651
60 5.0119 60.5176
61 5.0119 59.4662
62 5.0119 58.5467
63 5.0119 57.4523
64 5.0119 56.5256
65 5.0119 55.3170
66 5.0119 54.4274
67 5.0119 53.4745
68 5.0119 52.4861
69 5.0119 51.2917
70 5.0119 50.3945
71 5.0119 49.5236
72 5.0119 48.3897
73 5.0119 47.3614
74 5.0119 46.6194
75 5.0119 45.4410
76 5.0119 44.6190
77 5.0119 43.7386
78 5.0119 42.7235
79 5.0119 41.7513
80 5.0119 40.7276
81 5.0119 39.9858
82 5.0119 39.1304
83 5.0119 38.2714
84 5.0119 37.3720
85 5.0119 36.4401
86 5.0119 35.6930
87 5.0119 34.9184
88 5.0119 33.7346
89 5.0119 33.0707
90 5.0119 32.5205
91 5.0119 31.7064
92 5.0119 30.4948
93 5.0119 29.6444
94 5.0119 28.8472
95 5.0119 28.3258
96 5.0119 27.4874
97 5.0119 26.6389
98 5.0119 25.9701
99 5.0119 25.4426

1 3.9811 99.9824
2 3.9811 99.9297
3 3.9811 99.8419
4 3.9811 99.7191
5 3.9811 99.5614
6 3.9811 99.3692
7 3.9811 99.1419
8 3.9811 98.8811
9 3.9811 98.5858
10 3.9811 98.2573
11 3.9811 97.8949
12 3.9811 97.5013
13 3.9811 97.0720
14 3.9811 96.6109
15 3.9811 96.1191
16 3.9811 95.5956
17 3.9811 95.0428
18 3.9811 94.4628
19 3.9811 93.8536
20 3.9811 93.1991
21 3.9811 92.5362
22 3.9811 91.8375
23 3.9811 91.1132
24 3.9811 90.3678
25 3.9811 89.6003
26 3.9811 88.7992
27 3.9811 87.9709
28 3.9811 87.1137
29 3.9811 86.2493
30 3.9811 85.3570
31 3.9811 84.4398
32 3.9811 83.5070
33 3.9811 82.5898
34 3.9811 81.6124
35 3.9811 80.6175
36 3.9811 79.6721
37 3.9811 78.6185
38 3.9811 77.5598
39 3.9811 76.5166
40 3.9811 75.4860
41 3.9811 74.3882
42 3.9811 73.3074
43 3.9811 72.2871
44 3.9811 71.1467
45 3.9811 70.0568
46 3.9811 69.0072
47 3.9811 67.8427
48 3.9811 66.7423
49 3.9811 65.5335
50 3.9811 64.4568
51 3.9811 63.2407
52 3.9811 62.1137
53 3.9811 61.1052
54 3.9811 59.9574
55 3.9811 58.7519
56 3.9811 57.6357
57 3.9811 56.4572
58 3.9811 55.3108
59 3.9811 54.1908
60 3.9811 53.2509
61 3.9811 52.0640
62 3.9811 50.9576
63 3.9811 49.7120
64 3.9811 48.5914
65 3.9811 47.6111
66 3.9811 46.5149
67 3.9811 45.4311
68 3.9811 44.2009
69 3.9811 43.3139
70 3.9811 42.3445
71 3.9811 41.0729
72 3.9811 40.0732
73 3.9811 39.2974
74 3.9811 38.1915
75 3.9811 37.1591
76 3.9811 36.1510
77 3.9811 35.1989
78 3.9811 34.4155
79 3.9811 33.4742
80 3.9811 32.4669
81 3.9811 31.5031
82 3.9811 30.6612
83 3.9811 29.8216
84 3.9811 29.1171
85 3.9811 28.1071
86 3.9811 27.7051
87 3.9811 26.3208
88 3.9811 25.4553
89 3.9811 24.6807
90 3.9811 24.0964
91 3.9811 23.4081
92 3.9811 22.9075
93 3.9811 21.5751
94 3.9811 21.1673
95 3.9811 20.5258
96 3.9811 19.3944
97 3.9811 18.9063
98 3.9811 18.8154
99 3.9811 17.7806

1 3.1623 99.9779
2 3.1623 99.9115
3 3.1623 99.8009
4 3.1623 99.6465
5 3.1623 99.4481
6 3.1623 99.2064
7 3.1623 98.9215
8 3.1623 98.5927
9 3.1623 98.2225
10 3.1623 97.8103
11 3.1623 97.3563
12 3.1623 96.8641
13 3.1623 96.3282
14 3.1623 95.7513
15 3.1623 95.1403
16 3.1623 94.4911
17 3.1623 93.8027
18 3.1623 93.0829
19 3.1623 92.3179
20 3.1623 91.5237
21 3.1623 90.7023
22 3.1623 89.8407
23 3.1623 88.9461
24 3.1623 88.0053
25 3.1623 87.0772
26 3.1623 86.0852
27 3.1623 85.1042
28 3.1623 84.0626
29 3.1623 83.0133
30 3.1623 81.9195
31 3.1623 80.8229
32 3.1623 79.7176
33 3.1623 78.5491
34 3.1623 77.3917
35 3.1623 76.2661
36 3.1623 75.0311
37 3.1623 73.8360
38 3.1623 72.6234
39 3.1623 71.3599
40 3.1623 70.1704
41 3.1623 68.9158
42 3.1623 67.6826
43 3.1623 66.4205
44 3.1623 65.1884
45 3.1623 63.8557
46 3.1623 62.5866
47 3.1623 61.2992
48 3.1623 60.0774
49 3.1623 58.6948
50 3.1623 57.4268
51 3.1623 56.2860
52 3.1623 55.0090
53 3.1623 53.7681
54 3.1623 52.5494
55 3.1623 51.2003
56 3.1623 50.0770
57 3.1623 48.7774
58 3.1623 47.5613
59 3.1623 46.2366
60 3.1623 45.1471
61 3.1623 43.9797
62 3.1623 42.7440
63 3.1623 41.5071
64 3.1623 40.3416
65 3.1623 39.2364
66 3.1623 38.2115
67 3.1623 37.0367
68 3.1623 36.0863
69 3.1623 34.8877
70 3.1623 33.4933
71 3.1623 32.9855
72 3.1623 31.6853
73 3.1623 30.6161
74 3.1623 29.8088
75 3.1623 28.8042
76 3.1623 27.7920
77 3.1623 26.9412
78 3.1623 25.9006
79 3.1623 25.2315
80 3.1623 24.3551
81 3.1623 23.5749
82 3.1623 22.6272
83 3.1623 21.8534
84 3.1623 20.9069
85 3.1623 20.2820
86 3.1623 19.4294
87 3.1623 18.8431
88 3.1623 18.0568
89 3.1623 17.2609
90 3.1623 16.6191
91 3.1623 16.4231
92 3.1623 15.5123
93 3.1623 14.9775
94 3.1623 14.2896
95 3.1623 13.5055
96 3.1623 13.0024
97 3.1623 12.6738
98 3.1623 11.6500
99 3.1623 11.2628

1 2.5119 99.9721
2 2.5119 99.8886
3 2.5119 99.7495
4 2.5119 99.5552
5 2.5119 99.3057
6 2.5119 99.0022
7 2.5119 98.6440
8 2.5119 98.2332
9 2.5119 97.7681
10 2.5119 97.2507
11 2.5119 96.6869
12 2.5119 96.0655
13 2.5119 95.3968
14 2.5119 94.6818
15 2.5119 93.9166
16 2.5119 93.1136
17 2.5119 92.2605
18 2.5119 91.3630
19 2.5119 90.4163
20 2.5119 89.4451
21 2.5119 88.4410
22 2.5119 87.3702
23 2.5119 86.2816
24 2.5119 85.1729
25 2.5119 84.0370
26 2.5119 82.8271
27 2.5119 81.6247
28 2.5119 80.3938
29 2.5119 79.1010
30 2.5119 77.8137
31 2.5119 76.4810
32 2.5119 75.1633
33 2.5119 73.8258
34 2.5119 72.4575
35 2.5119 71.0828
36 2.5119 69.7192
37 2.5119 68.2775
38 2.5119 66.8996
39 2.5119 65.4791
40 2.5119 64.0663
41 2.5119 62.6292
42 2.5119 61.1666
43 2.5119 59.7580
44 2.5119 58.3284
45 2.5119 56.8440
46 2.5119 55.5184
47 2.5119 53.9737
48 2.5119 52.5790
49 2.5119 51.1767
50 2.5119 49.8540
51 2.5119 48.3436
52 2.5119 47.0887
53 2.5119 45.7718
54 2.5119 44.3518
55 2.5119 43.1879
56 2.5119 41.7574
57 2.5119 40.3664
58 2.5119 39.1917
59 2.5119 37.9811
60 2.5119 36.5830
61 2.5119 35.5536
62 2.5119 34.2192
63 2.5119 33.1322
64 2.5119 32.0525
65 2.5119 30.7331
66 2.5119 29.7917
67 2.5119 28.5922
68 2.5119 27.5244
69 2.5119 26.5668
70 2.5119 25.4335
71 2.5119 24.5514
72 2.5119 23.5913
73 2.5119 22.6523
74 2.5119 21.7962
75 2.5119 20.9960
76 2.5119 20.0597
77 2.5119 19.1789
78 2.5119 18.3452
79 2.5119 17.4637
80 2.5119 16.7725
81 2.5119 16.1890
82 2.5119 15.2358
83 2.5119 14.8289
84 2.5119 14.1621
85 2.5119 13.3860
86 2.5119 12.5973
87 2.5119 12.2029
88 2.5119 11.4573
89 2.5119 11.0711
90 2.5119 10.4489
91 2.5119 9.9224
92 2.5119 9.4238
93 2.5119 8.9940
94 2.5119 8.5739
95 2.5119 8.1308
96 2.5119 7.5885
97 2.5119 7.3258
98 2.5119 6.8690
99 2.5119 6.7725

1 1.9953 99.9649
2 1.9953 99.8598
3 1.9953 99.6848
4 1.9953 99.4402
5 1.9953 99.1268
6 1.9953 98.7447
7 1.9953 98.2954
8 1.9953 97.7792
9 1.9953 97.1997
10 1.9953 96.5523
11 1.9953 95.8430
12 1.9953 95.0744
13 1.9953 94.2395
14 1.9953 93.3594
15 1.9953 92.4041
16 1.9953 91.4137
17 1.9953 90.3597
18 1.9953 89.2452
19 1.9953 88.1107
20 1.9953 86.9193
21 1.9953 85.6813
22 1.9953 84.4004
23 1.9953 83.0648
24 1.9953 81.6767
25 1.9953 80.2918
26 1.9953 78.9010
27 1.9953 77.4434
28 1.9953 75.9948
29 1.9953 74.4406
30 1.9953 72.9551
31 1.9953 71.3601
32 1.9953 69.8292
33 1.9953 68.2993
34 1.9953 66.6722
35 1.9953 65.0896
36 1.9953 63.4329
37 1.9953 61.8886
38 1.9953 60.2922
39 1.9953 58.6082
40 1.9953 56.9964
41 1.9953 55.4460
42 1.9953 53.8500
43 1.9953 52.3561
44 1.9953 50.6835
45 1.9953 49.1862
46 1.9953 47.6187
47 1.9953 46.0465
48 1.9953 44.4497
49 1.9953 43.0828
50 1.9953 41.5900
51 1.9953 40.1274
52 1.9953 38.8849
53 1.9953 37.3122
54 1.9953 35.9466
55 1.9953 34.6150
56 1.9953 33.2401
57 1.9953 31.9280
58 1.9953 30.7458
59 1.9953 29.5246
60 1.9953 28.4606
61 1.9953 27.1310
62 1.9953 26.1701
63 1.9953 24.8094
64 1.9953 23.7140
65 1.9953 22.6304
66 1.9953 21.7298
67 1.9953 20.5081
68 1.9953 19.5222
69 1.9953 18.7289
70 1.9953 17.7742
71 1.9953 17.0823
72 1.9953 16.1562
73 1.9953 15.2982
74 1.9953 14.5982
75 1.9953 13.8081
76 1.9953 13.1110
77 1.9953 12.5604
78 1.9953 11.8489
79 1.9953 11.3818
80 1.9953 10.5590
81 1.9953 9.8931
82 1.9953 9.4065
83 1.9953 8.9831
84 1.9953 8.3991
85 1.9953 8.0870
86 1.9953 7.6099
87 1.9953 7.0874
88 1.9953 6.8882
89 1.9953 6.3564
90 1.9953 5.7941
91 1.9953 5.5268
92 1.9953 5.1179
93 1.9953 4.7216
94 1.9953 4.5208
95 1.9953 4.1091
96 1.9953 3.9248
97 1.9953 3.7853
98 1.9953 3.3182
99 1.9953 3.1809

1 1.5849 99.9558
2 1.5849 99.8235
3 1.5849 99.6033
4 1.5849 99.2959
5 1.5849 98.9021
6 1.5849 98.4225
7 1.5849 97.8609
8 1.5849 97.2128
9 1.5849 96.4857
10 1.5849 95.6805
11 1.5849 94.7958
12 1.5849 93.8372
13 1.5849 92.8056
14 1.5849 91.7158
15 1.5849 90.5403
16 1.5849 89.3052
17 1.5849 88.0283
18 1.5849 86.6662
19 1.5849 85.2548
20 1.5849 83.7829
21 1.5849 82.2971
22 1.5849 80.7704
23 1.5849 79.1811
24 1.5849 77.5251
25 1.5849 75.8693
26 1.5849 74.1926
27 1.5849 72.4654
28 1.5849 70.7201
29 1.5849 68.9591
30 1.5849 67.2056
31 1.5849 65.3375
32 1.5849 63.5978
33 1.5849 61.7498
34 1.5849 60.0976
35 1.5849 58.2213
36 1.5849 56.3648
37 1.5849 54.6118
38 1.5849 52.8554
39 1.5849 51.0609
40 1.5849 49.3364
41 1.5849 47.6038
42 1.5849 45.8933
43 1.5849 44.1512
44 1.5849 42.5686
45 1.5849 40.9290
46 1.5849 39.1607
47 1.5849 37.6420
48 1.5849 36.1128
49 1.5849 34.7094
50 1.5849 33.1054
51 1.5849 31.6569
52 1.5849 30.2599
53 1.5849 28.9040
54 1.5849 27.5962
55 1.5849 26.3917
56 1.5849 25.0419
57 1.5849 23.8393
58 1.5849 22.6472
59 1.5849 21.5437
60 1.5849 20.3551
61 1.5849 19.3082
62 1.5849 18.3633
63 1.5849 17.4973
64 1.5849 16.4838
65 1.5849 15.5590
66 1.5849 14.5432
67 1.5849 13.8123
68 1.5849 12.9654
69 1.5849 12.2606
70 1.5849 11.3351
71 1.5849 10.7276
72 1.5849 10.1797
73 1.5849 9.4150
74 1.5849 8.8734
75 1.5849 8.3694
76 1.5849 7.9000
77 1.5849 7.3491
78 1.5849 6.8167
79 1.5849 6.3337
80 1.5849 5.8215
81 1.5849 5.4733
82 1.5849 5.0327
83 1.5849 4.7727
84 1.5849 4.3602
85 1.5849 4.1820
86 1.5849 3.7905
87 1.5849 3.4751
88 1.5849 3.3360
89 1.5849 3.0375
90 1.5849 2.7765
91 1.5849 2.5743
92 1.5849 2.3001
93 1.5849 2.2260
94 1.5849 2.0704
95 1.5849 1.7709
96 1.5849 1.5867
97 1.5849 1.6991
98 1.5849 1.4121
99 1.5849 1.4050

1 1.2589 99.9444
2 1.2589 99.7778
3 1.2589 99.5008
4 1.2589 99.1146
5 1.2589 98.6195
6 1.2589 98.0187
7 1.2589 97.3135
8 1.2589 96.5036
9 1.2589 95.5962
10 1.2589 94.5912
11 1.2589 93.4945
12 1.2589 92.3011
13 1.2589 91.0313
14 1.2589 89.6725
15 1.2589 88.2340
16 1.2589 86.7379
17 1.2589 85.1538
18 1.2589 83.5208
19 1.2589 81.8036
20 1.2589 80.0538
21 1.2589 78.2572
22 1.2589 76.3739
23 1.2589 74.5274
24 1.2589 72.5790
25 1.2589 70.6283
26 1.2589 68.6800
27 1.2589 66.7069
28 1.2589 64.6958
29 1.2589 62.6660
30 1.2589 60.6511
31 1.2589 58.6222
32 1.2589 56.6437
33 1.2589 54.5458
34 1.2589 52.5615
35 1.2589 50.6050
36 1.2589 48.6655
37 1.2589 46.6701
38 1.2589 44.8094
39 1.2589 42.9266
40 1.2589 41.0764
41 1.2589 39.2582
42 1.2589 37.5213
43 1.2589 35.7136
44 1.2589 34.0395
45 1.2589 32.4677
46 1.2589 30.8140
47 1.2589 29.2328
48 1.2589 27.8411
49 1.2589 26.3569
50 1.2589 24.9478
51 1.2589 23.5907
52 1.2589 22.1130
53 1.2589 20.9317
54 1.2589 19.6966
55 1.2589 18.5504
56 1.2589 17.5508
57 1.2589 16.4813
58 1.2589 15.5850
59 1.2589 14.5056
60 1.2589 13.4431
61 1.2589 12.5646
62 1.2589 11.7958
63 1.2589 10.9682
64 1.2589 10.2176
65 1.2589 9.5733
66 1.2589 8.8898
67 1.2589 8.2030
68 1.2589 7.7277
69 1.2589 7.2263
70 1.2589 6.5079
71 1.2589 6.0773
72 1.2589 5.6121
73 1.2589 5.2091
74 1.2589 4.7295
75 1.2589 4.4383
76 1.2589 3.9851
77 1.2589 3.7430
78 1.2589 3.3648
79 1.2589 3.1455
80 1.2589 2.8395
81 1.2589 2.7010
82 1.2589 2.3506
83 1.2589 2.1683
84 1.2589 2.0013
85 1.2589 1.8459
86 1.2589 1.5936
87 1.2589 1.4856
88 1.2589 1.4086
89 1.2589 1.2507
90 1.2589 1.1144
91 1.2589 1.0009
92 1.2589 .8641
93 1.2589 .8098
94 1.2589 .7017
95 1.2589 .6814
96 1.2589 .5789
97 1.2589 .5133
98 1.2589 .4883
99 1.2589 .4355

1 1.0 99.9300
2 1.0 99.7204
3 1.0 99.3719
4 1.0 98.8866
5 1.0 98.2656
6 1.0 97.5116
7 1.0 96.6278
8 1.0 95.6218
9 1.0 94.4850
10 1.0 93.2417
11 1.0 91.8751
12 1.0 90.4179
13 1.0 88.8431
14 1.0 87.1824
15 1.0 85.4299
16 1.0 83.5917
17 1.0 81.6963
18 1.0 79.6987
19 1.0 77.6752
20 1.0 75.5760
21 1.0 73.4592
22 1.0 71.2813
23 1.0 69.0683
24 1.0 66.8051
25 1.0 64.5712
26 1.0 62.3005
27 1.0 60.0458
28 1.0 57.7761
29 1.0 55.5097
30 1.0 53.2489
31 1.0 50.9545
32 1.0 48.8239
33 1.0 46.6623
34 1.0 44.4706
35 1.0 42.3799
36 1.0 40.4000
37 1.0 38.3524
38 1.0 36.3686
39 1.0 34.4884
40 1.0 32.6245
41 1.0 30.8315
42 1.0 29.1389
43 1.0 27.4702
44 1.0 25.7407
45 1.0 24.2062
46 1.0 22.7520
47 1.0 21.2933
48 1.0 19.9824
49 1.0 18.5667
50 1.0 17.3837
51 1.0 16.1460
52 1.0 15.1220
53 1.0 14.0525
54 1.0 13.0171
55 1.0 12.0638
56 1.0 11.1746
57 1.0 10.3206
58 1.0 9.5554
59 1.0 8.7363
60 1.0 8.0373
61 1.0 7.3622
62 1.0 6.8468
63 1.0 6.2345
64 1.0 5.6865
65 1.0 5.1951
66 1.0 4.7414
67 1.0 4.3093
68 1.0 3.9979
69 1.0 3.5803
70 1.0 3.2826
71 1.0 2.9393
72 1.0 2.6435
73 1.0 2.4045
74 1.0 2.1775
75 1.0 1.9266
76 1.0 1.7967
77 1.0 1.6125
78 1.0 1.4343
79 1.0 1.2838
80 1.0 1.1066
81 1.0 1.0216
82 1.0 .8810
83 1.0 .8017
84 1.0 .6982
85 1.0 .6452
86 1.0 .5856
87 1.0 .5248
88 1.0 .4611
89 1.0 .4012
90 1.0 .3628
91 1.0 .3253
92 1.0 .2452
93 1.0 .2473
94 1.0 .2246
95 1.0 .1828
96 1.0 .1543
97 1.0 .1465
98 1.0 .1202
99 1.0 .1309

1 0.7943 99.9119
2 0.7943 99.6481
3 0.7943 99.2100
4 0.7943 98.5997
5 0.7943 97.8212
6 0.7943 96.8768
7 0.7943 95.7747
8 0.7943 94.5165
9 0.7943 93.1088
10 0.7943 91.5631
11 0.7943 89.8882
12 0.7943 88.0776
13 0.7943 86.1554
14 0.7943 84.1202
15 0.7943 82.0249
16 0.7943 79.7924
17 0.7943 77.5214
18 0.7943 75.1533
19 0.7943 72.7541
20 0.7943 70.2934
21 0.7943 67.8012
22 0.7943 65.2751
23 0.7943 62.7824
24 0.7943 60.2098
25 0.7943 57.6849
26 0.7943 55.0942
27 0.7943 52.5893
28 0.7943 50.1256
29 0.7943 47.6109
30 0.7943 45.2335
31 0.7943 42.8164
32 0.7943 40.5415
33 0.7943 38.3370
34 0.7943 36.1422
35 0.7943 33.9296
36 0.7943 31.8868
37 0.7943 29.8489
38 0.7943 27.9187
39 0.7943 26.1937
40 0.7943 24.3413
41 0.7943 22.7405
42 0.7943 21.0826
43 0.7943 19.6811
44 0.7943 18.0587
45 0.7943 16.7758
46 0.7943 15.4721
47 0.7943 14.2532
48 0.7943 13.1308
49 0.7943 12.0836
50 0.7943 11.0348
51 0.7943 10.0376
52 0.7943 9.1880
53 0.7943 8.4236
54 0.7943 7.7358
55 0.7943 6.9536
56 0.7943 6.3063
57 0.7943 5.7712
58 0.7943 5.1708
59 0.7943 4.6508
60 0.7943 4.2199
61 0.7943 3.7505
62 0.7943 3.3548
63 0.7943 3.0037
64 0.7943 2.7449
65 0.7943 2.3952
66 0.7943 2.1869
67 0.7943 1.8880
68 0.7943 1.7203
69 0.7943 1.5220
70 0.7943 1.3597
71 0.7943 1.1710
72 0.7943 1.0208
73 0.7943 .9198
74 0.7943 .7926
75 0.7943 .7086
76 0.7943 .6398
77 0.7943 .5450
78 0.7943 .4607
79 0.7943 .4255
80 0.7943 .3622
81 0.7943 .3100
82 0.7943 .2618
83 0.7943 .2158
84 0.7943 .1844
85 0.7943 .1728
86 0.7943 .1415
87 0.7943 .1393
88 0.7943 .0916
89 0.7943 .1044
90 0.7943 .0834
91 0.7943 .0750
92 0.7943 .0567
93 0.7943 .0485
94 0.7943 .0426
95 0.7943 .0395
96 0.7943 .0349
97 0.7943 .0270
98 0.7943 .0268
99 0.7943 .0213

1 0.631 99.8891
2 0.631 99.5573
3 0.631 99.0067
4 0.631 98.2409
5 0.631 97.2647
6 0.631 96.0864
7 0.631 94.7086
8 0.631 93.1455
9 0.631 91.4021
10 0.631 89.4975
11 0.631 87.4373
12 0.631 85.2404
13 0.631 82.8961
14 0.631 80.4614
15 0.631 77.9142
16 0.631 75.2855
17 0.631 72.5692
18 0.631 69.8040
19 0.631 67.0125
20 0.631 64.1623
21 0.631 61.3203
22 0.631 58.4902
23 0.631 55.6287
24 0.631 52.8024
25 0.631 49.9813
26 0.631 47.2829
27 0.631 44.5184
28 0.631 41.9236
29 0.631 39.3212
30 0.631 36.8387
31 0.631 34.3946
32 0.631 32.1786
33 0.631 29.9012
34 0.631 27.7448
35 0.631 25.7102
36 0.631 23.7889
37 0.631 21.9068
38 0.631 20.2228
39 0.631 18.4951
40 0.631 16.9716
41 0.631 15.5068
42 0.631 14.1399
43 0.631 12.8637
44 0.631 11.6958
45 0.631 10.5786
46 0.631 9.5607
47 0.631 8.6325
48 0.631 7.8545
49 0.631 6.9360
50 0.631 6.2597
51 0.631 5.5660
52 0.631 4.9667
53 0.631 4.4732
54 0.631 3.8823
55 0.631 3.4588
56 0.631 3.0701
57 0.631 2.6721
58 0.631 2.4492
59 0.631 2.1146
60 0.631 1.8504
61 0.631 1.6060
62 0.631 1.3870
63 0.631 1.2105
64 0.631 1.0742
65 0.631 .9321
66 0.631 .8089
67 0.631 .6890
68 0.631 .6022
69 0.631 .4940
70 0.631 .4255
71 0.631 .3679
72 0.631 .3121
73 0.631 .2696
74 0.631 .2390
75 0.631 .2012
76 0.631 .1673
77 0.631 .1443
78 0.631 .1227
79 0.631 .1006
80 0.631 .0831
81 0.631 .0662
82 0.631 .0594
83 0.631 .0484
84 0.631 .0406
85 0.631 .0357
86 0.631 .0256
87 0.631 .0281
88 0.631 .0220
89 0.631 .0134
90 0.631 .0128
91 0.631 .0134
92 0.631 .0093
93 0.631 .0068
94 0.631 .0055
95 0.631 .0032
96 0.631 .0047
97 0.631 .0036
98 0.631 .0051
99 0.631 .0034

1 0.5012 99.8604
2 0.5012 99.4429
3 0.5012 98.7508
4 0.5012 97.7900
5 0.5012 96.5692
6 0.5012 95.0966
7 0.5012 93.3846
8 0.5012 91.4492
9 0.5012 89.3044
10 0.5012 86.9658
11 0.5012 84.4528
12 0.5012 81.7900
13 0.5012 78.9785
14 0.5012 76.0540
15 0.5012 73.0564
16 0.5012 69.9427
17 0.5012 66.7772
18 0.5012 63.6009
19 0.5012 60.4182
20 0.5012 57.2205
21 0.5012 53.9890
22 0.5012 50.8515
23 0.5012 47.7675
24 0.5012 44.7301
25 0.5012 41.7591
26 0.5012 38.9190
27 0.5012 36.1046
28 0.5012 33.4571
29 0.5012 30.9477
30 0.5012 28.4528
31 0.5012 26.1397
32 0.5012 23.9223
33 0.5012 21.8174
34 0.5012 19.9049
35 0.5012 18.1237
36 0.5012 16.3079
37 0.5012 14.8266
38 0.5012 13.2960
39 0.5012 12.0032
40 0.5012 10.7429
41 0.5012 9.5775
42 0.5012 8.5530
43 0.5012 7.5783
44 0.5012 6.6722
45 0.5012 5.9137
46 0.5012 5.2359
47 0.5012 4.6268
48 0.5012 4.0116
49 0.5012 3.4860
50 0.5012 3.0317
51 0.5012 2.6101
52 0.5012 2.3038
53 0.5012 1.9332
54 0.5012 1.6920
55 0.5012 1.4546
56 0.5012 1.2737
57 0.5012 1.0656
58 0.5012 .8968
59 0.5012 .7812
60 0.5012 .6541
61 0.5012 .5526
62 0.5012 .4754
63 0.5012 .4005
64 0.5012 .3379
65 0.5012 .2755
66 0.5012 .2337
67 0.5012 .1879
68 0.5012 .1525
69 0.5012 .1294
70 0.5012 .1070
71 0.5012 .0945
72 0.5012 .0705
73 0.5012 .0608
74 0.5012 .0589
75 0.5012 .0402
76 0.5012 .0353
77 0.5012 .0242
78 0.5012 .0210
79 0.5012 .0208
80 0.5012 .0125
81 0.5012 .0119
82 0.5012 .0088
83 0.5012 .0105
84 0.5012 .0068
85 0.5012 .0065
86 0.5012 .0044
87 0.5012 .0029
88 0.5012 .0025
89 0.5012 .0026
90 0.5012 .0030
91 0.5012 .0020
92 0.5012 .0015
93 0.5012 .0014
94 0.5012 .0017
95 0.5012 .0016
96 0.5012 .0010
97 0.5012 .0010
98 0.5012 .0011
99 0.5012 .0010

1 0.3981 99.8243
2 0.3981 99.2991
3 0.3981 98.4298
4 0.3981 97.2255
5 0.3981 95.6995
6 0.3981 93.8679
7 0.3981 91.7447
8 0.3981 89.3502
9 0.3981 86.7214
10 0.3981 83.8788
11 0.3981 80.8242
12 0.3981 77.6442
13 0.3981 74.3015
14 0.3981 70.8453
15 0.3981 67.3039
16 0.3981 63.7646
17 0.3981 60.1570
18 0.3981 56.5644
19 0.3981 52.9942
20 0.3981 49.4971
21 0.3981 46.0617
22 0.3981 42.6544
23 0.3981 39.4252
24 0.3981 36.3505
25 0.3981 33.3002
26 0.3981 30.5219
27 0.3981 27.7918
28 0.3981 25.2429
29 0.3981 22.8130
30 0.3981 20.5439
31 0.3981 18.4946
32 0.3981 16.5497
33 0.3981 14.7835
34 0.3981 13.1317
35 0.3981 11.6468
36 0.3981 10.3209
37 0.3981 9.0241
38 0.3981 7.9072
39 0.3981 6.8631
40 0.3981 6.0142
41 0.3981 5.1553
42 0.3981 4.4681
43 0.3981 3.8927
44 0.3981 3.3320
45 0.3981 2.8705
46 0.3981 2.4177
47 0.3981 2.0850
48 0.3981 1.7205
49 0.3981 1.4818
50 0.3981 1.2322
51 0.3981 1.0073
52 0.3981 .8629
53 0.3981 .7249
54 0.3981 .5729
55 0.3981 .4889
56 0.3981 .4136
57 0.3981 .3341
58 0.3981 .2687
59 0.3981 .2215
60 0.3981 .1781
61 0.3981 .1507
62 0.3981 .1204
63 0.3981 .0923
64 0.3981 .0733
65 0.3981 .0590
66 0.3981 .0488
67 0.3981 .0407
68 0.3981 .0319
69 0.3981 .0263
70 0.3981 .0191
71 0.3981 .0153
72 0.3981 .0131
73 0.3981 .0113
74 0.3981 .0084
75 0.3981 .0062
76 0.3981 .0058
77 0.3981 .0042
78 0.3981 .0035
79 0.3981 .0031
80 0.3981 .0023
81 0.3981 .0027
82 0.3981 .0017
83 0.3981 .0016
84 0.3981 .0013
85 0.3981 .0015
86 0.3981 .0012
87 0.3981 .0013
88 0.3981 .0013
89 0.3981 .0012
90 0.3981 .0012
91 0.3981 .0011
92 0.3981 .0010
93 0.3981 .0011
94 0.3981 .0010
95 0.3981 .0010
96 0.3981 .0011
97 0.3981 .0010
98 0.3981 .0010
99 0.3981 .0020

1 0.3162 99.7789
2 0.3162 99.1183
3 0.3162 98.0272
4 0.3162 96.5198
5 0.3162 94.6155
6 0.3162 92.3405
7 0.3162 89.7177
8 0.3162 86.7983
9 0.3162 83.5876
10 0.3162 80.1466
11 0.3162 76.4870
12 0.3162 72.6919
13 0.3162 68.7909
14 0.3162 64.8009
15 0.3162 60.7548
16 0.3162 56.7407
17 0.3162 52.7269
18 0.3162 48.8138
19 0.3162 45.0035
20 0.3162 41.2050
21 0.3162 37.6732
22 0.3162 34.2511
23 0.3162 31.0414
24 0.3162 27.9519
25 0.3162 25.0986
26 0.3162 22.4164
27 0.3162 19.9215
28 0.3162 17.6231
29 0.3162 15.5762
30 0.3162 13.6832
31 0.3162 11.9660
32 0.3162 10.3733
33 0.3162 8.9245
34 0.3162 7.7691
35 0.3162 6.6497
36 0.3162 5.6884
37 0.3162 4.8186
38 0.3162 4.0694
39 0.3162 3.4731
40 0.3162 2.9349
41 0.3162 2.4022
42 0.3162 2.0470
43 0.3162 1.6609
44 0.3162 1.4015
45 0.3162 1.1229
46 0.3162 .9297
47 0.3162 .7565
48 0.3162 .6118
49 0.3162 .4933
50 0.3162 .4121
51 0.3162 .3076
52 0.3162 .2628
53 0.3162 .1961
54 0.3162 .1581
55 0.3162 .1262
56 0.3162 .0978
57 0.3162 .0790
58 0.3162 .0642
59 0.3162 .0466
60 0.3162 .0375
61 0.3162 .0284
62 0.3162 .0225
63 0.3162 .0157
64 0.3162 .0121
65 0.3162 .0095
66 0.3162 .0080
67 0.3162 .0060
68 0.3162 .0046
69 0.3162 .0035
70 0.3162 .0030
71 0.3162 .0025
72 0.3162 .0026
73 0.3162 .0019
74 0.3162 .0016
75 0.3162 .0013
76 0.3162 .0013
77 0.3162 .0012
78 0.3162 .0012
79 0.3162 .0011
80 0.3162 .0012
81 0.3162 .0011
82 0.3162 .0012
83 0.3162 .0010
84 0.3162 .0011
85 0.3162 .0010
86 0.3162 .0010
87 0.3162 .0012
88 0.3162 .0013
89 0.3162 .0012
90 0.3162 .0010
91 0.3162 .0010
92 0.3162 .0010
93 0.3162 .0010
94 0.3162 .0011
95 0.3162 .0010
96 0.3162 .0010
97 0.3162 .0011
98 0.3162 .0010
99 0.3162 .0010

1 0.2512 99.7218
2 0.2512 98.8916
3 0.2512 97.5236
4 0.2512 95.6387
5 0.2512 93.2710
6 0.2512 90.4584
7 0.2512 87.2402
8 0.2512 83.6698
9 0.2512 79.7808
10 0.2512 75.6842
11 0.2512 71.3861
12 0.2512 66.9468
13 0.2512 62.4446
14 0.2512 57.9113
15 0.2512 53.4348
16 0.2512 48.9907
17 0.2512 44.7113
18 0.2512 40.5489
19 0.2512 36.5523
20 0.2512 32.8099
21 0.2512 29.2523
22 0.2512 25.9321
23 0.2512 22.8883
24 0.2512 20.0851
25 0.2512 17.5824
26 0.2512 15.1434
27 0.2512 13.1046
28 0.2512 11.2480
29 0.2512 9.5881
30 0.2512 8.1587
31 0.2512 6.8501
32 0.2512 5.7299
33 0.2512 4.8038
34 0.2512 3.9638
35 0.2512 3.3195
36 0.2512 2.7209
37 0.2512 2.2079
38 0.2512 1.7896
39 0.2512 1.4593
40 0.2512 1.1476
41 0.2512 .9262
42 0.2512 .7389
43 0.2512 .5756
44 0.2512 .4607
45 0.2512 .3588
46 0.2512 .2763
47 0.2512 .2082
48 0.2512 .1738
49 0.2512 .1223
50 0.2512 .0968
51 0.2512 .0729
52 0.2512 .0561
53 0.2512 .0406
54 0.2512 .0309
55 0.2512 .0213
56 0.2512 .0164
57 0.2512 .0135
58 0.2512 .0091
59 0.2512 .0072
60 0.2512 .0055
61 0.2512 .0049
62 0.2512 .0035
63 0.2512 .0028
64 0.2512 .0018
65 0.2512 .0043
66 0.2512 .0014
67 0.2512 .0019
68 0.2512 .0014
69 0.2512 .0011
70 0.2512 .0011
71 0.2512 .0011
72 0.2512 .0011
73 0.2512 .0014
74 0.2512 .0010
75 0.2512 .0015
76 0.2512 .0012
77 0.2512 .0010
78 0.2512 .0010
79 0.2512 .0010
80 0.2512 .0010
81 0.2512 .0011
82 0.2512 .0010
83 0.2512 .0011
84 0.2512 .0010
85 0.2512 .0024
86 0.2512 .0010
87 0.2512 .0011
88 0.2512 .0010
89 0.2512 .0010
90 0.2512 .0010
91 0.2512 .0010
92 0.2512 .0010
93 0.2512 .0010
94 0.2512 .0010
95 0.2512 .0010
96 0.2512 .0010
97 0.2512 .0010
98 0.2512 .0010
99 0.2512 .0010

1 0.1995 99.6497
2 0.1995 98.6065
3 0.1995 96.8914
4 0.1995 94.5408
5 0.1995 91.6014
6 0.1995 88.1337
7 0.1995 84.2047
8 0.1995 79.8862
9 0.1995 75.2521
10 0.1995 70.3980
11 0.1995 65.4011
12 0.1995 60.3234
13 0.1995 55.2594
14 0.1995 50.2887
15 0.1995 45.4176
16 0.1995 40.7267
17 0.1995 36.2498
18 0.1995 32.0706
19 0.1995 28.1925
20 0.1995 24.5883
21 0.1995 21.2958
22 0.1995 18.2912
23 0.1995 15.6277
24 0.1995 13.2385
25 0.1995 11.1419
26 0.1995 9.3181
27 0.1995 7.7586
28 0.1995 6.3656
29 0.1995 5.2260
30 0.1995 4.2405
31 0.1995 3.4455
32 0.1995 2.7413
33 0.1995 2.1958
34 0.1995 1.7470
35 0.1995 1.3785
36 0.1995 1.0686
37 0.1995 .8178
38 0.1995 .6364
39 0.1995 .4917
40 0.1995 .3669
41 0.1995 .2708
42 0.1995 .2080
43 0.1995 .1586
44 0.1995 .1144
45 0.1995 .0813
46 0.1995 .0623
47 0.1995 .0418
48 0.1995 .0335
49 0.1995 .0223
50 0.1995 .0161
51 0.1995 .0137
52 0.1995 .0094
53 0.1995 .0067
54 0.1995 .0043
55 0.1995 .0034
56 0.1995 .0030
57 0.1995 .0026
58 0.1995 .0018
59 0.1995 .0015
60 0.1995 .0015
61 0.1995 .0012
62 0.1995 .0012
63 0.1995 .0012
64 0.1995 .0011
65 0.1995 .0010
66 0.1995 .0012
67 0.1995 .0013
68 0.1995 .0010
69 0.1995 .0010
70 0.1995 .0010
71 0.1995 .0010
72 0.1995 .0010
73 0.1995 .0010
74 0.1995 .0010
75 0.1995 .0011
76 0.1995 .0010
77 0.1995 .0010
78 0.1995 .0011
79 0.1995 .0010
80 0.1995 .0010
81 0.1995 .0010
82 0.1995 .0010
83 0.1995 .0010
84 0.1995 .0010
85 0.1995 .0010
86 0.1995 .0010
87 0.1995 .0010
88 0.1995 .0010
89 0.1995 .0010
90 0.1995 .0010
91 0.1995 .0010
92 0.1995 .0010
93 0.1995 .0010
94 0.1995 .0010
95 0.1995 .0010
96 0.1995 .0010
97 0.1995 .0010
98 0.1995 .0010
99 0.1995 .0010

1 0.1585 99.5593
2 0.1585 98.2490
3 0.1585 96.1037
4 0.1585 93.1768
5 0.1585 89.5457
6 0.1585 85.2990
7 0.1585 80.5433
8 0.1585 75.3794
9 0.1585 69.9293
10 0.1585 64.3047
11 0.1585 58.5968
12 0.1585 52.9651
13 0.1585 47.4066
14 0.1585 42.0744
15 0.1585 36.9930
16 0.1585 32.2908
17 0.1585 27.9156
18 0.1585 23.8921
19 0.1585 20.3179
20 0.1585 17.1254
21 0.1585 14.2754
22 0.1585 11.7954
23 0.1585 9.6713
24 0.1585 7.8703
25 0.1585 6.3287
26 0.1585 5.0386
27 0.1585 3.9730
28 0.1585 3.1369
29 0.1585 2.4393
30 0.1585 1.8870
31 0.1585 1.4176
32 0.1585 1.0903
33 0.1585 .8152
34 0.1585 .6068
35 0.1585 .4501
36 0.1585 .3273
37 0.1585 .2373
38 0.1585 .1683
39 0.1585 .1220
40 0.1585 .0858
41 0.1585 .0631
42 0.1585 .0433
43 0.1585 .0288
44 0.1585 .0210
45 0.1585 .0148
46 0.1585 .0099
47 0.1585 .0070
48 0.1585 .0051
49 0.1585 .0035
50 0.1585 .0037
51 0.1585 .0020
52 0.1585 .0020
53 0.1585 .0014
54 0.1585 .0014
55 0.1585 .0012
56 0.1585 .0012
57 0.1585 .0011
58 0.1585 .0011
59 0.1585 .0011
60 0.1585 .0012
61 0.1585 .0011
62 0.1585 .0010
63 0.1585 .0010
64 0.1585 .0013
65 0.1585 .0013
66 0.1585 .0010
67 0.1585 .0011
68 0.1585 .0010
69 0.1585 .0010
70 0.1585 .0011
71 0.1585 .0010
72 0.1585 .0010
73 0.1585 .0010
74 0.1585 .0010
75 0.1585 .0012
76 0.1585 .0011
77 0.1585 .0010
78 0.1585 .0010
79 0.1585 .0010
80 0.1585 .0010
81 0.1585 .0010
82 0.1585 .0010
83 0.1585 .0010
84 0.1585 .0010
85 0.1585 .0010
86 0.1585 .0010
87 0.1585 .0011
88 0.1585 .0010
89 0.1585 .0010
90 0.1585 .0010
91 0.1585 .0010
92 0.1585 .0010
93 0.1585 .0010
94 0.1585 .0010
95 0.1585 .0010
96 0.1585 .0010
97 0.1585 .0010
98 0.1585 .0010
99 0.1585 .0010

1 0.1259 99.4456
2 0.1259 97.8007
3 0.1259 95.1188
4 0.1259 91.4900
5 0.1259 87.0237
6 0.1259 81.8563
7 0.1259 76.1534
8 0.1259 70.0560
9 0.1259 63.7399
10 0.1259 57.3762
11 0.1259 51.0367
12 0.1259 44.8911
13 0.1259 39.0542
14 0.1259 33.6257
15 0.1259 28.6081
16 0.1259 24.1021
17 0.1259 20.0464
18 0.1259 16.5101
19 0.1259 13.4435
20 0.1259 10.8153
21 0.1259 8.6003
22 0.1259 6.7902
23 0.1259 5.2966
24 0.1259 4.0641
25 0.1259 3.1056
26 0.1259 2.3352
27 0.1259 1.7298
28 0.1259 1.2655
29 0.1259 .9415
30 0.1259 .6783
31 0.1259 .4712
32 0.1259 .3382
33 0.1259 .2407
34 0.1259 .1621
35 0.1259 .1084
36 0.1259 .0764
37 0.1259 .0516
38 0.1259 .0347
39 0.1259 .0226
40 0.1259 .0143
41 0.1259 .0095
42 0.1259 .0064
43 0.1259 .0048
44 0.1259 .0032
45 0.1259 .0024
46 0.1259 .0019
47 0.1259 .0015
48 0.1259 .0013
49 0.1259 .0013
50 0.1259 .0011
51 0.1259 .0012
52 0.1259 .0011
53 0.1259 .0010
54 0.1259 .0011
55 0.1259 .0013
56 0.1259 .0010
57 0.1259 .0010
58 0.1259 .0011
59 0.1259 .0011
60 0.1259 .0010
61 0.1259 .0010
62 0.1259 .0010
63 0.1259 .0010
64 0.1259 .0010
65 0.1259 .0010
66 0.1259 .0013
67 0.1259 .0010
68 0.1259 .0010
69 0.1259 .0010
70 0.1259 .0010
71 0.1259 .0010
72 0.1259 .0010
73 0.1259 .0010
74 0.1259 .0010
75 0.1259 .0010
76 0.1259 .0010
77 0.1259 .0010
78 0.1259 .0010
79 0.1259 .0010
80 0.1259 .0010
81 0.1259 .0010
82 0.1259 .0010
83 0.1259 .0010
84 0.1259 .0010
85 0.1259 .0010
86 0.1259 .0010
87 0.1259 .0010
88 0.1259 .0010
89 0.1259 .0010
90 0.1259 .0010
91 0.1259 .0010
92 0.1259 .0010
93 0.1259 .0010
94 0.1259 .0010
95 0.1259 .0010
96 0.1259 .0010
97 0.1259 .0010
98 0.1259 .0010
99 0.1259 .0010

1 0.1 99.3024
2 0.1 97.2388
3 0.1 93.8948
4 0.1 89.4033
5 0.1 83.9488
6 0.1 77.7330
7 0.1 70.9650
8 0.1 63.9006
9 0.1 56.7448
10 0.1 49.6572
11 0.1 42.8675
12 0.1 36.5033
13 0.1 30.6308
14 0.1 25.3715
15 0.1 20.7079
16 0.1 16.6493
17 0.1 13.2177
18 0.1 10.3183
19 0.1 7.9963
20 0.1 6.0617
21 0.1 4.5734
22 0.1 3.3850
23 0.1 2.4602
24 0.1 1.7637
25 0.1 1.2644
26 0.1 .8635
27 0.1 .6118
28 0.1 .4176
29 0.1 .2812
30 0.1 .1867
31 0.1 .1230
32 0.1 .0811
33 0.1 .0522
34 0.1 .0325
35 0.1 .0201
36 0.1 .0129
37 0.1 .0078
38 0.1 .0058
39 0.1 .0039
40 0.1 .0026
41 0.1 .0019
42 0.1 .0016
43 0.1 .0013
44 0.1 .0016
45 0.1 .0011
46 0.1 .0011
47 0.1 .0011
48 0.1 .0012
49 0.1 .0011
50 0.1 .0010
51 0.1 .0013
52 0.1 .0010
53 0.1 .0013
54 0.1 .0010
55 0.1 .0010
56 0.1 .0010
57 0.1 .0010
58 0.1 .0010
59 0.1 .0010
60 0.1 .0010
61 0.1 .0010
62 0.1 .0010
63 0.1 .0010
64 0.1 .0010
65 0.1 .0010
66 0.1 .0010
67 0.1 .0010
68 0.1 .0010
69 0.1 .0010
70 0.1 .0010
71 0.1 .0010
72 0.1 .0010
73 0.1 .0010
74 0.1 .0010
75 0.1 .0010
76 0.1 .0010
77 0.1 .0010
78 0.1 .0010
79 0.1 .0010
80 0.1 .0010
81 0.1 .0010
82 0.1 .0010
83 0.1 .0010
84 0.1 .0010
85 0.1 .0010
86 0.1 .0010
87 0.1 .0010
88 0.1 .0010
89 0.1 .0010
90 0.1 .0010
91 0.1 .0010
92 0.1 .0010
93 0.1 .0010
94 0.1 .0010
95 0.1 .0010
96 0.1 .0010
97 0.1 .0010
98 0.1 .0010
99 0.1 .0010

1 0.0794 99.1223
2 0.0794 96.5355
3 0.0794 92.3729
4 0.0794 86.8431
5 0.0794 80.2173
6 0.0794 72.8099
7 0.0794 64.9134
8 0.0794 56.8858
9 0.0794 48.9650
10 0.0794 41.4306
11 0.0794 34.4392
12 0.0794 28.0997
13 0.0794 22.5441
14 0.0794 17.7688
15 0.0794 13.7639
16 0.0794 10.4692
17 0.0794 7.8203
18 0.0794 5.7484
19 0.0794 4.1687
20 0.0794 2.9359
21 0.0794 2.0585
22 0.0794 1.4058
23 0.0794 .9443
24 0.0794 .6250
25 0.0794 .4098
26 0.0794 .2610
27 0.0794 .1615
28 0.0794 .1005
29 0.0794 .0620
30 0.0794 .0356
31 0.0794 .0223
32 0.0794 .0129
33 0.0794 .0088
34 0.0794 .0051
35 0.0794 .0035
36 0.0794 .0025
37 0.0794 .0016
38 0.0794 .0013
39 0.0794 .0012
40 0.0794 .0013
41 0.0794 .0012
42 0.0794 .0011
43 0.0794 .0012
44 0.0794 .0011
45 0.0794 .0012
46 0.0794 .0011
47 0.0794 .0011
48 0.0794 .0010
49 0.0794 .0012
50 0.0794 .0011
51 0.0794 .0011
52 0.0794 .0010
53 0.0794 .0010
54 0.0794 .0010
55 0.0794 .0010
56 0.0794 .0010
57 0.0794 .0012
58 0.0794 .0010
59 0.0794 .0010
60 0.0794 .0010
61 0.0794 .0010
62 0.0794 .0010
63 0.0794 .0010
64 0.0794 .0010
65 0.0794 .0010
66 0.0794 .0010
67 0.0794 .0010
68 0.0794 .0010
69 0.0794 .0010
70 0.0794 .0010
71 0.0794 .0010
72 0.0794 .0010
73 0.0794 .0010
74 0.0794 .0010
75 0.0794 .0010
76 0.0794 .0010
77 0.0794 .0010
78 0.0794 .0010
79 0.0794 .0010
80 0.0794 .0010
81 0.0794 .0010
82 0.0794 .0010
83 0.0794 .0010
84 0.0794 .0010
85 0.0794 .0010
86 0.0794 .0010
87 0.0794 .0010
88 0.0794 .0010
89 0.0794 .0010
90 0.0794 .0010
91 0.0794 .0010
92 0.0794 .0010
93 0.0794 .0010
94 0.0794 .0010
95 0.0794 .0010
96 0.0794 .0010
97 0.0794 .0010
98 0.0794 .0010
99 0.0794 .0010

1 0.0631 98.8967
2 0.0631 95.6601
3 0.0631 90.4982
4 0.0631 83.7334
5 0.0631 75.7827
6 0.0631 67.0759
7 0.0631 58.0733
8 0.0631 49.1639
9 0.0631 40.7270
10 0.0631 32.9840
11 0.0631 26.1030
12 0.0631 20.2172
13 0.0631 15.3467
14 0.0631 11.3722
15 0.0631 8.2395
16 0.0631 5.8555
17 0.0631 4.0446
18 0.0631 2.7639
19 0.0631 1.8254
20 0.0631 1.1829
21 0.0631 .7533
22 0.0631 .4647
23 0.0631 .2865
24 0.0631 .1733
25 0.0631 .0974
26 0.0631 .0580
27 0.0631 .0317
28 0.0631 .0186
29 0.0631 .0096
30 0.0631 .0058
31 0.0631 .0038
32 0.0631 .0024
33 0.0631 .0017
34 0.0631 .0013
35 0.0631 .0013
36 0.0631 .0012
37 0.0631 .0013
38 0.0631 .0011
39 0.0631 .0010
40 0.0631 .0011
41 0.0631 .0010
42 0.0631 .0010
43 0.0631 .0010
44 0.0631 .0011
45 0.0631 .0010
46 0.0631 .0010
47 0.0631 .0010
48 0.0631 .0010
49 0.0631 .0010
50 0.0631 .0010
51 0.0631 .0010
52 0.0631 .0010
53 0.0631 .0011
54 0.0631 .0010
55 0.0631 .0010
56 0.0631 .0010
57 0.0631 .0010
58 0.0631 .0010
59 0.0631 .0010
60 0.0631 .0010
61 0.0631 .0011
62 0.0631 .0010
63 0.0631 .0010
64 0.0631 .0010
65 0.0631 .0010
66 0.0631 .0010
67 0.0631 .0010
68 0.0631 .0010
69 0.0631 .0010
70 0.0631 .0010
71 0.0631 .0010
72 0.0631 .0010
73 0.0631 .0010
74 0.0631 .0010
75 0.0631 .0010
76 0.0631 .0010
77 0.0631 .0010
78 0.0631 .0010
79 0.0631 .0010
80 0.0631 .0010
81 0.0631 .0010
82 0.0631 .0010
83 0.0631 .0010
84 0.0631 .0010
85 0.0631 .0010
86 0.0631 .0010
87 0.0631 .0010
88 0.0631 .0010
89 0.0631 .0010
90 0.0631 .0010
91 0.0631 .0010
92 0.0631 .0010
93 0.0631 .0010
94 0.0631 .0010
95 0.0631 .0010
96 0.0631 .0010
97 0.0631 .0010
98 0.0631 .0010
99 0.0631 .0010

1 0.0501 98.6125
2 0.0501 94.5649
3 0.0501 88.1829
4 0.0501 79.9673
5 0.0501 70.5212
6 0.0501 60.4631
7 0.0501 50.4284
8 0.0501 40.9022
9 0.0501 32.2336
10 0.0501 24.7039
11 0.0501 18.4302
12 0.0501 13.3644
13 0.0501 9.4199
14 0.0501 6.4669
15 0.0501 4.3360
16 0.0501 2.7925
17 0.0501 1.7669
18 0.0501 1.0838
19 0.0501 .6416
20 0.0501 .3721
21 0.0501 .2112
22 0.0501 .1173
23 0.0501 .0631
24 0.0501 .0328
25 0.0501 .0173
26 0.0501 .0095
27 0.0501 .0050
28 0.0501 .0029
29 0.0501 .0019
30 0.0501 .0016
31 0.0501 .0013
32 0.0501 .0012
33 0.0501 .0012
34 0.0501 .0011
35 0.0501 .0012
36 0.0501 .0010
37 0.0501 .0010
38 0.0501 .0011
39 0.0501 .0010
40 0.0501 .0011
41 0.0501 .0010
42 0.0501 .0011
43 0.0501 .0010
44 0.0501 .0010
45 0.0501 .0010
46 0.0501 .0010
47 0.0501 .0010
48 0.0501 .0010
49 0.0501 .0010
50 0.0501 .0010
51 0.0501 .0010
52 0.0501 .0010
53 0.0501 .0010
54 0.0501 .0010
55 0.0501 .0010
56 0.0501 .0010
57 0.0501 .0010
58 0.0501 .0010
59 0.0501 .0010
60 0.0501 .0010
61 0.0501 .0010
62 0.0501 .0010
63 0.0501 .0010
64 0.0501 .0010
65 0.0501 .0010
66 0.0501 .0010
67 0.0501 .0010
68 0.0501 .0010
69 0.0501 .0010
70 0.0501 .0010
71 0.0501 .0010
72 0.0501 .0010
73 0.0501 .0010
74 0.0501 .0010
75 0.0501 .0010
76 0.0501 .0010
77 0.0501 .0010
78 0.0501 .0010
79 0.0501 .0010
80 0.0501 .0010
81 0.0501 .0010
82 0.0501 .0010
83 0.0501 .0010
84 0.0501 .0010
85 0.0501 .0010
86 0.0501 .0010
87 0.0501 .0010
88 0.0501 .0010
89 0.0501 .0010
90 0.0501 .0010
91 0.0501 .0010
92 0.0501 .0010
93 0.0501 .0010
94 0.0501 .0010
95 0.0501 .0010
96 0.0501 .0010
97 0.0501 .0010
98 0.0501 .0010
99 0.0501 .0010

1 0.0398 98.2567
2 0.0398 93.2066
3 0.0398 85.3592
4 0.0398 75.4763
5 0.0398 64.4250
6 0.0398 53.0926
7 0.0398 42.2434
8 0.0398 32.4482
9 0.0398 24.0631
10 0.0398 17.2456
11 0.0398 11.9136
12 0.0398 7.9463
13 0.0398 5.1153
14 0.0398 3.1834
15 0.0398 1.9119
16 0.0398 1.0999
17 0.0398 .6258
18 0.0398 .3353
19 0.0398 .1779
20 0.0398 .0906
21 0.0398 .0449
22 0.0398 .0206
23 0.0398 .0102
24 0.0398 .0052
25 0.0398 .0030
26 0.0398 .0019
27 0.0398 .0014
28 0.0398 .0012
29 0.0398 .0011
30 0.0398 .0011
31 0.0398 .0010
32 0.0398 .0011
33 0.0398 .0010
34 0.0398 .0011
35 0.0398 .0011
36 0.0398 .0010
37 0.0398 .0010
38 0.0398 .0010
39 0.0398 .0010
40 0.0398 .0010
41 0.0398 .0010
42 0.0398 .0010
43 0.0398 .0010
44 0.0398 .0010
45 0.0398 .0010
46 0.0398 .0010
47 0.0398 .0010
48 0.0398 .0010
49 0.0398 .0010
50 0.0398 .0010
51 0.0398 .0010
52 0.0398 .0010
53 0.0398 .0010
54 0.0398 .0010
55 0.0398 .0010
56 0.0398 .0010
57 0.0398 .0010
58 0.0398 .0010
59 0.0398 .0010
60 0.0398 .0010
61 0.0398 .0010
62 0.0398 .0010
63 0.0398 .0010
64 0.0398 .0010
65 0.0398 .0010
66 0.0398 .0010
67 0.0398 .0010
68 0.0398 .0010
69 0.0398 .0010
70 0.0398 .0010
71 0.0398 .0010
72 0.0398 .0010
73 0.0398 .0010
74 0.0398 .0010
75 0.0398 .0010
76 0.0398 .0010
77 0.0398 .0010
78 0.0398 .0010
79 0.0398 .0010
80 0.0398 .0010
81 0.0398 .0010
82 0.0398 .0010
83 0.0398 .0010
84 0.0398 .0010
85 0.0398 .0010
86 0.0398 .0010
87 0.0398 .0010
88 0.0398 .0010
89 0.0398 .0010
90 0.0398 .0010
91 0.0398 .0010
92 0.0398 .0010
93 0.0398 .0010
94 0.0398 .0010
95 0.0398 .0010
96 0.0398 .0010
97 0.0398 .0010
98 0.0398 .0010
99 0.0398 .0010

1 0.0316 97.8093
2 0.0316 91.5215
3 0.0316 81.9265
4 0.0316 70.1591
5 0.0316 57.4822
6 0.0316 45.0462
7 0.0316 33.7618
8 0.0316 24.2238
9 0.0316 16.6210
10 0.0316 10.9167
11 0.0316 6.8422
12 0.0316 4.1136
13 0.0316 2.3674
14 0.0316 1.3011
15 0.0316 .6897
16 0.0316 .3454
17 0.0316 .1684
18 0.0316 .0782
19 0.0316 .0355
20 0.0316 .0159
21 0.0316 .0070
22 0.0316 .0034
23 0.0316 .0021
24 0.0316 .0014
25 0.0316 .0012
26 0.0316 .0012
27 0.0316 .0012
28 0.0316 .0011
29 0.0316 .0011
30 0.0316 .0011
31 0.0316 .0010
32 0.0316 .0010
33 0.0316 .0011
34 0.0316 .0010
35 0.0316 .0010
36 0.0316 .0010
37 0.0316 .0010
38 0.0316 .0010
39 0.0316 .0010
40 0.0316 .0010
41 0.0316 .0010
42 0.0316 .0010
43 0.0316 .0010
44 0.0316 .0010
45 0.0316 .0010
46 0.0316 .0010
47 0.0316 .0010
48 0.0316 .0010
49 0.0316 .0010
50 0.0316 .0010
51 0.0316 .0010
52 0.0316 .0010
53 0.0316 .0010
54 0.0316 .0010
55 0.0316 .0010
56 0.0316 .0010
57 0.0316 .0010
58 0.0316 .0010
59 0.0316 .0010
60 0.0316 .0010
61 0.0316 .0010
62 0.0316 .0010
63 0.0316 .0010
64 0.0316 .0010
65 0.0316 .0010
66 0.0316 .0010
67 0.0316 .0010
68 0.0316 .0010
69 0.0316 .0010
70 0.0316 .0010
71 0.0316 .0010
72 0.0316 .0010
73 0.0316 .0010
74 0.0316 .0010
75 0.0316 .0010
76 0.0316 .0010
77 0.0316 .0010
78 0.0316 .0010
79 0.0316 .0010
80 0.0316 .0010
81 0.0316 .0010
82 0.0316 .0010
83 0.0316 .0010
84 0.0316 .0010
85 0.0316 .0010
86 0.0316 .0010
87 0.0316 .0010
88 0.0316 .0010
89 0.0316 .0010
90 0.0316 .0010
91 0.0316 .0010
92 0.0316 .0010
93 0.0316 .0010
94 0.0316 .0010
95 0.0316 .0010
96 0.0316 .0010
97 0.0316 .0010
98 0.0316 .0010
99 0.0316 .0010

1 0.0251 97.2499
2 0.0251 89.4452
3 0.0251 77.8029
4 0.0251 64.0040
5 0.0251 49.7979
6 0.0251 36.6480
7 0.0251 25.5119
8 0.0251 16.7715
9 0.0251 10.4485
10 0.0251 6.1468
11 0.0251 3.4284
12 0.0251 1.8025
13 0.0251 .8939
14 0.0251 .4235
15 0.0251 .1902
16 0.0251 .0812
17 0.0251 .0333
18 0.0251 .0132
19 0.0251 .0055
20 0.0251 .0027
21 0.0251 .0016
22 0.0251 .0012
23 0.0251 .0011
24 0.0251 .0011
25 0.0251 .0011
26 0.0251 .0010
27 0.0251 .0010
28 0.0251 .0010
29 0.0251 .0011
30 0.0251 .0010
31 0.0251 .0010
32 0.0251 .0010
33 0.0251 .0010
34 0.0251 .0010
35 0.0251 .0010
36 0.0251 .0010
37 0.0251 .0010
38 0.0251 .0010
39 0.0251 .0010
40 0.0251 .0010
41 0.0251 .0010
42 0.0251 .0010
43 0.0251 .0010
44 0.0251 .0010
45 0.0251 .0010
46 0.0251 .0010
47 0.0251 .0010
48 0.0251 .0010
49 0.0251 .0010
50 0.0251 .0010
51 0.0251 .0010
52 0.0251 .0010
53 0.0251 .0010
54 0.0251 .0010
55 0.0251 .0010
56 0.0251 .0010
57 0.0251 .0010
58 0.0251 .0010
59 0.0251 .0010
60 0.0251 .0010
61 0.0251 .0010
62 0.0251 .0010
63 0.0251 .0010
64 0.0251 .0010
65 0.0251 .0010
66 0.0251 .0010
67 0.0251 .0010
68 0.0251 .0010
69 0.0251 .0010
70 0.0251 .0010
71 0.0251 .0010
72 0.0251 .0010
73 0.0251 .0010
74 0.0251 .0010
75 0.0251 .0010
76 0.0251 .0010
77 0.0251 .0010
78 0.0251 .0010
79 0.0251 .0010
80 0.0251 .0010
81 0.0251 .0010
82 0.0251 .0010
83 0.0251 .0010
84 0.0251 .0010
85 0.0251 .0010
86 0.0251 .0010
87 0.0251 .0010
88 0.0251 .0010
89 0.0251 .0010
90 0.0251 .0010
91 0.0251 .0010
92 0.0251 .0010
93 0.0251 .0010
94 0.0251 .0010
95 0.0251 .0010
96 0.0251 .0010
97 0.0251 .0010
98 0.0251 .0010
99 0.0251 .0010

1 0.02 96.5605
2 0.02 86.9363
3 0.02 72.9847
4 0.02 57.1280
5 0.02 41.6928
6 0.02 28.3781
7 0.02 18.0020
8 0.02 10.6529
9 0.02 5.8676
10 0.02 3.0240
11 0.02 1.4418
12 0.02 .6492
13 0.02 .2723
14 0.02 .1066
15 0.02 .0390
16 0.02 .0142
17 0.02 .0052
18 0.02 .0023
19 0.02 .0015
20 0.02 .0012
21 0.02 .0011
22 0.02 .0011
23 0.02 .0011
24 0.02 .0010
25 0.02 .0010
26 0.02 .0010
27 0.02 .0010
28 0.02 .0010
29 0.02 .0010
30 0.02 .0010
31 0.02 .0010
32 0.02 .0010
33 0.02 .0010
34 0.02 .0010
35 0.02 .0010
36 0.02 .0010
37 0.02 .0010
38 0.02 .0010
39 0.02 .0010
40 0.02 .0010
41 0.02 .0010
42 0.02 .0010
43 0.02 .0010
44 0.02 .0010
45 0.02 .0010
46 0.02 .0010
47 0.02 .0010
48 0.02 .0010
49 0.02 .0010
50 0.02 .0010
51 0.02 .0010
52 0.02 .0010
53 0.02 .0010
54 0.02 .0010
55 0.02 .0010
56 0.02 .0010
57 0.02 .0010
58 0.02 .0010
59 0.02 .0010
60 0.02 .0010
61 0.02 .0010
62 0.02 .0010
63 0.02 .0010
64 0.02 .0010
65 0.02 .0010
66 0.02 .0010
67 0.02 .0010
68 0.02 .0010
69 0.02 .0010
70 0.02 .0010
71 0.02 .0010
72 0.02 .0010
73 0.02 .0010
74 0.02 .0010
75 0.02 .0010
76 0.02 .0010
77 0.02 .0010
78 0.02 .0010
79 0.02 .0010
80 0.02 .0010
81 0.02 .0010
82 0.02 .0010
83 0.02 .0010
84 0.02 .0010
85 0.02 .0010
86 0.02 .0010
87 0.02 .0010
88 0.02 .0010
89 0.02 .0010
90 0.02 .0010
91 0.02 .0010
92 0.02 .0010
93 0.02 .0010
94 0.02 .0010
95 0.02 .0010
96 0.02 .0010
97 0.02 .0010
98 0.02 .0010
99 0.02 .0010

1 0.0158 95.6665
2 0.0158 83.7606
3 0.0158 67.1166
4 0.0158 49.2278
5 0.0158 33.0323
6 0.0158 20.2877
7 0.0158 11.4170
8 0.0158 5.8737
9 0.0158 2.7684
10 0.0158 1.1936
11 0.0158 .4707
12 0.0158 .1715
13 0.0158 .0574
14 0.0158 .0186
15 0.0158 .0061
16 0.0158 .0026
17 0.0158 .0016
18 0.0158 .0012
19 0.0158 .0011
20 0.0158 .0011
21 0.0158 .0010
22 0.0158 .0011
23 0.0158 .0010
24 0.0158 .0010
25 0.0158 .0010
26 0.0158 .0010
27 0.0158 .0010
28 0.0158 .0010
29 0.0158 .0010
30 0.0158 .0010
31 0.0158 .0010
32 0.0158 .0010
33 0.0158 .0010
34 0.0158 .0010
35 0.0158 .0010
36 0.0158 .0010
37 0.0158 .0010
38 0.0158 .0010
39 0.0158 .0010
40 0.0158 .0010
41 0.0158 .0010
42 0.0158 .0010
43 0.0158 .0010
44 0.0158 .0010
45 0.0158 .0010
46 0.0158 .0010
47 0.0158 .0010
48 0.0158 .0010
49 0.0158 .0010
50 0.0158 .0010
51 0.0158 .0010
52 0.0158 .0010
53 0.0158 .0010
54 0.0158 .0010
55 0.0158 .0010
56 0.0158 .0010
57 0.0158 .0010
58 0.0158 .0010
59 0.0158 .0010
60 0.0158 .0010
61 0.0158 .0010
62 0.0158 .0010
63 0.0158 .0010
64 0.0158 .0010
65 0.0158 .0010
66 0.0158 .0010
67 0.0158 .0010
68 0.0158 .0010
69 0.0158 .0010
70 0.0158 .0010
71 0.0158 .0010
72 0.0158 .0010
73 0.0158 .0010
74 0.0158 .0010
75 0.0158 .0010
76 0.0158 .0010
77 0.0158 .0010
78 0.0158 .0010
79 0.0158 .0010
80 0.0158 .0010
81 0.0158 .0010
82 0.0158 .0010
83 0.0158 .0010
84 0.0158 .0010
85 0.0158 .0010
86 0.0158 .0010
87 0.0158 .0010
88 0.0158 .0010
89 0.0158 .0010
90 0.0158 .0010
91 0.0158 .0010
92 0.0158 .0010
93 0.0158 .0010
94 0.0158 .0010
95 0.0158 .0010
96 0.0158 .0010
97 0.0158 .0010
98 0.0158 .0010
99 0.0158 .0010

1 0.0126 94.5961
2 0.0126 80.0735
3 0.0126 60.6558
4 0.0126 41.1049
5 0.0126 24.9367
6 0.0126 13.5412
7 0.0126 6.5711
8 0.0126 2.8643
9 0.0126 1.1126
10 0.0126 .3875
11 0.0126 .1225
12 0.0126 .0350
13 0.0126 .0098
14 0.0126 .0030
15 0.0126 .0017
16 0.0126 .0013
17 0.0126 .0012
18 0.0126 .0010
19 0.0126 .0011
20 0.0126 .0011
21 0.0126 .0010
22 0.0126 .0010
23 0.0126 .0010
24 0.0126 .0010
25 0.0126 .0010
26 0.0126 .0010
27 0.0126 .0010
28 0.0126 .0010
29 0.0126 .0010
30 0.0126 .0010
31 0.0126 .0010
32 0.0126 .0010
33 0.0126 .0010
34 0.0126 .0010
35 0.0126 .0010
36 0.0126 .0010
37 0.0126 .0010
38 0.0126 .0010
39 0.0126 .0010
40 0.0126 .0010
41 0.0126 .0010
42 0.0126 .0010
43 0.0126 .0010
44 0.0126 .0010
45 0.0126 .0010
46 0.0126 .0010
47 0.0126 .0010
48 0.0126 .0010
49 0.0126 .0010
50 0.0126 .0010
51 0.0126 .0010
52 0.0126 .0010
53 0.0126 .0010
54 0.0126 .0010
55 0.0126 .0010
56 0.0126 .0010
57 0.0126 .0010
58 0.0126 .0010
59 0.0126 .0010
60 0.0126 .0010
61 0.0126 .0010
62 0.0126 .0010
63 0.0126 .0010
64 0.0126 .0010
65 0.0126 .0010
66 0.0126 .0010
67 0.0126 .0010
68 0.0126 .0010
69 0.0126 .0010
70 0.0126 .0010
71 0.0126 .0010
72 0.0126 .0010
73 0.0126 .0010
74 0.0126 .0010
75 0.0126 .0010
76 0.0126 .0010
77 0.0126 .0010
78 0.0126 .0010
79 0.0126 .0010
80 0.0126 .0010
81 0.0126 .0010
82 0.0126 .0010
83 0.0126 .0010
84 0.0126 .0010
85 0.0126 .0010
86 0.0126 .0010
87 0.0126 .0010
88 0.0126 .0010
89 0.0126 .0010
90 0.0126 .0010
91 0.0126 .0010
92 0.0126 .0010
93 0.0126 .0010
94 0.0126 .0010
95 0.0126 .0010
96 0.0126 .0010
97 0.0126 .0010
98 0.0126 .0010
99 0.0126 .0010

1 0.01 93.2398
2 0.01 75.5770
3 0.01 53.2621
4 0.01 32.6354
5 0.01 17.3787
6 0.01 8.0391
7 0.01 3.2369
8 0.01 1.1351
9 0.01 .3462
10 0.01 .0931
11 0.01 .0226
12 0.01 .0056
13 0.01 .0020
14 0.01 .0013
15 0.01 .0012
16 0.01 .0011
17 0.01 .0010
18 0.01 .0010
19 0.01 .0011
20 0.01 .0010
21 0.01 .0010
22 0.01 .0010
23 0.01 .0010
24 0.01 .0010
25 0.01 .0010
26 0.01 .0010
27 0.01 .0010
28 0.01 .0010
29 0.01 .0010
30 0.01 .0010
31 0.01 .0010
32 0.01 .0010
33 0.01 .0010
34 0.01 .0010
35 0.01 .0010
36 0.01 .0010
37 0.01 .0010
38 0.01 .0010
39 0.01 .0010
40 0.01 .0010
41 0.01 .0010
42 0.01 .0010
43 0.01 .0010
44 0.01 .0010
45 0.01 .0010
46 0.01 .0010
47 0.01 .0010
48 0.01 .0010
49 0.01 .0010
50 0.01 .0010
51 0.01 .0010
52 0.01 .0010
53 0.01 .0010
54 0.01 .0010
55 0.01 .0010
56 0.01 .0010
57 0.01 .0010
58 0.01 .0010
59 0.01 .0010
60 0.01 .0010
61 0.01 .0010
62 0.01 .0010
63 0.01 .0010
64 0.01 .0010
65 0.01 .0010
66 0.01 .0010
67 0.01 .0010
68 0.01 .0010
69 0.01 .0010
70 0.01 .0010
71 0.01 .0010
72 0.01 .0010
73 0.01 .0010
74 0.01 .0010
75 0.01 .0010
76 0.01 .0010
77 0.01 .0010
78 0.01 .0010
79 0.01 .0010
80 0.01 .0010
81 0.01 .0010
82 0.01 .0010
83 0.01 .0010
84 0.01 .0010
85 0.01 .0010
86 0.01 .0010
87 0.01 .0010
88 0.01 .0010
89 0.01 .0010
90 0.01 .0010
91 0.01 .0010
92 0.01 .0010
93 0.01 .0010
94 0.01 .0010
95 0.01 .0010
96 0.01 .0010
97 0.01 .0010
98 0.01 .0010
99 0.01 .0010
