# Supplementary material for: Stochastic disturbance regimes alter patterns of ecosystem variability and recovery
Source: PLoS One. 2020 Mar 9;15(3):e0229927. doi: 10.1371/journal.pone.0229927 (PMC7062255; doi:10.1371/journal.pone.0229927)
Supplement: S1 Raw data — (ZIP) [file pone.0229927.s008.zip › raw data/raw data/figure 2/severitymeanrand.txt]

1 1000.0 100.0000
2 1000.0 99.9998
3 1000.0 99.9996
4 1000.0 99.9993
5 1000.0 99.9990
6 1000.0 99.9985
7 1000.0 99.9979
8 1000.0 99.9975
9 1000.0 99.9968
10 1000.0 99.9960
11 1000.0 99.9957
12 1000.0 99.9945
13 1000.0 99.9933
14 1000.0 99.9919
15 1000.0 99.9910
16 1000.0 99.9891
17 1000.0 99.9873
18 1000.0 99.9885
19 1000.0 99.9851
20 1000.0 99.9837
21 1000.0 99.9819
22 1000.0 99.9798
23 1000.0 99.9788
24 1000.0 99.9762
25 1000.0 99.9756
26 1000.0 99.9722
27 1000.0 99.9706
28 1000.0 99.9678
29 1000.0 99.9646
30 1000.0 99.9667
31 1000.0 99.9626
32 1000.0 99.9625
33 1000.0 99.9567
34 1000.0 99.9583
35 1000.0 99.9476
36 1000.0 99.9487
37 1000.0 99.9426
38 1000.0 99.9448
39 1000.0 99.9382
40 1000.0 99.9384
41 1000.0 99.9338
42 1000.0 99.9342
43 1000.0 99.9310
44 1000.0 99.9193
45 1000.0 99.9180
46 1000.0 99.9113
47 1000.0 99.9090
48 1000.0 99.9173
49 1000.0 99.9023
50 1000.0 99.8955
51 1000.0 99.8996
52 1000.0 99.8954
53 1000.0 99.8868
54 1000.0 99.8807
55 1000.0 99.8723
56 1000.0 99.8796
57 1000.0 99.8730
58 1000.0 99.8728
59 1000.0 99.8534
60 1000.0 99.8697
61 1000.0 99.8534
62 1000.0 99.8428
63 1000.0 99.8520
64 1000.0 99.8530
65 1000.0 99.8276
66 1000.0 99.8192
67 1000.0 99.8245
68 1000.0 99.8035
69 1000.0 99.8062
70 1000.0 99.8055
71 1000.0 99.7938
72 1000.0 99.7999
73 1000.0 99.7964
74 1000.0 99.7974
75 1000.0 99.7615
76 1000.0 99.7470
77 1000.0 99.7788
78 1000.0 99.7664
79 1000.0 99.7535
80 1000.0 99.7370
81 1000.0 99.7435
82 1000.0 99.7512
83 1000.0 99.7203
84 1000.0 99.7156
85 1000.0 99.7038
86 1000.0 99.7093
87 1000.0 99.7056
88 1000.0 99.6709
89 1000.0 99.6855
90 1000.0 99.7035
91 1000.0 99.6563
92 1000.0 99.6724
93 1000.0 99.6471
94 1000.0 99.6510
95 1000.0 99.6453
96 1000.0 99.6424
97 1000.0 99.6020
98 1000.0 99.6226
99 1000.0 99.5982

1 794.3282 100.0000
2 794.3282 99.9998
3 794.3282 99.9996
4 794.3282 99.9992
5 794.3282 99.9987
6 794.3282 99.9980
7 794.3282 99.9976
8 794.3282 99.9968
9 794.3282 99.9959
10 794.3282 99.9948
11 794.3282 99.9941
12 794.3282 99.9928
13 794.3282 99.9913
14 794.3282 99.9909
15 794.3282 99.9894
16 794.3282 99.9868
17 794.3282 99.9857
18 794.3282 99.9841
19 794.3282 99.9823
20 794.3282 99.9805
21 794.3282 99.9783
22 794.3282 99.9749
23 794.3282 99.9727
24 794.3282 99.9703
25 794.3282 99.9704
26 794.3282 99.9681
27 794.3282 99.9657
28 794.3282 99.9607
29 794.3282 99.9566
30 794.3282 99.9582
31 794.3282 99.9541
32 794.3282 99.9512
33 794.3282 99.9438
34 794.3282 99.9404
35 794.3282 99.9356
36 794.3282 99.9397
37 794.3282 99.9274
38 794.3282 99.9217
39 794.3282 99.9252
40 794.3282 99.9093
41 794.3282 99.9148
42 794.3282 99.9164
43 794.3282 99.9068
44 794.3282 99.9071
45 794.3282 99.8955
46 794.3282 99.8902
47 794.3282 99.8876
48 794.3282 99.8797
49 794.3282 99.8763
50 794.3282 99.8762
51 794.3282 99.8715
52 794.3282 99.8651
53 794.3282 99.8598
54 794.3282 99.8510
55 794.3282 99.8370
56 794.3282 99.8479
57 794.3282 99.8382
58 794.3282 99.8385
59 794.3282 99.8145
60 794.3282 99.8067
61 794.3282 99.8076
62 794.3282 99.7978
63 794.3282 99.8186
64 794.3282 99.7870
65 794.3282 99.7676
66 794.3282 99.7905
67 794.3282 99.7715
68 794.3282 99.7739
69 794.3282 99.7505
70 794.3282 99.7447
71 794.3282 99.7248
72 794.3282 99.7377
73 794.3282 99.7410
74 794.3282 99.7295
75 794.3282 99.7137
76 794.3282 99.7118
77 794.3282 99.7119
78 794.3282 99.6873
79 794.3282 99.6717
80 794.3282 99.6659
81 794.3282 99.6811
82 794.3282 99.6423
83 794.3282 99.7010
84 794.3282 99.6296
85 794.3282 99.6445
86 794.3282 99.6428
87 794.3282 99.5996
88 794.3282 99.5888
89 794.3282 99.5897
90 794.3282 99.5958
91 794.3282 99.5752
92 794.3282 99.5514
93 794.3282 99.5407
94 794.3282 99.5547
95 794.3282 99.5036
96 794.3282 99.5401
97 794.3282 99.5474
98 794.3282 99.5188
99 794.3282 99.4884

1 630.9573 99.9999
2 630.9573 99.9997
3 630.9573 99.9994
4 630.9573 99.9989
5 630.9573 99.9985
6 630.9573 99.9976
7 630.9573 99.9969
8 630.9573 99.9962
9 630.9573 99.9947
10 630.9573 99.9935
11 630.9573 99.9921
12 630.9573 99.9904
13 630.9573 99.9901
14 630.9573 99.9874
15 630.9573 99.9861
16 630.9573 99.9838
17 630.9573 99.9822
18 630.9573 99.9792
19 630.9573 99.9787
20 630.9573 99.9742
21 630.9573 99.9717
22 630.9573 99.9679
23 630.9573 99.9674
24 630.9573 99.9626
25 630.9573 99.9606
26 630.9573 99.9555
27 630.9573 99.9555
28 630.9573 99.9507
29 630.9573 99.9450
30 630.9573 99.9445
31 630.9573 99.9364
32 630.9573 99.9347
33 630.9573 99.9324
34 630.9573 99.9291
35 630.9573 99.9292
36 630.9573 99.9199
37 630.9573 99.9138
38 630.9573 99.9147
39 630.9573 99.9066
40 630.9573 99.8984
41 630.9573 99.8832
42 630.9573 99.8892
43 630.9573 99.8780
44 630.9573 99.8728
45 630.9573 99.8732
46 630.9573 99.8580
47 630.9573 99.8591
48 630.9573 99.8625
49 630.9573 99.8449
50 630.9573 99.8430
51 630.9573 99.8325
52 630.9573 99.8229
53 630.9573 99.8292
54 630.9573 99.8172
55 630.9573 99.8064
56 630.9573 99.7993
57 630.9573 99.7852
58 630.9573 99.7918
59 630.9573 99.7706
60 630.9573 99.7664
61 630.9573 99.7537
62 630.9573 99.7421
63 630.9573 99.7627
64 630.9573 99.7424
65 630.9573 99.7347
66 630.9573 99.7173
67 630.9573 99.7468
68 630.9573 99.6902
69 630.9573 99.7115
70 630.9573 99.6884
71 630.9573 99.6875
72 630.9573 99.6620
73 630.9573 99.6499
74 630.9573 99.6528
75 630.9573 99.6271
76 630.9573 99.6257
77 630.9573 99.6235
78 630.9573 99.6344
79 630.9573 99.6112
80 630.9573 99.6038
81 630.9573 99.6077
82 630.9573 99.5717
83 630.9573 99.5295
84 630.9573 99.5463
85 630.9573 99.5484
86 630.9573 99.5503
87 630.9573 99.5133
88 630.9573 99.5354
89 630.9573 99.5192
90 630.9573 99.4986
91 630.9573 99.4882
92 630.9573 99.4837
93 630.9573 99.4655
94 630.9573 99.4045
95 630.9573 99.4007
96 630.9573 99.4157
97 630.9573 99.4223
98 630.9573 99.3633
99 630.9573 99.4090

1 501.1872 99.9999
2 501.1872 99.9997
3 501.1872 99.9993
4 501.1872 99.9986
5 501.1872 99.9981
6 501.1872 99.9971
7 501.1872 99.9960
8 501.1872 99.9951
9 501.1872 99.9938
10 501.1872 99.9924
11 501.1872 99.9901
12 501.1872 99.9889
13 501.1872 99.9861
14 501.1872 99.9837
15 501.1872 99.9809
16 501.1872 99.9789
17 501.1872 99.9775
18 501.1872 99.9745
19 501.1872 99.9719
20 501.1872 99.9697
21 501.1872 99.9641
22 501.1872 99.9590
23 501.1872 99.9553
24 501.1872 99.9529
25 501.1872 99.9522
26 501.1872 99.9451
27 501.1872 99.9398
28 501.1872 99.9385
29 501.1872 99.9330
30 501.1872 99.9261
31 501.1872 99.9215
32 501.1872 99.9185
33 501.1872 99.9153
34 501.1872 99.9025
35 501.1872 99.9008
36 501.1872 99.8964
37 501.1872 99.8971
38 501.1872 99.8797
39 501.1872 99.8719
40 501.1872 99.8717
41 501.1872 99.8633
42 501.1872 99.8515
43 501.1872 99.8504
44 501.1872 99.8476
45 501.1872 99.8410
46 501.1872 99.8324
47 501.1872 99.8167
48 501.1872 99.8274
49 501.1872 99.8048
50 501.1872 99.8162
51 501.1872 99.7963
52 501.1872 99.7918
53 501.1872 99.7674
54 501.1872 99.7658
55 501.1872 99.7538
56 501.1872 99.7632
57 501.1872 99.7456
58 501.1872 99.7390
59 501.1872 99.7038
60 501.1872 99.7088
61 501.1872 99.7109
62 501.1872 99.7002
63 501.1872 99.6789
64 501.1872 99.6858
65 501.1872 99.6679
66 501.1872 99.6576
67 501.1872 99.6431
68 501.1872 99.6352
69 501.1872 99.6353
70 501.1872 99.6374
71 501.1872 99.5972
72 501.1872 99.5723
73 501.1872 99.5763
74 501.1872 99.5543
75 501.1872 99.5275
76 501.1872 99.5547
77 501.1872 99.5115
78 501.1872 99.5102
79 501.1872 99.4639
80 501.1872 99.4861
81 501.1872 99.4469
82 501.1872 99.5246
83 501.1872 99.4551
84 501.1872 99.4567
85 501.1872 99.4242
86 501.1872 99.3950
87 501.1872 99.4020
88 501.1872 99.3348
89 501.1872 99.3592
90 501.1872 99.3625
91 501.1872 99.3201
92 501.1872 99.2924
93 501.1872 99.3202
94 501.1872 99.3161
95 501.1872 99.2618
96 501.1872 99.2434
97 501.1872 99.2520
98 501.1872 99.2528
99 501.1872 99.2287

1 398.1072 99.9999
2 398.1072 99.9996
3 398.1072 99.9990
4 398.1072 99.9984
5 398.1072 99.9974
6 398.1072 99.9963
7 398.1072 99.9953
8 398.1072 99.9935
9 398.1072 99.9918
10 398.1072 99.9898
11 398.1072 99.9870
12 398.1072 99.9857
13 398.1072 99.9834
14 398.1072 99.9805
15 398.1072 99.9786
16 398.1072 99.9735
17 398.1072 99.9706
18 398.1072 99.9676
19 398.1072 99.9646
20 398.1072 99.9607
21 398.1072 99.9546
22 398.1072 99.9554
23 398.1072 99.9461
24 398.1072 99.9431
25 398.1072 99.9389
26 398.1072 99.9348
27 398.1072 99.9245
28 398.1072 99.9238
29 398.1072 99.9149
30 398.1072 99.9118
31 398.1072 99.9004
32 398.1072 99.8937
33 398.1072 99.8850
34 398.1072 99.8801
35 398.1072 99.8785
36 398.1072 99.8665
37 398.1072 99.8683
38 398.1072 99.8609
39 398.1072 99.8487
40 398.1072 99.8438
41 398.1072 99.8284
42 398.1072 99.8162
43 398.1072 99.8249
44 398.1072 99.8099
45 398.1072 99.8082
46 398.1072 99.7738
47 398.1072 99.7756
48 398.1072 99.7613
49 398.1072 99.7575
50 398.1072 99.7485
51 398.1072 99.7272
52 398.1072 99.7250
53 398.1072 99.7160
54 398.1072 99.7017
55 398.1072 99.6905
56 398.1072 99.6942
57 398.1072 99.6777
58 398.1072 99.6771
59 398.1072 99.6428
60 398.1072 99.6285
61 398.1072 99.6100
62 398.1072 99.6129
63 398.1072 99.6206
64 398.1072 99.6084
65 398.1072 99.5796
66 398.1072 99.5526
67 398.1072 99.5551
68 398.1072 99.5413
69 398.1072 99.4982
70 398.1072 99.5178
71 398.1072 99.4969
72 398.1072 99.4842
73 398.1072 99.4735
74 398.1072 99.4491
75 398.1072 99.4324
76 398.1072 99.4074
77 398.1072 99.4492
78 398.1072 99.3399
79 398.1072 99.3590
80 398.1072 99.3920
81 398.1072 99.3491
82 398.1072 99.3471
83 398.1072 99.3166
84 398.1072 99.2902
85 398.1072 99.2378
86 398.1072 99.2700
87 398.1072 99.2461
88 398.1072 99.2202
89 398.1072 99.2610
90 398.1072 99.1697
91 398.1072 99.1893
92 398.1072 99.1570
93 398.1072 99.1351
94 398.1072 99.1456
95 398.1072 99.1119
96 398.1072 99.1558
97 398.1072 99.0845
98 398.1072 99.0425
99 398.1072 99.0601

1 316.2278 99.9999
2 316.2278 99.9995
3 316.2278 99.9988
4 316.2278 99.9979
5 316.2278 99.9969
6 316.2278 99.9954
7 316.2278 99.9940
8 316.2278 99.9918
9 316.2278 99.9902
10 316.2278 99.9873
11 316.2278 99.9844
12 316.2278 99.9814
13 316.2278 99.9783
14 316.2278 99.9768
15 316.2278 99.9719
16 316.2278 99.9672
17 316.2278 99.9640
18 316.2278 99.9599
19 316.2278 99.9532
20 316.2278 99.9471
21 316.2278 99.9417
22 316.2278 99.9399
23 316.2278 99.9287
24 316.2278 99.9273
25 316.2278 99.9214
26 316.2278 99.9148
27 316.2278 99.9068
28 316.2278 99.9030
29 316.2278 99.8897
30 316.2278 99.8885
31 316.2278 99.8756
32 316.2278 99.8705
33 316.2278 99.8642
34 316.2278 99.8569
35 316.2278 99.8463
36 316.2278 99.8368
37 316.2278 99.8289
38 316.2278 99.8064
39 316.2278 99.8021
40 316.2278 99.7978
41 316.2278 99.7922
42 316.2278 99.7772
43 316.2278 99.7652
44 316.2278 99.7566
45 316.2278 99.7459
46 316.2278 99.7423
47 316.2278 99.7139
48 316.2278 99.7189
49 316.2278 99.6970
50 316.2278 99.6997
51 316.2278 99.6608
52 316.2278 99.6550
53 316.2278 99.6570
54 316.2278 99.6314
55 316.2278 99.6237
56 316.2278 99.6061
57 316.2278 99.5893
58 316.2278 99.5586
59 316.2278 99.5384
60 316.2278 99.5432
61 316.2278 99.5185
62 316.2278 99.5049
63 316.2278 99.4999
64 316.2278 99.4716
65 316.2278 99.4651
66 316.2278 99.4272
67 316.2278 99.4007
68 316.2278 99.4262
69 316.2278 99.3896
70 316.2278 99.3909
71 316.2278 99.3265
72 316.2278 99.3307
73 316.2278 99.3253
74 316.2278 99.3297
75 316.2278 99.3199
76 316.2278 99.2393
77 316.2278 99.2583
78 316.2278 99.2419
79 316.2278 99.2180
80 316.2278 99.1942
81 316.2278 99.1956
82 316.2278 99.1373
83 316.2278 99.1458
84 316.2278 99.1378
85 316.2278 99.0766
86 316.2278 99.0659
87 316.2278 99.0690
88 316.2278 98.9871
89 316.2278 99.0233
90 316.2278 99.0191
91 316.2278 98.9202
92 316.2278 98.9564
93 316.2278 98.9267
94 316.2278 98.9220
95 316.2278 98.8547
96 316.2278 98.8655
97 316.2278 98.8653
98 316.2278 98.7995
99 316.2278 98.7357

1 251.1886 99.9998
2 251.1886 99.9994
3 251.1886 99.9985
4 251.1886 99.9974
5 251.1886 99.9961
6 251.1886 99.9946
7 251.1886 99.9923
8 251.1886 99.9901
9 251.1886 99.9875
10 251.1886 99.9836
11 251.1886 99.9809
12 251.1886 99.9774
13 251.1886 99.9720
14 251.1886 99.9703
15 251.1886 99.9641
16 251.1886 99.9594
17 251.1886 99.9519
18 251.1886 99.9495
19 251.1886 99.9413
20 251.1886 99.9368
21 251.1886 99.9288
22 251.1886 99.9215
23 251.1886 99.9176
24 251.1886 99.9081
25 251.1886 99.9038
26 251.1886 99.8937
27 251.1886 99.8833
28 251.1886 99.8763
29 251.1886 99.8621
30 251.1886 99.8591
31 251.1886 99.8477
32 251.1886 99.8356
33 251.1886 99.8279
34 251.1886 99.8133
35 251.1886 99.8071
36 251.1886 99.8016
37 251.1886 99.7837
38 251.1886 99.7658
39 251.1886 99.7630
40 251.1886 99.7504
41 251.1886 99.7431
42 251.1886 99.7192
43 251.1886 99.7031
44 251.1886 99.7007
45 251.1886 99.6736
46 251.1886 99.6629
47 251.1886 99.6618
48 251.1886 99.6304
49 251.1886 99.6146
50 251.1886 99.6045
51 251.1886 99.6013
52 251.1886 99.5736
53 251.1886 99.5517
54 251.1886 99.5209
55 251.1886 99.5205
56 251.1886 99.5029
57 251.1886 99.4581
58 251.1886 99.4483
59 251.1886 99.4173
60 251.1886 99.4002
61 251.1886 99.4203
62 251.1886 99.3861
63 251.1886 99.3749
64 251.1886 99.3438
65 251.1886 99.3329
66 251.1886 99.3030
67 251.1886 99.3029
68 251.1886 99.2828
69 251.1886 99.2163
70 251.1886 99.2542
71 251.1886 99.2267
72 251.1886 99.1804
73 251.1886 99.1591
74 251.1886 99.1255
75 251.1886 99.0955
76 251.1886 99.0868
77 251.1886 99.0739
78 251.1886 99.0333
79 251.1886 98.9484
80 251.1886 98.9869
81 251.1886 98.9509
82 251.1886 98.9195
83 251.1886 98.9577
84 251.1886 98.8661
85 251.1886 98.9321
86 251.1886 98.8329
87 251.1886 98.8313
88 251.1886 98.8128
89 251.1886 98.6930
90 251.1886 98.7396
91 251.1886 98.6585
92 251.1886 98.5975
93 251.1886 98.5937
94 251.1886 98.5818
95 251.1886 98.5912
96 251.1886 98.5365
97 251.1886 98.5999
98 251.1886 98.5652
99 251.1886 98.4162

1 199.5262 99.9998
2 199.5262 99.9992
3 199.5262 99.9982
4 199.5262 99.9968
5 199.5262 99.9950
6 199.5262 99.9929
7 199.5262 99.9903
8 199.5262 99.9871
9 199.5262 99.9834
10 199.5262 99.9801
11 199.5262 99.9746
12 199.5262 99.9700
13 199.5262 99.9662
14 199.5262 99.9615
15 199.5262 99.9558
16 199.5262 99.9488
17 199.5262 99.9415
18 199.5262 99.9360
19 199.5262 99.9274
20 199.5262 99.9176
21 199.5262 99.9097
22 199.5262 99.9036
23 199.5262 99.8938
24 199.5262 99.8861
25 199.5262 99.8763
26 199.5262 99.8664
27 199.5262 99.8525
28 199.5262 99.8439
29 199.5262 99.8347
30 199.5262 99.8184
31 199.5262 99.8141
32 199.5262 99.7908
33 199.5262 99.7745
34 199.5262 99.7750
35 199.5262 99.7519
36 199.5262 99.7308
37 199.5262 99.7255
38 199.5262 99.7152
39 199.5262 99.6975
40 199.5262 99.6774
41 199.5262 99.6655
42 199.5262 99.6553
43 199.5262 99.6380
44 199.5262 99.6345
45 199.5262 99.5999
46 199.5262 99.5823
47 199.5262 99.5692
48 199.5262 99.5279
49 199.5262 99.5258
50 199.5262 99.4935
51 199.5262 99.4858
52 199.5262 99.4622
53 199.5262 99.4562
54 199.5262 99.4019
55 199.5262 99.3814
56 199.5262 99.4001
57 199.5262 99.3583
58 199.5262 99.3141
59 199.5262 99.3163
60 199.5262 99.2818
61 199.5262 99.2591
62 199.5262 99.2274
63 199.5262 99.2070
64 199.5262 99.1861
65 199.5262 99.1605
66 199.5262 99.1035
67 199.5262 99.0847
68 199.5262 99.0997
69 199.5262 99.0726
70 199.5262 99.0205
71 199.5262 98.9631
72 199.5262 98.9508
73 199.5262 98.9475
74 199.5262 98.8895
75 199.5262 98.8727
76 199.5262 98.8633
77 199.5262 98.8332
78 199.5262 98.6895
79 199.5262 98.7412
80 199.5262 98.7085
81 199.5262 98.7003
82 199.5262 98.6498
83 199.5262 98.6422
84 199.5262 98.5994
85 199.5262 98.6150
86 199.5262 98.5304
87 199.5262 98.4688
88 199.5262 98.4481
89 199.5262 98.4079
90 199.5262 98.3541
91 199.5262 98.3943
92 199.5262 98.3715
93 199.5262 98.2754
94 199.5262 98.3088
95 199.5262 98.2266
96 199.5262 98.1301
97 199.5262 98.1229
98 199.5262 98.1128
99 199.5262 98.0486

1 158.4893 99.9998
2 158.4893 99.9990
3 158.4893 99.9978
4 158.4893 99.9958
5 158.4893 99.9938
6 158.4893 99.9907
7 158.4893 99.9878
8 158.4893 99.9835
9 158.4893 99.9795
10 158.4893 99.9747
11 158.4893 99.9699
12 158.4893 99.9641
13 158.4893 99.9575
14 158.4893 99.9505
15 158.4893 99.9438
16 158.4893 99.9343
17 158.4893 99.9286
18 158.4893 99.9192
19 158.4893 99.9085
20 158.4893 99.9020
21 158.4893 99.8865
22 158.4893 99.8816
23 158.4893 99.8654
24 158.4893 99.8551
25 158.4893 99.8464
26 158.4893 99.8364
27 158.4893 99.8114
28 158.4893 99.8000
29 158.4893 99.7876
30 158.4893 99.7799
31 158.4893 99.7592
32 158.4893 99.7446
33 158.4893 99.7269
34 158.4893 99.7001
35 158.4893 99.6809
36 158.4893 99.6813
37 158.4893 99.6509
38 158.4893 99.6393
39 158.4893 99.6167
40 158.4893 99.6034
41 158.4893 99.5767
42 158.4893 99.5567
43 158.4893 99.5318
44 158.4893 99.5154
45 158.4893 99.4834
46 158.4893 99.4716
47 158.4893 99.4356
48 158.4893 99.4178
49 158.4893 99.4017
50 158.4893 99.3568
51 158.4893 99.3388
52 158.4893 99.3254
53 158.4893 99.2820
54 158.4893 99.2894
55 158.4893 99.2401
56 158.4893 99.1940
57 158.4893 99.1874
58 158.4893 99.1748
59 158.4893 99.1513
60 158.4893 99.1022
61 158.4893 99.1055
62 158.4893 99.0651
63 158.4893 99.0014
64 158.4893 98.9596
65 158.4893 98.9505
66 158.4893 98.8879
67 158.4893 98.8867
68 158.4893 98.8509
69 158.4893 98.8159
70 158.4893 98.7701
71 158.4893 98.7750
72 158.4893 98.7237
73 158.4893 98.6784
74 158.4893 98.6009
75 158.4893 98.5673
76 158.4893 98.5190
77 158.4893 98.4768
78 158.4893 98.4559
79 158.4893 98.4541
80 158.4893 98.3731
81 158.4893 98.3597
82 158.4893 98.3392
83 158.4893 98.2729
84 158.4893 98.2699
85 158.4893 98.2349
86 158.4893 98.1088
87 158.4893 98.1040
88 158.4893 98.0377
89 158.4893 98.0055
90 158.4893 97.9718
91 158.4893 97.9016
92 158.4893 97.8324
93 158.4893 97.7712
94 158.4893 97.8590
95 158.4893 97.7744
96 158.4893 97.7218
97 158.4893 97.7108
98 158.4893 97.5663
99 158.4893 97.4802

1 125.8925 99.9997
2 125.8925 99.9987
3 125.8925 99.9971
4 125.8925 99.9950
5 125.8925 99.9919
6 125.8925 99.9882
7 125.8925 99.9848
8 125.8925 99.9791
9 125.8925 99.9742
10 125.8925 99.9686
11 125.8925 99.9629
12 125.8925 99.9556
13 125.8925 99.9467
14 125.8925 99.9395
15 125.8925 99.9296
16 125.8925 99.9193
17 125.8925 99.9084
18 125.8925 99.8953
19 125.8925 99.8865
20 125.8925 99.8742
21 125.8925 99.8614
22 125.8925 99.8445
23 125.8925 99.8313
24 125.8925 99.8213
25 125.8925 99.7990
26 125.8925 99.7910
27 125.8925 99.7655
28 125.8925 99.7570
29 125.8925 99.7244
30 125.8925 99.7058
31 125.8925 99.6933
32 125.8925 99.6717
33 125.8925 99.6523
34 125.8925 99.6375
35 125.8925 99.6169
36 125.8925 99.5863
37 125.8925 99.5630
38 125.8925 99.5414
39 125.8925 99.5151
40 125.8925 99.4834
41 125.8925 99.4690
42 125.8925 99.4500
43 125.8925 99.4226
44 125.8925 99.3884
45 125.8925 99.3785
46 125.8925 99.3199
47 125.8925 99.2907
48 125.8925 99.2537
49 125.8925 99.2470
50 125.8925 99.2103
51 125.8925 99.1685
52 125.8925 99.1509
53 125.8925 99.1065
54 125.8925 99.0538
55 125.8925 99.0072
56 125.8925 98.9911
57 125.8925 98.9256
58 125.8925 98.9080
59 125.8925 98.8770
60 125.8925 98.8653
61 125.8925 98.8242
62 125.8925 98.7799
63 125.8925 98.7454
64 125.8925 98.7143
65 125.8925 98.6683
66 125.8925 98.6270
67 125.8925 98.6098
68 125.8925 98.5249
69 125.8925 98.4831
70 125.8925 98.4442
71 125.8925 98.3849
72 125.8925 98.4018
73 125.8925 98.3571
74 125.8925 98.2805
75 125.8925 98.1904
76 125.8925 98.1713
77 125.8925 98.0820
78 125.8925 98.0598
79 125.8925 98.0135
80 125.8925 97.9290
81 125.8925 97.9497
82 125.8925 97.8826
83 125.8925 97.8747
84 125.8925 97.8169
85 125.8925 97.7183
86 125.8925 97.6947
87 125.8925 97.5386
88 125.8925 97.5622
89 125.8925 97.5271
90 125.8925 97.4226
91 125.8925 97.3252
92 125.8925 97.2534
93 125.8925 97.2219
94 125.8925 97.1239
95 125.8925 97.2059
96 125.8925 97.0610
97 125.8925 97.0465
98 125.8925 96.8931
99 125.8925 96.8676

1 100.0 99.9996
2 100.0 99.9984
3 100.0 99.9965
4 100.0 99.9935
5 100.0 99.9900
6 100.0 99.9852
7 100.0 99.9808
8 100.0 99.9748
9 100.0 99.9670
10 100.0 99.9596
11 100.0 99.9523
12 100.0 99.9415
13 100.0 99.9315
14 100.0 99.9224
15 100.0 99.9095
16 100.0 99.8964
17 100.0 99.8839
18 100.0 99.8706
19 100.0 99.8574
20 100.0 99.8387
21 100.0 99.8242
22 100.0 99.8026
23 100.0 99.7917
24 100.0 99.7694
25 100.0 99.7552
26 100.0 99.7312
27 100.0 99.7083
28 100.0 99.6864
29 100.0 99.6737
30 100.0 99.6298
31 100.0 99.6177
32 100.0 99.5917
33 100.0 99.5616
34 100.0 99.5377
35 100.0 99.5090
36 100.0 99.4727
37 100.0 99.4531
38 100.0 99.4246
39 100.0 99.3994
40 100.0 99.3576
41 100.0 99.3419
42 100.0 99.3011
43 100.0 99.2582
44 100.0 99.2190
45 100.0 99.2003
46 100.0 99.1479
47 100.0 99.1389
48 100.0 99.0837
49 100.0 99.0547
50 100.0 98.9862
51 100.0 98.9487
52 100.0 98.9335
53 100.0 98.8652
54 100.0 98.8144
55 100.0 98.7900
56 100.0 98.7240
57 100.0 98.6692
58 100.0 98.6140
59 100.0 98.6076
60 100.0 98.5704
61 100.0 98.4818
62 100.0 98.4774
63 100.0 98.3914
64 100.0 98.3530
65 100.0 98.2982
66 100.0 98.2615
67 100.0 98.2399
68 100.0 98.1823
69 100.0 98.0737
70 100.0 98.0630
71 100.0 97.9629
72 100.0 97.9591
73 100.0 97.8641
74 100.0 97.7685
75 100.0 97.7494
76 100.0 97.7335
77 100.0 97.5851
78 100.0 97.5634
79 100.0 97.5273
80 100.0 97.3626
81 100.0 97.3421
82 100.0 97.2485
83 100.0 97.2196
84 100.0 97.2460
85 100.0 97.0161
86 100.0 97.0357
87 100.0 96.8785
88 100.0 96.9558
89 100.0 96.8815
90 100.0 96.7195
91 100.0 96.7116
92 100.0 96.5721
93 100.0 96.5603
94 100.0 96.5160
95 100.0 96.3656
96 100.0 96.4168
97 100.0 96.2985
98 100.0 96.1661
99 100.0 96.0786

1 79.4328 99.9995
2 79.4328 99.9980
3 79.4328 99.9956
4 79.4328 99.9919
5 79.4328 99.9874
6 79.4328 99.9823
7 79.4328 99.9760
8 79.4328 99.9675
9 79.4328 99.9591
10 79.4328 99.9513
11 79.4328 99.9392
12 79.4328 99.9268
13 79.4328 99.9157
14 79.4328 99.9025
15 79.4328 99.8864
16 79.4328 99.8701
17 79.4328 99.8566
18 79.4328 99.8395
19 79.4328 99.8210
20 79.4328 99.7957
21 79.4328 99.7770
22 79.4328 99.7595
23 79.4328 99.7287
24 79.4328 99.7024
25 79.4328 99.6919
26 79.4328 99.6621
27 79.4328 99.6335
28 79.4328 99.6154
29 79.4328 99.5829
30 79.4328 99.5538
31 79.4328 99.5137
32 79.4328 99.4658
33 79.4328 99.4602
34 79.4328 99.4323
35 79.4328 99.3838
36 79.4328 99.3502
37 79.4328 99.3160
38 79.4328 99.2849
39 79.4328 99.2398
40 79.4328 99.2040
41 79.4328 99.1674
42 79.4328 99.1328
43 79.4328 99.0884
44 79.4328 99.0165
45 79.4328 98.9881
46 79.4328 98.9507
47 79.4328 98.8767
48 79.4328 98.8457
49 79.4328 98.8021
50 79.4328 98.7752
51 79.4328 98.6917
52 79.4328 98.6215
53 79.4328 98.6034
54 79.4328 98.5207
55 79.4328 98.5057
56 79.4328 98.4452
57 79.4328 98.3917
58 79.4328 98.3119
59 79.4328 98.2383
60 79.4328 98.2238
61 79.4328 98.1704
62 79.4328 98.0768
63 79.4328 97.9730
64 79.4328 97.9246
65 79.4328 97.9306
66 79.4328 97.8294
67 79.4328 97.7407
68 79.4328 97.6297
69 79.4328 97.6109
70 79.4328 97.5907
71 79.4328 97.4876
72 79.4328 97.3686
73 79.4328 97.3046
74 79.4328 97.3195
75 79.4328 97.1532
76 79.4328 97.0964
77 79.4328 97.0729
78 79.4328 96.8844
79 79.4328 96.9519
80 79.4328 96.6835
81 79.4328 96.7169
82 79.4328 96.6447
83 79.4328 96.5638
84 79.4328 96.4247
85 79.4328 96.4359
86 79.4328 96.2221
87 79.4328 96.2079
88 79.4328 96.1125
89 79.4328 96.0585
90 79.4328 95.9621
91 79.4328 95.8363
92 79.4328 95.7409
93 79.4328 95.6547
94 79.4328 95.6085
95 79.4328 95.4108
96 79.4328 95.3773
97 79.4328 95.3200
98 79.4328 95.2287
99 79.4328 95.0828

1 63.0957 99.9994
2 63.0957 99.9975
3 63.0957 99.9945
4 63.0957 99.9899
5 63.0957 99.9844
6 63.0957 99.9773
7 63.0957 99.9690
8 63.0957 99.9594
9 63.0957 99.9493
10 63.0957 99.9374
11 63.0957 99.9237
12 63.0957 99.9101
13 63.0957 99.8933
14 63.0957 99.8790
15 63.0957 99.8601
16 63.0957 99.8405
17 63.0957 99.8256
18 63.0957 99.7958
19 63.0957 99.7763
20 63.0957 99.7493
21 63.0957 99.7236
22 63.0957 99.6930
23 63.0957 99.6630
24 63.0957 99.6307
25 63.0957 99.6052
26 63.0957 99.5769
27 63.0957 99.5438
28 63.0957 99.5078
29 63.0957 99.4649
30 63.0957 99.4362
31 63.0957 99.4049
32 63.0957 99.3488
33 63.0957 99.3185
34 63.0957 99.2906
35 63.0957 99.2316
36 63.0957 99.1949
37 63.0957 99.1414
38 63.0957 99.0984
39 63.0957 99.0504
40 63.0957 99.0134
41 63.0957 98.9336
42 63.0957 98.9010
43 63.0957 98.8549
44 63.0957 98.7914
45 63.0957 98.7326
46 63.0957 98.6551
47 63.0957 98.6147
48 63.0957 98.5317
49 63.0957 98.4725
50 63.0957 98.4360
51 63.0957 98.3887
52 63.0957 98.3043
53 63.0957 98.2817
54 63.0957 98.1862
55 63.0957 98.1463
56 63.0957 98.0209
57 63.0957 97.9658
58 63.0957 97.9062
59 63.0957 97.8059
60 63.0957 97.7712
61 63.0957 97.6803
62 63.0957 97.6744
63 63.0957 97.5146
64 63.0957 97.4294
65 63.0957 97.3488
66 63.0957 97.3359
67 63.0957 97.1962
68 63.0957 97.0827
69 63.0957 97.0415
70 63.0957 96.8625
71 63.0957 96.8711
72 63.0957 96.7305
73 63.0957 96.6150
74 63.0957 96.6410
75 63.0957 96.4051
76 63.0957 96.3351
77 63.0957 96.3299
78 63.0957 96.2401
79 63.0957 96.2111
80 63.0957 96.0160
81 63.0957 95.9066
82 63.0957 95.8580
83 63.0957 95.7185
84 63.0957 95.5985
85 63.0957 95.4555
86 63.0957 95.3287
87 63.0957 95.2444
88 63.0957 95.1615
89 63.0957 94.9876
90 63.0957 94.9837
91 63.0957 94.8360
92 63.0957 94.6025
93 63.0957 94.6212
94 63.0957 94.2292
95 63.0957 94.3422
96 63.0957 94.1082
97 63.0957 94.1777
98 63.0957 93.9418
99 63.0957 93.8116

1 50.1187 99.9992
2 50.1187 99.9968
3 50.1187 99.9930
4 50.1187 99.9874
5 50.1187 99.9805
6 50.1187 99.9717
7 50.1187 99.9618
8 50.1187 99.9502
9 50.1187 99.9372
10 50.1187 99.9217
11 50.1187 99.9039
12 50.1187 99.8849
13 50.1187 99.8699
14 50.1187 99.8457
15 50.1187 99.8265
16 50.1187 99.8023
17 50.1187 99.7709
18 50.1187 99.7448
19 50.1187 99.7180
20 50.1187 99.6820
21 50.1187 99.6518
22 50.1187 99.6208
23 50.1187 99.5873
24 50.1187 99.5419
25 50.1187 99.5138
26 50.1187 99.4783
27 50.1187 99.4381
28 50.1187 99.3776
29 50.1187 99.3387
30 50.1187 99.2966
31 50.1187 99.2605
32 50.1187 99.1978
33 50.1187 99.1457
34 50.1187 99.0856
35 50.1187 99.0402
36 50.1187 98.9861
37 50.1187 98.9418
38 50.1187 98.8452
39 50.1187 98.8300
40 50.1187 98.7365
41 50.1187 98.6917
42 50.1187 98.6156
43 50.1187 98.5609
44 50.1187 98.4874
45 50.1187 98.3964
46 50.1187 98.3250
47 50.1187 98.2681
48 50.1187 98.2347
49 50.1187 98.1363
50 50.1187 98.0445
51 50.1187 97.9530
52 50.1187 97.8774
53 50.1187 97.7845
54 50.1187 97.7007
55 50.1187 97.6269
56 50.1187 97.5492
57 50.1187 97.4570
58 50.1187 97.4077
59 50.1187 97.2904
60 50.1187 97.1700
61 50.1187 97.1017
62 50.1187 96.9359
63 50.1187 96.9216
64 50.1187 96.7777
65 50.1187 96.6601
66 50.1187 96.6145
67 50.1187 96.5138
68 50.1187 96.4497
69 50.1187 96.2840
70 50.1187 96.1158
71 50.1187 96.0484
72 50.1187 95.8818
73 50.1187 95.8029
74 50.1187 95.7019
75 50.1187 95.7233
76 50.1187 95.4774
77 50.1187 95.2479
78 50.1187 95.2721
79 50.1187 95.1551
80 50.1187 94.9402
81 50.1187 94.8562
82 50.1187 94.7264
83 50.1187 94.4902
84 50.1187 94.5528
85 50.1187 94.2417
86 50.1187 94.2237
87 50.1187 94.1333
88 50.1187 94.0394
89 50.1187 93.7171
90 50.1187 93.7079
91 50.1187 93.4506
92 50.1187 93.4006
93 50.1187 93.2235
94 50.1187 93.1141
95 50.1187 92.9136
96 50.1187 92.7452
97 50.1187 92.5405
98 50.1187 92.4676
99 50.1187 92.2317

1 39.8107 99.9990
2 39.8107 99.9960
3 39.8107 99.9910
4 39.8107 99.9842
5 39.8107 99.9747
6 39.8107 99.9642
7 39.8107 99.9508
8 39.8107 99.9350
9 39.8107 99.9188
10 39.8107 99.9001
11 39.8107 99.8798
12 39.8107 99.8556
13 39.8107 99.8316
14 39.8107 99.8051
15 39.8107 99.7741
16 39.8107 99.7405
17 39.8107 99.7072
18 39.8107 99.6758
19 39.8107 99.6428
20 39.8107 99.6060
21 39.8107 99.5582
22 39.8107 99.5217
23 39.8107 99.4726
24 39.8107 99.4231
25 39.8107 99.3707
26 39.8107 99.3258
27 39.8107 99.2697
28 39.8107 99.2122
29 39.8107 99.1629
30 39.8107 99.1085
31 39.8107 99.0365
32 39.8107 98.9842
33 39.8107 98.8942
34 39.8107 98.8393
35 39.8107 98.7820
36 39.8107 98.7078
37 39.8107 98.6203
38 39.8107 98.5615
39 39.8107 98.4773
40 39.8107 98.4014
41 39.8107 98.3059
42 39.8107 98.2087
43 39.8107 98.1358
44 39.8107 98.0746
45 39.8107 97.9890
46 39.8107 97.8652
47 39.8107 97.8210
48 39.8107 97.6948
49 39.8107 97.6060
50 39.8107 97.4960
51 39.8107 97.4250
52 39.8107 97.2903
53 39.8107 97.2154
54 39.8107 97.0910
55 39.8107 97.0122
56 39.8107 96.9135
57 39.8107 96.7442
58 39.8107 96.6982
59 39.8107 96.5521
60 39.8107 96.4011
61 39.8107 96.2890
62 39.8107 96.1318
63 39.8107 96.0397
64 39.8107 95.9179
65 39.8107 95.7788
66 39.8107 95.6357
67 39.8107 95.4455
68 39.8107 95.4088
69 39.8107 95.2176
70 39.8107 95.1044
71 39.8107 94.9434
72 39.8107 94.8803
73 39.8107 94.6646
74 39.8107 94.5454
75 39.8107 94.3806
76 39.8107 94.1379
77 39.8107 94.1001
78 39.8107 93.9671
79 39.8107 93.8751
80 39.8107 93.5162
81 39.8107 93.4652
82 39.8107 93.3224
83 39.8107 93.0070
84 39.8107 92.9073
85 39.8107 92.7093
86 39.8107 92.5182
87 39.8107 92.5165
88 39.8107 92.2235
89 39.8107 91.9863
90 39.8107 91.7850
91 39.8107 91.6619
92 39.8107 91.5724
93 39.8107 91.3190
94 39.8107 91.2329
95 39.8107 91.0129
96 39.8107 90.7656
97 39.8107 90.7980
98 39.8107 90.3057
99 39.8107 90.1912

1 31.6228 99.9987
2 31.6228 99.9950
3 31.6228 99.9888
4 31.6228 99.9802
5 31.6228 99.9683
6 31.6228 99.9552
7 31.6228 99.9384
8 31.6228 99.9199
9 31.6228 99.8977
10 31.6228 99.8747
11 31.6228 99.8482
12 31.6228 99.8201
13 31.6228 99.7879
14 31.6228 99.7517
15 31.6228 99.7139
16 31.6228 99.6792
17 31.6228 99.6336
18 31.6228 99.5913
19 31.6228 99.5458
20 31.6228 99.4954
21 31.6228 99.4562
22 31.6228 99.3972
23 31.6228 99.3496
24 31.6228 99.2884
25 31.6228 99.2216
26 31.6228 99.1533
27 31.6228 99.0967
28 31.6228 99.0306
29 31.6228 98.9546
30 31.6228 98.8881
31 31.6228 98.8142
32 31.6228 98.7249
33 31.6228 98.6330
34 31.6228 98.5781
35 31.6228 98.4881
36 31.6228 98.3727
37 31.6228 98.2867
38 31.6228 98.1966
39 31.6228 98.1181
40 31.6228 97.9915
41 31.6228 97.9174
42 31.6228 97.7666
43 31.6228 97.7189
44 31.6228 97.5705
45 31.6228 97.4922
46 31.6228 97.3396
47 31.6228 97.2114
48 31.6228 97.1103
49 31.6228 96.9949
50 31.6228 96.8542
51 31.6228 96.7690
52 31.6228 96.6122
53 31.6228 96.4632
54 31.6228 96.4270
55 31.6228 96.2378
56 31.6228 96.0759
57 31.6228 95.8955
58 31.6228 95.7691
59 31.6228 95.6418
60 31.6228 95.5032
61 31.6228 95.3030
62 31.6228 95.2061
63 31.6228 95.0511
64 31.6228 94.9095
65 31.6228 94.7179
66 31.6228 94.5907
67 31.6228 94.3470
68 31.6228 94.2861
69 31.6228 94.1387
70 31.6228 93.8681
71 31.6228 93.7103
72 31.6228 93.4837
73 31.6228 93.3025
74 31.6228 93.1331
75 31.6228 92.9254
76 31.6228 92.8378
77 31.6228 92.6172
78 31.6228 92.2885
79 31.6228 92.1563
80 31.6228 92.0826
81 31.6228 91.7358
82 31.6228 91.5809
83 31.6228 91.4080
84 31.6228 91.0516
85 31.6228 91.0627
86 31.6228 90.6884
87 31.6228 90.4956
88 31.6228 90.3696
89 31.6228 90.0591
90 31.6228 89.9123
91 31.6228 89.7026
92 31.6228 89.4725
93 31.6228 89.1222
94 31.6228 88.9144
95 31.6228 88.6971
96 31.6228 88.5095
97 31.6228 88.1955
98 31.6228 88.0142
99 31.6228 87.7458

1 25.1189 99.9985
2 25.1189 99.9938
3 25.1189 99.9861
4 25.1189 99.9753
5 25.1189 99.9609
6 25.1189 99.9447
7 25.1189 99.9238
8 25.1189 99.9006
9 25.1189 99.8753
10 25.1189 99.8438
11 25.1189 99.8123
12 25.1189 99.7792
13 25.1189 99.7405
14 25.1189 99.6949
15 25.1189 99.6551
16 25.1189 99.6111
17 25.1189 99.5570
18 25.1189 99.5027
19 25.1189 99.4437
20 25.1189 99.3893
21 25.1189 99.3149
22 25.1189 99.2437
23 25.1189 99.1812
24 25.1189 99.1082
25 25.1189 99.0479
26 25.1189 98.9640
27 25.1189 98.8835
28 25.1189 98.7922
29 25.1189 98.7178
30 25.1189 98.6071
31 25.1189 98.5218
32 25.1189 98.4152
33 25.1189 98.3177
34 25.1189 98.2299
35 25.1189 98.1264
36 25.1189 97.9976
37 25.1189 97.9164
38 25.1189 97.7988
39 25.1189 97.6561
40 25.1189 97.5522
41 25.1189 97.4408
42 25.1189 97.2926
43 25.1189 97.1394
44 25.1189 96.9740
45 25.1189 96.8847
46 25.1189 96.7378
47 25.1189 96.6227
48 25.1189 96.4260
49 25.1189 96.2652
50 25.1189 96.1720
51 25.1189 96.0111
52 25.1189 95.8845
53 25.1189 95.7076
54 25.1189 95.5053
55 25.1189 95.3618
56 25.1189 95.1420
57 25.1189 95.0534
58 25.1189 94.8551
59 25.1189 94.7277
60 25.1189 94.5024
61 25.1189 94.2362
62 25.1189 94.0872
63 25.1189 93.8865
64 25.1189 93.7425
65 25.1189 93.4407
66 25.1189 93.2817
67 25.1189 93.0106
68 25.1189 92.9170
69 25.1189 92.6971
70 25.1189 92.4991
71 25.1189 92.1794
72 25.1189 92.1136
73 25.1189 91.7390
74 25.1189 91.6683
75 25.1189 91.2638
76 25.1189 91.0218
77 25.1189 90.9452
78 25.1189 90.6951
79 25.1189 90.4257
80 25.1189 90.1722
81 25.1189 89.8357
82 25.1189 89.6605
83 25.1189 89.5115
84 25.1189 89.0604
85 25.1189 88.9356
86 25.1189 88.5961
87 25.1189 88.2877
88 25.1189 88.0231
89 25.1189 87.8357
90 25.1189 87.5463
91 25.1189 87.1090
92 25.1189 86.9849
93 25.1189 86.7688
94 25.1189 86.3157
95 25.1189 86.2829
96 25.1189 85.8258
97 25.1189 85.5092
98 25.1189 85.1906
99 25.1189 85.0613

1 19.9526 99.9980
2 19.9526 99.9919
3 19.9526 99.9821
4 19.9526 99.9685
5 19.9526 99.9497
6 19.9526 99.9278
7 19.9526 99.9026
8 19.9526 99.8708
9 19.9526 99.8354
10 19.9526 99.8005
11 19.9526 99.7571
12 19.9526 99.7143
13 19.9526 99.6605
14 19.9526 99.6077
15 19.9526 99.5495
16 19.9526 99.4896
17 19.9526 99.4162
18 19.9526 99.3561
19 19.9526 99.2797
20 19.9526 99.1979
21 19.9526 99.1260
22 19.9526 99.0331
23 19.9526 98.9401
24 19.9526 98.8460
25 19.9526 98.7482
26 19.9526 98.6335
27 19.9526 98.5548
28 19.9526 98.4490
29 19.9526 98.3118
30 19.9526 98.2015
31 19.9526 98.0661
32 19.9526 97.9474
33 19.9526 97.8190
34 19.9526 97.6844
35 19.9526 97.5601
36 19.9526 97.4058
37 19.9526 97.2705
38 19.9526 97.0970
39 19.9526 96.9411
40 19.9526 96.7877
41 19.9526 96.6399
42 19.9526 96.4934
43 19.9526 96.2997
44 19.9526 96.1418
45 19.9526 95.9615
46 19.9526 95.7411
47 19.9526 95.6043
48 19.9526 95.4376
49 19.9526 95.2266
50 19.9526 94.9928
51 19.9526 94.8172
52 19.9526 94.5234
53 19.9526 94.3576
54 19.9526 94.1050
55 19.9526 93.9619
56 19.9526 93.6891
57 19.9526 93.4700
58 19.9526 93.3726
59 19.9526 93.0442
60 19.9526 92.8025
61 19.9526 92.5692
62 19.9526 92.2821
63 19.9526 91.9941
64 19.9526 91.7539
65 19.9526 91.6172
66 19.9526 91.1434
67 19.9526 91.0696
68 19.9526 90.7408
69 19.9526 90.5432
70 19.9526 90.2804
71 19.9526 89.9751
72 19.9526 89.5397
73 19.9526 89.1981
74 19.9526 89.0784
75 19.9526 88.8026
76 19.9526 88.3818
77 19.9526 88.2772
78 19.9526 87.7864
79 19.9526 87.5073
80 19.9526 87.2394
81 19.9526 86.7754
82 19.9526 86.4942
83 19.9526 86.2310
84 19.9526 85.8626
85 19.9526 85.4748
86 19.9526 85.2293
87 19.9526 85.1149
88 19.9526 84.4388
89 19.9526 84.1580
90 19.9526 83.7682
91 19.9526 83.4897
92 19.9526 82.9417
93 19.9526 82.6153
94 19.9526 82.4876
95 19.9526 81.8968
96 19.9526 81.3282
97 19.9526 81.0613
98 19.9526 80.6297
99 19.9526 80.4509

1 15.8489 99.9975
2 15.8489 99.9901
3 15.8489 99.9776
4 15.8489 99.9602
5 15.8489 99.9374
6 15.8489 99.9097
7 15.8489 99.8780
8 15.8489 99.8392
9 15.8489 99.7974
10 15.8489 99.7492
11 15.8489 99.6965
12 15.8489 99.6439
13 15.8489 99.5829
14 15.8489 99.5106
15 15.8489 99.4329
16 15.8489 99.3534
17 15.8489 99.2790
18 15.8489 99.1840
19 15.8489 99.0962
20 15.8489 99.0112
21 15.8489 98.8968
22 15.8489 98.7866
23 15.8489 98.6568
24 15.8489 98.5631
25 15.8489 98.4501
26 15.8489 98.2869
27 15.8489 98.1844
28 15.8489 98.0373
29 15.8489 97.8851
30 15.8489 97.7390
31 15.8489 97.6177
32 15.8489 97.4696
33 15.8489 97.2766
34 15.8489 97.0916
35 15.8489 96.9562
36 15.8489 96.7327
37 15.8489 96.5787
38 15.8489 96.3741
39 15.8489 96.1642
40 15.8489 95.9890
41 15.8489 95.7888
42 15.8489 95.5646
43 15.8489 95.4065
44 15.8489 95.1619
45 15.8489 94.9225
46 15.8489 94.7339
47 15.8489 94.4556
48 15.8489 94.2384
49 15.8489 93.9735
50 15.8489 93.6865
51 15.8489 93.3903
52 15.8489 93.2368
53 15.8489 93.0444
54 15.8489 92.6951
55 15.8489 92.4209
56 15.8489 92.2751
57 15.8489 91.8509
58 15.8489 91.5446
59 15.8489 91.2557
60 15.8489 90.9118
61 15.8489 90.7492
62 15.8489 90.4008
63 15.8489 90.0628
64 15.8489 89.6424
65 15.8489 89.5013
66 15.8489 89.0272
67 15.8489 88.7304
68 15.8489 88.3101
69 15.8489 88.1370
70 15.8489 87.7564
71 15.8489 87.4283
72 15.8489 87.0224
73 15.8489 86.6024
74 15.8489 86.1901
75 15.8489 85.8227
76 15.8489 85.5022
77 15.8489 85.2332
78 15.8489 84.6166
79 15.8489 84.4037
80 15.8489 84.0403
81 15.8489 83.6920
82 15.8489 83.1497
83 15.8489 82.8119
84 15.8489 82.2224
85 15.8489 81.9100
86 15.8489 81.7311
87 15.8489 81.1123
88 15.8489 80.5649
89 15.8489 80.3179
90 15.8489 79.5645
91 15.8489 79.0383
92 15.8489 78.8231
93 15.8489 78.3074
94 15.8489 78.0381
95 15.8489 77.1956
96 15.8489 76.7314
97 15.8489 76.3975
98 15.8489 75.9324
99 15.8489 75.7131

1 12.5893 99.9969
2 12.5893 99.9877
3 12.5893 99.9721
4 12.5893 99.9509
5 12.5893 99.9226
6 12.5893 99.8901
7 12.5893 99.8480
8 12.5893 99.8045
9 12.5893 99.7509
10 12.5893 99.6927
11 12.5893 99.6249
12 12.5893 99.5558
13 12.5893 99.4794
14 12.5893 99.4000
15 12.5893 99.3091
16 12.5893 99.2209
17 12.5893 99.1078
18 12.5893 99.0094
19 12.5893 98.8908
20 12.5893 98.7684
21 12.5893 98.6467
22 12.5893 98.5023
23 12.5893 98.3736
24 12.5893 98.2381
25 12.5893 98.0697
26 12.5893 97.9430
27 12.5893 97.7516
28 12.5893 97.5936
29 12.5893 97.4043
30 12.5893 97.2098
31 12.5893 97.0293
32 12.5893 96.8346
33 12.5893 96.6437
34 12.5893 96.4739
35 12.5893 96.2243
36 12.5893 96.0018
37 12.5893 95.8259
38 12.5893 95.5256
39 12.5893 95.2875
40 12.5893 95.1046
41 12.5893 94.8159
42 12.5893 94.5778
43 12.5893 94.3247
44 12.5893 94.0412
45 12.5893 93.7944
46 12.5893 93.5167
47 12.5893 93.2390
48 12.5893 92.8619
49 12.5893 92.6547
50 12.5893 92.2903
51 12.5893 92.0129
52 12.5893 91.7688
53 12.5893 91.3870
54 12.5893 91.0730
55 12.5893 90.7223
56 12.5893 90.3484
57 12.5893 89.9618
58 12.5893 89.6201
59 12.5893 89.3413
60 12.5893 88.8339
61 12.5893 88.6322
62 12.5893 88.1216
63 12.5893 87.6864
64 12.5893 87.3163
65 12.5893 86.9758
66 12.5893 86.6404
67 12.5893 86.2025
68 12.5893 85.9047
69 12.5893 85.2739
70 12.5893 84.9770
71 12.5893 84.3207
72 12.5893 84.0556
73 12.5893 83.5734
74 12.5893 83.1149
75 12.5893 82.7054
76 12.5893 82.1524
77 12.5893 81.8461
78 12.5893 81.4426
79 12.5893 80.7308
80 12.5893 80.3981
81 12.5893 79.9618
82 12.5893 79.2328
83 12.5893 78.8877
84 12.5893 78.2512
85 12.5893 77.7913
86 12.5893 77.1164
87 12.5893 76.6666
88 12.5893 76.0490
89 12.5893 75.4255
90 12.5893 75.2913
91 12.5893 74.3668
92 12.5893 74.0102
93 12.5893 73.3115
94 12.5893 72.8946
95 12.5893 72.2047
96 12.5893 71.6403
97 12.5893 70.8753
98 12.5893 70.5463
99 12.5893 69.7286

1 10.0 99.9960
2 10.0 99.9839
3 10.0 99.9642
4 10.0 99.9360
5 10.0 99.9000
6 10.0 99.8552
7 10.0 99.8031
8 10.0 99.7446
9 10.0 99.6729
10 10.0 99.6007
11 10.0 99.5155
12 10.0 99.4261
13 10.0 99.3258
14 10.0 99.2143
15 10.0 99.1082
16 10.0 98.9830
17 10.0 98.8353
18 10.0 98.7021
19 10.0 98.5591
20 10.0 98.4062
21 10.0 98.2345
22 10.0 98.0666
23 10.0 97.8911
24 10.0 97.7083
25 10.0 97.5131
26 10.0 97.2954
27 10.0 97.0697
28 10.0 96.9003
29 10.0 96.6499
30 10.0 96.4172
31 10.0 96.1495
32 10.0 95.9038
33 10.0 95.6540
34 10.0 95.3353
35 10.0 95.0968
36 10.0 94.8006
37 10.0 94.5124
38 10.0 94.2233
39 10.0 93.8778
40 10.0 93.5653
41 10.0 93.2404
42 10.0 92.9329
43 10.0 92.5483
44 10.0 92.2047
45 10.0 91.8741
46 10.0 91.5811
47 10.0 91.1194
48 10.0 90.8100
49 10.0 90.4791
50 10.0 89.9682
51 10.0 89.6353
52 10.0 89.2300
53 10.0 88.7778
54 10.0 88.2914
55 10.0 87.8952
56 10.0 87.5087
57 10.0 86.9023
58 10.0 86.4858
59 10.0 86.0851
60 10.0 85.5528
61 10.0 85.0903
62 10.0 84.4652
63 10.0 84.0728
64 10.0 83.6557
65 10.0 83.1638
66 10.0 82.5642
67 10.0 82.0319
68 10.0 81.4300
69 10.0 80.9003
70 10.0 80.3740
71 10.0 79.7962
72 10.0 79.3936
73 10.0 78.6153
74 10.0 78.1283
75 10.0 77.3031
76 10.0 76.8798
77 10.0 76.3350
78 10.0 75.5916
79 10.0 75.1284
80 10.0 74.2861
81 10.0 73.6733
82 10.0 73.1208
83 10.0 72.5873
84 10.0 71.7478
85 10.0 70.6419
86 10.0 70.3554
87 10.0 69.4470
88 10.0 69.0751
89 10.0 68.5085
90 10.0 67.5733
91 10.0 67.0317
92 10.0 65.9739
93 10.0 65.2820
94 10.0 64.7382
95 10.0 63.9839
96 10.0 63.2420
97 10.0 62.2934
98 10.0 61.6234
99 10.0 60.7539

1 7.9433 99.9950
2 7.9433 99.9801
3 7.9433 99.9549
4 7.9433 99.9204
5 7.9433 99.8740
6 7.9433 99.8201
7 7.9433 99.7558
8 7.9433 99.6824
9 7.9433 99.5931
10 7.9433 99.4961
11 7.9433 99.3958
12 7.9433 99.2799
13 7.9433 99.1591
14 7.9433 99.0138
15 7.9433 98.8692
16 7.9433 98.7213
17 7.9433 98.5491
18 7.9433 98.3840
19 7.9433 98.1945
20 7.9433 97.9968
21 7.9433 97.8046
22 7.9433 97.5773
23 7.9433 97.3548
24 7.9433 97.1367
25 7.9433 96.8617
26 7.9433 96.6332
27 7.9433 96.3689
28 7.9433 96.0821
29 7.9433 95.7901
30 7.9433 95.5184
31 7.9433 95.2004
32 7.9433 94.8501
33 7.9433 94.5689
34 7.9433 94.1742
35 7.9433 93.8718
36 7.9433 93.5302
37 7.9433 93.1399
38 7.9433 92.7695
39 7.9433 92.3981
40 7.9433 92.0166
41 7.9433 91.6698
42 7.9433 91.1948
43 7.9433 90.7361
44 7.9433 90.3110
45 7.9433 89.8843
46 7.9433 89.4334
47 7.9433 89.0227
48 7.9433 88.4501
49 7.9433 88.0063
50 7.9433 87.6216
51 7.9433 87.0369
52 7.9433 86.5860
53 7.9433 86.0506
54 7.9433 85.4172
55 7.9433 84.8186
56 7.9433 84.4210
57 7.9433 83.8061
58 7.9433 83.2366
59 7.9433 82.5355
60 7.9433 81.8644
61 7.9433 81.4225
62 7.9433 80.8702
63 7.9433 80.0764
64 7.9433 79.3927
65 7.9433 79.0136
66 7.9433 78.1766
67 7.9433 77.5501
68 7.9433 76.8590
69 7.9433 76.2686
70 7.9433 75.7214
71 7.9433 74.9296
72 7.9433 74.1944
73 7.9433 73.6266
74 7.9433 72.4585
75 7.9433 71.6561
76 7.9433 71.2077
77 7.9433 70.6486
78 7.9433 69.6339
79 7.9433 68.5850
80 7.9433 68.2151
81 7.9433 67.1963
82 7.9433 66.2225
83 7.9433 65.4599
84 7.9433 64.8564
85 7.9433 63.8548
86 7.9433 62.7986
87 7.9433 62.1102
88 7.9433 61.3576
89 7.9433 60.3925
90 7.9433 59.5418
91 7.9433 58.6285
92 7.9433 57.7151
93 7.9433 56.4864
94 7.9433 55.4813
95 7.9433 54.7874
96 7.9433 54.0941
97 7.9433 52.9315
98 7.9433 51.7916
99 7.9433 50.9832

1 6.3096 99.9943
2 6.3096 99.9771
3 6.3096 99.9484
4 6.3096 99.9093
5 6.3096 99.8563
6 6.3096 99.7945
7 6.3096 99.7195
8 6.3096 99.6337
9 6.3096 99.5369
10 6.3096 99.4282
11 6.3096 99.3075
12 6.3096 99.1759
13 6.3096 99.0296
14 6.3096 98.8783
15 6.3096 98.7145
16 6.3096 98.5409
17 6.3096 98.3387
18 6.3096 98.1321
19 6.3096 97.9456
20 6.3096 97.7028
21 6.3096 97.4898
22 6.3096 97.2057
23 6.3096 96.9670
24 6.3096 96.7131
25 6.3096 96.4359
26 6.3096 96.1160
27 6.3096 95.8619
28 6.3096 95.5091
29 6.3096 95.2159
30 6.3096 94.8096
31 6.3096 94.5150
32 6.3096 94.1425
33 6.3096 93.7856
34 6.3096 93.4319
35 6.3096 93.0319
36 6.3096 92.5718
37 6.3096 92.2873
38 6.3096 91.7866
39 6.3096 91.3246
40 6.3096 90.9789
41 6.3096 90.3321
42 6.3096 89.9267
43 6.3096 89.4464
44 6.3096 88.9616
45 6.3096 88.4839
46 6.3096 87.8505
47 6.3096 87.4386
48 6.3096 86.8424
49 6.3096 86.2127
50 6.3096 85.7205
51 6.3096 85.1937
52 6.3096 84.5316
53 6.3096 83.9662
54 6.3096 83.2662
55 6.3096 82.6416
56 6.3096 82.1267
57 6.3096 81.4958
58 6.3096 80.7180
59 6.3096 80.1374
60 6.3096 79.5380
61 6.3096 78.8800
62 6.3096 78.0538
63 6.3096 77.2747
64 6.3096 76.6214
65 6.3096 75.7449
66 6.3096 75.0724
67 6.3096 74.3915
68 6.3096 73.6153
69 6.3096 72.8408
70 6.3096 72.0372
71 6.3096 71.1930
72 6.3096 70.4705
73 6.3096 69.3884
74 6.3096 68.8896
75 6.3096 67.9354
76 6.3096 66.9881
77 6.3096 66.0576
78 6.3096 65.0041
79 6.3096 64.2536
80 6.3096 63.5456
81 6.3096 62.6094
82 6.3096 61.3847
83 6.3096 60.3925
84 6.3096 59.8974
85 6.3096 58.9656
86 6.3096 57.6771
87 6.3096 56.7737
88 6.3096 55.5723
89 6.3096 54.9027
90 6.3096 53.2536
91 6.3096 52.5353
92 6.3096 51.2966
93 6.3096 50.4452
94 6.3096 49.6803
95 6.3096 48.5428
96 6.3096 46.9515
97 6.3096 46.6236
98 6.3096 45.1081
99 6.3096 44.2303

1 5.0119 99.9933
2 5.0119 99.9733
3 5.0119 99.9400
4 5.0119 99.8933
5 5.0119 99.8329
6 5.0119 99.7597
7 5.0119 99.6726
8 5.0119 99.5730
9 5.0119 99.4609
10 5.0119 99.3354
11 5.0119 99.1953
12 5.0119 99.0365
13 5.0119 98.8801
14 5.0119 98.6909
15 5.0119 98.5041
16 5.0119 98.2878
17 5.0119 98.0681
18 5.0119 97.8395
19 5.0119 97.5955
20 5.0119 97.3303
21 5.0119 97.0539
22 5.0119 96.7723
23 5.0119 96.4898
24 5.0119 96.1640
25 5.0119 95.8454
26 5.0119 95.5043
27 5.0119 95.1169
28 5.0119 94.7534
29 5.0119 94.4188
30 5.0119 94.0105
31 5.0119 93.6483
32 5.0119 93.2300
33 5.0119 92.7684
34 5.0119 92.3077
35 5.0119 91.9113
36 5.0119 91.4442
37 5.0119 90.8904
38 5.0119 90.3840
39 5.0119 89.8958
40 5.0119 89.3630
41 5.0119 88.8194
42 5.0119 88.3068
43 5.0119 87.7656
44 5.0119 87.2413
45 5.0119 86.5328
46 5.0119 85.9945
47 5.0119 85.3905
48 5.0119 84.7241
49 5.0119 84.1432
50 5.0119 83.5517
51 5.0119 82.8218
52 5.0119 82.1227
53 5.0119 81.3960
54 5.0119 80.7337
55 5.0119 80.0046
56 5.0119 79.3267
57 5.0119 78.6705
58 5.0119 77.9217
59 5.0119 77.2700
60 5.0119 76.3962
61 5.0119 75.4383
62 5.0119 74.7975
63 5.0119 73.9187
64 5.0119 72.9840
65 5.0119 72.2941
66 5.0119 71.5643
67 5.0119 70.4189
68 5.0119 69.4821
69 5.0119 68.7748
70 5.0119 67.9941
71 5.0119 67.0467
72 5.0119 66.0425
73 5.0119 65.3756
74 5.0119 64.2457
75 5.0119 63.2980
76 5.0119 62.0706
77 5.0119 61.1469
78 5.0119 60.1376
79 5.0119 59.4725
80 5.0119 58.2071
81 5.0119 57.1726
82 5.0119 56.0446
83 5.0119 55.2864
84 5.0119 54.1932
85 5.0119 53.1112
86 5.0119 52.2179
87 5.0119 50.8774
88 5.0119 49.9550
89 5.0119 48.7202
90 5.0119 47.5511
91 5.0119 46.2570
92 5.0119 45.5791
93 5.0119 43.9352
94 5.0119 42.8681
95 5.0119 42.0275
96 5.0119 40.5760
97 5.0119 39.3305
98 5.0119 38.0565
99 5.0119 37.2012

1 3.9811 99.9900
2 3.9811 99.9601
3 3.9811 99.9102
4 3.9811 99.8400
5 3.9811 99.7497
6 3.9811 99.6398
7 3.9811 99.5081
8 3.9811 99.3572
9 3.9811 99.1914
10 3.9811 99.0069
11 3.9811 98.7959
12 3.9811 98.5676
13 3.9811 98.3077
14 3.9811 98.0451
15 3.9811 97.7471
16 3.9811 97.4636
17 3.9811 97.1222
18 3.9811 96.7768
19 3.9811 96.4136
20 3.9811 96.0422
21 3.9811 95.6130
22 3.9811 95.2150
23 3.9811 94.7640
24 3.9811 94.3101
25 3.9811 93.8345
26 3.9811 93.3274
27 3.9811 92.7882
28 3.9811 92.2568
29 3.9811 91.7500
30 3.9811 91.1762
31 3.9811 90.5826
32 3.9811 89.9482
33 3.9811 89.3950
34 3.9811 88.7467
35 3.9811 87.9702
36 3.9811 87.3323
37 3.9811 86.6979
38 3.9811 85.9013
39 3.9811 85.2614
40 3.9811 84.4802
41 3.9811 83.6904
42 3.9811 82.8941
43 3.9811 82.2002
44 3.9811 81.3695
45 3.9811 80.5095
46 3.9811 79.7466
47 3.9811 78.9338
48 3.9811 77.9353
49 3.9811 77.0332
50 3.9811 76.2918
51 3.9811 75.2845
52 3.9811 74.3750
53 3.9811 73.4417
54 3.9811 72.4426
55 3.9811 71.4634
56 3.9811 70.5513
57 3.9811 69.4798
58 3.9811 68.4889
59 3.9811 67.5762
60 3.9811 66.4506
61 3.9811 65.6524
62 3.9811 64.4954
63 3.9811 63.3567
64 3.9811 62.3595
65 3.9811 61.1215
66 3.9811 60.1438
67 3.9811 58.9430
68 3.9811 57.9064
69 3.9811 56.7870
70 3.9811 55.6392
71 3.9811 54.3352
72 3.9811 53.2838
73 3.9811 52.1056
74 3.9811 51.1124
75 3.9811 49.8037
76 3.9811 48.5003
77 3.9811 47.3596
78 3.9811 46.3103
79 3.9811 45.1938
80 3.9811 43.8812
81 3.9811 42.8035
82 3.9811 41.3143
83 3.9811 40.2280
84 3.9811 39.3288
85 3.9811 38.0802
86 3.9811 36.7034
87 3.9811 35.4640
88 3.9811 34.0350
89 3.9811 33.0406
90 3.9811 31.7075
91 3.9811 30.5253
92 3.9811 29.3163
93 3.9811 28.0162
94 3.9811 26.7138
95 3.9811 25.5791
96 3.9811 24.3822
97 3.9811 22.8485
98 3.9811 21.6159
99 3.9811 20.4559

1 3.1623 99.9900
2 3.1623 99.9600
3 3.1623 99.9101
4 3.1623 99.8394
5 3.1623 99.7490
6 3.1623 99.6409
7 3.1623 99.5100
8 3.1623 99.3634
9 3.1623 99.1913
10 3.1623 98.9992
11 3.1623 98.7936
12 3.1623 98.5634
13 3.1623 98.3117
14 3.1623 98.0420
15 3.1623 97.7490
16 3.1623 97.4424
17 3.1623 97.1224
18 3.1623 96.7734
19 3.1623 96.4230
20 3.1623 95.9982
21 3.1623 95.6240
22 3.1623 95.2246
23 3.1623 94.7507
24 3.1623 94.3141
25 3.1623 93.8626
26 3.1623 93.3392
27 3.1623 92.7931
28 3.1623 92.2845
29 3.1623 91.7524
30 3.1623 91.1428
31 3.1623 90.5600
32 3.1623 89.9242
33 3.1623 89.3119
34 3.1623 88.6484
35 3.1623 88.0218
36 3.1623 87.3862
37 3.1623 86.6969
38 3.1623 85.9655
39 3.1623 85.2268
40 3.1623 84.4822
41 3.1623 83.7823
42 3.1623 82.9610
43 3.1623 82.3028
44 3.1623 81.3943
45 3.1623 80.5557
46 3.1623 79.6182
47 3.1623 78.8138
48 3.1623 77.8809
49 3.1623 77.0939
50 3.1623 76.1502
51 3.1623 75.2573
52 3.1623 74.3203
53 3.1623 73.3692
54 3.1623 72.4370
55 3.1623 71.5133
56 3.1623 70.4406
57 3.1623 69.6592
58 3.1623 68.6249
59 3.1623 67.4036
60 3.1623 66.7085
61 3.1623 65.5864
62 3.1623 64.4098
63 3.1623 63.4751
64 3.1623 62.3847
65 3.1623 61.3710
66 3.1623 60.1456
67 3.1623 59.1276
68 3.1623 58.1837
69 3.1623 56.9073
70 3.1623 55.5754
71 3.1623 54.3920
72 3.1623 53.4881
73 3.1623 52.2308
74 3.1623 50.8461
75 3.1623 49.7313
76 3.1623 48.7311
77 3.1623 47.4767
78 3.1623 46.1225
79 3.1623 45.0375
80 3.1623 43.9596
81 3.1623 42.5855
82 3.1623 41.4957
83 3.1623 39.9819
84 3.1623 39.2064
85 3.1623 38.0799
86 3.1623 36.6574
87 3.1623 35.1804
88 3.1623 34.4528
89 3.1623 33.0389
90 3.1623 31.5702
91 3.1623 30.4755
92 3.1623 29.0359
93 3.1623 28.0691
94 3.1623 26.9600
95 3.1623 25.8916
96 3.1623 24.1605
97 3.1623 23.3792
98 3.1623 21.7881
99 3.1623 20.6648

1 2.5119 99.9866
2 2.5119 99.9468
3 2.5119 99.8794
4 2.5119 99.7867
5 2.5119 99.6662
6 2.5119 99.5220
7 2.5119 99.3478
8 2.5119 99.1475
9 2.5119 98.9211
10 2.5119 98.6646
11 2.5119 98.3912
12 2.5119 98.0932
13 2.5119 97.7519
14 2.5119 97.3907
15 2.5119 97.0257
16 2.5119 96.5935
17 2.5119 96.1951
18 2.5119 95.7467
19 2.5119 95.2523
20 2.5119 94.7226
21 2.5119 94.1738
22 2.5119 93.6440
23 2.5119 93.0966
24 2.5119 92.4610
25 2.5119 91.8126
26 2.5119 91.1418
27 2.5119 90.5411
28 2.5119 89.8185
29 2.5119 89.1294
30 2.5119 88.3638
31 2.5119 87.6274
32 2.5119 86.7809
33 2.5119 86.0633
34 2.5119 85.2096
35 2.5119 84.3098
36 2.5119 83.5042
37 2.5119 82.6473
38 2.5119 81.6675
39 2.5119 80.7704
40 2.5119 79.8075
41 2.5119 78.8843
42 2.5119 77.8283
43 2.5119 76.8064
44 2.5119 75.8421
45 2.5119 74.8456
46 2.5119 73.8323
47 2.5119 72.7592
48 2.5119 71.8710
49 2.5119 70.5083
50 2.5119 69.4869
51 2.5119 68.4301
52 2.5119 67.2209
53 2.5119 66.2208
54 2.5119 65.0356
55 2.5119 63.8426
56 2.5119 62.5962
57 2.5119 61.3647
58 2.5119 60.1843
59 2.5119 58.9362
60 2.5119 57.9425
61 2.5119 56.5094
62 2.5119 55.3293
63 2.5119 54.0777
64 2.5119 52.9018
65 2.5119 51.6332
66 2.5119 50.3094
67 2.5119 49.0768
68 2.5119 47.9467
69 2.5119 46.5099
70 2.5119 45.3663
71 2.5119 43.9397
72 2.5119 42.6942
73 2.5119 41.3805
74 2.5119 40.3090
75 2.5119 38.9233
76 2.5119 37.5379
77 2.5119 36.1810
78 2.5119 35.4344
79 2.5119 33.6034
80 2.5119 32.7313
81 2.5119 31.6430
82 2.5119 30.2694
83 2.5119 28.9209
84 2.5119 27.5378
85 2.5119 26.2659
86 2.5119 25.3769
87 2.5119 24.1168
88 2.5119 22.6721
89 2.5119 21.4866
90 2.5119 20.4969
91 2.5119 19.4184
92 2.5119 18.1134
93 2.5119 17.2179
94 2.5119 16.0212
95 2.5119 14.7981
96 2.5119 13.7477
97 2.5119 12.5427
98 2.5119 11.7352
99 2.5119 10.5538

1 1.9953 99.9800
2 1.9953 99.9200
3 1.9953 99.8204
4 1.9953 99.6806
5 1.9953 99.4996
6 1.9953 99.2787
7 1.9953 99.0235
8 1.9953 98.7276
9 1.9953 98.3877
10 1.9953 98.0080
11 1.9953 97.6014
12 1.9953 97.1481
13 1.9953 96.6564
14 1.9953 96.1332
15 1.9953 95.5576
16 1.9953 94.9778
17 1.9953 94.3349
18 1.9953 93.6600
19 1.9953 92.9474
20 1.9953 92.2063
21 1.9953 91.4439
22 1.9953 90.6552
23 1.9953 89.7682
24 1.9953 88.8800
25 1.9953 88.0141
26 1.9953 87.0930
27 1.9953 86.0717
28 1.9953 85.1028
29 1.9953 84.1132
30 1.9953 83.1008
31 1.9953 81.9633
32 1.9953 80.8761
33 1.9953 79.8101
34 1.9953 78.5828
35 1.9953 77.3732
36 1.9953 76.2611
37 1.9953 75.0623
38 1.9953 73.7944
39 1.9953 72.6091
40 1.9953 71.3350
41 1.9953 69.9513
42 1.9953 68.8721
43 1.9953 67.3649
44 1.9953 65.9568
45 1.9953 64.7177
46 1.9953 63.2709
47 1.9953 61.9548
48 1.9953 60.4842
49 1.9953 59.1562
50 1.9953 57.8869
51 1.9953 56.3063
52 1.9953 54.9013
53 1.9953 53.4082
54 1.9953 52.1655
55 1.9953 50.7414
56 1.9953 49.3600
57 1.9953 47.9908
58 1.9953 46.4185
59 1.9953 45.1277
60 1.9953 43.8392
61 1.9953 42.3538
62 1.9953 41.0291
63 1.9953 39.5172
64 1.9953 38.1596
65 1.9953 36.5845
66 1.9953 35.4413
67 1.9953 34.1033
68 1.9953 32.7678
69 1.9953 31.4801
70 1.9953 30.1144
71 1.9953 28.9066
72 1.9953 27.6758
73 1.9953 26.3719
74 1.9953 24.9954
75 1.9953 24.1134
76 1.9953 22.6383
77 1.9953 21.3038
78 1.9953 20.4554
79 1.9953 19.0035
80 1.9953 18.0925
81 1.9953 17.0628
82 1.9953 15.9844
83 1.9953 14.8734
84 1.9953 13.9815
85 1.9953 13.1244
86 1.9953 12.0417
87 1.9953 11.0993
88 1.9953 10.2934
89 1.9953 9.2730
90 1.9953 8.6296
91 1.9953 7.8443
92 1.9953 7.0359
93 1.9953 6.2736
94 1.9953 5.6331
95 1.9953 4.9936
96 1.9953 4.2887
97 1.9953 3.7528
98 1.9953 3.2510
99 1.9953 2.7591

1 1.5849 99.9800
2 1.5849 99.9200
3 1.5849 99.8201
4 1.5849 99.6795
5 1.5849 99.5003
6 1.5849 99.2846
7 1.5849 99.0198
8 1.5849 98.7251
9 1.5849 98.3845
10 1.5849 98.0188
11 1.5849 97.6000
12 1.5849 97.1488
13 1.5849 96.6510
14 1.5849 96.1254
15 1.5849 95.5749
16 1.5849 94.9521
17 1.5849 94.3176
18 1.5849 93.6751
19 1.5849 92.9503
20 1.5849 92.1811
21 1.5849 91.4265
22 1.5849 90.6383
23 1.5849 89.8058
24 1.5849 88.8819
25 1.5849 88.0136
26 1.5849 87.0716
27 1.5849 86.1205
28 1.5849 85.1050
29 1.5849 84.1571
30 1.5849 83.0545
31 1.5849 81.9803
32 1.5849 80.9294
33 1.5849 79.6821
34 1.5849 78.6499
35 1.5849 77.4616
36 1.5849 76.2349
37 1.5849 75.0529
38 1.5849 73.8903
39 1.5849 72.5727
40 1.5849 71.2022
41 1.5849 69.9862
42 1.5849 68.6441
43 1.5849 67.4249
44 1.5849 66.0851
45 1.5849 64.6924
46 1.5849 63.2169
47 1.5849 61.8368
48 1.5849 60.5612
49 1.5849 59.2223
50 1.5849 57.7961
51 1.5849 56.3352
52 1.5849 55.0099
53 1.5849 53.5416
54 1.5849 52.1910
55 1.5849 50.8409
56 1.5849 49.3872
57 1.5849 47.7820
58 1.5849 46.4901
59 1.5849 45.1809
60 1.5849 43.5791
61 1.5849 42.2533
62 1.5849 40.8831
63 1.5849 39.5575
64 1.5849 38.1725
65 1.5849 36.8246
66 1.5849 35.4255
67 1.5849 34.0526
68 1.5849 32.8347
69 1.5849 31.3168
70 1.5849 30.1251
71 1.5849 28.8258
72 1.5849 27.6477
73 1.5849 26.2735
74 1.5849 25.2330
75 1.5849 23.7756
76 1.5849 22.7505
77 1.5849 21.4958
78 1.5849 20.5584
79 1.5849 19.3203
80 1.5849 18.0861
81 1.5849 17.0563
82 1.5849 15.9603
83 1.5849 15.0871
84 1.5849 14.0216
85 1.5849 13.1049
86 1.5849 12.1308
87 1.5849 11.1485
88 1.5849 10.2705
89 1.5849 9.5888
90 1.5849 8.7407
91 1.5849 7.8402
92 1.5849 6.9358
93 1.5849 6.2064
94 1.5849 5.7370
95 1.5849 5.0037
96 1.5849 4.2855
97 1.5849 3.7011
98 1.5849 3.2689
99 1.5849 2.7030

1 1.2589 99.9800
2 1.2589 99.9203
3 1.2589 99.8200
4 1.2589 99.6808
5 1.2589 99.5021
6 1.2589 99.2830
7 1.2589 99.0211
8 1.2589 98.7274
9 1.2589 98.3893
10 1.2589 98.0159
11 1.2589 97.6007
12 1.2589 97.1434
13 1.2589 96.6509
14 1.2589 96.1382
15 1.2589 95.5670
16 1.2589 94.9701
17 1.2589 94.3274
18 1.2589 93.6589
19 1.2589 92.9636
20 1.2589 92.2022
21 1.2589 91.4334
22 1.2589 90.6414
23 1.2589 89.7862
24 1.2589 88.9436
25 1.2589 87.9852
26 1.2589 87.0488
27 1.2589 86.0653
28 1.2589 85.1157
29 1.2589 84.1042
30 1.2589 83.0645
31 1.2589 81.9570
32 1.2589 80.8692
33 1.2589 79.6598
34 1.2589 78.5552
35 1.2589 77.4852
36 1.2589 76.1518
37 1.2589 74.9653
38 1.2589 73.7435
39 1.2589 72.5026
40 1.2589 71.3095
41 1.2589 70.1192
42 1.2589 68.7776
43 1.2589 67.3837
44 1.2589 66.1094
45 1.2589 64.7225
46 1.2589 63.3633
47 1.2589 61.9565
48 1.2589 60.3743
49 1.2589 59.1177
50 1.2589 57.7060
51 1.2589 56.3067
52 1.2589 54.9392
53 1.2589 53.5071
54 1.2589 52.0053
55 1.2589 50.8531
56 1.2589 49.2725
57 1.2589 47.9792
58 1.2589 46.4535
59 1.2589 45.0201
60 1.2589 43.7662
61 1.2589 42.3914
62 1.2589 40.7740
63 1.2589 39.5422
64 1.2589 38.1270
65 1.2589 36.8420
66 1.2589 35.4429
67 1.2589 34.0760
68 1.2589 32.5471
69 1.2589 31.4934
70 1.2589 30.1281
71 1.2589 28.8529
72 1.2589 27.6382
73 1.2589 26.2625
74 1.2589 25.0113
75 1.2589 23.9412
76 1.2589 22.6646
77 1.2589 21.3968
78 1.2589 20.2895
79 1.2589 19.1643
80 1.2589 18.1844
81 1.2589 17.2217
82 1.2589 15.8958
83 1.2589 14.6969
84 1.2589 13.8638
85 1.2589 12.8365
86 1.2589 12.2256
87 1.2589 11.1057
88 1.2589 10.4491
89 1.2589 9.4248
90 1.2589 8.7104
91 1.2589 7.9015
92 1.2589 7.1256
93 1.2589 6.3183
94 1.2589 5.6265
95 1.2589 5.0617
96 1.2589 4.3254
97 1.2589 3.8297
98 1.2589 3.2555
99 1.2589 2.7362

1 1.0 99.9600
2 1.0 99.8403
3 1.0 99.6425
4 1.0 99.3609
5 1.0 99.0055
6 1.0 98.5704
7 1.0 98.0544
8 1.0 97.4608
9 1.0 96.8017
10 1.0 96.0697
11 1.0 95.2532
12 1.0 94.3735
13 1.0 93.4225
14 1.0 92.4067
15 1.0 91.3163
16 1.0 90.1858
17 1.0 88.9888
18 1.0 87.7105
19 1.0 86.3889
20 1.0 85.0265
21 1.0 83.6082
22 1.0 82.0849
23 1.0 80.5914
24 1.0 79.0513
25 1.0 77.4921
26 1.0 75.7995
27 1.0 74.1193
28 1.0 72.4057
29 1.0 70.6517
30 1.0 68.9652
31 1.0 67.1305
32 1.0 65.2685
33 1.0 63.5755
34 1.0 61.7233
35 1.0 59.8920
36 1.0 57.9866
37 1.0 56.2327
38 1.0 54.4560
39 1.0 52.4189
40 1.0 50.6336
41 1.0 48.8499
42 1.0 47.0063
43 1.0 45.1118
44 1.0 43.4126
45 1.0 41.6447
46 1.0 40.0721
47 1.0 38.2858
48 1.0 36.3972
49 1.0 34.7964
50 1.0 33.0802
51 1.0 31.5036
52 1.0 29.8963
53 1.0 28.3303
54 1.0 26.9399
55 1.0 25.4658
56 1.0 24.1161
57 1.0 22.6243
58 1.0 21.2702
59 1.0 20.0958
60 1.0 18.7515
61 1.0 17.5441
62 1.0 16.3157
63 1.0 15.3592
64 1.0 14.0860
65 1.0 13.1449
66 1.0 12.2373
67 1.0 11.2470
68 1.0 10.3597
69 1.0 9.5514
70 1.0 8.7362
71 1.0 8.0275
72 1.0 7.3551
73 1.0 6.5570
74 1.0 5.9468
75 1.0 5.3412
76 1.0 4.8661
77 1.0 4.3224
78 1.0 3.8964
79 1.0 3.4710
80 1.0 3.0305
81 1.0 2.6572
82 1.0 2.3155
83 1.0 2.0164
84 1.0 1.7216
85 1.0 1.5041
86 1.0 1.2563
87 1.0 1.0461
88 1.0 .8788
89 1.0 .7315
90 1.0 .5833
91 1.0 .4783
92 1.0 .3774
93 1.0 .2785
94 1.0 .2105
95 1.0 .1550
96 1.0 .1022
97 1.0 .0643
98 1.0 .0381
99 1.0 .0163

1 0.7943 99.9501
2 0.7943 99.8004
3 0.7943 99.5509
4 0.7943 99.2036
5 0.7943 98.7556
6 0.7943 98.2102
7 0.7943 97.5752
8 0.7943 96.8450
9 0.7943 96.0156
10 0.7943 95.1085
11 0.7943 94.1075
12 0.7943 93.0037
13 0.7943 91.8368
14 0.7943 90.5956
15 0.7943 89.2748
16 0.7943 87.8821
17 0.7943 86.3883
18 0.7943 84.8427
19 0.7943 83.3056
20 0.7943 81.6286
21 0.7943 79.9479
22 0.7943 78.1339
23 0.7943 76.4205
24 0.7943 74.5403
25 0.7943 72.7412
26 0.7943 70.7949
27 0.7943 68.8479
28 0.7943 66.8324
29 0.7943 64.8544
30 0.7943 62.8753
31 0.7943 60.8585
32 0.7943 58.8031
33 0.7943 56.7132
34 0.7943 54.6837
35 0.7943 52.7654
36 0.7943 50.7255
37 0.7943 48.7812
38 0.7943 46.6925
39 0.7943 44.7463
40 0.7943 42.8875
41 0.7943 41.0430
42 0.7943 39.0402
43 0.7943 37.1503
44 0.7943 35.3921
45 0.7943 33.5559
46 0.7943 31.8003
47 0.7943 30.2059
48 0.7943 28.5677
49 0.7943 26.7100
50 0.7943 25.2467
51 0.7943 23.7325
52 0.7943 22.2070
53 0.7943 20.8510
54 0.7943 19.5443
55 0.7943 18.1417
56 0.7943 16.9779
57 0.7943 15.8100
58 0.7943 14.7267
59 0.7943 13.5230
60 0.7943 12.5734
61 0.7943 11.5178
62 0.7943 10.5848
63 0.7943 9.7150
64 0.7943 8.8462
65 0.7943 8.0527
66 0.7943 7.3454
67 0.7943 6.6615
68 0.7943 5.9974
69 0.7943 5.3732
70 0.7943 4.9085
71 0.7943 4.3232
72 0.7943 3.9045
73 0.7943 3.4096
74 0.7943 3.0779
75 0.7943 2.6857
76 0.7943 2.3675
77 0.7943 2.0601
78 0.7943 1.7840
79 0.7943 1.5587
80 0.7943 1.3296
81 0.7943 1.1420
82 0.7943 .9440
83 0.7943 .8178
84 0.7943 .6905
85 0.7943 .5416
86 0.7943 .4569
87 0.7943 .3739
88 0.7943 .2943
89 0.7943 .2349
90 0.7943 .1871
91 0.7943 .1395
92 0.7943 .1094
93 0.7943 .0779
94 0.7943 .0574
95 0.7943 .0390
96 0.7943 .0267
97 0.7943 .0158
98 0.7943 .0083
99 0.7943 .0046

1 0.631 99.9399
2 0.631 99.7599
3 0.631 99.4609
4 0.631 99.0449
5 0.631 98.5044
6 0.631 97.8556
7 0.631 97.0951
8 0.631 96.2282
9 0.631 95.2524
10 0.631 94.1490
11 0.631 92.9702
12 0.631 91.6885
13 0.631 90.3101
14 0.631 88.8393
15 0.631 87.2719
16 0.631 85.5919
17 0.631 83.8962
18 0.631 82.1189
19 0.631 80.2760
20 0.631 78.3492
21 0.631 76.4102
22 0.631 74.4052
23 0.631 72.3409
24 0.631 70.2855
25 0.631 68.1458
26 0.631 65.9777
27 0.631 63.8284
28 0.631 61.5795
29 0.631 59.4310
30 0.631 57.1702
31 0.631 55.0374
32 0.631 52.8095
33 0.631 50.6293
34 0.631 48.5571
35 0.631 46.3934
36 0.631 44.3704
37 0.631 42.1040
38 0.631 40.1036
39 0.631 38.0063
40 0.631 36.0588
41 0.631 34.1897
42 0.631 32.2412
43 0.631 30.3794
44 0.631 28.5702
45 0.631 27.0069
46 0.631 25.2264
47 0.631 23.7120
48 0.631 22.1354
49 0.631 20.5098
50 0.631 19.1444
51 0.631 17.7566
52 0.631 16.4681
53 0.631 15.1744
54 0.631 13.9832
55 0.631 12.8376
56 0.631 11.8312
57 0.631 10.8475
58 0.631 9.9347
59 0.631 9.0403
60 0.631 8.1669
61 0.631 7.3839
62 0.631 6.7232
63 0.631 6.0360
64 0.631 5.4561
65 0.631 4.8953
66 0.631 4.3104
67 0.631 3.8133
68 0.631 3.3855
69 0.631 2.9975
70 0.631 2.5912
71 0.631 2.2985
72 0.631 2.0106
73 0.631 1.7432
74 0.631 1.5175
75 0.631 1.2780
76 0.631 1.0899
77 0.631 .9172
78 0.631 .7937
79 0.631 .6526
80 0.631 .5512
81 0.631 .4424
82 0.631 .3756
83 0.631 .2969
84 0.631 .2435
85 0.631 .1999
86 0.631 .1524
87 0.631 .1196
88 0.631 .0879
89 0.631 .0658
90 0.631 .0518
91 0.631 .0352
92 0.631 .0253
93 0.631 .0181
94 0.631 .0137
95 0.631 .0093
96 0.631 .0049
97 0.631 .0034
98 0.631 .0024
99 0.631 .0014

1 0.5012 99.9400
2 0.5012 99.7596
3 0.5012 99.4624
4 0.5012 99.0440
5 0.5012 98.5089
6 0.5012 97.8613
7 0.5012 97.0945
8 0.5012 96.2272
9 0.5012 95.2421
10 0.5012 94.1684
11 0.5012 92.9560
12 0.5012 91.6825
13 0.5012 90.3071
14 0.5012 88.8460
15 0.5012 87.2835
16 0.5012 85.6210
17 0.5012 83.9208
18 0.5012 82.1398
19 0.5012 80.3046
20 0.5012 78.3989
21 0.5012 76.4337
22 0.5012 74.4164
23 0.5012 72.3198
24 0.5012 70.2468
25 0.5012 68.1075
26 0.5012 66.0276
27 0.5012 63.8636
28 0.5012 61.6568
29 0.5012 59.3683
30 0.5012 57.2853
31 0.5012 55.0633
32 0.5012 52.7876
33 0.5012 50.5975
34 0.5012 48.6085
35 0.5012 46.2974
36 0.5012 44.1350
37 0.5012 42.1456
38 0.5012 40.0385
39 0.5012 38.0500
40 0.5012 36.0954
41 0.5012 34.1137
42 0.5012 32.2314
43 0.5012 30.4606
44 0.5012 28.6655
45 0.5012 26.8356
46 0.5012 25.2882
47 0.5012 23.5161
48 0.5012 22.1340
49 0.5012 20.5007
50 0.5012 19.2075
51 0.5012 17.7668
52 0.5012 16.5268
53 0.5012 15.1976
54 0.5012 14.0086
55 0.5012 12.8888
56 0.5012 11.7988
57 0.5012 10.7915
58 0.5012 9.9898
59 0.5012 9.0431
60 0.5012 8.2658
61 0.5012 7.4990
62 0.5012 6.7525
63 0.5012 6.0203
64 0.5012 5.3887
65 0.5012 4.8781
66 0.5012 4.3610
67 0.5012 3.8332
68 0.5012 3.4219
69 0.5012 3.0124
70 0.5012 2.6390
71 0.5012 2.3329
72 0.5012 1.9834
73 0.5012 1.7512
74 0.5012 1.5147
75 0.5012 1.2730
76 0.5012 1.0810
77 0.5012 .9326
78 0.5012 .7898
79 0.5012 .6588
80 0.5012 .5453
81 0.5012 .4633
82 0.5012 .3745
83 0.5012 .3037
84 0.5012 .2351
85 0.5012 .1918
86 0.5012 .1498
87 0.5012 .1243
88 0.5012 .0936
89 0.5012 .0703
90 0.5012 .0505
91 0.5012 .0383
92 0.5012 .0276
93 0.5012 .0191
94 0.5012 .0117
95 0.5012 .0079
96 0.5012 .0055
97 0.5012 .0039
98 0.5012 .0023
99 0.5012 .0014

1 0.3981 99.9001
2 0.3981 99.6009
3 0.3981 99.1034
4 0.3981 98.4144
5 0.3981 97.5321
6 0.3981 96.4629
7 0.3981 95.2055
8 0.3981 93.7886
9 0.3981 92.2134
10 0.3981 90.4416
11 0.3981 88.5484
12 0.3981 86.5451
13 0.3981 84.3544
14 0.3981 82.0812
15 0.3981 79.6848
16 0.3981 77.2523
17 0.3981 74.6699
18 0.3981 72.0114
19 0.3981 69.3463
20 0.3981 66.6698
21 0.3981 63.8783
22 0.3981 61.1626
23 0.3981 58.2940
24 0.3981 55.5460
25 0.3981 52.6996
26 0.3981 50.0120
27 0.3981 47.2434
28 0.3981 44.5323
29 0.3981 41.9680
30 0.3981 39.4477
31 0.3981 36.9434
32 0.3981 34.5108
33 0.3981 32.1974
34 0.3981 29.9385
35 0.3981 27.7093
36 0.3981 25.6492
37 0.3981 23.6999
38 0.3981 21.7801
39 0.3981 19.9598
40 0.3981 18.2867
41 0.3981 16.7556
42 0.3981 15.2094
43 0.3981 13.8200
44 0.3981 12.3806
45 0.3981 11.2097
46 0.3981 10.1125
47 0.3981 9.0436
48 0.3981 8.0760
49 0.3981 7.1184
50 0.3981 6.3434
51 0.3981 5.5741
52 0.3981 4.9001
53 0.3981 4.3276
54 0.3981 3.7738
55 0.3981 3.2935
56 0.3981 2.8446
57 0.3981 2.4580
58 0.3981 2.1223
59 0.3981 1.7982
60 0.3981 1.5526
61 0.3981 1.3009
62 0.3981 1.1083
63 0.3981 .9281
64 0.3981 .7887
65 0.3981 .6399
66 0.3981 .5291
67 0.3981 .4433
68 0.3981 .3560
69 0.3981 .2887
70 0.3981 .2352
71 0.3981 .1786
72 0.3981 .1446
73 0.3981 .1165
74 0.3981 .0897
75 0.3981 .0719
76 0.3981 .0548
77 0.3981 .0410
78 0.3981 .0304
79 0.3981 .0247
80 0.3981 .0176
81 0.3981 .0124
82 0.3981 .0096
83 0.3981 .0072
84 0.3981 .0051
85 0.3981 .0037
86 0.3981 .0029
87 0.3981 .0021
88 0.3981 .0018
89 0.3981 .0015
90 0.3981 .0014
91 0.3981 .0012
92 0.3981 .0011
93 0.3981 .0011
94 0.3981 .0010
95 0.3981 .0010
96 0.3981 .0010
97 0.3981 .0010
98 0.3981 .0010
99 0.3981 .0010

1 0.3162 99.8742
2 0.3162 99.4991
3 0.3162 98.8737
4 0.3162 98.0056
5 0.3162 96.9029
6 0.3162 95.5740
7 0.3162 94.0189
8 0.3162 92.2476
9 0.3162 90.2938
10 0.3162 88.1525
11 0.3162 85.8297
12 0.3162 83.3486
13 0.3162 80.7869
14 0.3162 78.0176
15 0.3162 75.1516
16 0.3162 72.2727
17 0.3162 69.2313
18 0.3162 66.2505
19 0.3162 63.1209
20 0.3162 60.0692
21 0.3162 56.9711
22 0.3162 53.8402
23 0.3162 50.7412
24 0.3162 47.7273
25 0.3162 44.7900
26 0.3162 41.8622
27 0.3162 39.1165
28 0.3162 36.2133
29 0.3162 33.6148
30 0.3162 31.0479
31 0.3162 28.5871
32 0.3162 26.2321
33 0.3162 23.9744
34 0.3162 21.9684
35 0.3162 19.8910
36 0.3162 18.0983
37 0.3162 16.3961
38 0.3162 14.8177
39 0.3162 13.2141
40 0.3162 11.7635
41 0.3162 10.4778
42 0.3162 9.3209
43 0.3162 8.2172
44 0.3162 7.2942
45 0.3162 6.3802
46 0.3162 5.5966
47 0.3162 4.8699
48 0.3162 4.2279
49 0.3162 3.6222
50 0.3162 3.1596
51 0.3162 2.6891
52 0.3162 2.2729
53 0.3162 1.9018
54 0.3162 1.6261
55 0.3162 1.3482
56 0.3162 1.1339
57 0.3162 .9494
58 0.3162 .7858
59 0.3162 .6307
60 0.3162 .5212
61 0.3162 .4292
62 0.3162 .3474
63 0.3162 .2737
64 0.3162 .2234
65 0.3162 .1756
66 0.3162 .1409
67 0.3162 .1085
68 0.3162 .0858
69 0.3162 .0641
70 0.3162 .0511
71 0.3162 .0387
72 0.3162 .0289
73 0.3162 .0220
74 0.3162 .0157
75 0.3162 .0117
76 0.3162 .0087
77 0.3162 .0062
78 0.3162 .0045
79 0.3162 .0038
80 0.3162 .0027
81 0.3162 .0020
82 0.3162 .0017
83 0.3162 .0016
84 0.3162 .0013
85 0.3162 .0011
86 0.3162 .0011
87 0.3162 .0011
88 0.3162 .0010
89 0.3162 .0010
90 0.3162 .0010
91 0.3162 .0010
92 0.3162 .0010
93 0.3162 .0010
94 0.3162 .0010
95 0.3162 .0010
96 0.3162 .0010
97 0.3162 .0010
98 0.3162 .0010
99 0.3162 .0010

1 0.2512 99.8599
2 0.2512 99.4410
3 0.2512 98.7446
4 0.2512 97.7816
5 0.2512 96.5572
6 0.2512 95.0739
7 0.2512 93.3493
8 0.2512 91.4013
9 0.2512 89.2478
10 0.2512 86.8738
11 0.2512 84.3610
12 0.2512 81.6323
13 0.2512 78.7585
14 0.2512 75.8304
15 0.2512 72.7443
16 0.2512 69.5989
17 0.2512 66.4134
18 0.2512 63.1731
19 0.2512 59.9132
20 0.2512 56.6699
21 0.2512 53.3780
22 0.2512 50.1569
23 0.2512 46.9354
24 0.2512 43.8434
25 0.2512 40.7945
26 0.2512 37.9206
27 0.2512 35.0345
28 0.2512 32.2910
29 0.2512 29.6752
30 0.2512 27.0684
31 0.2512 24.8577
32 0.2512 22.5258
33 0.2512 20.4981
34 0.2512 18.4586
35 0.2512 16.6016
36 0.2512 14.8512
37 0.2512 13.2890
38 0.2512 11.7716
39 0.2512 10.4642
40 0.2512 9.2774
41 0.2512 8.1733
42 0.2512 7.0953
43 0.2512 6.2274
44 0.2512 5.4132
45 0.2512 4.6094
46 0.2512 4.0077
47 0.2512 3.4604
48 0.2512 2.9341
49 0.2512 2.5009
50 0.2512 2.0963
51 0.2512 1.7522
52 0.2512 1.4850
53 0.2512 1.2247
54 0.2512 1.0180
55 0.2512 .8390
56 0.2512 .6786
57 0.2512 .5614
58 0.2512 .4376
59 0.2512 .3614
60 0.2512 .2843
61 0.2512 .2321
62 0.2512 .1802
63 0.2512 .1454
64 0.2512 .1123
65 0.2512 .0874
66 0.2512 .0663
67 0.2512 .0495
68 0.2512 .0370
69 0.2512 .0279
70 0.2512 .0210
71 0.2512 .0154
72 0.2512 .0110
73 0.2512 .0088
74 0.2512 .0063
75 0.2512 .0049
76 0.2512 .0035
77 0.2512 .0028
78 0.2512 .0021
79 0.2512 .0017
80 0.2512 .0015
81 0.2512 .0013
82 0.2512 .0012
83 0.2512 .0012
84 0.2512 .0011
85 0.2512 .0011
86 0.2512 .0010
87 0.2512 .0010
88 0.2512 .0010
89 0.2512 .0010
90 0.2512 .0010
91 0.2512 .0010
92 0.2512 .0010
93 0.2512 .0010
94 0.2512 .0010
95 0.2512 .0010
96 0.2512 .0010
97 0.2512 .0010
98 0.2512 .0010
99 0.2512 .0010

1 0.1995 99.7999
2 0.1995 99.2014
3 0.1995 98.2101
4 0.1995 96.8451
5 0.1995 95.1105
6 0.1995 93.0252
7 0.1995 90.6218
8 0.1995 87.9298
9 0.1995 84.9582
10 0.1995 81.7701
11 0.1995 78.3879
12 0.1995 74.8362
13 0.1995 71.0858
14 0.1995 67.2878
15 0.1995 63.4493
16 0.1995 59.5468
17 0.1995 55.7022
18 0.1995 51.8144
19 0.1995 48.0230
20 0.1995 44.3390
21 0.1995 40.7114
22 0.1995 37.2427
23 0.1995 33.8895
24 0.1995 30.7215
25 0.1995 27.7656
26 0.1995 24.9181
27 0.1995 22.3455
28 0.1995 19.8027
29 0.1995 17.5001
30 0.1995 15.4980
31 0.1995 13.5657
32 0.1995 11.8484
33 0.1995 10.2811
34 0.1995 8.8823
35 0.1995 7.6672
36 0.1995 6.5300
37 0.1995 5.5569
38 0.1995 4.7066
39 0.1995 3.9787
40 0.1995 3.3333
41 0.1995 2.7628
42 0.1995 2.2900
43 0.1995 1.8582
44 0.1995 1.5486
45 0.1995 1.2454
46 0.1995 1.0012
47 0.1995 .8051
48 0.1995 .6421
49 0.1995 .5034
50 0.1995 .4009
51 0.1995 .3081
52 0.1995 .2482
53 0.1995 .1817
54 0.1995 .1362
55 0.1995 .1062
56 0.1995 .0805
57 0.1995 .0602
58 0.1995 .0455
59 0.1995 .0330
60 0.1995 .0245
61 0.1995 .0179
62 0.1995 .0129
63 0.1995 .0097
64 0.1995 .0065
65 0.1995 .0049
66 0.1995 .0036
67 0.1995 .0027
68 0.1995 .0023
69 0.1995 .0019
70 0.1995 .0016
71 0.1995 .0014
72 0.1995 .0012
73 0.1995 .0012
74 0.1995 .0011
75 0.1995 .0011
76 0.1995 .0010
77 0.1995 .0010
78 0.1995 .0010
79 0.1995 .0010
80 0.1995 .0010
81 0.1995 .0010
82 0.1995 .0010
83 0.1995 .0010
84 0.1995 .0010
85 0.1995 .0010
86 0.1995 .0010
87 0.1995 .0010
88 0.1995 .0010
89 0.1995 .0010
90 0.1995 .0010
91 0.1995 .0010
92 0.1995 .0010
93 0.1995 .0010
94 0.1995 .0010
95 0.1995 .0010
96 0.1995 .0010
97 0.1995 .0010
98 0.1995 .0010
99 0.1995 .0010

1 0.1585 99.7502
2 0.1585 99.0050
3 0.1585 97.7733
4 0.1585 96.0706
5 0.1585 93.9340
6 0.1585 91.3877
7 0.1585 88.4516
8 0.1585 85.1723
9 0.1585 81.6217
10 0.1585 77.8085
11 0.1585 73.8053
12 0.1585 69.6444
13 0.1585 65.3610
14 0.1585 61.0272
15 0.1585 56.6945
16 0.1585 52.4250
17 0.1585 48.1885
18 0.1585 43.9988
19 0.1585 40.0903
20 0.1585 36.2781
21 0.1585 32.5728
22 0.1585 29.1884
23 0.1585 26.0199
24 0.1585 22.9846
25 0.1585 20.2134
26 0.1585 17.6726
27 0.1585 15.4297
28 0.1585 13.3069
29 0.1585 11.4183
30 0.1585 9.7383
31 0.1585 8.2955
32 0.1585 6.9904
33 0.1585 5.8497
34 0.1585 4.8858
35 0.1585 4.0384
36 0.1585 3.3848
37 0.1585 2.7268
38 0.1585 2.1978
39 0.1585 1.7959
40 0.1585 1.4337
41 0.1585 1.1312
42 0.1585 .8800
43 0.1585 .7001
44 0.1585 .5382
45 0.1585 .4160
46 0.1585 .3240
47 0.1585 .2435
48 0.1585 .1818
49 0.1585 .1386
50 0.1585 .1044
51 0.1585 .0748
52 0.1585 .0579
53 0.1585 .0405
54 0.1585 .0283
55 0.1585 .0201
56 0.1585 .0141
57 0.1585 .0108
58 0.1585 .0079
59 0.1585 .0052
60 0.1585 .0039
61 0.1585 .0033
62 0.1585 .0022
63 0.1585 .0017
64 0.1585 .0015
65 0.1585 .0014
66 0.1585 .0013
67 0.1585 .0011
68 0.1585 .0011
69 0.1585 .0011
70 0.1585 .0010
71 0.1585 .0010
72 0.1585 .0010
73 0.1585 .0010
74 0.1585 .0010
75 0.1585 .0010
76 0.1585 .0010
77 0.1585 .0010
78 0.1585 .0010
79 0.1585 .0010
80 0.1585 .0010
81 0.1585 .0010
82 0.1585 .0010
83 0.1585 .0010
84 0.1585 .0010
85 0.1585 .0010
86 0.1585 .0010
87 0.1585 .0010
88 0.1585 .0010
89 0.1585 .0010
90 0.1585 .0010
91 0.1585 .0010
92 0.1585 .0010
93 0.1585 .0010
94 0.1585 .0010
95 0.1585 .0010
96 0.1585 .0010
97 0.1585 .0010
98 0.1585 .0010
99 0.1585 .0010

1 0.1259 99.7004
2 0.1259 98.8064
3 0.1259 97.3321
4 0.1259 95.3092
5 0.1259 92.7608
6 0.1259 89.7527
7 0.1259 86.3125
8 0.1259 82.4933
9 0.1259 78.3513
10 0.1259 74.0161
11 0.1259 69.4536
12 0.1259 64.7707
13 0.1259 60.0126
14 0.1259 55.3141
15 0.1259 50.6579
16 0.1259 46.0633
17 0.1259 41.6283
18 0.1259 37.4113
19 0.1259 33.3966
20 0.1259 29.5888
21 0.1259 26.1143
22 0.1259 22.8769
23 0.1259 19.8269
24 0.1259 17.1648
25 0.1259 14.7098
26 0.1259 12.5095
27 0.1259 10.6228
28 0.1259 8.9002
29 0.1259 7.4105
30 0.1259 6.1347
31 0.1259 5.0439
32 0.1259 4.1386
33 0.1259 3.3532
34 0.1259 2.6589
35 0.1259 2.1364
36 0.1259 1.7037
37 0.1259 1.3385
38 0.1259 1.0208
39 0.1259 .7943
40 0.1259 .6152
41 0.1259 .4613
42 0.1259 .3420
43 0.1259 .2632
44 0.1259 .1927
45 0.1259 .1442
46 0.1259 .1016
47 0.1259 .0761
48 0.1259 .0535
49 0.1259 .0360
50 0.1259 .0257
51 0.1259 .0194
52 0.1259 .0132
53 0.1259 .0090
54 0.1259 .0065
55 0.1259 .0046
56 0.1259 .0035
57 0.1259 .0024
58 0.1259 .0019
59 0.1259 .0016
60 0.1259 .0013
61 0.1259 .0012
62 0.1259 .0011
63 0.1259 .0012
64 0.1259 .0010
65 0.1259 .0011
66 0.1259 .0010
67 0.1259 .0010
68 0.1259 .0010
69 0.1259 .0010
70 0.1259 .0010
71 0.1259 .0010
72 0.1259 .0010
73 0.1259 .0010
74 0.1259 .0010
75 0.1259 .0010
76 0.1259 .0010
77 0.1259 .0010
78 0.1259 .0010
79 0.1259 .0010
80 0.1259 .0010
81 0.1259 .0010
82 0.1259 .0010
83 0.1259 .0010
84 0.1259 .0010
85 0.1259 .0010
86 0.1259 .0010
87 0.1259 .0010
88 0.1259 .0010
89 0.1259 .0010
90 0.1259 .0010
91 0.1259 .0010
92 0.1259 .0010
93 0.1259 .0010
94 0.1259 .0010
95 0.1259 .0010
96 0.1259 .0010
97 0.1259 .0010
98 0.1259 .0010
99 0.1259 .0010

1 0.1 99.6011
2 0.1 98.4119
3 0.1 96.4609
4 0.1 93.7921
5 0.1 90.4750
6 0.1 86.5756
7 0.1 82.1722
8 0.1 77.3835
9 0.1 72.2495
10 0.1 66.9520
11 0.1 61.5038
12 0.1 56.0394
13 0.1 50.6554
14 0.1 45.4011
15 0.1 40.3774
16 0.1 35.5990
17 0.1 31.1188
18 0.1 26.9232
19 0.1 23.1773
20 0.1 19.7569
21 0.1 16.6412
22 0.1 13.9722
23 0.1 11.5852
24 0.1 9.4894
25 0.1 7.7465
26 0.1 6.2842
27 0.1 5.0080
28 0.1 3.9701
29 0.1 3.1282
30 0.1 2.4318
31 0.1 1.8635
32 0.1 1.4253
33 0.1 1.0765
34 0.1 .7968
35 0.1 .5985
36 0.1 .4290
37 0.1 .3190
38 0.1 .2233
39 0.1 .1625
40 0.1 .1148
41 0.1 .0787
42 0.1 .0542
43 0.1 .0371
44 0.1 .0242
45 0.1 .0173
46 0.1 .0115
47 0.1 .0078
48 0.1 .0055
49 0.1 .0034
50 0.1 .0028
51 0.1 .0019
52 0.1 .0015
53 0.1 .0015
54 0.1 .0014
55 0.1 .0011
56 0.1 .0011
57 0.1 .0010
58 0.1 .0011
59 0.1 .0010
60 0.1 .0010
61 0.1 .0010
62 0.1 .0010
63 0.1 .0011
64 0.1 .0010
65 0.1 .0010
66 0.1 .0010
67 0.1 .0010
68 0.1 .0010
69 0.1 .0010
70 0.1 .0010
71 0.1 .0010
72 0.1 .0010
73 0.1 .0010
74 0.1 .0010
75 0.1 .0010
76 0.1 .0010
77 0.1 .0010
78 0.1 .0010
79 0.1 .0010
80 0.1 .0010
81 0.1 .0010
82 0.1 .0010
83 0.1 .0010
84 0.1 .0010
85 0.1 .0010
86 0.1 .0010
87 0.1 .0010
88 0.1 .0010
89 0.1 .0010
90 0.1 .0010
91 0.1 .0010
92 0.1 .0010
93 0.1 .0010
94 0.1 .0010
95 0.1 .0010
96 0.1 .0010
97 0.1 .0010
98 0.1 .0010
99 0.1 .0010

1 0.0794 99.5013
2 0.0794 98.0190
3 0.0794 95.5999
4 0.0794 92.3148
5 0.0794 88.2362
6 0.0794 83.4943
7 0.0794 78.2499
8 0.0794 72.5672
9 0.0794 66.6084
10 0.0794 60.5417
11 0.0794 54.4489
12 0.0794 48.4923
13 0.0794 42.7424
14 0.0794 37.2715
15 0.0794 32.1650
16 0.0794 27.4591
17 0.0794 23.2027
18 0.0794 19.3780
19 0.0794 16.0666
20 0.0794 13.1518
21 0.0794 10.6192
22 0.0794 8.5093
23 0.0794 6.7556
24 0.0794 5.3010
25 0.0794 4.0739
26 0.0794 3.1512
27 0.0794 2.3651
28 0.0794 1.7638
29 0.0794 1.3157
30 0.0794 .9632
31 0.0794 .6911
32 0.0794 .4866
33 0.0794 .3453
34 0.0794 .2383
35 0.0794 .1644
36 0.0794 .1154
37 0.0794 .0773
38 0.0794 .0505
39 0.0794 .0339
40 0.0794 .0215
41 0.0794 .0139
42 0.0794 .0092
43 0.0794 .0061
44 0.0794 .0039
45 0.0794 .0028
46 0.0794 .0023
47 0.0794 .0016
48 0.0794 .0014
49 0.0794 .0012
50 0.0794 .0012
51 0.0794 .0011
52 0.0794 .0010
53 0.0794 .0010
54 0.0794 .0010
55 0.0794 .0010
56 0.0794 .0010
57 0.0794 .0010
58 0.0794 .0010
59 0.0794 .0010
60 0.0794 .0010
61 0.0794 .0010
62 0.0794 .0010
63 0.0794 .0010
64 0.0794 .0010
65 0.0794 .0010
66 0.0794 .0010
67 0.0794 .0010
68 0.0794 .0010
69 0.0794 .0010
70 0.0794 .0010
71 0.0794 .0010
72 0.0794 .0010
73 0.0794 .0010
74 0.0794 .0010
75 0.0794 .0010
76 0.0794 .0010
77 0.0794 .0010
78 0.0794 .0010
79 0.0794 .0010
80 0.0794 .0010
81 0.0794 .0010
82 0.0794 .0010
83 0.0794 .0010
84 0.0794 .0010
85 0.0794 .0010
86 0.0794 .0010
87 0.0794 .0010
88 0.0794 .0010
89 0.0794 .0010
90 0.0794 .0010
91 0.0794 .0010
92 0.0794 .0010
93 0.0794 .0010
94 0.0794 .0010
95 0.0794 .0010
96 0.0794 .0010
97 0.0794 .0010
98 0.0794 .0010
99 0.0794 .0010

1 0.0631 99.3823
2 0.0631 97.5486
3 0.0631 94.5713
4 0.0631 90.5491
5 0.0631 85.6365
6 0.0631 79.9797
7 0.0631 73.7587
8 0.0631 67.1901
9 0.0631 60.4314
10 0.0631 53.6836
11 0.0631 47.0658
12 0.0631 40.7658
13 0.0631 34.8522
14 0.0631 29.4389
15 0.0631 24.5289
16 0.0631 20.1545
17 0.0631 16.3469
18 0.0631 13.1195
19 0.0631 10.3223
20 0.0631 8.0793
21 0.0631 6.2052
22 0.0631 4.7233
23 0.0631 3.5329
24 0.0631 2.6253
25 0.0631 1.8916
26 0.0631 1.3642
27 0.0631 .9664
28 0.0631 .6749
29 0.0631 .4674
30 0.0631 .3162
31 0.0631 .2130
32 0.0631 .1388
33 0.0631 .0907
34 0.0631 .0559
35 0.0631 .0356
36 0.0631 .0227
37 0.0631 .0141
38 0.0631 .0090
39 0.0631 .0056
40 0.0631 .0043
41 0.0631 .0025
42 0.0631 .0018
43 0.0631 .0015
44 0.0631 .0012
45 0.0631 .0012
46 0.0631 .0011
47 0.0631 .0010
48 0.0631 .0010
49 0.0631 .0010
50 0.0631 .0010
51 0.0631 .0010
52 0.0631 .0010
53 0.0631 .0010
54 0.0631 .0010
55 0.0631 .0010
56 0.0631 .0010
57 0.0631 .0010
58 0.0631 .0010
59 0.0631 .0010
60 0.0631 .0010
61 0.0631 .0010
62 0.0631 .0010
63 0.0631 .0010
64 0.0631 .0010
65 0.0631 .0010
66 0.0631 .0010
67 0.0631 .0010
68 0.0631 .0010
69 0.0631 .0010
70 0.0631 .0010
71 0.0631 .0010
72 0.0631 .0010
73 0.0631 .0010
74 0.0631 .0010
75 0.0631 .0010
76 0.0631 .0010
77 0.0631 .0010
78 0.0631 .0010
79 0.0631 .0010
80 0.0631 .0010
81 0.0631 .0010
82 0.0631 .0010
83 0.0631 .0010
84 0.0631 .0010
85 0.0631 .0010
86 0.0631 .0010
87 0.0631 .0010
88 0.0631 .0010
89 0.0631 .0010
90 0.0631 .0010
91 0.0631 .0010
92 0.0631 .0010
93 0.0631 .0010
94 0.0631 .0010
95 0.0631 .0010
96 0.0631 .0010
97 0.0631 .0010
98 0.0631 .0010
99 0.0631 .0010

1 0.0501 99.2229
2 0.0501 96.9283
3 0.0501 93.2210
4 0.0501 88.2563
5 0.0501 82.2696
6 0.0501 75.4825
7 0.0501 68.1876
8 0.0501 60.6558
9 0.0501 53.0935
10 0.0501 45.7028
11 0.0501 38.7656
12 0.0501 32.3342
13 0.0501 26.5459
14 0.0501 21.4559
15 0.0501 17.0529
16 0.0501 13.2960
17 0.0501 10.2601
18 0.0501 7.7536
19 0.0501 5.7667
20 0.0501 4.2188
21 0.0501 3.0234
22 0.0501 2.1359
23 0.0501 1.4869
24 0.0501 1.0128
25 0.0501 .6791
26 0.0501 .4512
27 0.0501 .2926
28 0.0501 .1869
29 0.0501 .1154
30 0.0501 .0718
31 0.0501 .0431
32 0.0501 .0252
33 0.0501 .0154
34 0.0501 .0089
35 0.0501 .0054
36 0.0501 .0039
37 0.0501 .0023
38 0.0501 .0017
39 0.0501 .0014
40 0.0501 .0012
41 0.0501 .0012
42 0.0501 .0011
43 0.0501 .0010
44 0.0501 .0010
45 0.0501 .0010
46 0.0501 .0010
47 0.0501 .0010
48 0.0501 .0010
49 0.0501 .0010
50 0.0501 .0010
51 0.0501 .0010
52 0.0501 .0010
53 0.0501 .0010
54 0.0501 .0010
55 0.0501 .0010
56 0.0501 .0010
57 0.0501 .0010
58 0.0501 .0010
59 0.0501 .0010
60 0.0501 .0010
61 0.0501 .0010
62 0.0501 .0010
63 0.0501 .0010
64 0.0501 .0010
65 0.0501 .0010
66 0.0501 .0010
67 0.0501 .0010
68 0.0501 .0010
69 0.0501 .0010
70 0.0501 .0010
71 0.0501 .0010
72 0.0501 .0010
73 0.0501 .0010
74 0.0501 .0010
75 0.0501 .0010
76 0.0501 .0010
77 0.0501 .0010
78 0.0501 .0010
79 0.0501 .0010
80 0.0501 .0010
81 0.0501 .0010
82 0.0501 .0010
83 0.0501 .0010
84 0.0501 .0010
85 0.0501 .0010
86 0.0501 .0010
87 0.0501 .0010
88 0.0501 .0010
89 0.0501 .0010
90 0.0501 .0010
91 0.0501 .0010
92 0.0501 .0010
93 0.0501 .0010
94 0.0501 .0010
95 0.0501 .0010
96 0.0501 .0010
97 0.0501 .0010
98 0.0501 .0010
99 0.0501 .0010

1 0.0398 98.9999
2 0.0398 96.0586
3 0.0398 91.3498
4 0.0398 85.1400
5 0.0398 77.7853
6 0.0398 69.6273
7 0.0398 61.0504
8 0.0398 52.4823
9 0.0398 44.1983
10 0.0398 36.4672
11 0.0398 29.4773
12 0.0398 23.3361
13 0.0398 18.1131
14 0.0398 13.7367
15 0.0398 10.2404
16 0.0398 7.4485
17 0.0398 5.3014
18 0.0398 3.7269
19 0.0398 2.5321
20 0.0398 1.6982
21 0.0398 1.1112
22 0.0398 .7032
23 0.0398 .4441
24 0.0398 .2722
25 0.0398 .1627
26 0.0398 .0962
27 0.0398 .0558
28 0.0398 .0308
29 0.0398 .0171
30 0.0398 .0101
31 0.0398 .0056
32 0.0398 .0033
33 0.0398 .0021
34 0.0398 .0017
35 0.0398 .0013
36 0.0398 .0011
37 0.0398 .0011
38 0.0398 .0010
39 0.0398 .0010
40 0.0398 .0010
41 0.0398 .0010
42 0.0398 .0010
43 0.0398 .0010
44 0.0398 .0010
45 0.0398 .0010
46 0.0398 .0010
47 0.0398 .0010
48 0.0398 .0010
49 0.0398 .0010
50 0.0398 .0010
51 0.0398 .0010
52 0.0398 .0010
53 0.0398 .0010
54 0.0398 .0010
55 0.0398 .0010
56 0.0398 .0010
57 0.0398 .0010
58 0.0398 .0010
59 0.0398 .0010
60 0.0398 .0010
61 0.0398 .0010
62 0.0398 .0010
63 0.0398 .0010
64 0.0398 .0010
65 0.0398 .0010
66 0.0398 .0010
67 0.0398 .0010
68 0.0398 .0010
69 0.0398 .0010
70 0.0398 .0010
71 0.0398 .0010
72 0.0398 .0010
73 0.0398 .0010
74 0.0398 .0010
75 0.0398 .0010
76 0.0398 .0010
77 0.0398 .0010
78 0.0398 .0010
79 0.0398 .0010
80 0.0398 .0010
81 0.0398 .0010
82 0.0398 .0010
83 0.0398 .0010
84 0.0398 .0010
85 0.0398 .0010
86 0.0398 .0010
87 0.0398 .0010
88 0.0398 .0010
89 0.0398 .0010
90 0.0398 .0010
91 0.0398 .0010
92 0.0398 .0010
93 0.0398 .0010
94 0.0398 .0010
95 0.0398 .0010
96 0.0398 .0010
97 0.0398 .0010
98 0.0398 .0010
99 0.0398 .0010

1 0.0316 98.7480
2 0.0316 95.0850
3 0.0316 89.2760
4 0.0316 81.7352
5 0.0316 72.9559
6 0.0316 63.4986
7 0.0316 53.8628
8 0.0316 44.5771
9 0.0316 35.9270
10 0.0316 28.2287
11 0.0316 21.6060
12 0.0316 16.1166
13 0.0316 11.7278
14 0.0316 8.3260
15 0.0316 5.7300
16 0.0316 3.8573
17 0.0316 2.5196
18 0.0316 1.6104
19 0.0316 1.0009
20 0.0316 .6063
21 0.0316 .3530
22 0.0316 .2027
23 0.0316 .1138
24 0.0316 .0606
25 0.0316 .0326
26 0.0316 .0174
27 0.0316 .0094
28 0.0316 .0051
29 0.0316 .0028
30 0.0316 .0019
31 0.0316 .0015
32 0.0316 .0012
33 0.0316 .0011
34 0.0316 .0011
35 0.0316 .0010
36 0.0316 .0010
37 0.0316 .0010
38 0.0316 .0010
39 0.0316 .0010
40 0.0316 .0010
41 0.0316 .0010
42 0.0316 .0010
43 0.0316 .0010
44 0.0316 .0010
45 0.0316 .0010
46 0.0316 .0010
47 0.0316 .0010
48 0.0316 .0010
49 0.0316 .0010
50 0.0316 .0010
51 0.0316 .0010
52 0.0316 .0010
53 0.0316 .0010
54 0.0316 .0010
55 0.0316 .0010
56 0.0316 .0010
57 0.0316 .0010
58 0.0316 .0010
59 0.0316 .0010
60 0.0316 .0010
61 0.0316 .0010
62 0.0316 .0010
63 0.0316 .0010
64 0.0316 .0010
65 0.0316 .0010
66 0.0316 .0010
67 0.0316 .0010
68 0.0316 .0010
69 0.0316 .0010
70 0.0316 .0010
71 0.0316 .0010
72 0.0316 .0010
73 0.0316 .0010
74 0.0316 .0010
75 0.0316 .0010
76 0.0316 .0010
77 0.0316 .0010
78 0.0316 .0010
79 0.0316 .0010
80 0.0316 .0010
81 0.0316 .0010
82 0.0316 .0010
83 0.0316 .0010
84 0.0316 .0010
85 0.0316 .0010
86 0.0316 .0010
87 0.0316 .0010
88 0.0316 .0010
89 0.0316 .0010
90 0.0316 .0010
91 0.0316 .0010
92 0.0316 .0010
93 0.0316 .0010
94 0.0316 .0010
95 0.0316 .0010
96 0.0316 .0010
97 0.0316 .0010
98 0.0316 .0010
99 0.0316 .0010

1 0.0251 98.4326
2 0.0251 93.8733
3 0.0251 86.7385
4 0.0251 77.6484
5 0.0251 67.3419
6 0.0251 56.5742
7 0.0251 46.0536
8 0.0251 36.2859
9 0.0251 27.7053
10 0.0251 20.4745
11 0.0251 14.6841
12 0.0251 10.1602
13 0.0251 6.8219
14 0.0251 4.4248
15 0.0251 2.7744
16 0.0251 1.6957
17 0.0251 .9953
18 0.0251 .5652
19 0.0251 .3082
20 0.0251 .1650
21 0.0251 .0850
22 0.0251 .0430
23 0.0251 .0210
24 0.0251 .0101
25 0.0251 .0051
26 0.0251 .0028
27 0.0251 .0018
28 0.0251 .0013
29 0.0251 .0011
30 0.0251 .0011
31 0.0251 .0010
32 0.0251 .0010
33 0.0251 .0010
34 0.0251 .0010
35 0.0251 .0010
36 0.0251 .0010
37 0.0251 .0010
38 0.0251 .0010
39 0.0251 .0010
40 0.0251 .0010
41 0.0251 .0010
42 0.0251 .0010
43 0.0251 .0010
44 0.0251 .0010
45 0.0251 .0010
46 0.0251 .0010
47 0.0251 .0010
48 0.0251 .0010
49 0.0251 .0010
50 0.0251 .0010
51 0.0251 .0010
52 0.0251 .0010
53 0.0251 .0010
54 0.0251 .0010
55 0.0251 .0010
56 0.0251 .0010
57 0.0251 .0010
58 0.0251 .0010
59 0.0251 .0010
60 0.0251 .0010
61 0.0251 .0010
62 0.0251 .0010
63 0.0251 .0010
64 0.0251 .0010
65 0.0251 .0010
66 0.0251 .0010
67 0.0251 .0010
68 0.0251 .0010
69 0.0251 .0010
70 0.0251 .0010
71 0.0251 .0010
72 0.0251 .0010
73 0.0251 .0010
74 0.0251 .0010
75 0.0251 .0010
76 0.0251 .0010
77 0.0251 .0010
78 0.0251 .0010
79 0.0251 .0010
80 0.0251 .0010
81 0.0251 .0010
82 0.0251 .0010
83 0.0251 .0010
84 0.0251 .0010
85 0.0251 .0010
86 0.0251 .0010
87 0.0251 .0010
88 0.0251 .0010
89 0.0251 .0010
90 0.0251 .0010
91 0.0251 .0010
92 0.0251 .0010
93 0.0251 .0010
94 0.0251 .0010
95 0.0251 .0010
96 0.0251 .0010
97 0.0251 .0010
98 0.0251 .0010
99 0.0251 .0010

1 0.02 98.0199
2 0.02 92.3121
3 0.02 83.5255
4 0.02 72.5944
5 0.02 60.6280
6 0.02 48.6362
7 0.02 37.4663
8 0.02 27.7125
9 0.02 19.6881
10 0.02 13.4431
11 0.02 8.7930
12 0.02 5.5327
13 0.02 3.3369
14 0.02 1.9335
15 0.02 1.0668
16 0.02 .5739
17 0.02 .2939
18 0.02 .1443
19 0.02 .0677
20 0.02 .0309
21 0.02 .0131
22 0.02 .0066
23 0.02 .0032
24 0.02 .0018
25 0.02 .0013
26 0.02 .0012
27 0.02 .0011
28 0.02 .0010
29 0.02 .0010
30 0.02 .0010
31 0.02 .0010
32 0.02 .0010
33 0.02 .0010
34 0.02 .0010
35 0.02 .0010
36 0.02 .0010
37 0.02 .0010
38 0.02 .0010
39 0.02 .0010
40 0.02 .0010
41 0.02 .0010
42 0.02 .0010
43 0.02 .0010
44 0.02 .0010
45 0.02 .0010
46 0.02 .0010
47 0.02 .0010
48 0.02 .0010
49 0.02 .0010
50 0.02 .0010
51 0.02 .0010
52 0.02 .0010
53 0.02 .0010
54 0.02 .0010
55 0.02 .0010
56 0.02 .0010
57 0.02 .0010
58 0.02 .0010
59 0.02 .0010
60 0.02 .0010
61 0.02 .0010
62 0.02 .0010
63 0.02 .0010
64 0.02 .0010
65 0.02 .0010
66 0.02 .0010
67 0.02 .0010
68 0.02 .0010
69 0.02 .0010
70 0.02 .0010
71 0.02 .0010
72 0.02 .0010
73 0.02 .0010
74 0.02 .0010
75 0.02 .0010
76 0.02 .0010
77 0.02 .0010
78 0.02 .0010
79 0.02 .0010
80 0.02 .0010
81 0.02 .0010
82 0.02 .0010
83 0.02 .0010
84 0.02 .0010
85 0.02 .0010
86 0.02 .0010
87 0.02 .0010
88 0.02 .0010
89 0.02 .0010
90 0.02 .0010
91 0.02 .0010
92 0.02 .0010
93 0.02 .0010
94 0.02 .0010
95 0.02 .0010
96 0.02 .0010
97 0.02 .0010
98 0.02 .0010
99 0.02 .0010

1 0.0158 97.5009
2 0.0158 90.3738
3 0.0158 79.6295
4 0.0158 66.7160
5 0.0158 53.0889
6 0.0158 40.1710
7 0.0158 28.8763
8 0.0158 19.7326
9 0.0158 12.8013
10 0.0158 7.8892
11 0.0158 4.6263
12 0.0158 2.5634
13 0.0158 1.3543
14 0.0158 .6807
15 0.0158 .3228
16 0.0158 .1470
17 0.0158 .0630
18 0.0158 .0264
19 0.0158 .0109
20 0.0158 .0045
21 0.0158 .0022
22 0.0158 .0014
23 0.0158 .0011
24 0.0158 .0010
25 0.0158 .0010
26 0.0158 .0010
27 0.0158 .0010
28 0.0158 .0010
29 0.0158 .0010
30 0.0158 .0010
31 0.0158 .0010
32 0.0158 .0010
33 0.0158 .0010
34 0.0158 .0010
35 0.0158 .0010
36 0.0158 .0010
37 0.0158 .0010
38 0.0158 .0010
39 0.0158 .0010
40 0.0158 .0010
41 0.0158 .0010
42 0.0158 .0010
43 0.0158 .0010
44 0.0158 .0010
45 0.0158 .0010
46 0.0158 .0010
47 0.0158 .0010
48 0.0158 .0010
49 0.0158 .0010
50 0.0158 .0010
51 0.0158 .0010
52 0.0158 .0010
53 0.0158 .0010
54 0.0158 .0010
55 0.0158 .0010
56 0.0158 .0010
57 0.0158 .0010
58 0.0158 .0010
59 0.0158 .0010
60 0.0158 .0010
61 0.0158 .0010
62 0.0158 .0010
63 0.0158 .0010
64 0.0158 .0010
65 0.0158 .0010
66 0.0158 .0010
67 0.0158 .0010
68 0.0158 .0010
69 0.0158 .0010
70 0.0158 .0010
71 0.0158 .0010
72 0.0158 .0010
73 0.0158 .0010
74 0.0158 .0010
75 0.0158 .0010
76 0.0158 .0010
77 0.0158 .0010
78 0.0158 .0010
79 0.0158 .0010
80 0.0158 .0010
81 0.0158 .0010
82 0.0158 .0010
83 0.0158 .0010
84 0.0158 .0010
85 0.0158 .0010
86 0.0158 .0010
87 0.0158 .0010
88 0.0158 .0010
89 0.0158 .0010
90 0.0158 .0010
91 0.0158 .0010
92 0.0158 .0010
93 0.0158 .0010
94 0.0158 .0010
95 0.0158 .0010
96 0.0158 .0010
97 0.0158 .0010
98 0.0158 .0010
99 0.0158 .0010

1 0.0126 96.8760
2 0.0126 88.0782
3 0.0126 75.1509
4 0.0126 60.1654
5 0.0126 45.2147
6 0.0126 31.8608
7 0.0126 21.0605
8 0.0126 13.0586
9 0.0126 7.5958
10 0.0126 4.1379
11 0.0126 2.1147
12 0.0126 1.0120
13 0.0126 .4537
14 0.0126 .1929
15 0.0126 .0764
16 0.0126 .0287
17 0.0126 .0106
18 0.0126 .0042
19 0.0126 .0020
20 0.0126 .0013
21 0.0126 .0011
22 0.0126 .0010
23 0.0126 .0010
24 0.0126 .0010
25 0.0126 .0010
26 0.0126 .0010
27 0.0126 .0010
28 0.0126 .0010
29 0.0126 .0010
30 0.0126 .0010
31 0.0126 .0010
32 0.0126 .0010
33 0.0126 .0010
34 0.0126 .0010
35 0.0126 .0010
36 0.0126 .0010
37 0.0126 .0010
38 0.0126 .0010
39 0.0126 .0010
40 0.0126 .0010
41 0.0126 .0010
42 0.0126 .0010
43 0.0126 .0010
44 0.0126 .0010
45 0.0126 .0010
46 0.0126 .0010
47 0.0126 .0010
48 0.0126 .0010
49 0.0126 .0010
50 0.0126 .0010
51 0.0126 .0010
52 0.0126 .0010
53 0.0126 .0010
54 0.0126 .0010
55 0.0126 .0010
56 0.0126 .0010
57 0.0126 .0010
58 0.0126 .0010
59 0.0126 .0010
60 0.0126 .0010
61 0.0126 .0010
62 0.0126 .0010
63 0.0126 .0010
64 0.0126 .0010
65 0.0126 .0010
66 0.0126 .0010
67 0.0126 .0010
68 0.0126 .0010
69 0.0126 .0010
70 0.0126 .0010
71 0.0126 .0010
72 0.0126 .0010
73 0.0126 .0010
74 0.0126 .0010
75 0.0126 .0010
76 0.0126 .0010
77 0.0126 .0010
78 0.0126 .0010
79 0.0126 .0010
80 0.0126 .0010
81 0.0126 .0010
82 0.0126 .0010
83 0.0126 .0010
84 0.0126 .0010
85 0.0126 .0010
86 0.0126 .0010
87 0.0126 .0010
88 0.0126 .0010
89 0.0126 .0010
90 0.0126 .0010
91 0.0126 .0010
92 0.0126 .0010
93 0.0126 .0010
94 0.0126 .0010
95 0.0126 .0010
96 0.0126 .0010
97 0.0126 .0010
98 0.0126 .0010
99 0.0126 .0010

1 0.01 96.0789
2 0.01 85.2150
3 0.01 69.7523
4 0.01 52.7194
5 0.01 36.7541
6 0.01 23.6416
7 0.01 14.0370
8 0.01 7.6952
9 0.01 3.8889
10 0.01 1.8101
11 0.01 .7793
12 0.01 .3065
13 0.01 .1130
14 0.01 .0381
15 0.01 .0126
16 0.01 .0045
17 0.01 .0019
18 0.01 .0013
19 0.01 .0011
20 0.01 .0010
21 0.01 .0010
22 0.01 .0010
23 0.01 .0010
24 0.01 .0010
25 0.01 .0010
26 0.01 .0010
27 0.01 .0010
28 0.01 .0010
29 0.01 .0010
30 0.01 .0010
31 0.01 .0010
32 0.01 .0010
33 0.01 .0010
34 0.01 .0010
35 0.01 .0010
36 0.01 .0010
37 0.01 .0010
38 0.01 .0010
39 0.01 .0010
40 0.01 .0010
41 0.01 .0010
42 0.01 .0010
43 0.01 .0010
44 0.01 .0010
45 0.01 .0010
46 0.01 .0010
47 0.01 .0010
48 0.01 .0010
49 0.01 .0010
50 0.01 .0010
51 0.01 .0010
52 0.01 .0010
53 0.01 .0010
54 0.01 .0010
55 0.01 .0010
56 0.01 .0010
57 0.01 .0010
58 0.01 .0010
59 0.01 .0010
60 0.01 .0010
61 0.01 .0010
62 0.01 .0010
63 0.01 .0010
64 0.01 .0010
65 0.01 .0010
66 0.01 .0010
67 0.01 .0010
68 0.01 .0010
69 0.01 .0010
70 0.01 .0010
71 0.01 .0010
72 0.01 .0010
73 0.01 .0010
74 0.01 .0010
75 0.01 .0010
76 0.01 .0010
77 0.01 .0010
78 0.01 .0010
79 0.01 .0010
80 0.01 .0010
81 0.01 .0010
82 0.01 .0010
83 0.01 .0010
84 0.01 .0010
85 0.01 .0010
86 0.01 .0010
87 0.01 .0010
88 0.01 .0010
89 0.01 .0010
90 0.01 .0010
91 0.01 .0010
92 0.01 .0010
93 0.01 .0010
94 0.01 .0010
95 0.01 .0010
96 0.01 .0010
97 0.01 .0010
98 0.01 .0010
99 0.01 .0010
