# Supplementary material for: Stochastic disturbance regimes alter patterns of ecosystem variability and recovery
Source: PLoS One. 2020 Mar 9;15(3):e0229927. doi: 10.1371/journal.pone.0229927 (PMC7062255; doi:10.1371/journal.pone.0229927)
Supplement: S1 Raw data — (ZIP) [file pone.0229927.s008.zip › raw data/raw data/figure 2/sizemeanrand.txt]

1 1000.0 99.9999
2 1000.0 99.9996
3 1000.0 99.9991
4 1000.0 99.9987
5 1000.0 99.9982
6 1000.0 99.9971
7 1000.0 99.9956
8 1000.0 99.9951
9 1000.0 99.9933
10 1000.0 99.9935
11 1000.0 99.9920
12 1000.0 99.9877
13 1000.0 99.9898
14 1000.0 99.9868
15 1000.0 99.9856
16 1000.0 99.9807
17 1000.0 99.9805
18 1000.0 99.9767
19 1000.0 99.9773
20 1000.0 99.9669
21 1000.0 99.9663
22 1000.0 99.9598
23 1000.0 99.9630
24 1000.0 99.9551
25 1000.0 99.9582
26 1000.0 99.9544
27 1000.0 99.9494
28 1000.0 99.9460
29 1000.0 99.9420
30 1000.0 99.9286
31 1000.0 99.9242
32 1000.0 99.9307
33 1000.0 99.9214
34 1000.0 99.9139
35 1000.0 99.9103
36 1000.0 99.9080
37 1000.0 99.9012
38 1000.0 99.8950
39 1000.0 99.8845
40 1000.0 99.8840
41 1000.0 99.8755
42 1000.0 99.8848
43 1000.0 99.8748
44 1000.0 99.8346
45 1000.0 99.8518
46 1000.0 99.8674
47 1000.0 99.8392
48 1000.0 99.8457
49 1000.0 99.7954
50 1000.0 99.8388
51 1000.0 99.8348
52 1000.0 99.7877
53 1000.0 99.8249
54 1000.0 99.7942
55 1000.0 99.7957
56 1000.0 99.7718
57 1000.0 99.7687
58 1000.0 99.8198
59 1000.0 99.7597
60 1000.0 99.7317
61 1000.0 99.7576
62 1000.0 99.7336
63 1000.0 99.7586
64 1000.0 99.7138
65 1000.0 99.7662
66 1000.0 99.7114
67 1000.0 99.6998
68 1000.0 99.7769
69 1000.0 99.6668
70 1000.0 99.7233
71 1000.0 99.6714
72 1000.0 99.7101
73 1000.0 99.6920
74 1000.0 99.6993
75 1000.0 99.6638
76 1000.0 99.6976
77 1000.0 99.6864
78 1000.0 99.7128
79 1000.0 99.6863
80 1000.0 99.6492
81 1000.0 99.6449
82 1000.0 99.7024
83 1000.0 99.6491
84 1000.0 99.6567
85 1000.0 99.6768
86 1000.0 99.5744
87 1000.0 99.6650
88 1000.0 99.6021
89 1000.0 99.6372
90 1000.0 99.5989
91 1000.0 99.6291
92 1000.0 99.6563
93 1000.0 99.6028
94 1000.0 99.5970
95 1000.0 99.6003
96 1000.0 99.6679
97 1000.0 99.6161
98 1000.0 99.5891
99 1000.0 99.5967

1 794.3282 99.9998
2 794.3282 99.9994
3 794.3282 99.9989
4 794.3282 99.9983
5 794.3282 99.9974
6 794.3282 99.9962
7 794.3282 99.9946
8 794.3282 99.9933
9 794.3282 99.9917
10 794.3282 99.9910
11 794.3282 99.9900
12 794.3282 99.9870
13 794.3282 99.9829
14 794.3282 99.9778
15 794.3282 99.9777
16 794.3282 99.9754
17 794.3282 99.9726
18 794.3282 99.9710
19 794.3282 99.9672
20 794.3282 99.9638
21 794.3282 99.9620
22 794.3282 99.9489
23 794.3282 99.9554
24 794.3282 99.9481
25 794.3282 99.9384
26 794.3282 99.9378
27 794.3282 99.9287
28 794.3282 99.9265
29 794.3282 99.9221
30 794.3282 99.9073
31 794.3282 99.9123
32 794.3282 99.9074
33 794.3282 99.8948
34 794.3282 99.8906
35 794.3282 99.8827
36 794.3282 99.8751
37 794.3282 99.8602
38 794.3282 99.8725
39 794.3282 99.8728
40 794.3282 99.8552
41 794.3282 99.8572
42 794.3282 99.8222
43 794.3282 99.8277
44 794.3282 99.8167
45 794.3282 99.8276
46 794.3282 99.7975
47 794.3282 99.7819
48 794.3282 99.8067
49 794.3282 99.7482
50 794.3282 99.8036
51 794.3282 99.6897
52 794.3282 99.7754
53 794.3282 99.7376
54 794.3282 99.6994
55 794.3282 99.7094
56 794.3282 99.7434
57 794.3282 99.7157
58 794.3282 99.7000
59 794.3282 99.7093
60 794.3282 99.7171
61 794.3282 99.6705
62 794.3282 99.6567
63 794.3282 99.6801
64 794.3282 99.6460
65 794.3282 99.6462
66 794.3282 99.7007
67 794.3282 99.6693
68 794.3282 99.6715
69 794.3282 99.6124
70 794.3282 99.6233
71 794.3282 99.6104
72 794.3282 99.6302
73 794.3282 99.5944
74 794.3282 99.5960
75 794.3282 99.5219
76 794.3282 99.5649
77 794.3282 99.5813
78 794.3282 99.6073
79 794.3282 99.5975
80 794.3282 99.5923
81 794.3282 99.6315
82 794.3282 99.5903
83 794.3282 99.5595
84 794.3282 99.5201
85 794.3282 99.5792
86 794.3282 99.5339
87 794.3282 99.5729
88 794.3282 99.4839
89 794.3282 99.5465
90 794.3282 99.5193
91 794.3282 99.5318
92 794.3282 99.5207
93 794.3282 99.5311
94 794.3282 99.5298
95 794.3282 99.4857
96 794.3282 99.4940
97 794.3282 99.4802
98 794.3282 99.5290
99 794.3282 99.5112

1 630.9573 99.9997
2 630.9573 99.9993
3 630.9573 99.9986
4 630.9573 99.9979
5 630.9573 99.9961
6 630.9573 99.9950
7 630.9573 99.9942
8 630.9573 99.9914
9 630.9573 99.9901
10 630.9573 99.9875
11 630.9573 99.9849
12 630.9573 99.9845
13 630.9573 99.9783
14 630.9573 99.9776
15 630.9573 99.9704
16 630.9573 99.9704
17 630.9573 99.9656
18 630.9573 99.9634
19 630.9573 99.9549
20 630.9573 99.9526
21 630.9573 99.9529
22 630.9573 99.9466
23 630.9573 99.9403
24 630.9573 99.9410
25 630.9573 99.9216
26 630.9573 99.9121
27 630.9573 99.9240
28 630.9573 99.9058
29 630.9573 99.8934
30 630.9573 99.8809
31 630.9573 99.8749
32 630.9573 99.8901
33 630.9573 99.8884
34 630.9573 99.8810
35 630.9573 99.8844
36 630.9573 99.8512
37 630.9573 99.8581
38 630.9573 99.8277
39 630.9573 99.8316
40 630.9573 99.8096
41 630.9573 99.7973
42 630.9573 99.8070
43 630.9573 99.8021
44 630.9573 99.7817
45 630.9573 99.7770
46 630.9573 99.7672
47 630.9573 99.7485
48 630.9573 99.7531
49 630.9573 99.7295
50 630.9573 99.7053
51 630.9573 99.6932
52 630.9573 99.6776
53 630.9573 99.6775
54 630.9573 99.6587
55 630.9573 99.6809
56 630.9573 99.6600
57 630.9573 99.6199
58 630.9573 99.6092
59 630.9573 99.6566
60 630.9573 99.6109
61 630.9573 99.5999
62 630.9573 99.5791
63 630.9573 99.5574
64 630.9573 99.5635
65 630.9573 99.5233
66 630.9573 99.5730
67 630.9573 99.5339
68 630.9573 99.4936
69 630.9573 99.5491
70 630.9573 99.5467
71 630.9573 99.5731
72 630.9573 99.5010
73 630.9573 99.5263
74 630.9573 99.5080
75 630.9573 99.4521
76 630.9573 99.5335
77 630.9573 99.5233
78 630.9573 99.5221
79 630.9573 99.4916
80 630.9573 99.4904
81 630.9573 99.4483
82 630.9573 99.4303
83 630.9573 99.5037
84 630.9573 99.4941
85 630.9573 99.4580
86 630.9573 99.4128
87 630.9573 99.4379
88 630.9573 99.4040
89 630.9573 99.4099
90 630.9573 99.3948
91 630.9573 99.3783
92 630.9573 99.3167
93 630.9573 99.4634
94 630.9573 99.4399
95 630.9573 99.3909
96 630.9573 99.4404
97 630.9573 99.3357
98 630.9573 99.3661
99 630.9573 99.3981

1 501.1872 99.9997
2 501.1872 99.9991
3 501.1872 99.9982
4 501.1872 99.9971
5 501.1872 99.9959
6 501.1872 99.9940
7 501.1872 99.9917
8 501.1872 99.9898
9 501.1872 99.9862
10 501.1872 99.9845
11 501.1872 99.9823
12 501.1872 99.9761
13 501.1872 99.9740
14 501.1872 99.9686
15 501.1872 99.9637
16 501.1872 99.9638
17 501.1872 99.9593
18 501.1872 99.9505
19 501.1872 99.9475
20 501.1872 99.9424
21 501.1872 99.9355
22 501.1872 99.9394
23 501.1872 99.9230
24 501.1872 99.9156
25 501.1872 99.9004
26 501.1872 99.9045
27 501.1872 99.8925
28 501.1872 99.8850
29 501.1872 99.8767
30 501.1872 99.8751
31 501.1872 99.8591
32 501.1872 99.8605
33 501.1872 99.8181
34 501.1872 99.8227
35 501.1872 99.8165
36 501.1872 99.8234
37 501.1872 99.8303
38 501.1872 99.8002
39 501.1872 99.7519
40 501.1872 99.7620
41 501.1872 99.7515
42 501.1872 99.7620
43 501.1872 99.7342
44 501.1872 99.7332
45 501.1872 99.6574
46 501.1872 99.7067
47 501.1872 99.7050
48 501.1872 99.6626
49 501.1872 99.6717
50 501.1872 99.6602
51 501.1872 99.6584
52 501.1872 99.6022
53 501.1872 99.5983
54 501.1872 99.5902
55 501.1872 99.5830
56 501.1872 99.5912
57 501.1872 99.5323
58 501.1872 99.5556
59 501.1872 99.4581
60 501.1872 99.5339
61 501.1872 99.5503
62 501.1872 99.5260
63 501.1872 99.4613
64 501.1872 99.4347
65 501.1872 99.4117
66 501.1872 99.3987
67 501.1872 99.4540
68 501.1872 99.4510
69 501.1872 99.4108
70 501.1872 99.3992
71 501.1872 99.4402
72 501.1872 99.4017
73 501.1872 99.4308
74 501.1872 99.3500
75 501.1872 99.3592
76 501.1872 99.3089
77 501.1872 99.3207
78 501.1872 99.3651
79 501.1872 99.3562
80 501.1872 99.3171
81 501.1872 99.3342
82 501.1872 99.2792
83 501.1872 99.2645
84 501.1872 99.3135
85 501.1872 99.2979
86 501.1872 99.2517
87 501.1872 99.2991
88 501.1872 99.2618
89 501.1872 99.3023
90 501.1872 99.3191
91 501.1872 99.2820
92 501.1872 99.1902
93 501.1872 99.2105
94 501.1872 99.2324
95 501.1872 99.2787
96 501.1872 99.2581
97 501.1872 99.2442
98 501.1872 99.1975
99 501.1872 99.1880

1 398.1072 99.9996
2 398.1072 99.9989
3 398.1072 99.9977
4 398.1072 99.9965
5 398.1072 99.9944
6 398.1072 99.9930
7 398.1072 99.9904
8 398.1072 99.9883
9 398.1072 99.9842
10 398.1072 99.9812
11 398.1072 99.9791
12 398.1072 99.9711
13 398.1072 99.9658
14 398.1072 99.9628
15 398.1072 99.9518
16 398.1072 99.9522
17 398.1072 99.9494
18 398.1072 99.9350
19 398.1072 99.9345
20 398.1072 99.9223
21 398.1072 99.9176
22 398.1072 99.9064
23 398.1072 99.9005
24 398.1072 99.8884
25 398.1072 99.8770
26 398.1072 99.8626
27 398.1072 99.8453
28 398.1072 99.8633
29 398.1072 99.8615
30 398.1072 99.8397
31 398.1072 99.8222
32 398.1072 99.8105
33 398.1072 99.7759
34 398.1072 99.8151
35 398.1072 99.7935
36 398.1072 99.7511
37 398.1072 99.7729
38 398.1072 99.7313
39 398.1072 99.7391
40 398.1072 99.7158
41 398.1072 99.6603
42 398.1072 99.6975
43 398.1072 99.6559
44 398.1072 99.6458
45 398.1072 99.6313
46 398.1072 99.5879
47 398.1072 99.5710
48 398.1072 99.5856
49 398.1072 99.5251
50 398.1072 99.5544
51 398.1072 99.5285
52 398.1072 99.4896
53 398.1072 99.5237
54 398.1072 99.5064
55 398.1072 99.5022
56 398.1072 99.4478
57 398.1072 99.4925
58 398.1072 99.4460
59 398.1072 99.4062
60 398.1072 99.3744
61 398.1072 99.3234
62 398.1072 99.3780
63 398.1072 99.3673
64 398.1072 99.3044
65 398.1072 99.3050
66 398.1072 99.3044
67 398.1072 99.3295
68 398.1072 99.3237
69 398.1072 99.3052
70 398.1072 99.2636
71 398.1072 99.2722
72 398.1072 99.2936
73 398.1072 99.1926
74 398.1072 99.1734
75 398.1072 99.1530
76 398.1072 99.2004
77 398.1072 99.1792
78 398.1072 99.1555
79 398.1072 99.1759
80 398.1072 99.2442
81 398.1072 99.1601
82 398.1072 99.1034
83 398.1072 99.1437
84 398.1072 99.0911
85 398.1072 99.0876
86 398.1072 99.1066
87 398.1072 99.1443
88 398.1072 99.1164
89 398.1072 99.1009
90 398.1072 99.0114
91 398.1072 99.0967
92 398.1072 99.0169
93 398.1072 99.0098
94 398.1072 99.1500
95 398.1072 99.0725
96 398.1072 99.1066
97 398.1072 99.0311
98 398.1072 99.0354
99 398.1072 99.0655

1 316.2278 99.9995
2 316.2278 99.9986
3 316.2278 99.9973
4 316.2278 99.9956
5 316.2278 99.9929
6 316.2278 99.9901
7 316.2278 99.9879
8 316.2278 99.9839
9 316.2278 99.9791
10 316.2278 99.9754
11 316.2278 99.9715
12 316.2278 99.9664
13 316.2278 99.9603
14 316.2278 99.9586
15 316.2278 99.9487
16 316.2278 99.9445
17 316.2278 99.9356
18 316.2278 99.9230
19 316.2278 99.9181
20 316.2278 99.9101
21 316.2278 99.8999
22 316.2278 99.8825
23 316.2278 99.8773
24 316.2278 99.8593
25 316.2278 99.8737
26 316.2278 99.8417
27 316.2278 99.8382
28 316.2278 99.8214
29 316.2278 99.8140
30 316.2278 99.8038
31 316.2278 99.7819
32 316.2278 99.7659
33 316.2278 99.7523
34 316.2278 99.7187
35 316.2278 99.7165
36 316.2278 99.6924
37 316.2278 99.6753
38 316.2278 99.6729
39 316.2278 99.6122
40 316.2278 99.6572
41 316.2278 99.6071
42 316.2278 99.5792
43 316.2278 99.5894
44 316.2278 99.5569
45 316.2278 99.5490
46 316.2278 99.4980
47 316.2278 99.5291
48 316.2278 99.4569
49 316.2278 99.4315
50 316.2278 99.3804
51 316.2278 99.4646
52 316.2278 99.3328
53 316.2278 99.3488
54 316.2278 99.3359
55 316.2278 99.3483
56 316.2278 99.3314
57 316.2278 99.3187
58 316.2278 99.2945
59 316.2278 99.2826
60 316.2278 99.2885
61 316.2278 99.2542
62 316.2278 99.2177
63 316.2278 99.1732
64 316.2278 99.1502
65 316.2278 99.1192
66 316.2278 99.0963
67 316.2278 99.0660
68 316.2278 99.1002
69 316.2278 99.0708
70 316.2278 99.1010
71 316.2278 99.0772
72 316.2278 98.9668
73 316.2278 99.0430
74 316.2278 99.0197
75 316.2278 99.0702
76 316.2278 98.9995
77 316.2278 98.9400
78 316.2278 98.9182
79 316.2278 98.8928
80 316.2278 98.9860
81 316.2278 98.9080
82 316.2278 98.9734
83 316.2278 98.8969
84 316.2278 98.8542
85 316.2278 98.9567
86 316.2278 98.8545
87 316.2278 98.8193
88 316.2278 98.8073
89 316.2278 98.8256
90 316.2278 98.8347
91 316.2278 98.7502
92 316.2278 98.8792
93 316.2278 98.7732
94 316.2278 98.8057
95 316.2278 98.7875
96 316.2278 98.7788
97 316.2278 98.8123
98 316.2278 98.7196
99 316.2278 98.6916

1 251.1886 99.9994
2 251.1886 99.9983
3 251.1886 99.9967
4 251.1886 99.9942
5 251.1886 99.9914
6 251.1886 99.9881
7 251.1886 99.9844
8 251.1886 99.9789
9 251.1886 99.9742
10 251.1886 99.9704
11 251.1886 99.9657
12 251.1886 99.9565
13 251.1886 99.9475
14 251.1886 99.9455
15 251.1886 99.9333
16 251.1886 99.9205
17 251.1886 99.9117
18 251.1886 99.9014
19 251.1886 99.8978
20 251.1886 99.8755
21 251.1886 99.8771
22 251.1886 99.8589
23 251.1886 99.8517
24 251.1886 99.8303
25 251.1886 99.8211
26 251.1886 99.7976
27 251.1886 99.7916
28 251.1886 99.7755
29 251.1886 99.7583
30 251.1886 99.7250
31 251.1886 99.7178
32 251.1886 99.6921
33 251.1886 99.6777
34 251.1886 99.6579
35 251.1886 99.6606
36 251.1886 99.6195
37 251.1886 99.6494
38 251.1886 99.6152
39 251.1886 99.5626
40 251.1886 99.5435
41 251.1886 99.5290
42 251.1886 99.4808
43 251.1886 99.4589
44 251.1886 99.4438
45 251.1886 99.4317
46 251.1886 99.4521
47 251.1886 99.3483
48 251.1886 99.3599
49 251.1886 99.2693
50 251.1886 99.3159
51 251.1886 99.2557
52 251.1886 99.1678
53 251.1886 99.2471
54 251.1886 99.2140
55 251.1886 99.0949
56 251.1886 99.1310
57 251.1886 99.0819
58 251.1886 99.0466
59 251.1886 99.1075
60 251.1886 99.0118
61 251.1886 99.0299
62 251.1886 98.9700
63 251.1886 98.8967
64 251.1886 98.9569
65 251.1886 98.9311
66 251.1886 98.8679
67 251.1886 98.8972
68 251.1886 98.8757
69 251.1886 98.9329
70 251.1886 98.8384
71 251.1886 98.8180
72 251.1886 98.8216
73 251.1886 98.8215
74 251.1886 98.7329
75 251.1886 98.8143
76 251.1886 98.7357
77 251.1886 98.7510
78 251.1886 98.7167
79 251.1886 98.7193
80 251.1886 98.7526
81 251.1886 98.6282
82 251.1886 98.5737
83 251.1886 98.5930
84 251.1886 98.6141
85 251.1886 98.5183
86 251.1886 98.6100
87 251.1886 98.5929
88 251.1886 98.6100
89 251.1886 98.6097
90 251.1886 98.4825
91 251.1886 98.5689
92 251.1886 98.4876
93 251.1886 98.5100
94 251.1886 98.5194
95 251.1886 98.5189
96 251.1886 98.4620
97 251.1886 98.4739
98 251.1886 98.3924
99 251.1886 98.3805

1 199.5262 99.9992
2 199.5262 99.9977
3 199.5262 99.9958
4 199.5262 99.9927
5 199.5262 99.9896
6 199.5262 99.9845
7 199.5262 99.9814
8 199.5262 99.9754
9 199.5262 99.9684
10 199.5262 99.9639
11 199.5262 99.9521
12 199.5262 99.9432
13 199.5262 99.9357
14 199.5262 99.9271
15 199.5262 99.9160
16 199.5262 99.9052
17 199.5262 99.8930
18 199.5262 99.8807
19 199.5262 99.8656
20 199.5262 99.8591
21 199.5262 99.8369
22 199.5262 99.8110
23 199.5262 99.8071
24 199.5262 99.7868
25 199.5262 99.7864
26 199.5262 99.7562
27 199.5262 99.7185
28 199.5262 99.7209
29 199.5262 99.7061
30 199.5262 99.6597
31 199.5262 99.6710
32 199.5262 99.6411
33 199.5262 99.5990
34 199.5262 99.5611
35 199.5262 99.5371
36 199.5262 99.5395
37 199.5262 99.4863
38 199.5262 99.4777
39 199.5262 99.4624
40 199.5262 99.4598
41 199.5262 99.4283
42 199.5262 99.3012
43 199.5262 99.2714
44 199.5262 99.3262
45 199.5262 99.2996
46 199.5262 99.1750
47 199.5262 99.1970
48 199.5262 99.2715
49 199.5262 99.0951
50 199.5262 99.0962
51 199.5262 99.0413
52 199.5262 99.0421
53 199.5262 99.0116
54 199.5262 98.9905
55 199.5262 98.9400
56 199.5262 98.8383
57 199.5262 98.9808
58 199.5262 98.8478
59 199.5262 98.7702
60 199.5262 98.9150
61 199.5262 98.7940
62 199.5262 98.7397
63 199.5262 98.8062
64 199.5262 98.7114
65 199.5262 98.6604
66 199.5262 98.6415
67 199.5262 98.5978
68 199.5262 98.4718
69 199.5262 98.6574
70 199.5262 98.5994
71 199.5262 98.4829
72 199.5262 98.4223
73 199.5262 98.5883
74 199.5262 98.4773
75 199.5262 98.3496
76 199.5262 98.3366
77 199.5262 98.4596
78 199.5262 98.3533
79 199.5262 98.2569
80 199.5262 98.2938
81 199.5262 98.2720
82 199.5262 98.3120
83 199.5262 98.2911
84 199.5262 98.1444
85 199.5262 98.1986
86 199.5262 98.2791
87 199.5262 98.2356
88 199.5262 98.1634
89 199.5262 98.2110
90 199.5262 98.1262
91 199.5262 98.1692
92 199.5262 98.1755
93 199.5262 98.2122
94 199.5262 98.1154
95 199.5262 98.1431
96 199.5262 98.0837
97 199.5262 98.0698
98 199.5262 98.0661
99 199.5262 98.0715

1 158.4893 99.9990
2 158.4893 99.9971
3 158.4893 99.9947
4 158.4893 99.9910
5 158.4893 99.9867
6 158.4893 99.9819
7 158.4893 99.9751
8 158.4893 99.9673
9 158.4893 99.9620
10 158.4893 99.9514
11 158.4893 99.9408
12 158.4893 99.9262
13 158.4893 99.9164
14 158.4893 99.9029
15 158.4893 99.8947
16 158.4893 99.8759
17 158.4893 99.8641
18 158.4893 99.8383
19 158.4893 99.8461
20 158.4893 99.8206
21 158.4893 99.7913
22 158.4893 99.7748
23 158.4893 99.7662
24 158.4893 99.7389
25 158.4893 99.7092
26 158.4893 99.6810
27 158.4893 99.6627
28 158.4893 99.6310
29 158.4893 99.6209
30 158.4893 99.5814
31 158.4893 99.5838
32 158.4893 99.5392
33 158.4893 99.5107
34 158.4893 99.4578
35 158.4893 99.4470
36 158.4893 99.4059
37 158.4893 99.3674
38 158.4893 99.3524
39 158.4893 99.3263
40 158.4893 99.3096
41 158.4893 99.2228
42 158.4893 99.1398
43 158.4893 99.1639
44 158.4893 99.1429
45 158.4893 99.1217
46 158.4893 99.0392
47 158.4893 99.0320
48 158.4893 99.0172
49 158.4893 98.9617
50 158.4893 98.8065
51 158.4893 98.7274
52 158.4893 98.7998
53 158.4893 98.7228
54 158.4893 98.7527
55 158.4893 98.7353
56 158.4893 98.5965
57 158.4893 98.4831
58 158.4893 98.5700
59 158.4893 98.4811
60 158.4893 98.5316
61 158.4893 98.5076
62 158.4893 98.4502
63 158.4893 98.4345
64 158.4893 98.4109
65 158.4893 98.3527
66 158.4893 98.3472
67 158.4893 98.2203
68 158.4893 98.2022
69 158.4893 98.2022
70 158.4893 98.1370
71 158.4893 98.1069
72 158.4893 98.0954
73 158.4893 98.0262
74 158.4893 98.1040
75 158.4893 98.0593
76 158.4893 97.9544
77 158.4893 97.9135
78 158.4893 97.8612
79 158.4893 97.8464
80 158.4893 97.9201
81 158.4893 97.8594
82 158.4893 97.9177
83 158.4893 97.8038
84 158.4893 97.7742
85 158.4893 97.7314
86 158.4893 97.7162
87 158.4893 97.7071
88 158.4893 97.7427
89 158.4893 97.6553
90 158.4893 97.6795
91 158.4893 97.6249
92 158.4893 97.6123
93 158.4893 97.6470
94 158.4893 97.6152
95 158.4893 97.5667
96 158.4893 97.5373
97 158.4893 97.5756
98 158.4893 97.6257
99 158.4893 97.3736

1 125.8925 99.9988
2 125.8925 99.9965
3 125.8925 99.9932
4 125.8925 99.9888
5 125.8925 99.9828
6 125.8925 99.9764
7 125.8925 99.9692
8 125.8925 99.9583
9 125.8925 99.9537
10 125.8925 99.9401
11 125.8925 99.9262
12 125.8925 99.9114
13 125.8925 99.8943
14 125.8925 99.8815
15 125.8925 99.8653
16 125.8925 99.8419
17 125.8925 99.8328
18 125.8925 99.7984
19 125.8925 99.7973
20 125.8925 99.7777
21 125.8925 99.7309
22 125.8925 99.7249
23 125.8925 99.6766
24 125.8925 99.6754
25 125.8925 99.6513
26 125.8925 99.5764
27 125.8925 99.6038
28 125.8925 99.5457
29 125.8925 99.5094
30 125.8925 99.4920
31 125.8925 99.4373
32 125.8925 99.4083
33 125.8925 99.3447
34 125.8925 99.3264
35 125.8925 99.3732
36 125.8925 99.2621
37 125.8925 99.2054
38 125.8925 99.1752
39 125.8925 99.1520
40 125.8925 99.1169
41 125.8925 99.0351
42 125.8925 98.9626
43 125.8925 99.0164
44 125.8925 98.9334
45 125.8925 98.7894
46 125.8925 98.8166
47 125.8925 98.7429
48 125.8925 98.7554
49 125.8925 98.6156
50 125.8925 98.5867
51 125.8925 98.5301
52 125.8925 98.4721
53 125.8925 98.4220
54 125.8925 98.3818
55 125.8925 98.1984
56 125.8925 98.1772
57 125.8925 98.2303
58 125.8925 98.2531
59 125.8925 98.1492
60 125.8925 98.0231
61 125.8925 98.0420
62 125.8925 98.1111
63 125.8925 97.9699
64 125.8925 97.9069
65 125.8925 97.8318
66 125.8925 97.8420
67 125.8925 97.7743
68 125.8925 97.6954
69 125.8925 97.7625
70 125.8925 97.6962
71 125.8925 97.5616
72 125.8925 97.6110
73 125.8925 97.5516
74 125.8925 97.5465
75 125.8925 97.5199
76 125.8925 97.3902
77 125.8925 97.3892
78 125.8925 97.4421
79 125.8925 97.3126
80 125.8925 97.4566
81 125.8925 97.3573
82 125.8925 97.3020
83 125.8925 97.3600
84 125.8925 97.2831
85 125.8925 97.2126
86 125.8925 97.0753
87 125.8925 97.2146
88 125.8925 97.1299
89 125.8925 97.1943
90 125.8925 97.0944
91 125.8925 97.0900
92 125.8925 97.0307
93 125.8925 96.9444
94 125.8925 97.0396
95 125.8925 97.0132
96 125.8925 96.9397
97 125.8925 96.9428
98 125.8925 96.9146
99 125.8925 96.8624

1 100.0 99.9984
2 100.0 99.9956
3 100.0 99.9915
4 100.0 99.9859
5 100.0 99.9784
6 100.0 99.9693
7 100.0 99.9607
8 100.0 99.9518
9 100.0 99.9383
10 100.0 99.9188
11 100.0 99.9080
12 100.0 99.8904
13 100.0 99.8760
14 100.0 99.8605
15 100.0 99.8282
16 100.0 99.8110
17 100.0 99.7882
18 100.0 99.7633
19 100.0 99.7298
20 100.0 99.7022
21 100.0 99.6844
22 100.0 99.6646
23 100.0 99.6070
24 100.0 99.5607
25 100.0 99.5354
26 100.0 99.5165
27 100.0 99.4516
28 100.0 99.4358
29 100.0 99.3607
30 100.0 99.3351
31 100.0 99.3181
32 100.0 99.2867
33 100.0 99.2031
34 100.0 99.1625
35 100.0 99.1117
36 100.0 99.0820
37 100.0 99.0164
38 100.0 98.9617
39 100.0 98.9531
40 100.0 98.8385
41 100.0 98.8284
42 100.0 98.6956
43 100.0 98.6590
44 100.0 98.5912
45 100.0 98.5643
46 100.0 98.3974
47 100.0 98.4772
48 100.0 98.3795
49 100.0 98.3221
50 100.0 98.2691
51 100.0 98.2033
52 100.0 98.0838
53 100.0 98.0067
54 100.0 97.9025
55 100.0 97.8449
56 100.0 97.8098
57 100.0 97.7456
58 100.0 97.8787
59 100.0 97.6572
60 100.0 97.5392
61 100.0 97.5254
62 100.0 97.5463
63 100.0 97.4663
64 100.0 97.2916
65 100.0 97.3796
66 100.0 97.2319
67 100.0 97.1432
68 100.0 97.0922
69 100.0 97.1159
70 100.0 97.0249
71 100.0 97.1906
72 100.0 96.9704
73 100.0 96.9303
74 100.0 96.7965
75 100.0 96.9565
76 100.0 96.7953
77 100.0 96.6408
78 100.0 96.8692
79 100.0 96.7098
80 100.0 96.6203
81 100.0 96.4962
82 100.0 96.5109
83 100.0 96.4962
84 100.0 96.4008
85 100.0 96.4177
86 100.0 96.5081
87 100.0 96.3553
88 100.0 96.3633
89 100.0 96.4265
90 100.0 96.3245
91 100.0 96.3027
92 100.0 96.2758
93 100.0 96.2793
94 100.0 96.2068
95 100.0 96.1786
96 100.0 96.2150
97 100.0 96.2425
98 100.0 96.0936
99 100.0 96.1275

1 79.4328 99.9980
2 79.4328 99.9944
3 79.4328 99.9889
4 79.4328 99.9829
5 79.4328 99.9739
6 79.4328 99.9649
7 79.4328 99.9510
8 79.4328 99.9390
9 79.4328 99.9240
10 79.4328 99.8981
11 79.4328 99.8834
12 79.4328 99.8615
13 79.4328 99.8422
14 79.4328 99.8162
15 79.4328 99.7978
16 79.4328 99.7615
17 79.4328 99.7329
18 79.4328 99.7062
19 79.4328 99.6636
20 79.4328 99.6439
21 79.4328 99.6110
22 79.4328 99.5561
23 79.4328 99.5064
24 79.4328 99.4884
25 79.4328 99.4339
26 79.4328 99.3921
27 79.4328 99.3123
28 79.4328 99.3176
29 79.4328 99.2496
30 79.4328 99.1948
31 79.4328 99.1613
32 79.4328 99.0754
33 79.4328 98.9768
34 79.4328 98.9150
35 79.4328 98.8815
36 79.4328 98.8086
37 79.4328 98.8107
38 79.4328 98.7456
39 79.4328 98.6904
40 79.4328 98.5489
41 79.4328 98.5318
42 79.4328 98.3919
43 79.4328 98.3060
44 79.4328 98.1706
45 79.4328 98.1272
46 79.4328 97.9867
47 79.4328 98.0179
48 79.4328 97.9941
49 79.4328 97.8540
50 79.4328 97.7882
51 79.4328 97.7157
52 79.4328 97.7057
53 79.4328 97.5075
54 79.4328 97.4613
55 79.4328 97.4450
56 79.4328 97.2584
57 79.4328 97.1443
58 79.4328 97.1540
59 79.4328 97.0716
60 79.4328 97.1181
61 79.4328 96.8593
62 79.4328 96.7881
63 79.4328 96.6551
64 79.4328 96.7536
65 79.4328 96.7535
66 79.4328 96.4651
67 79.4328 96.5463
68 79.4328 96.4886
69 79.4328 96.2667
70 79.4328 96.3743
71 79.4328 96.4723
72 79.4328 96.2509
73 79.4328 96.2234
74 79.4328 96.0393
75 79.4328 96.0823
76 79.4328 96.0930
77 79.4328 96.0302
78 79.4328 95.8614
79 79.4328 95.9610
80 79.4328 95.8688
81 79.4328 95.6437
82 79.4328 95.7887
83 79.4328 95.7638
84 79.4328 95.7250
85 79.4328 95.6342
86 79.4328 95.5991
87 79.4328 95.5797
88 79.4328 95.4572
89 79.4328 95.3696
90 79.4328 95.3080
91 79.4328 95.3134
92 79.4328 95.2905
93 79.4328 95.2067
94 79.4328 95.3049
95 79.4328 95.2539
96 79.4328 95.2754
97 79.4328 95.1893
98 79.4328 95.0930
99 79.4328 94.8370

1 63.0957 99.9976
2 63.0957 99.9932
3 63.0957 99.9866
4 63.0957 99.9781
5 63.0957 99.9664
6 63.0957 99.9535
7 63.0957 99.9376
8 63.0957 99.9216
9 63.0957 99.9021
10 63.0957 99.8813
11 63.0957 99.8525
12 63.0957 99.8269
13 63.0957 99.7950
14 63.0957 99.7687
15 63.0957 99.7403
16 63.0957 99.7044
17 63.0957 99.6632
18 63.0957 99.6125
19 63.0957 99.5788
20 63.0957 99.5354
21 63.0957 99.4814
22 63.0957 99.4298
23 63.0957 99.4024
24 63.0957 99.3526
25 63.0957 99.3002
26 63.0957 99.2186
27 63.0957 99.1639
28 63.0957 99.1146
29 63.0957 99.0663
30 63.0957 98.9645
31 63.0957 98.9225
32 63.0957 98.8583
33 63.0957 98.7632
34 63.0957 98.6767
35 63.0957 98.6786
36 63.0957 98.5017
37 63.0957 98.4140
38 63.0957 98.3819
39 63.0957 98.3013
40 63.0957 98.2064
41 63.0957 98.1350
42 63.0957 97.9937
43 63.0957 97.8387
44 63.0957 97.8135
45 63.0957 97.7591
46 63.0957 97.6830
47 63.0957 97.4698
48 63.0957 97.4834
49 63.0957 97.2504
50 63.0957 97.2242
51 63.0957 97.1550
52 63.0957 97.0000
53 63.0957 96.9240
54 63.0957 96.7722
55 63.0957 96.6575
56 63.0957 96.6588
57 63.0957 96.4209
58 63.0957 96.5226
59 63.0957 96.3183
60 63.0957 96.2332
61 63.0957 96.0380
62 63.0957 96.2114
63 63.0957 95.9100
64 63.0957 95.9235
65 63.0957 95.8846
66 63.0957 95.7578
67 63.0957 95.6773
68 63.0957 95.6280
69 63.0957 95.6097
70 63.0957 95.3679
71 63.0957 95.1328
72 63.0957 95.2544
73 63.0957 95.1909
74 63.0957 95.1464
75 63.0957 95.0112
76 63.0957 95.0587
77 63.0957 94.9694
78 63.0957 94.9682
79 63.0957 94.8387
80 63.0957 94.7708
81 63.0957 94.8042
82 63.0957 94.5320
83 63.0957 94.5744
84 63.0957 94.5869
85 63.0957 94.5722
86 63.0957 94.6594
87 63.0957 94.3613
88 63.0957 94.3662
89 63.0957 94.2037
90 63.0957 94.3383
91 63.0957 94.1888
92 63.0957 94.1513
93 63.0957 94.3374
94 63.0957 94.1502
95 63.0957 94.2005
96 63.0957 94.0449
97 63.0957 93.8689
98 63.0957 93.9146
99 63.0957 93.8268

1 50.1187 99.9969
2 50.1187 99.9917
3 50.1187 99.9834
4 50.1187 99.9721
5 50.1187 99.9588
6 50.1187 99.9418
7 50.1187 99.9218
8 50.1187 99.9003
9 50.1187 99.8757
10 50.1187 99.8486
11 50.1187 99.8188
12 50.1187 99.7874
13 50.1187 99.7380
14 50.1187 99.7151
15 50.1187 99.6595
16 50.1187 99.6245
17 50.1187 99.5823
18 50.1187 99.5230
19 50.1187 99.4853
20 50.1187 99.4134
21 50.1187 99.3665
22 50.1187 99.2987
23 50.1187 99.2365
24 50.1187 99.1746
25 50.1187 99.0939
26 50.1187 99.0148
27 50.1187 98.9534
28 50.1187 98.8777
29 50.1187 98.7952
30 50.1187 98.6966
31 50.1187 98.6484
32 50.1187 98.5502
33 50.1187 98.4446
34 50.1187 98.2687
35 50.1187 98.2692
36 50.1187 98.1285
37 50.1187 98.0745
38 50.1187 98.0108
39 50.1187 97.8285
40 50.1187 97.7901
41 50.1187 97.6178
42 50.1187 97.5236
43 50.1187 97.4321
44 50.1187 97.3115
45 50.1187 97.1992
46 50.1187 96.9573
47 50.1187 96.9827
48 50.1187 96.8618
49 50.1187 96.5396
50 50.1187 96.4456
51 50.1187 96.4365
52 50.1187 96.3042
53 50.1187 95.9824
54 50.1187 95.9318
55 50.1187 95.7661
56 50.1187 95.7858
57 50.1187 95.6641
58 50.1187 95.5002
59 50.1187 95.3608
60 50.1187 95.2582
61 50.1187 95.1443
62 50.1187 95.0576
63 50.1187 94.9540
64 50.1187 94.8155
65 50.1187 94.7991
66 50.1187 94.6089
67 50.1187 94.5227
68 50.1187 94.4272
69 50.1187 94.4128
70 50.1187 94.3211
71 50.1187 94.1211
72 50.1187 94.1394
73 50.1187 94.1368
74 50.1187 93.9469
75 50.1187 93.5773
76 50.1187 93.7317
77 50.1187 93.5655
78 50.1187 93.4177
79 50.1187 93.6619
80 50.1187 93.4564
81 50.1187 93.2360
82 50.1187 93.4125
83 50.1187 93.1813
84 50.1187 93.2330
85 50.1187 93.1595
86 50.1187 92.7837
87 50.1187 93.0068
88 50.1187 92.8412
89 50.1187 92.9150
90 50.1187 92.7942
91 50.1187 92.6792
92 50.1187 92.6528
93 50.1187 92.5709
94 50.1187 92.5225
95 50.1187 92.3661
96 50.1187 92.4672
97 50.1187 92.2666
98 50.1187 92.3555
99 50.1187 92.2100

1 39.8107 99.9960
2 39.8107 99.9889
3 39.8107 99.9785
4 39.8107 99.9635
5 39.8107 99.9461
6 39.8107 99.9253
7 39.8107 99.8997
8 39.8107 99.8712
9 39.8107 99.8407
10 39.8107 99.8083
11 39.8107 99.7690
12 39.8107 99.7271
13 39.8107 99.6922
14 39.8107 99.6389
15 39.8107 99.5772
16 39.8107 99.5225
17 39.8107 99.4668
18 39.8107 99.3953
19 39.8107 99.3602
20 39.8107 99.2613
21 39.8107 99.1721
22 39.8107 99.1162
23 39.8107 99.0290
24 39.8107 98.9543
25 39.8107 98.8529
26 39.8107 98.7500
27 39.8107 98.6480
28 39.8107 98.5889
29 39.8107 98.4994
30 39.8107 98.3708
31 39.8107 98.2972
32 39.8107 98.1151
33 39.8107 98.0377
34 39.8107 97.8961
35 39.8107 97.7804
36 39.8107 97.5450
37 39.8107 97.5117
38 39.8107 97.4309
39 39.8107 97.2379
40 39.8107 97.1826
41 39.8107 96.9414
42 39.8107 96.7508
43 39.8107 96.7040
44 39.8107 96.6369
45 39.8107 96.3392
46 39.8107 96.3443
47 39.8107 96.1057
48 39.8107 95.8118
49 39.8107 95.7449
50 39.8107 95.5549
51 39.8107 95.4875
52 39.8107 95.2440
53 39.8107 94.9209
54 39.8107 94.8472
55 39.8107 94.6661
56 39.8107 94.5723
57 39.8107 94.3947
58 39.8107 94.2108
59 39.8107 94.0717
60 39.8107 93.9073
61 39.8107 93.6977
62 39.8107 93.6083
63 39.8107 93.6057
64 39.8107 93.2662
65 39.8107 93.3459
66 39.8107 93.1943
67 39.8107 93.1178
68 39.8107 92.8963
69 39.8107 92.9685
70 39.8107 92.8390
71 39.8107 92.7734
72 39.8107 92.4597
73 39.8107 92.3041
74 39.8107 92.0523
75 39.8107 92.4278
76 39.8107 92.1112
77 39.8107 91.9189
78 39.8107 91.6212
79 39.8107 91.8809
80 39.8107 91.7030
81 39.8107 91.6343
82 39.8107 91.4459
83 39.8107 91.5961
84 39.8107 91.2391
85 39.8107 91.3304
86 39.8107 91.0918
87 39.8107 90.9267
88 39.8107 90.9859
89 39.8107 90.7116
90 39.8107 90.7537
91 39.8107 90.8025
92 39.8107 90.8541
93 39.8107 90.4380
94 39.8107 90.5959
95 39.8107 90.4670
96 39.8107 90.2969
97 39.8107 90.3552
98 39.8107 90.0941
99 39.8107 90.3440

1 31.6228 99.9952
2 31.6228 99.9863
3 31.6228 99.9739
4 31.6228 99.9564
5 31.6228 99.9350
6 31.6228 99.9075
7 31.6228 99.8785
8 31.6228 99.8466
9 31.6228 99.8017
10 31.6228 99.7597
11 31.6228 99.7086
12 31.6228 99.6528
13 31.6228 99.5907
14 31.6228 99.5393
15 31.6228 99.4783
16 31.6228 99.4001
17 31.6228 99.3256
18 31.6228 99.2580
19 31.6228 99.1566
20 31.6228 99.0790
21 31.6228 99.0010
22 31.6228 98.8709
23 31.6228 98.8166
24 31.6228 98.6870
25 31.6228 98.5468
26 31.6228 98.4568
27 31.6228 98.3906
28 31.6228 98.2076
29 31.6228 98.0864
30 31.6228 97.9759
31 31.6228 97.8742
32 31.6228 97.6584
33 31.6228 97.5826
34 31.6228 97.4390
35 31.6228 97.3082
36 31.6228 97.1534
37 31.6228 96.9246
38 31.6228 96.8116
39 31.6228 96.6241
40 31.6228 96.3687
41 31.6228 96.2580
42 31.6228 95.9888
43 31.6228 95.9461
44 31.6228 95.6314
45 31.6228 95.4577
46 31.6228 95.2752
47 31.6228 94.9310
48 31.6228 94.8095
49 31.6228 94.6767
50 31.6228 94.4725
51 31.6228 94.1409
52 31.6228 93.9422
53 31.6228 93.7578
54 31.6228 93.5554
55 31.6228 93.2127
56 31.6228 93.1063
57 31.6228 93.1251
58 31.6228 92.5782
59 31.6228 92.6823
60 31.6228 92.5799
61 31.6228 92.3459
62 31.6228 92.1147
63 31.6228 92.2501
64 31.6228 91.7112
65 31.6228 91.6367
66 31.6228 91.4847
67 31.6228 91.2728
68 31.6228 91.3701
69 31.6228 91.0506
70 31.6228 90.9369
71 31.6228 90.7725
72 31.6228 90.4377
73 31.6228 90.4152
74 31.6228 90.0929
75 31.6228 90.1505
76 31.6228 89.8785
77 31.6228 89.9633
78 31.6228 89.9895
79 31.6228 89.7072
80 31.6228 89.3834
81 31.6228 89.3133
82 31.6228 89.4360
83 31.6228 89.4587
84 31.6228 89.1071
85 31.6228 88.8424
86 31.6228 89.3215
87 31.6228 88.4635
88 31.6228 88.6842
89 31.6228 88.5281
90 31.6228 88.5184
91 31.6228 88.4926
92 31.6228 87.8945
93 31.6228 88.3080
94 31.6228 88.1266
95 31.6228 88.0652
96 31.6228 88.0297
97 31.6228 87.8768
98 31.6228 87.7439
99 31.6228 87.6185

1 25.1189 99.9940
2 25.1189 99.9834
3 25.1189 99.9680
4 25.1189 99.9460
5 25.1189 99.9188
6 25.1189 99.8865
7 25.1189 99.8462
8 25.1189 99.8049
9 25.1189 99.7516
10 25.1189 99.6954
11 25.1189 99.6439
12 25.1189 99.5841
13 25.1189 99.5082
14 25.1189 99.4458
15 25.1189 99.3614
16 25.1189 99.2680
17 25.1189 99.1854
18 25.1189 99.0974
19 25.1189 98.9737
20 25.1189 98.8734
21 25.1189 98.7403
22 25.1189 98.6190
23 25.1189 98.5259
24 25.1189 98.3873
25 25.1189 98.2640
26 25.1189 98.1179
27 25.1189 97.9386
28 25.1189 97.8430
29 25.1189 97.5848
30 25.1189 97.4655
31 25.1189 97.3402
32 25.1189 97.1716
33 25.1189 96.9113
34 25.1189 96.6828
35 25.1189 96.6695
36 25.1189 96.4836
37 25.1189 96.2792
38 25.1189 95.9843
39 25.1189 95.8130
40 25.1189 95.5680
41 25.1189 95.4314
42 25.1189 95.1970
43 25.1189 94.9940
44 25.1189 94.7070
45 25.1189 94.3266
46 25.1189 94.1680
47 25.1189 93.9453
48 25.1189 93.5250
49 25.1189 93.3093
50 25.1189 93.0837
51 25.1189 92.8270
52 25.1189 92.7456
53 25.1189 92.4260
54 25.1189 92.0432
55 25.1189 91.6982
56 25.1189 91.5941
57 25.1189 91.4323
58 25.1189 91.1889
59 25.1189 90.8059
60 25.1189 90.7240
61 25.1189 90.3530
62 25.1189 90.2765
63 25.1189 90.0918
64 25.1189 89.9550
65 25.1189 89.7959
66 25.1189 89.5253
67 25.1189 89.1683
68 25.1189 88.9964
69 25.1189 89.1481
70 25.1189 88.9745
71 25.1189 88.4581
72 25.1189 88.6904
73 25.1189 88.2290
74 25.1189 88.2433
75 25.1189 87.9908
76 25.1189 87.5900
77 25.1189 87.6941
78 25.1189 87.3747
79 25.1189 87.3716
80 25.1189 87.4128
81 25.1189 87.0148
82 25.1189 86.8748
83 25.1189 86.8486
84 25.1189 86.6757
85 25.1189 86.4765
86 25.1189 86.3793
87 25.1189 86.4523
88 25.1189 86.0608
89 25.1189 86.1366
90 25.1189 85.7589
91 25.1189 85.5482
92 25.1189 85.8267
93 25.1189 85.5487
94 25.1189 85.3496
95 25.1189 85.4735
96 25.1189 85.1056
97 25.1189 85.1934
98 25.1189 84.7607
99 25.1189 85.0278

1 19.9526 99.9921
2 19.9526 99.9783
3 19.9526 99.9566
4 19.9526 99.9279
5 19.9526 99.8943
6 19.9526 99.8510
7 19.9526 99.8018
8 19.9526 99.7439
9 19.9526 99.6879
10 19.9526 99.6190
11 19.9526 99.5414
12 19.9526 99.4586
13 19.9526 99.3657
14 19.9526 99.2520
15 19.9526 99.1748
16 19.9526 99.0490
17 19.9526 98.9104
18 19.9526 98.7848
19 19.9526 98.6541
20 19.9526 98.5194
21 19.9526 98.3815
22 19.9526 98.2325
23 19.9526 98.0559
24 19.9526 97.8965
25 19.9526 97.7013
26 19.9526 97.5279
27 19.9526 97.3360
28 19.9526 97.1214
29 19.9526 96.9768
30 19.9526 96.8361
31 19.9526 96.5104
32 19.9526 96.3067
33 19.9526 96.0811
34 19.9526 95.8517
35 19.9526 95.6087
36 19.9526 95.4019
37 19.9526 95.0946
38 19.9526 94.7891
39 19.9526 94.4294
40 19.9526 94.3966
41 19.9526 94.0533
42 19.9526 93.7380
43 19.9526 93.3015
44 19.9526 93.1264
45 19.9526 92.8628
46 19.9526 92.2560
47 19.9526 92.1246
48 19.9526 91.7478
49 19.9526 91.5285
50 19.9526 91.0772
51 19.9526 90.6657
52 19.9526 90.4816
53 19.9526 89.9502
54 19.9526 89.7853
55 19.9526 89.5604
56 19.9526 89.1617
57 19.9526 88.8729
58 19.9526 88.6719
59 19.9526 88.2383
60 19.9526 87.6368
61 19.9526 87.6013
62 19.9526 87.4055
63 19.9526 87.1685
64 19.9526 86.5798
65 19.9526 86.8636
66 19.9526 86.1616
67 19.9526 86.1635
68 19.9526 85.9294
69 19.9526 85.5060
70 19.9526 85.2604
71 19.9526 85.0312
72 19.9526 85.0109
73 19.9526 84.6339
74 19.9526 84.2380
75 19.9526 84.3874
76 19.9526 84.2832
77 19.9526 84.2281
78 19.9526 83.6164
79 19.9526 83.6768
80 19.9526 83.3230
81 19.9526 83.1424
82 19.9526 82.9696
83 19.9526 82.7712
84 19.9526 82.6993
85 19.9526 82.4056
86 19.9526 82.1633
87 19.9526 82.2699
88 19.9526 82.2236
89 19.9526 81.4858
90 19.9526 81.6249
91 19.9526 81.2825
92 19.9526 81.1094
93 19.9526 81.0159
94 19.9526 81.0265
95 19.9526 80.9113
96 19.9526 80.8244
97 19.9526 80.3266
98 19.9526 80.1632
99 19.9526 80.3635

1 15.8489 99.9902
2 15.8489 99.9725
3 15.8489 99.9469
4 15.8489 99.9118
5 15.8489 99.8684
6 15.8489 99.8164
7 15.8489 99.7503
8 15.8489 99.6863
9 15.8489 99.6018
10 15.8489 99.5074
11 15.8489 99.4233
12 15.8489 99.3204
13 15.8489 99.1804
14 15.8489 99.0805
15 15.8489 98.9529
16 15.8489 98.8168
17 15.8489 98.6608
18 15.8489 98.5067
19 15.8489 98.3422
20 15.8489 98.1653
21 15.8489 97.9671
22 15.8489 97.7832
23 15.8489 97.5834
24 15.8489 97.4145
25 15.8489 97.1339
26 15.8489 96.9501
27 15.8489 96.6727
28 15.8489 96.4706
29 15.8489 96.2254
30 15.8489 95.8803
31 15.8489 95.6248
32 15.8489 95.3778
33 15.8489 95.0985
34 15.8489 94.8068
35 15.8489 94.5104
36 15.8489 94.2431
37 15.8489 93.8711
38 15.8489 93.5026
39 15.8489 93.0149
40 15.8489 92.7825
41 15.8489 92.3487
42 15.8489 92.1995
43 15.8489 91.6285
44 15.8489 91.2394
45 15.8489 90.9183
46 15.8489 90.4945
47 15.8489 89.9260
48 15.8489 89.8388
49 15.8489 89.1243
50 15.8489 88.6800
51 15.8489 88.3158
52 15.8489 87.8057
53 15.8489 87.5707
54 15.8489 86.8933
55 15.8489 86.7053
56 15.8489 86.4816
57 15.8489 86.0649
58 15.8489 85.9024
59 15.8489 85.1175
60 15.8489 85.1009
61 15.8489 84.5046
62 15.8489 84.2860
63 15.8489 83.9850
64 15.8489 83.5249
65 15.8489 83.1787
66 15.8489 83.0658
67 15.8489 82.3753
68 15.8489 82.5479
69 15.8489 82.2454
70 15.8489 81.6823
71 15.8489 81.3715
72 15.8489 81.2467
73 15.8489 80.9035
74 15.8489 80.6450
75 15.8489 80.1263
76 15.8489 80.1855
77 15.8489 79.7396
78 15.8489 79.7802
79 15.8489 79.5531
80 15.8489 79.1092
81 15.8489 78.6329
82 15.8489 79.0145
83 15.8489 78.4117
84 15.8489 78.4619
85 15.8489 78.2037
86 15.8489 78.1629
87 15.8489 77.5839
88 15.8489 77.9006
89 15.8489 77.1506
90 15.8489 76.7294
91 15.8489 76.5919
92 15.8489 76.4566
93 15.8489 76.4644
94 15.8489 76.0654
95 15.8489 76.0732
96 15.8489 76.1355
97 15.8489 75.7007
98 15.8489 75.4301
99 15.8489 75.1820

1 12.5893 99.9880
2 12.5893 99.9663
3 12.5893 99.9333
4 12.5893 99.8915
5 12.5893 99.8385
6 12.5893 99.7722
7 12.5893 99.6973
8 12.5893 99.6136
9 12.5893 99.5029
10 12.5893 99.4010
11 12.5893 99.2891
12 12.5893 99.1716
13 12.5893 99.0067
14 12.5893 98.8695
15 12.5893 98.7113
16 12.5893 98.5312
17 12.5893 98.3483
18 12.5893 98.1587
19 12.5893 97.9294
20 12.5893 97.7422
21 12.5893 97.5072
22 12.5893 97.2715
23 12.5893 97.0000
24 12.5893 96.7817
25 12.5893 96.4584
26 12.5893 96.1921
27 12.5893 95.9631
28 12.5893 95.7022
29 12.5893 95.3355
30 12.5893 94.9422
31 12.5893 94.6478
32 12.5893 94.3493
33 12.5893 93.9583
34 12.5893 93.6073
35 12.5893 93.2073
36 12.5893 92.8163
37 12.5893 92.3020
38 12.5893 91.9112
39 12.5893 91.6393
40 12.5893 91.1045
41 12.5893 90.7604
42 12.5893 90.4599
43 12.5893 89.6763
44 12.5893 89.3167
45 12.5893 88.7061
46 12.5893 88.1146
47 12.5893 87.9265
48 12.5893 87.1710
49 12.5893 86.6617
50 12.5893 86.4213
51 12.5893 85.9325
52 12.5893 85.1200
53 12.5893 84.4126
54 12.5893 84.1434
55 12.5893 83.6127
56 12.5893 83.0389
57 12.5893 82.6968
58 12.5893 82.2275
59 12.5893 82.0088
60 12.5893 81.4157
61 12.5893 81.2377
62 12.5893 80.6007
63 12.5893 80.1823
64 12.5893 79.5210
65 12.5893 79.4745
66 12.5893 79.0464
67 12.5893 78.3526
68 12.5893 78.4310
69 12.5893 77.6990
70 12.5893 77.8654
71 12.5893 76.8989
72 12.5893 76.5738
73 12.5893 76.4031
74 12.5893 76.3007
75 12.5893 76.0333
76 12.5893 75.3269
77 12.5893 75.3400
78 12.5893 74.9887
79 12.5893 74.3948
80 12.5893 74.3474
81 12.5893 74.1830
82 12.5893 73.3793
83 12.5893 73.1540
84 12.5893 73.1227
85 12.5893 73.1198
86 12.5893 72.9333
87 12.5893 72.2777
88 12.5893 72.0135
89 12.5893 72.0272
90 12.5893 71.8896
91 12.5893 71.4236
92 12.5893 71.6593
93 12.5893 71.0415
94 12.5893 71.0216
95 12.5893 70.5973
96 12.5893 70.3198
97 12.5893 70.1314
98 12.5893 69.6433
99 12.5893 69.6896

1 10.0 99.9841
2 10.0 99.9562
3 10.0 99.9145
4 10.0 99.8585
5 10.0 99.7879
6 10.0 99.7032
7 10.0 99.6097
8 10.0 99.4937
9 10.0 99.3652
10 10.0 99.2311
11 10.0 99.0788
12 10.0 98.9203
13 10.0 98.7234
14 10.0 98.5241
15 10.0 98.3478
16 10.0 98.0972
17 10.0 97.8661
18 10.0 97.6050
19 10.0 97.3885
20 10.0 97.0688
21 10.0 96.7821
22 10.0 96.3971
23 10.0 96.1765
24 10.0 95.8034
25 10.0 95.4187
26 10.0 95.0946
27 10.0 94.6673
28 10.0 94.2013
29 10.0 93.9411
30 10.0 93.5079
31 10.0 93.0447
32 10.0 92.5067
33 10.0 92.2692
34 10.0 91.5797
35 10.0 91.1354
36 10.0 90.7274
37 10.0 90.2824
38 10.0 89.6578
39 10.0 89.1016
40 10.0 88.4832
41 10.0 87.7797
42 10.0 87.1863
43 10.0 86.6031
44 10.0 86.0740
45 10.0 85.5337
46 10.0 84.8389
47 10.0 84.0734
48 10.0 83.3073
49 10.0 82.7414
50 10.0 82.1951
51 10.0 81.3550
52 10.0 80.9195
53 10.0 80.0517
54 10.0 79.2771
55 10.0 78.8343
56 10.0 78.2047
57 10.0 77.6486
58 10.0 76.7123
59 10.0 76.5282
60 10.0 75.7004
61 10.0 75.2438
62 10.0 74.8132
63 10.0 74.4104
64 10.0 73.7075
65 10.0 72.9595
66 10.0 72.8652
67 10.0 72.2116
68 10.0 71.7447
69 10.0 71.1920
70 10.0 70.5437
71 10.0 70.4058
72 10.0 70.0409
73 10.0 69.4811
74 10.0 69.1734
75 10.0 68.7180
76 10.0 68.1313
77 10.0 68.1384
78 10.0 67.4043
79 10.0 67.1252
80 10.0 66.5244
81 10.0 65.8938
82 10.0 65.7242
83 10.0 65.3524
84 10.0 65.2431
85 10.0 65.1383
86 10.0 64.8118
87 10.0 64.2934
88 10.0 63.5862
89 10.0 63.4755
90 10.0 62.9702
91 10.0 62.8369
92 10.0 62.4991
93 10.0 62.1718
94 10.0 61.9535
95 10.0 61.1009
96 10.0 61.6396
97 10.0 61.2747
98 10.0 60.7332
99 10.0 61.0071

1 7.9433 99.9803
2 7.9433 99.9451
3 7.9433 99.8935
4 7.9433 99.8240
5 7.9433 99.7378
6 7.9433 99.6300
7 7.9433 99.5102
8 7.9433 99.3732
9 7.9433 99.2152
10 7.9433 99.0278
11 7.9433 98.8455
12 7.9433 98.6261
13 7.9433 98.4079
14 7.9433 98.1452
15 7.9433 97.9008
16 7.9433 97.5996
17 7.9433 97.3101
18 7.9433 97.0274
19 7.9433 96.6860
20 7.9433 96.3363
21 7.9433 95.9976
22 7.9433 95.5097
23 7.9433 95.2055
24 7.9433 94.7030
25 7.9433 94.2147
26 7.9433 93.7930
27 7.9433 93.3313
28 7.9433 92.7593
29 7.9433 92.4290
30 7.9433 91.8441
31 7.9433 91.3546
32 7.9433 90.6961
33 7.9433 90.2066
34 7.9433 89.5148
35 7.9433 88.9686
36 7.9433 88.2688
37 7.9433 87.7128
38 7.9433 86.9231
39 7.9433 86.4793
40 7.9433 85.6106
41 7.9433 84.7962
42 7.9433 84.3118
43 7.9433 83.3761
44 7.9433 82.6936
45 7.9433 81.6958
46 7.9433 80.9423
47 7.9433 80.3408
48 7.9433 79.5034
49 7.9433 78.4113
50 7.9433 77.2854
51 7.9433 76.8831
52 7.9433 75.9389
53 7.9433 74.8356
54 7.9433 74.3724
55 7.9433 73.9193
56 7.9433 72.7731
57 7.9433 72.4172
58 7.9433 71.4348
59 7.9433 70.3139
60 7.9433 70.1477
61 7.9433 69.3968
62 7.9433 68.3135
63 7.9433 67.5183
64 7.9433 67.0288
65 7.9433 66.3829
66 7.9433 65.7480
67 7.9433 65.4940
68 7.9433 64.9434
69 7.9433 64.0120
70 7.9433 62.8692
71 7.9433 62.2903
72 7.9433 61.9473
73 7.9433 62.0673
74 7.9433 61.6884
75 7.9433 60.6837
76 7.9433 60.0677
77 7.9433 59.4601
78 7.9433 59.2500
79 7.9433 58.9568
80 7.9433 58.5640
81 7.9433 58.0798
82 7.9433 56.9040
83 7.9433 57.0581
84 7.9433 56.5008
85 7.9433 56.3238
86 7.9433 55.5748
87 7.9433 55.3428
88 7.9433 55.1858
89 7.9433 54.3760
90 7.9433 54.1206
91 7.9433 53.8770
92 7.9433 53.3433
93 7.9433 52.7298
94 7.9433 52.0771
95 7.9433 52.0744
96 7.9433 52.2232
97 7.9433 51.2425
98 7.9433 51.0253
99 7.9433 50.9752

1 6.3096 99.9775
2 6.3096 99.9373
3 6.3096 99.8778
4 6.3096 99.7982
5 6.3096 99.7005
6 6.3096 99.5784
7 6.3096 99.4381
8 6.3096 99.2812
9 6.3096 99.1053
10 6.3096 98.9004
11 6.3096 98.6828
12 6.3096 98.4483
13 6.3096 98.1853
14 6.3096 97.9084
15 6.3096 97.6271
16 6.3096 97.2698
17 6.3096 96.9366
18 6.3096 96.5629
19 6.3096 96.1874
20 6.3096 95.7733
21 6.3096 95.3577
22 6.3096 94.9971
23 6.3096 94.4805
24 6.3096 94.0087
25 6.3096 93.5237
26 6.3096 92.9293
27 6.3096 92.4159
28 6.3096 91.9345
29 6.3096 91.2905
30 6.3096 90.6913
31 6.3096 90.2212
32 6.3096 89.4145
33 6.3096 88.7338
34 6.3096 88.2186
35 6.3096 87.2604
36 6.3096 86.7651
37 6.3096 86.0047
38 6.3096 85.1043
39 6.3096 84.3324
40 6.3096 83.4951
41 6.3096 82.7506
42 6.3096 81.7411
43 6.3096 81.1941
44 6.3096 80.2323
45 6.3096 79.3984
46 6.3096 78.1805
47 6.3096 77.7973
48 6.3096 76.5295
49 6.3096 75.7247
50 6.3096 74.6189
51 6.3096 73.8568
52 6.3096 72.6517
53 6.3096 72.0180
54 6.3096 70.5655
55 6.3096 69.8328
56 6.3096 69.2730
57 6.3096 68.2291
58 6.3096 67.0641
59 6.3096 66.2346
60 6.3096 65.4927
61 6.3096 64.5348
62 6.3096 63.2583
63 6.3096 63.2029
64 6.3096 62.5024
65 6.3096 61.4928
66 6.3096 61.1297
67 6.3096 59.9760
68 6.3096 59.7296
69 6.3096 58.8153
70 6.3096 58.1298
71 6.3096 57.6278
72 6.3096 56.6721
73 6.3096 56.3466
74 6.3096 55.7270
75 6.3096 55.4505
76 6.3096 54.7011
77 6.3096 53.9037
78 6.3096 53.4110
79 6.3096 52.9533
80 6.3096 52.5555
81 6.3096 52.1000
82 6.3096 51.3784
83 6.3096 50.8125
84 6.3096 50.0079
85 6.3096 49.4494
86 6.3096 49.4053
87 6.3096 48.8973
88 6.3096 48.4475
89 6.3096 48.3073
90 6.3096 47.5847
91 6.3096 47.2835
92 6.3096 46.5714
93 6.3096 46.1427
94 6.3096 45.7299
95 6.3096 45.1410
96 6.3096 44.6224
97 6.3096 44.8311
98 6.3096 44.2019
99 6.3096 43.3425

1 5.0119 99.9739
2 5.0119 99.9272
3 5.0119 99.8571
4 5.0119 99.7657
5 5.0119 99.6472
6 5.0119 99.5071
7 5.0119 99.3476
8 5.0119 99.1637
9 5.0119 98.9505
10 5.0119 98.7039
11 5.0119 98.4618
12 5.0119 98.1607
13 5.0119 97.9028
14 5.0119 97.5393
15 5.0119 97.1736
16 5.0119 96.8473
17 5.0119 96.4420
18 5.0119 96.0840
19 5.0119 95.5873
20 5.0119 95.1729
21 5.0119 94.6664
22 5.0119 94.1235
23 5.0119 93.5445
24 5.0119 93.0337
25 5.0119 92.4839
26 5.0119 91.9736
27 5.0119 91.2554
28 5.0119 90.7078
29 5.0119 89.8289
30 5.0119 89.2910
31 5.0119 88.5621
32 5.0119 87.7900
33 5.0119 87.2019
34 5.0119 86.3588
35 5.0119 85.4596
36 5.0119 84.6048
37 5.0119 83.9169
38 5.0119 82.9037
39 5.0119 82.1220
40 5.0119 81.2985
41 5.0119 80.5802
42 5.0119 79.4381
43 5.0119 78.3860
44 5.0119 77.9236
45 5.0119 76.6145
46 5.0119 75.6928
47 5.0119 74.8295
48 5.0119 73.2833
49 5.0119 72.3962
50 5.0119 71.4692
51 5.0119 70.2767
52 5.0119 69.0152
53 5.0119 67.9669
54 5.0119 67.4228
55 5.0119 65.5965
56 5.0119 65.6476
57 5.0119 64.1072
58 5.0119 63.4552
59 5.0119 62.2555
60 5.0119 61.5875
61 5.0119 60.2797
62 5.0119 60.2046
63 5.0119 59.3457
64 5.0119 58.5086
65 5.0119 57.9338
66 5.0119 57.3505
67 5.0119 55.8807
68 5.0119 55.8414
69 5.0119 54.7618
70 5.0119 54.0676
71 5.0119 53.8550
72 5.0119 52.8210
73 5.0119 52.1934
74 5.0119 51.8795
75 5.0119 50.9689
76 5.0119 50.1285
77 5.0119 50.1585
78 5.0119 49.7244
79 5.0119 48.9363
80 5.0119 48.4783
81 5.0119 47.8735
82 5.0119 47.3090
83 5.0119 46.1156
84 5.0119 46.1288
85 5.0119 46.1842
86 5.0119 45.3184
87 5.0119 44.3126
88 5.0119 44.0657
89 5.0119 43.5679
90 5.0119 43.2828
91 5.0119 42.7314
92 5.0119 42.0993
93 5.0119 42.1784
94 5.0119 41.6151
95 5.0119 41.5136
96 5.0119 40.3965
97 5.0119 41.0845
98 5.0119 39.9814
99 5.0119 39.4635

1 3.9811 99.9606
2 3.9811 99.8906
3 3.9811 99.7867
4 3.9811 99.6468
5 3.9811 99.4716
6 3.9811 99.2608
7 3.9811 99.0143
8 3.9811 98.7472
9 3.9811 98.4382
10 3.9811 98.0763
11 3.9811 97.7027
12 3.9811 97.2999
13 3.9811 96.8242
14 3.9811 96.3623
15 3.9811 95.8390
16 3.9811 95.2446
17 3.9811 94.7063
18 3.9811 94.0703
19 3.9811 93.4866
20 3.9811 92.7544
21 3.9811 92.1157
22 3.9811 91.3337
23 3.9811 90.5193
24 3.9811 89.7204
25 3.9811 88.9748
26 3.9811 88.1102
27 3.9811 87.2627
28 3.9811 86.2983
29 3.9811 85.3243
30 3.9811 84.2484
31 3.9811 83.3649
32 3.9811 82.2913
33 3.9811 81.3146
34 3.9811 80.2502
35 3.9811 79.1748
36 3.9811 78.1176
37 3.9811 76.8894
38 3.9811 75.8800
39 3.9811 74.5850
40 3.9811 73.5044
41 3.9811 72.0767
42 3.9811 70.8424
43 3.9811 69.6949
44 3.9811 68.2548
45 3.9811 67.1136
46 3.9811 65.5510
47 3.9811 64.0311
48 3.9811 63.0171
49 3.9811 61.5045
50 3.9811 60.2651
51 3.9811 58.9376
52 3.9811 57.5881
53 3.9811 56.6390
54 3.9811 54.9417
55 3.9811 54.2460
56 3.9811 53.0822
57 3.9811 51.8911
58 3.9811 51.2762
59 3.9811 49.5121
60 3.9811 48.6283
61 3.9811 47.6316
62 3.9811 46.4258
63 3.9811 45.4296
64 3.9811 44.9544
65 3.9811 44.3100
66 3.9811 43.2572
67 3.9811 42.0760
68 3.9811 41.7512
69 3.9811 40.6013
70 3.9811 40.1159
71 3.9811 39.8481
72 3.9811 38.3833
73 3.9811 38.0805
74 3.9811 37.1681
75 3.9811 36.6599
76 3.9811 36.0092
77 3.9811 35.5670
78 3.9811 34.7274
79 3.9811 33.7556
80 3.9811 34.1291
81 3.9811 32.9204
82 3.9811 32.5459
83 3.9811 31.9213
84 3.9811 31.5539
85 3.9811 30.9032
86 3.9811 30.8824
87 3.9811 30.3036
88 3.9811 29.1199
89 3.9811 29.5072
90 3.9811 28.6562
91 3.9811 28.2472
92 3.9811 27.8159
93 3.9811 27.7779
94 3.9811 26.7939
95 3.9811 26.7004
96 3.9811 26.5166
97 3.9811 26.4948
98 3.9811 25.3177
99 3.9811 25.4632

1 3.1623 99.9604
2 3.1623 99.8910
3 3.1623 99.7860
4 3.1623 99.6444
5 3.1623 99.4732
6 3.1623 99.2589
7 3.1623 99.0188
8 3.1623 98.7407
9 3.1623 98.4317
10 3.1623 98.0819
11 3.1623 97.6932
12 3.1623 97.2957
13 3.1623 96.8262
14 3.1623 96.3306
15 3.1623 95.8354
16 3.1623 95.3584
17 3.1623 94.7350
18 3.1623 94.1069
19 3.1623 93.4478
20 3.1623 92.7812
21 3.1623 92.0503
22 3.1623 91.3998
23 3.1623 90.4821
24 3.1623 89.8217
25 3.1623 89.0636
26 3.1623 88.0790
27 3.1623 87.1797
28 3.1623 86.1538
29 3.1623 85.3293
30 3.1623 84.2589
31 3.1623 83.5405
32 3.1623 82.3278
33 3.1623 81.3319
34 3.1623 80.0783
35 3.1623 79.3470
36 3.1623 78.0690
37 3.1623 76.7976
38 3.1623 75.6755
39 3.1623 74.5801
40 3.1623 73.2209
41 3.1623 71.9237
42 3.1623 70.7817
43 3.1623 69.6396
44 3.1623 68.3466
45 3.1623 67.0349
46 3.1623 65.7044
47 3.1623 64.1079
48 3.1623 63.1577
49 3.1623 61.7944
50 3.1623 60.0802
51 3.1623 58.9403
52 3.1623 57.5241
53 3.1623 56.0830
54 3.1623 55.3487
55 3.1623 54.2022
56 3.1623 52.6824
57 3.1623 51.3709
58 3.1623 50.4254
59 3.1623 49.4786
60 3.1623 48.1559
61 3.1623 47.5229
62 3.1623 46.5519
63 3.1623 45.8765
64 3.1623 44.7804
65 3.1623 43.8870
66 3.1623 43.4257
67 3.1623 42.6892
68 3.1623 41.7629
69 3.1623 40.7932
70 3.1623 40.1207
71 3.1623 39.2910
72 3.1623 38.5029
73 3.1623 37.9707
74 3.1623 37.1891
75 3.1623 36.6487
76 3.1623 35.7747
77 3.1623 35.1956
78 3.1623 34.8638
79 3.1623 34.1843
80 3.1623 33.4694
81 3.1623 32.9964
82 3.1623 31.9891
83 3.1623 31.9390
84 3.1623 31.1496
85 3.1623 31.2418
86 3.1623 30.5206
87 3.1623 30.1319
88 3.1623 29.9633
89 3.1623 29.5072
90 3.1623 28.8119
91 3.1623 28.3515
92 3.1623 27.8595
93 3.1623 27.4823
94 3.1623 27.3336
95 3.1623 26.4927
96 3.1623 26.1736
97 3.1623 25.9997
98 3.1623 25.3770
99 3.1623 25.3413

1 2.5119 99.9476
2 2.5119 99.8537
3 2.5119 99.7127
4 2.5119 99.5292
5 2.5119 99.2954
6 2.5119 99.0158
7 2.5119 98.6977
8 2.5119 98.3188
9 2.5119 97.9111
10 2.5119 97.4472
11 2.5119 96.9421
12 2.5119 96.4005
13 2.5119 95.7893
14 2.5119 95.1631
15 2.5119 94.4816
16 2.5119 93.7515
17 2.5119 93.0413
18 2.5119 92.2152
19 2.5119 91.3723
20 2.5119 90.5462
21 2.5119 89.6110
22 2.5119 88.4933
23 2.5119 87.5694
24 2.5119 86.5561
25 2.5119 85.5276
26 2.5119 84.3454
27 2.5119 83.2827
28 2.5119 82.1215
29 2.5119 80.8844
30 2.5119 79.7002
31 2.5119 78.4010
32 2.5119 77.0301
33 2.5119 75.8427
34 2.5119 74.7209
35 2.5119 73.2210
36 2.5119 71.8616
37 2.5119 70.5693
38 2.5119 68.9341
39 2.5119 67.4387
40 2.5119 66.3133
41 2.5119 64.4919
42 2.5119 63.1091
43 2.5119 61.6702
44 2.5119 60.2478
45 2.5119 58.5587
46 2.5119 57.0849
47 2.5119 55.3353
48 2.5119 53.7500
49 2.5119 52.2649
50 2.5119 50.9249
51 2.5119 49.2912
52 2.5119 47.5269
53 2.5119 46.5574
54 2.5119 44.8883
55 2.5119 43.7366
56 2.5119 42.5383
57 2.5119 41.8187
58 2.5119 40.1723
59 2.5119 38.9563
60 2.5119 37.8481
61 2.5119 36.8761
62 2.5119 36.1377
63 2.5119 35.0810
64 2.5119 34.2883
65 2.5119 32.9157
66 2.5119 32.1839
67 2.5119 31.5235
68 2.5119 30.8952
69 2.5119 29.9387
70 2.5119 29.3685
71 2.5119 28.3884
72 2.5119 28.0490
73 2.5119 26.8911
74 2.5119 26.5710
75 2.5119 25.6831
76 2.5119 25.2327
77 2.5119 24.7982
78 2.5119 24.0046
79 2.5119 23.3764
80 2.5119 22.8094
81 2.5119 22.6562
82 2.5119 22.0252
83 2.5119 21.6736
84 2.5119 20.8102
85 2.5119 20.7078
86 2.5119 20.2496
87 2.5119 20.0362
88 2.5119 19.0516
89 2.5119 18.6264
90 2.5119 18.5349
91 2.5119 17.8623
92 2.5119 17.9666
93 2.5119 17.2605
94 2.5119 17.0594
95 2.5119 16.9420
96 2.5119 16.4350
97 2.5119 16.0401
98 2.5119 15.7631
99 2.5119 15.6706

1 1.9953 99.9213
2 1.9953 99.7816
3 1.9953 99.5722
4 1.9953 99.2937
5 1.9953 98.9462
6 1.9953 98.5339
7 1.9953 98.0423
8 1.9953 97.5027
9 1.9953 96.8706
10 1.9953 96.2074
11 1.9953 95.4218
12 1.9953 94.6534
13 1.9953 93.7960
14 1.9953 92.7634
15 1.9953 91.8388
16 1.9953 90.7800
17 1.9953 89.7692
18 1.9953 88.5392
19 1.9953 87.3604
20 1.9953 85.9921
21 1.9953 84.7512
22 1.9953 83.3003
23 1.9953 82.0144
24 1.9953 80.5624
25 1.9953 79.0796
26 1.9953 77.6666
27 1.9953 76.0666
28 1.9953 74.4908
29 1.9953 72.6750
30 1.9953 71.2315
31 1.9953 69.2464
32 1.9953 67.7720
33 1.9953 65.9931
34 1.9953 64.4207
35 1.9953 62.6569
36 1.9953 60.8979
37 1.9953 59.1857
38 1.9953 57.1233
39 1.9953 55.2956
40 1.9953 53.6193
41 1.9953 51.8088
42 1.9953 50.3580
43 1.9953 48.5010
44 1.9953 46.4702
45 1.9953 44.8952
46 1.9953 43.0071
47 1.9953 41.0781
48 1.9953 39.6626
49 1.9953 37.8249
50 1.9953 35.9996
51 1.9953 34.4040
52 1.9953 32.9114
53 1.9953 31.4407
54 1.9953 30.3975
55 1.9953 28.7010
56 1.9953 27.2914
57 1.9953 26.6620
58 1.9953 25.3691
59 1.9953 23.8728
60 1.9953 23.1342
61 1.9953 22.6041
62 1.9953 21.2975
63 1.9953 20.4355
64 1.9953 19.6169
65 1.9953 19.0472
66 1.9953 18.1700
67 1.9953 17.4228
68 1.9953 16.9417
69 1.9953 16.1887
70 1.9953 15.5127
71 1.9953 14.9948
72 1.9953 14.5584
73 1.9953 13.9797
74 1.9953 13.3310
75 1.9953 13.0983
76 1.9953 12.7495
77 1.9953 11.8542
78 1.9953 11.4500
79 1.9953 11.2934
80 1.9953 10.8334
81 1.9953 10.5763
82 1.9953 10.2293
83 1.9953 9.8639
84 1.9953 9.7042
85 1.9953 9.2180
86 1.9953 9.0144
87 1.9953 8.6619
88 1.9953 8.2835
89 1.9953 8.1115
90 1.9953 7.6849
91 1.9953 7.6147
92 1.9953 7.5383
93 1.9953 7.3016
94 1.9953 6.7519
95 1.9953 6.7792
96 1.9953 6.5589
97 1.9953 6.3088
98 1.9953 6.1033
99 1.9953 6.0247

1 1.5849 99.9212
2 1.5849 99.7804
3 1.5849 99.5715
4 1.5849 99.2940
5 1.5849 98.9478
6 1.5849 98.5307
7 1.5849 98.0466
8 1.5849 97.4897
9 1.5849 96.8807
10 1.5849 96.1879
11 1.5849 95.4440
12 1.5849 94.6287
13 1.5849 93.7522
14 1.5849 92.8472
15 1.5849 91.8650
16 1.5849 90.8020
17 1.5849 89.6926
18 1.5849 88.4710
19 1.5849 87.3218
20 1.5849 86.0680
21 1.5849 84.7607
22 1.5849 83.4997
23 1.5849 81.8811
24 1.5849 80.6204
25 1.5849 79.0815
26 1.5849 77.5359
27 1.5849 76.0919
28 1.5849 74.4435
29 1.5849 72.8434
30 1.5849 71.1790
31 1.5849 69.3500
32 1.5849 67.8034
33 1.5849 65.9371
34 1.5849 64.2635
35 1.5849 62.5978
36 1.5849 60.5318
37 1.5849 59.0060
38 1.5849 57.1837
39 1.5849 55.3297
40 1.5849 53.4991
41 1.5849 51.9193
42 1.5849 50.2047
43 1.5849 48.3779
44 1.5849 46.6175
45 1.5849 44.6987
46 1.5849 42.9126
47 1.5849 41.1045
48 1.5849 39.7501
49 1.5849 37.6760
50 1.5849 36.3028
51 1.5849 34.5092
52 1.5849 32.8406
53 1.5849 31.4905
54 1.5849 30.2067
55 1.5849 28.9139
56 1.5849 27.5322
57 1.5849 26.6192
58 1.5849 25.4832
59 1.5849 24.4825
60 1.5849 23.0214
61 1.5849 22.3865
62 1.5849 21.2782
63 1.5849 20.3775
64 1.5849 19.5992
65 1.5849 19.1215
66 1.5849 18.1288
67 1.5849 17.6213
68 1.5849 16.8089
69 1.5849 16.2882
70 1.5849 15.8124
71 1.5849 15.1943
72 1.5849 14.4384
73 1.5849 13.9126
74 1.5849 13.3244
75 1.5849 13.0863
76 1.5849 12.7005
77 1.5849 12.1232
78 1.5849 11.7076
79 1.5849 11.3026
80 1.5849 10.8307
81 1.5849 10.2202
82 1.5849 10.1225
83 1.5849 9.7184
84 1.5849 9.5971
85 1.5849 9.3271
86 1.5849 8.8975
87 1.5849 8.6599
88 1.5849 8.5320
89 1.5849 8.0042
90 1.5849 7.8450
91 1.5849 7.8320
92 1.5849 7.5343
93 1.5849 6.9276
94 1.5849 7.0248
95 1.5849 6.6268
96 1.5849 6.4473
97 1.5849 6.2850
98 1.5849 6.1456
99 1.5849 6.1437

1 1.2589 99.9214
2 1.2589 99.7816
3 1.2589 99.5736
4 1.2589 99.2966
5 1.2589 98.9515
6 1.2589 98.5255
7 1.2589 98.0322
8 1.2589 97.4882
9 1.2589 96.8859
10 1.2589 96.2056
11 1.2589 95.4783
12 1.2589 94.6477
13 1.2589 93.7201
14 1.2589 92.8404
15 1.2589 91.8364
16 1.2589 90.7414
17 1.2589 89.6899
18 1.2589 88.5978
19 1.2589 87.2943
20 1.2589 86.0393
21 1.2589 84.7871
22 1.2589 83.3580
23 1.2589 82.0113
24 1.2589 80.4096
25 1.2589 79.0614
26 1.2589 77.5270
27 1.2589 75.9039
28 1.2589 74.3842
29 1.2589 72.7863
30 1.2589 71.2306
31 1.2589 69.5139
32 1.2589 67.8609
33 1.2589 65.9034
34 1.2589 64.3116
35 1.2589 62.6294
36 1.2589 60.9098
37 1.2589 58.9968
38 1.2589 57.1920
39 1.2589 55.6748
40 1.2589 53.4602
41 1.2589 51.7881
42 1.2589 50.0444
43 1.2589 47.9044
44 1.2589 46.4709
45 1.2589 44.4959
46 1.2589 42.8687
47 1.2589 41.3631
48 1.2589 39.3680
49 1.2589 37.8908
50 1.2589 36.0650
51 1.2589 34.3686
52 1.2589 32.8511
53 1.2589 31.4813
54 1.2589 30.0227
55 1.2589 28.7512
56 1.2589 27.6925
57 1.2589 26.2329
58 1.2589 25.3953
59 1.2589 24.1501
60 1.2589 23.6080
61 1.2589 22.4164
62 1.2589 21.6343
63 1.2589 20.3247
64 1.2589 19.6200
65 1.2589 18.9832
66 1.2589 18.3887
67 1.2589 17.4160
68 1.2589 17.0145
69 1.2589 16.3409
70 1.2589 15.5803
71 1.2589 15.0489
72 1.2589 14.6756
73 1.2589 14.1109
74 1.2589 13.6019
75 1.2589 12.8430
76 1.2589 12.4147
77 1.2589 11.9930
78 1.2589 11.7452
79 1.2589 11.2430
80 1.2589 10.8498
81 1.2589 10.4800
82 1.2589 10.2848
83 1.2589 9.8467
84 1.2589 9.3741
85 1.2589 9.1859
86 1.2589 9.0423
87 1.2589 8.5502
88 1.2589 8.3666
89 1.2589 8.1618
90 1.2589 7.8362
91 1.2589 7.6567
92 1.2589 7.3834
93 1.2589 7.0570
94 1.2589 6.8344
95 1.2589 6.8434
96 1.2589 6.4916
97 1.2589 6.2566
98 1.2589 6.0113
99 1.2589 5.7785

1 1.0 99.8427
2 1.0 99.5637
3 1.0 99.1438
4 1.0 98.5942
5 1.0 97.9056
6 1.0 97.0728
7 1.0 96.1176
8 1.0 95.0298
9 1.0 93.8333
10 1.0 92.5067
11 1.0 91.1507
12 1.0 89.5798
13 1.0 87.9556
14 1.0 86.1550
15 1.0 84.4138
16 1.0 82.4539
17 1.0 80.4337
18 1.0 78.3094
19 1.0 76.2988
20 1.0 74.1003
21 1.0 71.8562
22 1.0 69.5453
23 1.0 67.0865
24 1.0 64.8434
25 1.0 62.4957
26 1.0 60.1873
27 1.0 57.7108
28 1.0 55.1338
29 1.0 52.7457
30 1.0 50.3537
31 1.0 48.1236
32 1.0 45.9025
33 1.0 43.3618
34 1.0 41.2242
35 1.0 38.8276
36 1.0 36.7730
37 1.0 34.6059
38 1.0 32.2761
39 1.0 30.5342
40 1.0 28.4187
41 1.0 26.6601
42 1.0 24.7078
43 1.0 23.1065
44 1.0 21.3355
45 1.0 19.8616
46 1.0 18.0803
47 1.0 16.6493
48 1.0 15.2776
49 1.0 14.0376
50 1.0 12.8453
51 1.0 11.6820
52 1.0 10.6411
53 1.0 9.5065
54 1.0 8.9927
55 1.0 8.0489
56 1.0 7.4400
57 1.0 6.7888
58 1.0 6.0379
59 1.0 5.6088
60 1.0 5.2084
61 1.0 4.7074
62 1.0 4.4415
63 1.0 3.9807
64 1.0 3.6772
65 1.0 3.4032
66 1.0 3.1344
67 1.0 2.9160
68 1.0 2.6876
69 1.0 2.4267
70 1.0 2.3192
71 1.0 2.0299
72 1.0 1.9553
73 1.0 1.7988
74 1.0 1.6394
75 1.0 1.5904
76 1.0 1.4787
77 1.0 1.3093
78 1.0 1.2447
79 1.0 1.1756
80 1.0 1.0702
81 1.0 .9950
82 1.0 .9032
83 1.0 .8893
84 1.0 .7937
85 1.0 .7179
86 1.0 .7214
87 1.0 .6231
88 1.0 .6200
89 1.0 .5772
90 1.0 .5336
91 1.0 .5231
92 1.0 .4812
93 1.0 .4656
94 1.0 .4231
95 1.0 .3798
96 1.0 .3565
97 1.0 .3583
98 1.0 .3196
99 1.0 .3043

1 0.7943 99.8037
2 0.7943 99.4564
3 0.7943 98.9355
4 0.7943 98.2435
5 0.7943 97.3823
6 0.7943 96.3612
7 0.7943 95.2160
8 0.7943 93.8461
9 0.7943 92.3643
10 0.7943 90.7797
11 0.7943 89.0447
12 0.7943 87.1366
13 0.7943 85.1049
14 0.7943 83.0352
15 0.7943 80.7944
16 0.7943 78.5587
17 0.7943 76.2136
18 0.7943 73.6972
19 0.7943 71.2151
20 0.7943 68.6982
21 0.7943 66.1000
22 0.7943 63.5653
23 0.7943 60.8935
24 0.7943 58.0508
25 0.7943 55.6327
26 0.7943 52.8517
27 0.7943 50.3632
28 0.7943 47.6360
29 0.7943 45.0310
30 0.7943 42.6139
31 0.7943 40.2442
32 0.7943 37.5544
33 0.7943 35.3451
34 0.7943 33.2604
35 0.7943 30.9137
36 0.7943 28.5870
37 0.7943 26.6167
38 0.7943 24.7155
39 0.7943 22.6462
40 0.7943 20.8583
41 0.7943 19.1255
42 0.7943 17.6669
43 0.7943 15.9528
44 0.7943 14.5069
45 0.7943 13.2718
46 0.7943 12.0346
47 0.7943 10.7748
48 0.7943 9.5380
49 0.7943 8.5733
50 0.7943 7.7668
51 0.7943 6.7840
52 0.7943 6.0362
53 0.7943 5.4383
54 0.7943 4.8342
55 0.7943 4.3232
56 0.7943 3.7716
57 0.7943 3.5762
58 0.7943 3.0869
59 0.7943 2.8112
60 0.7943 2.4722
61 0.7943 2.2328
62 0.7943 2.0300
63 0.7943 1.7880
64 0.7943 1.6176
65 0.7943 1.4946
66 0.7943 1.3280
67 0.7943 1.2376
68 0.7943 1.1011
69 0.7943 .9970
70 0.7943 .9389
71 0.7943 .8307
72 0.7943 .7316
73 0.7943 .6799
74 0.7943 .6423
75 0.7943 .5517
76 0.7943 .5319
77 0.7943 .4865
78 0.7943 .4386
79 0.7943 .4234
80 0.7943 .3617
81 0.7943 .3145
82 0.7943 .2911
83 0.7943 .2801
84 0.7943 .2611
85 0.7943 .2417
86 0.7943 .2209
87 0.7943 .2041
88 0.7943 .1881
89 0.7943 .1767
90 0.7943 .1716
91 0.7943 .1533
92 0.7943 .1265
93 0.7943 .1300
94 0.7943 .1112
95 0.7943 .1021
96 0.7943 .1019
97 0.7943 .0881
98 0.7943 .0798
99 0.7943 .0801

1 0.631 99.7641
2 0.631 99.3434
3 0.631 98.7232
4 0.631 97.8917
5 0.631 96.8698
6 0.631 95.6546
7 0.631 94.2540
8 0.631 92.6655
9 0.631 90.9141
10 0.631 88.9783
11 0.631 86.9670
12 0.631 84.7167
13 0.631 82.3572
14 0.631 80.0155
15 0.631 77.5296
16 0.631 74.7698
17 0.631 72.1700
18 0.631 69.4182
19 0.631 66.5074
20 0.631 63.7880
21 0.631 60.8168
22 0.631 57.9006
23 0.631 55.0480
24 0.631 52.2219
25 0.631 49.3340
26 0.631 46.6857
27 0.631 43.8695
28 0.631 41.0710
29 0.631 38.5433
30 0.631 35.8472
31 0.631 33.2829
32 0.631 31.0011
33 0.631 28.5699
34 0.631 26.4726
35 0.631 24.4201
36 0.631 22.2903
37 0.631 20.3879
38 0.631 18.4215
39 0.631 16.8213
40 0.631 15.2946
41 0.631 13.8167
42 0.631 12.3934
43 0.631 11.0979
44 0.631 9.9011
45 0.631 8.8137
46 0.631 7.8409
47 0.631 6.8864
48 0.631 6.0805
49 0.631 5.2091
50 0.631 4.5858
51 0.631 4.0339
52 0.631 3.5068
53 0.631 3.1005
54 0.631 2.6536
55 0.631 2.3546
56 0.631 1.9547
57 0.631 1.7927
58 0.631 1.5620
59 0.631 1.3986
60 0.631 1.2035
61 0.631 1.0721
62 0.631 .9395
63 0.631 .8154
64 0.631 .7067
65 0.631 .6382
66 0.631 .5587
67 0.631 .4946
68 0.631 .4339
69 0.631 .3944
70 0.631 .3636
71 0.631 .3154
72 0.631 .2606
73 0.631 .2513
74 0.631 .2250
75 0.631 .1953
76 0.631 .1781
77 0.631 .1538
78 0.631 .1525
79 0.631 .1254
80 0.631 .1204
81 0.631 .1129
82 0.631 .0998
83 0.631 .0851
84 0.631 .0805
85 0.631 .0694
86 0.631 .0556
87 0.631 .0598
88 0.631 .0524
89 0.631 .0488
90 0.631 .0455
91 0.631 .0434
92 0.631 .0378
93 0.631 .0371
94 0.631 .0346
95 0.631 .0306
96 0.631 .0241
97 0.631 .0229
98 0.631 .0223
99 0.631 .0200

1 0.5012 99.7640
2 0.5012 99.3445
3 0.5012 98.7195
4 0.5012 97.8965
5 0.5012 96.8580
6 0.5012 95.6447
7 0.5012 94.2451
8 0.5012 92.6361
9 0.5012 90.9059
10 0.5012 89.0296
11 0.5012 86.9818
12 0.5012 84.7448
13 0.5012 82.4385
14 0.5012 79.9780
15 0.5012 77.4395
16 0.5012 74.8434
17 0.5012 72.1465
18 0.5012 69.3787
19 0.5012 66.6622
20 0.5012 63.5799
21 0.5012 60.7807
22 0.5012 57.9008
23 0.5012 55.0990
24 0.5012 52.1993
25 0.5012 49.3107
26 0.5012 46.4856
27 0.5012 43.6352
28 0.5012 41.1710
29 0.5012 38.4663
30 0.5012 35.8865
31 0.5012 33.4452
32 0.5012 31.1907
33 0.5012 28.7519
34 0.5012 26.5840
35 0.5012 24.3734
36 0.5012 22.4208
37 0.5012 20.3962
38 0.5012 18.5538
39 0.5012 16.9584
40 0.5012 15.3996
41 0.5012 13.7184
42 0.5012 12.3093
43 0.5012 11.0567
44 0.5012 9.9715
45 0.5012 8.7962
46 0.5012 7.7587
47 0.5012 6.8009
48 0.5012 6.1224
49 0.5012 5.2173
50 0.5012 4.5354
51 0.5012 4.0455
52 0.5012 3.5269
53 0.5012 2.9930
54 0.5012 2.6300
55 0.5012 2.3085
56 0.5012 2.0374
57 0.5012 1.7758
58 0.5012 1.5086
59 0.5012 1.3929
60 0.5012 1.1681
61 0.5012 1.0475
62 0.5012 .9434
63 0.5012 .8124
64 0.5012 .7298
65 0.5012 .6493
66 0.5012 .5768
67 0.5012 .4910
68 0.5012 .4326
69 0.5012 .3884
70 0.5012 .3554
71 0.5012 .3143
72 0.5012 .2592
73 0.5012 .2425
74 0.5012 .2216
75 0.5012 .2027
76 0.5012 .1873
77 0.5012 .1654
78 0.5012 .1460
79 0.5012 .1300
80 0.5012 .1167
81 0.5012 .1032
82 0.5012 .1007
83 0.5012 .0896
84 0.5012 .0830
85 0.5012 .0747
86 0.5012 .0611
87 0.5012 .0638
88 0.5012 .0500
89 0.5012 .0466
90 0.5012 .0419
91 0.5012 .0421
92 0.5012 .0362
93 0.5012 .0290
94 0.5012 .0333
95 0.5012 .0239
96 0.5012 .0270
97 0.5012 .0227
98 0.5012 .0228
99 0.5012 .0196

1 0.3981 99.6078
2 0.3981 98.9101
3 0.3981 97.8797
4 0.3981 96.5120
5 0.3981 94.8399
6 0.3981 92.8703
7 0.3981 90.6004
8 0.3981 88.0564
9 0.3981 85.3088
10 0.3981 82.3844
11 0.3981 79.1929
12 0.3981 75.8933
13 0.3981 72.4189
14 0.3981 68.9320
15 0.3981 65.3921
16 0.3981 61.6688
17 0.3981 58.0226
18 0.3981 54.3046
19 0.3981 50.7339
20 0.3981 47.2154
21 0.3981 43.6778
22 0.3981 40.1793
23 0.3981 36.9838
24 0.3981 33.8323
25 0.3981 30.9283
26 0.3981 27.7338
27 0.3981 25.2335
28 0.3981 22.7880
29 0.3981 20.3349
30 0.3981 18.1498
31 0.3981 16.1160
32 0.3981 14.1776
33 0.3981 12.5218
34 0.3981 10.8625
35 0.3981 9.5520
36 0.3981 8.1900
37 0.3981 7.0410
38 0.3981 6.0517
39 0.3981 5.2367
40 0.3981 4.3423
41 0.3981 3.6247
42 0.3981 3.1130
43 0.3981 2.5609
44 0.3981 2.1020
45 0.3981 1.7661
46 0.3981 1.4346
47 0.3981 1.1545
48 0.3981 .9429
49 0.3981 .7511
50 0.3981 .6130
51 0.3981 .4733
52 0.3981 .3744
53 0.3981 .2979
54 0.3981 .2326
55 0.3981 .2016
56 0.3981 .1491
57 0.3981 .1169
58 0.3981 .1008
59 0.3981 .0769
60 0.3981 .0659
61 0.3981 .0511
62 0.3981 .0400
63 0.3981 .0351
64 0.3981 .0245
65 0.3981 .0206
66 0.3981 .0215
67 0.3981 .0164
68 0.3981 .0159
69 0.3981 .0095
70 0.3981 .0104
71 0.3981 .0085
72 0.3981 .0064
73 0.3981 .0059
74 0.3981 .0054
75 0.3981 .0046
76 0.3981 .0034
77 0.3981 .0035
78 0.3981 .0032
79 0.3981 .0029
80 0.3981 .0024
81 0.3981 .0027
82 0.3981 .0023
83 0.3981 .0022
84 0.3981 .0015
85 0.3981 .0014
86 0.3981 .0014
87 0.3981 .0017
88 0.3981 .0015
89 0.3981 .0020
90 0.3981 .0014
91 0.3981 .0011
92 0.3981 .0012
93 0.3981 .0011
94 0.3981 .0011
95 0.3981 .0013
96 0.3981 .0011
97 0.3981 .0012
98 0.3981 .0011
99 0.3981 .0011

1 0.3162 99.5053
2 0.3162 98.6343
3 0.3162 97.3371
4 0.3162 95.6374
5 0.3162 93.5532
6 0.3162 91.0839
7 0.3162 88.3392
8 0.3162 85.2196
9 0.3162 81.9497
10 0.3162 78.3387
11 0.3162 74.6596
12 0.3162 70.7835
13 0.3162 66.7497
14 0.3162 62.6340
15 0.3162 58.5352
16 0.3162 54.5106
17 0.3162 50.5419
18 0.3162 46.5361
19 0.3162 42.6337
20 0.3162 38.8727
21 0.3162 35.4699
22 0.3162 31.7469
23 0.3162 28.6671
24 0.3162 25.6557
25 0.3162 22.6990
26 0.3162 20.0721
27 0.3162 17.7520
28 0.3162 15.4564
29 0.3162 13.5200
30 0.3162 11.6348
31 0.3162 10.0284
32 0.3162 8.6628
33 0.3162 7.2635
34 0.3162 6.1724
35 0.3162 5.1104
36 0.3162 4.3320
37 0.3162 3.6049
38 0.3162 2.9264
39 0.3162 2.4192
40 0.3162 1.9380
41 0.3162 1.5499
42 0.3162 1.2297
43 0.3162 1.0059
44 0.3162 .7881
45 0.3162 .5990
46 0.3162 .4718
47 0.3162 .3615
48 0.3162 .2809
49 0.3162 .2101
50 0.3162 .1524
51 0.3162 .1147
52 0.3162 .0845
53 0.3162 .0674
54 0.3162 .0523
55 0.3162 .0389
56 0.3162 .0277
57 0.3162 .0219
58 0.3162 .0173
59 0.3162 .0132
60 0.3162 .0107
61 0.3162 .0078
62 0.3162 .0074
63 0.3162 .0056
64 0.3162 .0041
65 0.3162 .0035
66 0.3162 .0030
67 0.3162 .0028
68 0.3162 .0024
69 0.3162 .0019
70 0.3162 .0019
71 0.3162 .0017
72 0.3162 .0019
73 0.3162 .0012
74 0.3162 .0016
75 0.3162 .0015
76 0.3162 .0013
77 0.3162 .0012
78 0.3162 .0013
79 0.3162 .0012
80 0.3162 .0016
81 0.3162 .0010
82 0.3162 .0010
83 0.3162 .0012
84 0.3162 .0015
85 0.3162 .0010
86 0.3162 .0012
87 0.3162 .0011
88 0.3162 .0010
89 0.3162 .0010
90 0.3162 .0010
91 0.3162 .0010
92 0.3162 .0010
93 0.3162 .0011
94 0.3162 .0010
95 0.3162 .0010
96 0.3162 .0010
97 0.3162 .0010
98 0.3162 .0014
99 0.3162 .0010

1 0.2512 99.4498
2 0.2512 98.4770
3 0.2512 97.0353
4 0.2512 95.1588
5 0.2512 92.8313
6 0.2512 90.1305
7 0.2512 87.0703
8 0.2512 83.7166
9 0.2512 80.0929
10 0.2512 76.2051
11 0.2512 72.1277
12 0.2512 67.9469
13 0.2512 63.6900
14 0.2512 59.3470
15 0.2512 55.0175
16 0.2512 50.8235
17 0.2512 46.7635
18 0.2512 42.5565
19 0.2512 38.6913
20 0.2512 34.9229
21 0.2512 31.2643
22 0.2512 28.0891
23 0.2512 24.8421
24 0.2512 21.9413
25 0.2512 19.2014
26 0.2512 16.7652
27 0.2512 14.5728
28 0.2512 12.4767
29 0.2512 10.7553
30 0.2512 9.1289
31 0.2512 7.6989
32 0.2512 6.4902
33 0.2512 5.4274
34 0.2512 4.4904
35 0.2512 3.6855
36 0.2512 3.0093
37 0.2512 2.4206
38 0.2512 1.9544
39 0.2512 1.5579
40 0.2512 1.2428
41 0.2512 .9813
42 0.2512 .7558
43 0.2512 .5674
44 0.2512 .4585
45 0.2512 .3399
46 0.2512 .2606
47 0.2512 .1934
48 0.2512 .1421
49 0.2512 .1028
50 0.2512 .0764
51 0.2512 .0535
52 0.2512 .0419
53 0.2512 .0291
54 0.2512 .0223
55 0.2512 .0168
56 0.2512 .0111
57 0.2512 .0091
58 0.2512 .0065
59 0.2512 .0059
60 0.2512 .0040
61 0.2512 .0033
62 0.2512 .0028
63 0.2512 .0021
64 0.2512 .0025
65 0.2512 .0020
66 0.2512 .0015
67 0.2512 .0014
68 0.2512 .0015
69 0.2512 .0012
70 0.2512 .0017
71 0.2512 .0011
72 0.2512 .0014
73 0.2512 .0015
74 0.2512 .0010
75 0.2512 .0013
76 0.2512 .0011
77 0.2512 .0010
78 0.2512 .0010
79 0.2512 .0011
80 0.2512 .0010
81 0.2512 .0010
82 0.2512 .0011
83 0.2512 .0012
84 0.2512 .0012
85 0.2512 .0010
86 0.2512 .0010
87 0.2512 .0011
88 0.2512 .0010
89 0.2512 .0010
90 0.2512 .0011
91 0.2512 .0010
92 0.2512 .0012
93 0.2512 .0010
94 0.2512 .0010
95 0.2512 .0012
96 0.2512 .0010
97 0.2512 .0010
98 0.2512 .0010
99 0.2512 .0010

1 0.1995 99.2137
2 0.1995 97.8303
3 0.1995 95.7976
4 0.1995 93.1235
5 0.1995 89.9241
6 0.1995 86.1793
7 0.1995 82.0504
8 0.1995 77.5031
9 0.1995 72.7380
10 0.1995 67.7739
11 0.1995 62.6460
12 0.1995 57.6203
13 0.1995 52.4467
14 0.1995 47.4204
15 0.1995 42.5228
16 0.1995 38.0697
17 0.1995 33.6015
18 0.1995 29.5020
19 0.1995 25.6050
20 0.1995 22.2259
21 0.1995 19.0166
22 0.1995 16.1220
23 0.1995 13.6194
24 0.1995 11.4414
25 0.1995 9.4046
26 0.1995 7.7547
27 0.1995 6.3399
28 0.1995 5.1215
29 0.1995 4.0948
30 0.1995 3.2574
31 0.1995 2.5512
32 0.1995 1.9830
33 0.1995 1.5192
34 0.1995 1.1623
35 0.1995 .8912
36 0.1995 .6777
37 0.1995 .4920
38 0.1995 .3630
39 0.1995 .2572
40 0.1995 .1840
41 0.1995 .1329
42 0.1995 .0955
43 0.1995 .0643
44 0.1995 .0436
45 0.1995 .0291
46 0.1995 .0203
47 0.1995 .0139
48 0.1995 .0098
49 0.1995 .0064
50 0.1995 .0043
51 0.1995 .0032
52 0.1995 .0028
53 0.1995 .0018
54 0.1995 .0017
55 0.1995 .0015
56 0.1995 .0018
57 0.1995 .0012
58 0.1995 .0011
59 0.1995 .0010
60 0.1995 .0010
61 0.1995 .0011
62 0.1995 .0010
63 0.1995 .0011
64 0.1995 .0011
65 0.1995 .0014
66 0.1995 .0010
67 0.1995 .0010
68 0.1995 .0012
69 0.1995 .0010
70 0.1995 .0010
71 0.1995 .0010
72 0.1995 .0010
73 0.1995 .0010
74 0.1995 .0010
75 0.1995 .0011
76 0.1995 .0010
77 0.1995 .0011
78 0.1995 .0010
79 0.1995 .0010
80 0.1995 .0011
81 0.1995 .0010
82 0.1995 .0010
83 0.1995 .0010
84 0.1995 .0010
85 0.1995 .0010
86 0.1995 .0010
87 0.1995 .0010
88 0.1995 .0010
89 0.1995 .0010
90 0.1995 .0012
91 0.1995 .0010
92 0.1995 .0010
93 0.1995 .0010
94 0.1995 .0010
95 0.1995 .0010
96 0.1995 .0010
97 0.1995 .0010
98 0.1995 .0010
99 0.1995 .0010

1 0.1585 99.0193
2 0.1585 97.2998
3 0.1585 94.7730
4 0.1585 91.5210
5 0.1585 87.5754
6 0.1585 83.0653
7 0.1585 78.1132
8 0.1585 72.7795
9 0.1585 67.2137
10 0.1585 61.5826
11 0.1585 55.7610
12 0.1585 50.1850
13 0.1585 44.6813
14 0.1585 39.4523
15 0.1585 34.5513
16 0.1585 29.9249
17 0.1585 25.6816
18 0.1585 21.7469
19 0.1585 18.2951
20 0.1585 15.2618
21 0.1585 12.5877
22 0.1585 10.2237
23 0.1585 8.3500
24 0.1585 6.6559
25 0.1585 5.2759
26 0.1585 4.1629
27 0.1585 3.1649
28 0.1585 2.4720
29 0.1585 1.8684
30 0.1585 1.3987
31 0.1585 1.0420
32 0.1585 .7612
33 0.1585 .5437
34 0.1585 .3930
35 0.1585 .2773
36 0.1585 .1957
37 0.1585 .1340
38 0.1585 .0916
39 0.1585 .0625
40 0.1585 .0398
41 0.1585 .0280
42 0.1585 .0178
43 0.1585 .0111
44 0.1585 .0080
45 0.1585 .0050
46 0.1585 .0033
47 0.1585 .0025
48 0.1585 .0024
49 0.1585 .0019
50 0.1585 .0020
51 0.1585 .0013
52 0.1585 .0012
53 0.1585 .0012
54 0.1585 .0011
55 0.1585 .0011
56 0.1585 .0010
57 0.1585 .0010
58 0.1585 .0010
59 0.1585 .0011
60 0.1585 .0010
61 0.1585 .0010
62 0.1585 .0010
63 0.1585 .0010
64 0.1585 .0010
65 0.1585 .0010
66 0.1585 .0010
67 0.1585 .0010
68 0.1585 .0010
69 0.1585 .0010
70 0.1585 .0010
71 0.1585 .0010
72 0.1585 .0010
73 0.1585 .0010
74 0.1585 .0010
75 0.1585 .0010
76 0.1585 .0010
77 0.1585 .0010
78 0.1585 .0010
79 0.1585 .0010
80 0.1585 .0010
81 0.1585 .0010
82 0.1585 .0010
83 0.1585 .0010
84 0.1585 .0010
85 0.1585 .0010
86 0.1585 .0010
87 0.1585 .0010
88 0.1585 .0010
89 0.1585 .0010
90 0.1585 .0010
91 0.1585 .0010
92 0.1585 .0010
93 0.1585 .0010
94 0.1585 .0010
95 0.1585 .0010
96 0.1585 .0010
97 0.1585 .0010
98 0.1585 .0010
99 0.1585 .0010

1 0.1259 98.8259
2 0.1259 96.7680
3 0.1259 93.7660
4 0.1259 89.9102
5 0.1259 85.2993
6 0.1259 80.0720
7 0.1259 74.3868
8 0.1259 68.3439
9 0.1259 62.0988
10 0.1259 55.9137
11 0.1259 49.7124
12 0.1259 43.7283
13 0.1259 38.0713
14 0.1259 32.7895
15 0.1259 27.9090
16 0.1259 23.4098
17 0.1259 19.5054
18 0.1259 16.1311
19 0.1259 13.0695
20 0.1259 10.5111
21 0.1259 8.2996
22 0.1259 6.5394
23 0.1259 5.0760
24 0.1259 3.8673
25 0.1259 2.9259
26 0.1259 2.1763
27 0.1259 1.5908
28 0.1259 1.1813
29 0.1259 .8425
30 0.1259 .5785
31 0.1259 .4110
32 0.1259 .2819
33 0.1259 .1945
34 0.1259 .1291
35 0.1259 .0869
36 0.1259 .0567
37 0.1259 .0379
38 0.1259 .0240
39 0.1259 .0162
40 0.1259 .0101
41 0.1259 .0063
42 0.1259 .0044
43 0.1259 .0026
44 0.1259 .0019
45 0.1259 .0021
46 0.1259 .0013
47 0.1259 .0013
48 0.1259 .0013
49 0.1259 .0011
50 0.1259 .0010
51 0.1259 .0012
52 0.1259 .0011
53 0.1259 .0010
54 0.1259 .0013
55 0.1259 .0010
56 0.1259 .0011
57 0.1259 .0010
58 0.1259 .0010
59 0.1259 .0012
60 0.1259 .0010
61 0.1259 .0010
62 0.1259 .0010
63 0.1259 .0011
64 0.1259 .0011
65 0.1259 .0010
66 0.1259 .0010
67 0.1259 .0011
68 0.1259 .0010
69 0.1259 .0010
70 0.1259 .0010
71 0.1259 .0010
72 0.1259 .0010
73 0.1259 .0010
74 0.1259 .0010
75 0.1259 .0010
76 0.1259 .0010
77 0.1259 .0010
78 0.1259 .0010
79 0.1259 .0010
80 0.1259 .0010
81 0.1259 .0010
82 0.1259 .0010
83 0.1259 .0010
84 0.1259 .0010
85 0.1259 .0010
86 0.1259 .0010
87 0.1259 .0010
88 0.1259 .0010
89 0.1259 .0010
90 0.1259 .0010
91 0.1259 .0010
92 0.1259 .0010
93 0.1259 .0010
94 0.1259 .0010
95 0.1259 .0010
96 0.1259 .0010
97 0.1259 .0010
98 0.1259 .0010
99 0.1259 .0010

1 0.1 98.4367
2 0.1 95.7169
3 0.1 91.7738
4 0.1 86.7805
5 0.1 80.8824
6 0.1 74.3430
7 0.1 67.4093
8 0.1 60.2277
9 0.1 52.9838
10 0.1 46.0146
11 0.1 39.4396
12 0.1 33.1794
13 0.1 27.5934
14 0.1 22.5577
15 0.1 18.2644
16 0.1 14.4840
17 0.1 11.3214
18 0.1 8.7041
19 0.1 6.5904
20 0.1 4.9544
21 0.1 3.6516
22 0.1 2.6256
23 0.1 1.8834
24 0.1 1.3243
25 0.1 .9005
26 0.1 .6134
27 0.1 .4065
28 0.1 .2705
29 0.1 .1699
30 0.1 .1093
31 0.1 .0664
32 0.1 .0418
33 0.1 .0259
34 0.1 .0160
35 0.1 .0097
36 0.1 .0058
37 0.1 .0044
38 0.1 .0028
39 0.1 .0024
40 0.1 .0015
41 0.1 .0012
42 0.1 .0013
43 0.1 .0011
44 0.1 .0011
45 0.1 .0014
46 0.1 .0012
47 0.1 .0011
48 0.1 .0010
49 0.1 .0010
50 0.1 .0011
51 0.1 .0011
52 0.1 .0010
53 0.1 .0010
54 0.1 .0010
55 0.1 .0010
56 0.1 .0010
57 0.1 .0010
58 0.1 .0010
59 0.1 .0010
60 0.1 .0010
61 0.1 .0010
62 0.1 .0010
63 0.1 .0010
64 0.1 .0010
65 0.1 .0010
66 0.1 .0010
67 0.1 .0010
68 0.1 .0010
69 0.1 .0010
70 0.1 .0010
71 0.1 .0010
72 0.1 .0010
73 0.1 .0010
74 0.1 .0010
75 0.1 .0010
76 0.1 .0010
77 0.1 .0010
78 0.1 .0010
79 0.1 .0010
80 0.1 .0010
81 0.1 .0010
82 0.1 .0010
83 0.1 .0010
84 0.1 .0010
85 0.1 .0010
86 0.1 .0010
87 0.1 .0010
88 0.1 .0010
89 0.1 .0010
90 0.1 .0010
91 0.1 .0010
92 0.1 .0010
93 0.1 .0010
94 0.1 .0010
95 0.1 .0010
96 0.1 .0010
97 0.1 .0010
98 0.1 .0010
99 0.1 .0010

1 0.0794 98.0504
2 0.0794 94.6703
3 0.0794 89.8287
4 0.0794 83.7428
5 0.0794 76.7086
6 0.0794 69.0757
7 0.0794 61.0371
8 0.0794 53.0363
9 0.0794 45.2903
10 0.0794 37.8984
11 0.0794 31.1670
12 0.0794 25.2639
13 0.0794 20.0370
14 0.0794 15.5869
15 0.0794 11.9215
16 0.0794 8.9164
17 0.0794 6.5631
18 0.0794 4.7603
19 0.0794 3.3584
20 0.0794 2.3476
21 0.0794 1.5909
22 0.0794 1.0722
23 0.0794 .6973
24 0.0794 .4440
25 0.0794 .2790
26 0.0794 .1702
27 0.0794 .1038
28 0.0794 .0627
29 0.0794 .0375
30 0.0794 .0208
31 0.0794 .0120
32 0.0794 .0071
33 0.0794 .0044
34 0.0794 .0031
35 0.0794 .0018
36 0.0794 .0016
37 0.0794 .0013
38 0.0794 .0011
39 0.0794 .0011
40 0.0794 .0011
41 0.0794 .0010
42 0.0794 .0010
43 0.0794 .0012
44 0.0794 .0010
45 0.0794 .0011
46 0.0794 .0010
47 0.0794 .0010
48 0.0794 .0010
49 0.0794 .0011
50 0.0794 .0010
51 0.0794 .0010
52 0.0794 .0010
53 0.0794 .0010
54 0.0794 .0010
55 0.0794 .0010
56 0.0794 .0010
57 0.0794 .0010
58 0.0794 .0010
59 0.0794 .0010
60 0.0794 .0010
61 0.0794 .0010
62 0.0794 .0010
63 0.0794 .0010
64 0.0794 .0010
65 0.0794 .0010
66 0.0794 .0010
67 0.0794 .0010
68 0.0794 .0010
69 0.0794 .0010
70 0.0794 .0010
71 0.0794 .0010
72 0.0794 .0010
73 0.0794 .0010
74 0.0794 .0010
75 0.0794 .0010
76 0.0794 .0010
77 0.0794 .0010
78 0.0794 .0010
79 0.0794 .0011
80 0.0794 .0010
81 0.0794 .0010
82 0.0794 .0010
83 0.0794 .0010
84 0.0794 .0010
85 0.0794 .0010
86 0.0794 .0010
87 0.0794 .0010
88 0.0794 .0010
89 0.0794 .0010
90 0.0794 .0010
91 0.0794 .0010
92 0.0794 .0010
93 0.0794 .0010
94 0.0794 .0010
95 0.0794 .0010
96 0.0794 .0010
97 0.0794 .0010
98 0.0794 .0010
99 0.0794 .0010

1 0.0631 97.5884
2 0.0631 93.4392
3 0.0631 87.5426
4 0.0631 80.2757
5 0.0631 71.9564
6 0.0631 63.1553
7 0.0631 54.2346
8 0.0631 45.5092
9 0.0631 37.3533
10 0.0631 30.0394
11 0.0631 23.5368
12 0.0631 18.0913
13 0.0631 13.5976
14 0.0631 9.9753
15 0.0631 7.1486
16 0.0631 4.9974
17 0.0631 3.4408
18 0.0631 2.2931
19 0.0631 1.4966
20 0.0631 .9542
21 0.0631 .5853
22 0.0631 .3560
23 0.0631 .2143
24 0.0631 .1210
25 0.0631 .0694
26 0.0631 .0372
27 0.0631 .0207
28 0.0631 .0124
29 0.0631 .0064
30 0.0631 .0038
31 0.0631 .0024
32 0.0631 .0018
33 0.0631 .0013
34 0.0631 .0013
35 0.0631 .0011
36 0.0631 .0011
37 0.0631 .0010
38 0.0631 .0010
39 0.0631 .0010
40 0.0631 .0011
41 0.0631 .0011
42 0.0631 .0011
43 0.0631 .0011
44 0.0631 .0010
45 0.0631 .0010
46 0.0631 .0011
47 0.0631 .0010
48 0.0631 .0010
49 0.0631 .0010
50 0.0631 .0010
51 0.0631 .0010
52 0.0631 .0010
53 0.0631 .0010
54 0.0631 .0010
55 0.0631 .0010
56 0.0631 .0010
57 0.0631 .0010
58 0.0631 .0010
59 0.0631 .0010
60 0.0631 .0010
61 0.0631 .0010
62 0.0631 .0010
63 0.0631 .0010
64 0.0631 .0010
65 0.0631 .0010
66 0.0631 .0010
67 0.0631 .0010
68 0.0631 .0010
69 0.0631 .0010
70 0.0631 .0010
71 0.0631 .0010
72 0.0631 .0010
73 0.0631 .0010
74 0.0631 .0010
75 0.0631 .0010
76 0.0631 .0010
77 0.0631 .0010
78 0.0631 .0010
79 0.0631 .0010
80 0.0631 .0010
81 0.0631 .0010
82 0.0631 .0010
83 0.0631 .0010
84 0.0631 .0010
85 0.0631 .0010
86 0.0631 .0010
87 0.0631 .0010
88 0.0631 .0010
89 0.0631 .0010
90 0.0631 .0010
91 0.0631 .0010
92 0.0631 .0010
93 0.0631 .0010
94 0.0631 .0010
95 0.0631 .0010
96 0.0631 .0010
97 0.0631 .0010
98 0.0631 .0010
99 0.0631 .0010

1 0.0501 96.9741
2 0.0501 91.8197
3 0.0501 84.6023
4 0.0501 75.8206
5 0.0501 66.1028
6 0.0501 56.1426
7 0.0501 46.3120
8 0.0501 37.1770
9 0.0501 29.0012
10 0.0501 22.0013
11 0.0501 16.2365
12 0.0501 11.6568
13 0.0501 8.1217
14 0.0501 5.5160
15 0.0501 3.6056
16 0.0501 2.3085
17 0.0501 1.4382
18 0.0501 .8645
19 0.0501 .5032
20 0.0501 .2799
21 0.0501 .1587
22 0.0501 .0845
23 0.0501 .0451
24 0.0501 .0230
25 0.0501 .0113
26 0.0501 .0060
27 0.0501 .0037
28 0.0501 .0021
29 0.0501 .0016
30 0.0501 .0013
31 0.0501 .0013
32 0.0501 .0011
33 0.0501 .0011
34 0.0501 .0011
35 0.0501 .0011
36 0.0501 .0011
37 0.0501 .0011
38 0.0501 .0010
39 0.0501 .0010
40 0.0501 .0010
41 0.0501 .0010
42 0.0501 .0010
43 0.0501 .0010
44 0.0501 .0011
45 0.0501 .0010
46 0.0501 .0010
47 0.0501 .0010
48 0.0501 .0010
49 0.0501 .0010
50 0.0501 .0010
51 0.0501 .0010
52 0.0501 .0010
53 0.0501 .0010
54 0.0501 .0010
55 0.0501 .0010
56 0.0501 .0010
57 0.0501 .0010
58 0.0501 .0010
59 0.0501 .0010
60 0.0501 .0010
61 0.0501 .0010
62 0.0501 .0010
63 0.0501 .0010
64 0.0501 .0010
65 0.0501 .0010
66 0.0501 .0010
67 0.0501 .0010
68 0.0501 .0010
69 0.0501 .0010
70 0.0501 .0010
71 0.0501 .0010
72 0.0501 .0010
73 0.0501 .0010
74 0.0501 .0010
75 0.0501 .0010
76 0.0501 .0010
77 0.0501 .0010
78 0.0501 .0010
79 0.0501 .0010
80 0.0501 .0010
81 0.0501 .0010
82 0.0501 .0010
83 0.0501 .0010
84 0.0501 .0010
85 0.0501 .0010
86 0.0501 .0010
87 0.0501 .0010
88 0.0501 .0010
89 0.0501 .0010
90 0.0501 .0010
91 0.0501 .0010
92 0.0501 .0010
93 0.0501 .0010
94 0.0501 .0010
95 0.0501 .0010
96 0.0501 .0010
97 0.0501 .0010
98 0.0501 .0010
99 0.0501 .0010

1 0.0398 96.1213
2 0.0398 89.5841
3 0.0398 80.6251
4 0.0398 70.0224
5 0.0398 58.6675
6 0.0398 47.5102
7 0.0398 37.0554
8 0.0398 27.9377
9 0.0398 20.2953
10 0.0398 14.2196
11 0.0398 9.6221
12 0.0398 6.2919
13 0.0398 3.9291
14 0.0398 2.3823
15 0.0398 1.3864
16 0.0398 .7779
17 0.0398 .4230
18 0.0398 .2202
19 0.0398 .1125
20 0.0398 .0540
21 0.0398 .0261
22 0.0398 .0121
23 0.0398 .0061
24 0.0398 .0029
25 0.0398 .0021
26 0.0398 .0014
27 0.0398 .0012
28 0.0398 .0011
29 0.0398 .0011
30 0.0398 .0012
31 0.0398 .0010
32 0.0398 .0011
33 0.0398 .0010
34 0.0398 .0011
35 0.0398 .0010
36 0.0398 .0010
37 0.0398 .0010
38 0.0398 .0010
39 0.0398 .0010
40 0.0398 .0010
41 0.0398 .0010
42 0.0398 .0010
43 0.0398 .0010
44 0.0398 .0010
45 0.0398 .0010
46 0.0398 .0010
47 0.0398 .0010
48 0.0398 .0010
49 0.0398 .0010
50 0.0398 .0010
51 0.0398 .0010
52 0.0398 .0010
53 0.0398 .0010
54 0.0398 .0010
55 0.0398 .0010
56 0.0398 .0010
57 0.0398 .0010
58 0.0398 .0010
59 0.0398 .0010
60 0.0398 .0010
61 0.0398 .0010
62 0.0398 .0010
63 0.0398 .0010
64 0.0398 .0010
65 0.0398 .0010
66 0.0398 .0010
67 0.0398 .0010
68 0.0398 .0010
69 0.0398 .0010
70 0.0398 .0010
71 0.0398 .0010
72 0.0398 .0010
73 0.0398 .0010
74 0.0398 .0010
75 0.0398 .0010
76 0.0398 .0010
77 0.0398 .0010
78 0.0398 .0010
79 0.0398 .0010
80 0.0398 .0010
81 0.0398 .0010
82 0.0398 .0010
83 0.0398 .0010
84 0.0398 .0010
85 0.0398 .0010
86 0.0398 .0010
87 0.0398 .0010
88 0.0398 .0010
89 0.0398 .0010
90 0.0398 .0010
91 0.0398 .0010
92 0.0398 .0010
93 0.0398 .0010
94 0.0398 .0010
95 0.0398 .0010
96 0.0398 .0010
97 0.0398 .0010
98 0.0398 .0010
99 0.0398 .0010

1 0.0316 95.1575
2 0.0316 87.1206
3 0.0316 76.3263
4 0.0316 63.9516
5 0.0316 51.2814
6 0.0316 39.3149
7 0.0316 28.8349
8 0.0316 20.1845
9 0.0316 13.5510
10 0.0316 8.6758
11 0.0316 5.2998
12 0.0316 3.0877
13 0.0316 1.7261
14 0.0316 .9226
15 0.0316 .4732
16 0.0316 .2302
17 0.0316 .1065
18 0.0316 .0475
19 0.0316 .0212
20 0.0316 .0087
21 0.0316 .0038
22 0.0316 .0023
23 0.0316 .0015
24 0.0316 .0012
25 0.0316 .0012
26 0.0316 .0012
27 0.0316 .0011
28 0.0316 .0010
29 0.0316 .0010
30 0.0316 .0010
31 0.0316 .0010
32 0.0316 .0010
33 0.0316 .0010
34 0.0316 .0010
35 0.0316 .0010
36 0.0316 .0010
37 0.0316 .0010
38 0.0316 .0010
39 0.0316 .0010
40 0.0316 .0010
41 0.0316 .0010
42 0.0316 .0010
43 0.0316 .0010
44 0.0316 .0010
45 0.0316 .0010
46 0.0316 .0010
47 0.0316 .0010
48 0.0316 .0010
49 0.0316 .0010
50 0.0316 .0010
51 0.0316 .0010
52 0.0316 .0010
53 0.0316 .0010
54 0.0316 .0010
55 0.0316 .0010
56 0.0316 .0010
57 0.0316 .0010
58 0.0316 .0010
59 0.0316 .0010
60 0.0316 .0010
61 0.0316 .0010
62 0.0316 .0010
63 0.0316 .0010
64 0.0316 .0010
65 0.0316 .0010
66 0.0316 .0010
67 0.0316 .0010
68 0.0316 .0010
69 0.0316 .0010
70 0.0316 .0010
71 0.0316 .0010
72 0.0316 .0010
73 0.0316 .0010
74 0.0316 .0010
75 0.0316 .0010
76 0.0316 .0010
77 0.0316 .0010
78 0.0316 .0010
79 0.0316 .0010
80 0.0316 .0010
81 0.0316 .0010
82 0.0316 .0010
83 0.0316 .0010
84 0.0316 .0010
85 0.0316 .0010
86 0.0316 .0010
87 0.0316 .0010
88 0.0316 .0010
89 0.0316 .0010
90 0.0316 .0010
91 0.0316 .0010
92 0.0316 .0010
93 0.0316 .0010
94 0.0316 .0010
95 0.0316 .0010
96 0.0316 .0010
97 0.0316 .0010
98 0.0316 .0010
99 0.0316 .0010

1 0.0251 93.9666
2 0.0251 84.1303
3 0.0251 71.2611
4 0.0251 57.0963
5 0.0251 43.2570
6 0.0251 31.0119
7 0.0251 21.0183
8 0.0251 13.4749
9 0.0251 8.1591
10 0.0251 4.6592
11 0.0251 2.5143
12 0.0251 1.2934
13 0.0251 .6251
14 0.0251 .2777
15 0.0251 .1225
16 0.0251 .0493
17 0.0251 .0200
18 0.0251 .0077
19 0.0251 .0034
20 0.0251 .0019
21 0.0251 .0013
22 0.0251 .0012
23 0.0251 .0012
24 0.0251 .0011
25 0.0251 .0011
26 0.0251 .0011
27 0.0251 .0010
28 0.0251 .0010
29 0.0251 .0010
30 0.0251 .0010
31 0.0251 .0010
32 0.0251 .0010
33 0.0251 .0010
34 0.0251 .0010
35 0.0251 .0010
36 0.0251 .0010
37 0.0251 .0010
38 0.0251 .0010
39 0.0251 .0010
40 0.0251 .0010
41 0.0251 .0010
42 0.0251 .0010
43 0.0251 .0010
44 0.0251 .0010
45 0.0251 .0010
46 0.0251 .0010
47 0.0251 .0010
48 0.0251 .0010
49 0.0251 .0010
50 0.0251 .0010
51 0.0251 .0010
52 0.0251 .0010
53 0.0251 .0010
54 0.0251 .0010
55 0.0251 .0010
56 0.0251 .0010
57 0.0251 .0010
58 0.0251 .0010
59 0.0251 .0010
60 0.0251 .0010
61 0.0251 .0010
62 0.0251 .0010
63 0.0251 .0010
64 0.0251 .0010
65 0.0251 .0010
66 0.0251 .0010
67 0.0251 .0010
68 0.0251 .0010
69 0.0251 .0010
70 0.0251 .0010
71 0.0251 .0010
72 0.0251 .0010
73 0.0251 .0010
74 0.0251 .0010
75 0.0251 .0010
76 0.0251 .0010
77 0.0251 .0010
78 0.0251 .0010
79 0.0251 .0010
80 0.0251 .0010
81 0.0251 .0010
82 0.0251 .0010
83 0.0251 .0010
84 0.0251 .0010
85 0.0251 .0010
86 0.0251 .0010
87 0.0251 .0010
88 0.0251 .0010
89 0.0251 .0010
90 0.0251 .0010
91 0.0251 .0010
92 0.0251 .0010
93 0.0251 .0010
94 0.0251 .0010
95 0.0251 .0010
96 0.0251 .0010
97 0.0251 .0010
98 0.0251 .0010
99 0.0251 .0010

1 0.02 92.4270
2 0.02 80.3431
3 0.02 65.1192
4 0.02 49.2005
5 0.02 34.6395
6 0.02 22.7123
7 0.02 13.9027
8 0.02 7.8893
9 0.02 4.1900
10 0.02 2.0613
11 0.02 .9531
12 0.02 .4052
13 0.02 .1597
14 0.02 .0608
15 0.02 .0212
16 0.02 .0074
17 0.02 .0030
18 0.02 .0016
19 0.02 .0014
20 0.02 .0011
21 0.02 .0011
22 0.02 .0011
23 0.02 .0010
24 0.02 .0010
25 0.02 .0010
26 0.02 .0010
27 0.02 .0010
28 0.02 .0010
29 0.02 .0010
30 0.02 .0010
31 0.02 .0010
32 0.02 .0010
33 0.02 .0010
34 0.02 .0010
35 0.02 .0010
36 0.02 .0010
37 0.02 .0010
38 0.02 .0010
39 0.02 .0010
40 0.02 .0010
41 0.02 .0010
42 0.02 .0010
43 0.02 .0010
44 0.02 .0010
45 0.02 .0010
46 0.02 .0010
47 0.02 .0010
48 0.02 .0010
49 0.02 .0010
50 0.02 .0010
51 0.02 .0010
52 0.02 .0010
53 0.02 .0010
54 0.02 .0010
55 0.02 .0010
56 0.02 .0010
57 0.02 .0010
58 0.02 .0010
59 0.02 .0010
60 0.02 .0010
61 0.02 .0010
62 0.02 .0010
63 0.02 .0010
64 0.02 .0010
65 0.02 .0010
66 0.02 .0010
67 0.02 .0010
68 0.02 .0010
69 0.02 .0010
70 0.02 .0010
71 0.02 .0010
72 0.02 .0010
73 0.02 .0010
74 0.02 .0010
75 0.02 .0010
76 0.02 .0010
77 0.02 .0010
78 0.02 .0010
79 0.02 .0010
80 0.02 .0010
81 0.02 .0010
82 0.02 .0010
83 0.02 .0010
84 0.02 .0010
85 0.02 .0010
86 0.02 .0010
87 0.02 .0010
88 0.02 .0010
89 0.02 .0010
90 0.02 .0010
91 0.02 .0010
92 0.02 .0010
93 0.02 .0010
94 0.02 .0010
95 0.02 .0010
96 0.02 .0010
97 0.02 .0010
98 0.02 .0010
99 0.02 .0010

1 0.0158 90.5199
2 0.0158 75.8126
3 0.0158 58.0994
4 0.0158 40.7668
5 0.0158 26.1527
6 0.0158 15.3353
7 0.0158 8.2387
8 0.0158 4.0380
9 0.0158 1.8094
10 0.0158 .7386
11 0.0158 .2768
12 0.0158 .0964
13 0.0158 .0306
14 0.0158 .0093
15 0.0158 .0034
16 0.0158 .0017
17 0.0158 .0012
18 0.0158 .0011
19 0.0158 .0011
20 0.0158 .0010
21 0.0158 .0011
22 0.0158 .0010
23 0.0158 .0010
24 0.0158 .0011
25 0.0158 .0010
26 0.0158 .0010
27 0.0158 .0010
28 0.0158 .0010
29 0.0158 .0010
30 0.0158 .0010
31 0.0158 .0010
32 0.0158 .0010
33 0.0158 .0010
34 0.0158 .0010
35 0.0158 .0010
36 0.0158 .0010
37 0.0158 .0010
38 0.0158 .0010
39 0.0158 .0010
40 0.0158 .0010
41 0.0158 .0010
42 0.0158 .0010
43 0.0158 .0010
44 0.0158 .0010
45 0.0158 .0010
46 0.0158 .0010
47 0.0158 .0010
48 0.0158 .0010
49 0.0158 .0010
50 0.0158 .0010
51 0.0158 .0010
52 0.0158 .0010
53 0.0158 .0010
54 0.0158 .0010
55 0.0158 .0010
56 0.0158 .0010
57 0.0158 .0010
58 0.0158 .0010
59 0.0158 .0010
60 0.0158 .0010
61 0.0158 .0010
62 0.0158 .0010
63 0.0158 .0010
64 0.0158 .0010
65 0.0158 .0010
66 0.0158 .0010
67 0.0158 .0010
68 0.0158 .0010
69 0.0158 .0010
70 0.0158 .0010
71 0.0158 .0010
72 0.0158 .0010
73 0.0158 .0010
74 0.0158 .0010
75 0.0158 .0010
76 0.0158 .0010
77 0.0158 .0010
78 0.0158 .0010
79 0.0158 .0010
80 0.0158 .0010
81 0.0158 .0010
82 0.0158 .0010
83 0.0158 .0010
84 0.0158 .0010
85 0.0158 .0010
86 0.0158 .0010
87 0.0158 .0010
88 0.0158 .0010
89 0.0158 .0010
90 0.0158 .0010
91 0.0158 .0010
92 0.0158 .0010
93 0.0158 .0010
94 0.0158 .0010
95 0.0158 .0010
96 0.0158 .0010
97 0.0158 .0010
98 0.0158 .0010
99 0.0158 .0010

1 0.0126 88.2546
2 0.0126 70.6781
3 0.0126 50.6253
4 0.0126 32.4369
5 0.0126 18.5693
6 0.0126 9.5278
7 0.0126 4.3554
8 0.0126 1.7845
9 0.0126 .6544
10 0.0126 .2129
11 0.0126 .0625
12 0.0126 .0172
13 0.0126 .0049
14 0.0126 .0020
15 0.0126 .0013
16 0.0126 .0012
17 0.0126 .0011
18 0.0126 .0010
19 0.0126 .0010
20 0.0126 .0010
21 0.0126 .0010
22 0.0126 .0010
23 0.0126 .0010
24 0.0126 .0010
25 0.0126 .0010
26 0.0126 .0010
27 0.0126 .0010
28 0.0126 .0010
29 0.0126 .0010
30 0.0126 .0010
31 0.0126 .0010
32 0.0126 .0010
33 0.0126 .0010
34 0.0126 .0010
35 0.0126 .0010
36 0.0126 .0010
37 0.0126 .0010
38 0.0126 .0010
39 0.0126 .0010
40 0.0126 .0010
41 0.0126 .0010
42 0.0126 .0010
43 0.0126 .0010
44 0.0126 .0010
45 0.0126 .0010
46 0.0126 .0010
47 0.0126 .0010
48 0.0126 .0010
49 0.0126 .0010
50 0.0126 .0010
51 0.0126 .0010
52 0.0126 .0010
53 0.0126 .0010
54 0.0126 .0010
55 0.0126 .0010
56 0.0126 .0010
57 0.0126 .0010
58 0.0126 .0010
59 0.0126 .0010
60 0.0126 .0010
61 0.0126 .0010
62 0.0126 .0010
63 0.0126 .0010
64 0.0126 .0010
65 0.0126 .0010
66 0.0126 .0010
67 0.0126 .0010
68 0.0126 .0010
69 0.0126 .0010
70 0.0126 .0010
71 0.0126 .0010
72 0.0126 .0010
73 0.0126 .0010
74 0.0126 .0010
75 0.0126 .0010
76 0.0126 .0010
77 0.0126 .0010
78 0.0126 .0010
79 0.0126 .0010
80 0.0126 .0010
81 0.0126 .0010
82 0.0126 .0010
83 0.0126 .0010
84 0.0126 .0010
85 0.0126 .0010
86 0.0126 .0010
87 0.0126 .0010
88 0.0126 .0010
89 0.0126 .0010
90 0.0126 .0010
91 0.0126 .0010
92 0.0126 .0010
93 0.0126 .0010
94 0.0126 .0010
95 0.0126 .0010
96 0.0126 .0010
97 0.0126 .0010
98 0.0126 .0010
99 0.0126 .0010

1 0.01 85.4288
2 0.01 64.5635
3 0.01 42.4037
4 0.01 24.1954
5 0.01 12.0037
6 0.01 5.1668
7 0.01 1.9277
8 0.01 .6255
9 0.01 .1775
10 0.01 .0443
11 0.01 .0105
12 0.01 .0028
13 0.01 .0014
14 0.01 .0012
15 0.01 .0012
16 0.01 .0011
17 0.01 .0011
18 0.01 .0011
19 0.01 .0011
20 0.01 .0010
21 0.01 .0010
22 0.01 .0010
23 0.01 .0010
24 0.01 .0010
25 0.01 .0010
26 0.01 .0010
27 0.01 .0010
28 0.01 .0010
29 0.01 .0010
30 0.01 .0010
31 0.01 .0010
32 0.01 .0010
33 0.01 .0010
34 0.01 .0010
35 0.01 .0010
36 0.01 .0010
37 0.01 .0010
38 0.01 .0010
39 0.01 .0010
40 0.01 .0010
41 0.01 .0010
42 0.01 .0010
43 0.01 .0010
44 0.01 .0010
45 0.01 .0010
46 0.01 .0010
47 0.01 .0010
48 0.01 .0010
49 0.01 .0010
50 0.01 .0010
51 0.01 .0010
52 0.01 .0010
53 0.01 .0010
54 0.01 .0010
55 0.01 .0010
56 0.01 .0010
57 0.01 .0010
58 0.01 .0010
59 0.01 .0010
60 0.01 .0010
61 0.01 .0010
62 0.01 .0010
63 0.01 .0010
64 0.01 .0010
65 0.01 .0010
66 0.01 .0010
67 0.01 .0010
68 0.01 .0010
69 0.01 .0010
70 0.01 .0010
71 0.01 .0010
72 0.01 .0010
73 0.01 .0010
74 0.01 .0010
75 0.01 .0010
76 0.01 .0010
77 0.01 .0010
78 0.01 .0010
79 0.01 .0010
80 0.01 .0010
81 0.01 .0010
82 0.01 .0010
83 0.01 .0010
84 0.01 .0010
85 0.01 .0010
86 0.01 .0010
87 0.01 .0010
88 0.01 .0010
89 0.01 .0010
90 0.01 .0010
91 0.01 .0010
92 0.01 .0010
93 0.01 .0010
94 0.01 .0010
95 0.01 .0010
96 0.01 .0010
97 0.01 .0010
98 0.01 .0010
99 0.01 .0010
