# Supplementary material for: Stochastic disturbance regimes alter patterns of ecosystem variability and recovery
Source: PLoS One. 2020 Mar 9;15(3):e0229927. doi: 10.1371/journal.pone.0229927 (PMC7062255; doi:10.1371/journal.pone.0229927)
Supplement: S1 Raw data — (ZIP) [file pone.0229927.s008.zip › raw data/raw data/figure 3 and 4 - S1/original (Turner algorithm).txt]

1 1000.0 .00008
2 1000.0 .00033
3 1000.0 .00075
4 1000.0 .00133
5 1000.0 .00208
6 1000.0 .00300
7 1000.0 .00409
8 1000.0 .00534
9 1000.0 .00675
10 1000.0 .00834
11 1000.0 .01009
12 1000.0 .01201
13 1000.0 .01409
14 1000.0 .01634
15 1000.0 .01876
16 1000.0 .02134
17 1000.0 .02409
18 1000.0 .02701
19 1000.0 .03010
20 1000.0 .03335
21 1000.0 .03677
22 1000.0 .04035
23 1000.0 .04410
24 1000.0 .04802
25 1000.0 .05211
26 1000.0 .05636
27 1000.0 .06078
28 1000.0 .06536
29 1000.0 .07012
30 1000.0 .07504
31 1000.0 .08012
32 1000.0 .08537
33 1000.0 .09079
34 1000.0 .09638
35 1000.0 1.0213
36 1000.0 1.0805
37 1000.0 1.1414
38 1000.0 1.2039
39 1000.0 1.2681
40 1000.0 1.3340
41 1000.0 1.4015
42 1000.0 1.4707
43 1000.0 1.5416
44 1000.0 1.6141
45 1000.0 1.6883
46 1000.0 1.7642
47 1000.0 1.8417
48 1000.0 1.9209
49 1000.0 2.0018
50 1000.0 2.0843
51 1000.0 2.1685
52 1000.0 2.2544
53 1000.0 2.3419
54 1000.0 2.4311
55 1000.0 2.5220
56 1000.0 2.6146
57 1000.0 2.7088
58 1000.0 2.8047
59 1000.0 2.9022
60 1000.0 3.0014
61 1000.0 3.1023
62 1000.0 3.2048
63 1000.0 3.3091
64 1000.0 3.4149
65 1000.0 3.5225
66 1000.0 3.6317
67 1000.0 3.7426
68 1000.0 3.8552
69 1000.0 3.9694
70 1000.0 4.0853
71 1000.0 4.2028
72 1000.0 4.3220
73 1000.0 4.4429
74 1000.0 4.5655
75 1000.0 4.6897
76 1000.0 4.8156
77 1000.0 4.9432
78 1000.0 5.0724
79 1000.0 5.2033
80 1000.0 5.3359
81 1000.0 5.4701
82 1000.0 5.6060
83 1000.0 5.7435
84 1000.0 5.8828
85 1000.0 6.0237
86 1000.0 6.1662
87 1000.0 6.3105
88 1000.0 6.4564
89 1000.0 6.6039
90 1000.0 6.7532
91 1000.0 6.9041
92 1000.0 7.0567
93 1000.0 7.2109
94 1000.0 7.3668
95 1000.0 7.5244
96 1000.0 7.6836
97 1000.0 7.8445
98 1000.0 8.0071
99 1000.0 8.1714

1 794.3282 .00009
2 794.3282 .00037
3 794.3282 .00084
4 794.3282 .00150
5 794.3282 .00234
6 794.3282 .00337
7 794.3282 .00458
8 794.3282 .00598
9 794.3282 .00757
10 794.3282 .00935
11 794.3282 .01131
12 794.3282 .01346
13 794.3282 .01580
14 794.3282 .01833
15 794.3282 .02104
16 794.3282 .02394
17 794.3282 .02702
18 794.3282 .03029
19 794.3282 .03375
20 794.3282 .03740
21 794.3282 .04123
22 794.3282 .04525
23 794.3282 .04946
24 794.3282 .05386
25 794.3282 .05844
26 794.3282 .06321
27 794.3282 .06816
28 794.3282 .07330
29 794.3282 .07863
30 794.3282 .08415
31 794.3282 .08985
32 794.3282 .09574
33 794.3282 1.0182
34 794.3282 1.0809
35 794.3282 1.1454
36 794.3282 1.2118
37 794.3282 1.2800
38 794.3282 1.3501
39 794.3282 1.4221
40 794.3282 1.4960
41 794.3282 1.5717
42 794.3282 1.6493
43 794.3282 1.7288
44 794.3282 1.8102
45 794.3282 1.8934
46 794.3282 1.9785
47 794.3282 2.0654
48 794.3282 2.1542
49 794.3282 2.2449
50 794.3282 2.3375
51 794.3282 2.4319
52 794.3282 2.5282
53 794.3282 2.6264
54 794.3282 2.7265
55 794.3282 2.8284
56 794.3282 2.9322
57 794.3282 3.0378
58 794.3282 3.1453
59 794.3282 3.2547
60 794.3282 3.3660
61 794.3282 3.4791
62 794.3282 3.5941
63 794.3282 3.7110
64 794.3282 3.8298
65 794.3282 3.9504
66 794.3282 4.0729
67 794.3282 4.1972
68 794.3282 4.3234
69 794.3282 4.4515
70 794.3282 4.5815
71 794.3282 4.7133
72 794.3282 4.8470
73 794.3282 4.9826
74 794.3282 5.1200
75 794.3282 5.2594
76 794.3282 5.4005
77 794.3282 5.5436
78 794.3282 5.6885
79 794.3282 5.8353
80 794.3282 5.9840
81 794.3282 6.1345
82 794.3282 6.2869
83 794.3282 6.4412
84 794.3282 6.5973
85 794.3282 6.7554
86 794.3282 6.9152
87 794.3282 7.0770
88 794.3282 7.2406
89 794.3282 7.4061
90 794.3282 7.5735
91 794.3282 7.7427
92 794.3282 7.9138
93 794.3282 8.0868
94 794.3282 8.2616
95 794.3282 8.4384
96 794.3282 8.6169
97 794.3282 8.7974
98 794.3282 8.9797
99 794.3282 9.1639

1 630.9573 .00010
2 630.9573 .00042
3 630.9573 .00094
4 630.9573 .00168
5 630.9573 .00262
6 630.9573 .00378
7 630.9573 .00514
8 630.9573 .00671
9 630.9573 .00850
10 630.9573 .01049
11 630.9573 .01269
12 630.9573 .01511
13 630.9573 .01773
14 630.9573 .02056
15 630.9573 .02360
16 630.9573 .02686
17 630.9573 .03032
18 630.9573 .03399
19 630.9573 .03787
20 630.9573 .04196
21 630.9573 .04627
22 630.9573 .05078
23 630.9573 .05550
24 630.9573 .06043
25 630.9573 .06557
26 630.9573 .07092
27 630.9573 .07648
28 630.9573 .08225
29 630.9573 .08823
30 630.9573 .09442
31 630.9573 1.0082
32 630.9573 1.0743
33 630.9573 1.1425
34 630.9573 1.2128
35 630.9573 1.2851
36 630.9573 1.3596
37 630.9573 1.4362
38 630.9573 1.5149
39 630.9573 1.5957
40 630.9573 1.6786
41 630.9573 1.7635
42 630.9573 1.8506
43 630.9573 1.9398
44 630.9573 2.0311
45 630.9573 2.1244
46 630.9573 2.2199
47 630.9573 2.3175
48 630.9573 2.4171
49 630.9573 2.5189
50 630.9573 2.6228
51 630.9573 2.7287
52 630.9573 2.8368
53 630.9573 2.9469
54 630.9573 3.0592
55 630.9573 3.1735
56 630.9573 3.2900
57 630.9573 3.4085
58 630.9573 3.5292
59 630.9573 3.6519
60 630.9573 3.7768
61 630.9573 3.9037
62 630.9573 4.0327
63 630.9573 4.1639
64 630.9573 4.2971
65 630.9573 4.4325
66 630.9573 4.5699
67 630.9573 4.7094
68 630.9573 4.8510
69 630.9573 4.9948
70 630.9573 5.1406
71 630.9573 5.2885
72 630.9573 5.4385
73 630.9573 5.5907
74 630.9573 5.7449
75 630.9573 5.9012
76 630.9573 6.0596
77 630.9573 6.2201
78 630.9573 6.3827
79 630.9573 6.5474
80 630.9573 6.7142
81 630.9573 6.8831
82 630.9573 7.0542
83 630.9573 7.2273
84 630.9573 7.4025
85 630.9573 7.5798
86 630.9573 7.7591
87 630.9573 7.9406
88 630.9573 8.1242
89 630.9573 8.3099
90 630.9573 8.4977
91 630.9573 8.6876
92 630.9573 8.8796
93 630.9573 9.0737
94 630.9573 9.2699
95 630.9573 9.4681
96 630.9573 9.6685
97 630.9573 9.8710
98 630.9573 10.0756
99 630.9573 10.2822

1 501.1872 .00012
2 501.1872 .00047
3 501.1872 .00106
4 501.1872 .00188
5 501.1872 .00294
6 501.1872 .00423
7 501.1872 .00576
8 501.1872 .00752
9 501.1872 .00952
10 501.1872 .01175
11 501.1872 .01422
12 501.1872 .01692
13 501.1872 .01986
14 501.1872 .02303
15 501.1872 .02644
16 501.1872 .03008
17 501.1872 .03395
18 501.1872 .03807
19 501.1872 .04241
20 501.1872 .04700
21 501.1872 .05181
22 501.1872 .05687
23 501.1872 .06215
24 501.1872 .06767
25 501.1872 .07343
26 501.1872 .07942
27 501.1872 .08565
28 501.1872 .09211
29 501.1872 .09881
30 501.1872 1.0574
31 501.1872 1.1291
32 501.1872 1.2031
33 501.1872 1.2795
34 501.1872 1.3582
35 501.1872 1.4393
36 501.1872 1.5227
37 501.1872 1.6084
38 501.1872 1.6966
39 501.1872 1.7870
40 501.1872 1.8798
41 501.1872 1.9750
42 501.1872 2.0725
43 501.1872 2.1724
44 501.1872 2.2746
45 501.1872 2.3792
46 501.1872 2.4861
47 501.1872 2.5954
48 501.1872 2.7070
49 501.1872 2.8209
50 501.1872 2.9373
51 501.1872 3.0559
52 501.1872 3.1769
53 501.1872 3.3003
54 501.1872 3.4260
55 501.1872 3.5541
56 501.1872 3.6845
57 501.1872 3.8173
58 501.1872 3.9524
59 501.1872 4.0898
60 501.1872 4.2297
61 501.1872 4.3718
62 501.1872 4.5163
63 501.1872 4.6632
64 501.1872 4.8124
65 501.1872 4.9640
66 501.1872 5.1179
67 501.1872 5.2741
68 501.1872 5.4328
69 501.1872 5.5937
70 501.1872 5.7570
71 501.1872 5.9227
72 501.1872 6.0907
73 501.1872 6.2611
74 501.1872 6.4338
75 501.1872 6.6088
76 501.1872 6.7862
77 501.1872 6.9660
78 501.1872 7.1481
79 501.1872 7.3326
80 501.1872 7.5194
81 501.1872 7.7085
82 501.1872 7.9001
83 501.1872 8.0939
84 501.1872 8.2901
85 501.1872 8.4887
86 501.1872 8.6896
87 501.1872 8.8929
88 501.1872 9.0985
89 501.1872 9.3064
90 501.1872 9.5167
91 501.1872 9.7294
92 501.1872 9.9444
93 501.1872 10.1617
94 501.1872 10.3815
95 501.1872 10.6035
96 501.1872 10.8279
97 501.1872 11.0547
98 501.1872 11.2838
99 501.1872 11.5152

1 398.1072 .00013
2 398.1072 .00053
3 398.1072 .00118
4 398.1072 .00210
5 398.1072 .00328
6 398.1072 .00473
7 398.1072 .00644
8 398.1072 .00841
9 398.1072 .01064
10 398.1072 .01314
11 398.1072 .01590
12 398.1072 .01892
13 398.1072 .02220
14 398.1072 .02575
15 398.1072 .02956
16 398.1072 .03363
17 398.1072 .03797
18 398.1072 .04257
19 398.1072 .04743
20 398.1072 .05255
21 398.1072 .05794
22 398.1072 .06359
23 398.1072 .06950
24 398.1072 .07568
25 398.1072 .08211
26 398.1072 .08881
27 398.1072 .09578
28 398.1072 1.0300
29 398.1072 1.1049
30 398.1072 1.1824
31 398.1072 1.2626
32 398.1072 1.3454
33 398.1072 1.4308
34 398.1072 1.5188
35 398.1072 1.6094
36 398.1072 1.7027
37 398.1072 1.7986
38 398.1072 1.8972
39 398.1072 1.9983
40 398.1072 2.1021
41 398.1072 2.2085
42 398.1072 2.3176
43 398.1072 2.4293
44 398.1072 2.5436
45 398.1072 2.6605
46 398.1072 2.7800
47 398.1072 2.9022
48 398.1072 3.0270
49 398.1072 3.1545
50 398.1072 3.2846
51 398.1072 3.4173
52 398.1072 3.5526
53 398.1072 3.6905
54 398.1072 3.8311
55 398.1072 3.9743
56 398.1072 4.1201
57 398.1072 4.2686
58 398.1072 4.4197
59 398.1072 4.5734
60 398.1072 4.7298
61 398.1072 4.8887
62 398.1072 5.0503
63 398.1072 5.2146
64 398.1072 5.3814
65 398.1072 5.5509
66 398.1072 5.7230
67 398.1072 5.8977
68 398.1072 6.0751
69 398.1072 6.2551
70 398.1072 6.4377
71 398.1072 6.6230
72 398.1072 6.8109
73 398.1072 7.0014
74 398.1072 7.1945
75 398.1072 7.3903
76 398.1072 7.5886
77 398.1072 7.7897
78 398.1072 7.9933
79 398.1072 8.1996
80 398.1072 8.4085
81 398.1072 8.6200
82 398.1072 8.8341
83 398.1072 9.0509
84 398.1072 9.2703
85 398.1072 9.4924
86 398.1072 9.7170
87 398.1072 9.9443
88 398.1072 10.1742
89 398.1072 10.4068
90 398.1072 10.6420
91 398.1072 10.8798
92 398.1072 11.1202
93 398.1072 11.3633
94 398.1072 11.6089
95 398.1072 11.8572
96 398.1072 12.1082
97 398.1072 12.3618
98 398.1072 12.6180
99 398.1072 12.8768

1 316.2278 .00015
2 316.2278 .00059
3 316.2278 .00132
4 316.2278 .00235
5 316.2278 .00368
6 316.2278 .00529
7 316.2278 .00721
8 316.2278 .00941
9 316.2278 .01191
10 316.2278 .01471
11 316.2278 .01780
12 316.2278 .02118
13 316.2278 .02486
14 316.2278 .02883
15 316.2278 .03309
16 316.2278 .03765
17 316.2278 .04250
18 316.2278 .04765
19 316.2278 .05309
20 316.2278 .05883
21 316.2278 .06486
22 316.2278 .07118
23 316.2278 .07780
24 316.2278 .08471
25 316.2278 .09192
26 316.2278 .09942
27 316.2278 1.0722
28 316.2278 1.1531
29 316.2278 1.2369
30 316.2278 1.3237
31 316.2278 1.4134
32 316.2278 1.5060
33 316.2278 1.6016
34 316.2278 1.7002
35 316.2278 1.8017
36 316.2278 1.9061
37 316.2278 2.0134
38 316.2278 2.1237
39 316.2278 2.2370
40 316.2278 2.3532
41 316.2278 2.4723
42 316.2278 2.5944
43 316.2278 2.7194
44 316.2278 2.8473
45 316.2278 2.9782
46 316.2278 3.1121
47 316.2278 3.2489
48 316.2278 3.3886
49 316.2278 3.5312
50 316.2278 3.6768
51 316.2278 3.8254
52 316.2278 3.9769
53 316.2278 4.1313
54 316.2278 4.2887
55 316.2278 4.4490
56 316.2278 4.6122
57 316.2278 4.7784
58 316.2278 4.9476
59 316.2278 5.1196
60 316.2278 5.2947
61 316.2278 5.4726
62 316.2278 5.6535
63 316.2278 5.8374
64 316.2278 6.0241
65 316.2278 6.2139
66 316.2278 6.4065
67 316.2278 6.6021
68 316.2278 6.8007
69 316.2278 7.0022
70 316.2278 7.2066
71 316.2278 7.4140
72 316.2278 7.6243
73 316.2278 7.8376
74 316.2278 8.0538
75 316.2278 8.2729
76 316.2278 8.4950
77 316.2278 8.7200
78 316.2278 8.9480
79 316.2278 9.1789
80 316.2278 9.4127
81 316.2278 9.6495
82 316.2278 9.8892
83 316.2278 10.1319
84 316.2278 10.3775
85 316.2278 10.6261
86 316.2278 10.8776
87 316.2278 11.1320
88 316.2278 11.3894
89 316.2278 11.6497
90 316.2278 11.9130
91 316.2278 12.1792
92 316.2278 12.4483
93 316.2278 12.7204
94 316.2278 12.9954
95 316.2278 13.2734
96 316.2278 13.5543
97 316.2278 13.8382
98 316.2278 14.1250
99 316.2278 14.4147

1 251.1886 .00016
2 251.1886 .00066
3 251.1886 .00148
4 251.1886 .00263
5 251.1886 .00411
6 251.1886 .00592
7 251.1886 .00805
8 251.1886 .01052
9 251.1886 .01331
10 251.1886 .01644
11 251.1886 .01989
12 251.1886 .02367
13 251.1886 .02778
14 251.1886 .03222
15 251.1886 .03698
16 251.1886 .04208
17 251.1886 .04750
18 251.1886 .05326
19 251.1886 .05934
20 251.1886 .06575
21 251.1886 .07249
22 251.1886 .07956
23 251.1886 .08695
24 251.1886 .09468
25 251.1886 1.0273
26 251.1886 1.1111
27 251.1886 1.1983
28 251.1886 1.2887
29 251.1886 1.3824
30 251.1886 1.4793
31 251.1886 1.5796
32 251.1886 1.6832
33 251.1886 1.7900
34 251.1886 1.9001
35 251.1886 2.0135
36 251.1886 2.1302
37 251.1886 2.2502
38 251.1886 2.3735
39 251.1886 2.5001
40 251.1886 2.6299
41 251.1886 2.7631
42 251.1886 2.8995
43 251.1886 3.0392
44 251.1886 3.1822
45 251.1886 3.3285
46 251.1886 3.4781
47 251.1886 3.6309
48 251.1886 3.7871
49 251.1886 3.9465
50 251.1886 4.1093
51 251.1886 4.2753
52 251.1886 4.4446
53 251.1886 4.6172
54 251.1886 4.7930
55 251.1886 4.9722
56 251.1886 5.1547
57 251.1886 5.3404
58 251.1886 5.5294
59 251.1886 5.7217
60 251.1886 5.9173
61 251.1886 6.1162
62 251.1886 6.3184
63 251.1886 6.5239
64 251.1886 6.7326
65 251.1886 6.9447
66 251.1886 7.1600
67 251.1886 7.3786
68 251.1886 7.6005
69 251.1886 7.8257
70 251.1886 8.0542
71 251.1886 8.2859
72 251.1886 8.5210
73 251.1886 8.7593
74 251.1886 9.0009
75 251.1886 9.2458
76 251.1886 9.4940
77 251.1886 9.7455
78 251.1886 10.0003
79 251.1886 10.2584
80 251.1886 10.5197
81 251.1886 10.7844
82 251.1886 11.0523
83 251.1886 11.3235
84 251.1886 11.5980
85 251.1886 11.8758
86 251.1886 12.1569
87 251.1886 12.4412
88 251.1886 12.7289
89 251.1886 13.0198
90 251.1886 13.3140
91 251.1886 13.6115
92 251.1886 13.9123
93 251.1886 14.2164
94 251.1886 14.5238
95 251.1886 14.8345
96 251.1886 15.1484
97 251.1886 15.4656
98 251.1886 15.7862
99 251.1886 16.1100

1 199.5262 .00018
2 199.5262 .00074
3 199.5262 .00165
4 199.5262 .00294
5 199.5262 .00459
6 199.5262 .00662
7 199.5262 .00901
8 199.5262 .01176
9 199.5262 .01489
10 199.5262 .01838
11 199.5262 .02224
12 199.5262 .02646
13 199.5262 .03106
14 199.5262 .03602
15 199.5262 .04135
16 199.5262 .04705
17 199.5262 .05311
18 199.5262 .05954
19 199.5262 .06634
20 199.5262 .07351
21 199.5262 .08105
22 199.5262 .08895
23 199.5262 .09722
24 199.5262 1.0586
25 199.5262 1.1486
26 199.5262 1.2424
27 199.5262 1.3398
28 199.5262 1.4408
29 199.5262 1.5456
30 199.5262 1.6540
31 199.5262 1.7661
32 199.5262 1.8819
33 199.5262 2.0014
34 199.5262 2.1245
35 199.5262 2.2513
36 199.5262 2.3818
37 199.5262 2.5159
38 199.5262 2.6538
39 199.5262 2.7953
40 199.5262 2.9405
41 199.5262 3.0893
42 199.5262 3.2419
43 199.5262 3.3981
44 199.5262 3.5580
45 199.5262 3.7215
46 199.5262 3.8888
47 199.5262 4.0597
48 199.5262 4.2343
49 199.5262 4.4126
50 199.5262 4.5945
51 199.5262 4.7801
52 199.5262 4.9694
53 199.5262 5.1624
54 199.5262 5.3590
55 199.5262 5.5593
56 199.5262 5.7633
57 199.5262 5.9710
58 199.5262 6.1824
59 199.5262 6.3974
60 199.5262 6.6161
61 199.5262 6.8384
62 199.5262 7.0645
63 199.5262 7.2942
64 199.5262 7.5276
65 199.5262 7.7647
66 199.5262 8.0054
67 199.5262 8.2499
68 199.5262 8.4980
69 199.5262 8.7498
70 199.5262 9.0052
71 199.5262 9.2643
72 199.5262 9.5271
73 199.5262 9.7936
74 199.5262 10.0638
75 199.5262 10.3376
76 199.5262 10.6151
77 199.5262 10.8963
78 199.5262 11.1812
79 199.5262 11.4697
80 199.5262 11.7619
81 199.5262 12.0578
82 199.5262 12.3574
83 199.5262 12.6606
84 199.5262 12.9675
85 199.5262 13.2781
86 199.5262 13.5924
87 199.5262 13.9103
88 199.5262 14.2319
89 199.5262 14.5572
90 199.5262 14.8862
91 199.5262 15.2188
92 199.5262 15.5551
93 199.5262 15.8951
94 199.5262 16.2388
95 199.5262 16.5861
96 199.5262 16.9371
97 199.5262 17.2918
98 199.5262 17.6502
99 199.5262 18.0123

1 158.4893 .00021
2 158.4893 .00082
3 158.4893 .00185
4 158.4893 .00328
5 158.4893 .00513
6 158.4893 .00739
7 158.4893 .01005
8 158.4893 .01313
9 158.4893 .01662
10 158.4893 .02052
11 158.4893 .02482
12 158.4893 .02954
13 158.4893 .03467
14 158.4893 .04021
15 158.4893 .04616
16 158.4893 .05252
17 158.4893 .05929
18 158.4893 .06647
19 158.4893 .07406
20 158.4893 .08206
21 158.4893 .09048
22 158.4893 .09930
23 158.4893 1.0853
24 158.4893 1.1817
25 158.4893 1.2823
26 158.4893 1.3869
27 158.4893 1.4956
28 158.4893 1.6085
29 158.4893 1.7254
30 158.4893 1.8465
31 158.4893 1.9716
32 158.4893 2.1009
33 158.4893 2.2342
34 158.4893 2.3717
35 158.4893 2.5132
36 158.4893 2.6589
37 158.4893 2.8087
38 158.4893 2.9625
39 158.4893 3.1205
40 158.4893 3.2826
41 158.4893 3.4488
42 158.4893 3.6191
43 158.4893 3.7934
44 158.4893 3.9719
45 158.4893 4.1545
46 158.4893 4.3412
47 158.4893 4.5320
48 158.4893 4.7269
49 158.4893 4.9259
50 158.4893 5.1290
51 158.4893 5.3363
52 158.4893 5.5476
53 158.4893 5.7630
54 158.4893 5.9825
55 158.4893 6.2061
56 158.4893 6.4339
57 158.4893 6.6657
58 158.4893 6.9016
59 158.4893 7.1417
60 158.4893 7.3858
61 158.4893 7.6341
62 158.4893 7.8864
63 158.4893 8.1429
64 158.4893 8.4034
65 158.4893 8.6681
66 158.4893 8.9368
67 158.4893 9.2097
68 158.4893 9.4867
69 158.4893 9.7678
70 158.4893 10.0529
71 158.4893 10.3422
72 158.4893 10.6356
73 158.4893 10.9331
74 158.4893 11.2347
75 158.4893 11.5404
76 158.4893 11.8501
77 158.4893 12.1640
78 158.4893 12.4820
79 158.4893 12.8041
80 158.4893 13.1304
81 158.4893 13.4607
82 158.4893 13.7951
83 158.4893 14.1336
84 158.4893 14.4762
85 158.4893 14.8229
86 158.4893 15.1738
87 158.4893 15.5287
88 158.4893 15.8877
89 158.4893 16.2509
90 158.4893 16.6181
91 158.4893 16.9894
92 158.4893 17.3649
93 158.4893 17.7444
94 158.4893 18.1281
95 158.4893 18.5159
96 158.4893 18.9077
97 158.4893 19.3037
98 158.4893 19.7037
99 158.4893 20.1079

1 125.8925 .00023
2 125.8925 .00092
3 125.8925 .00206
4 125.8925 .00367
5 125.8925 .00573
6 125.8925 .00825
7 125.8925 .01123
8 125.8925 .01466
9 125.8925 .01856
10 125.8925 .02291
11 125.8925 .02772
12 125.8925 .03299
13 125.8925 .03872
14 125.8925 .04491
15 125.8925 .05155
16 125.8925 .05865
17 125.8925 .06621
18 125.8925 .07423
19 125.8925 .08271
20 125.8925 .09164
21 125.8925 1.0104
22 125.8925 1.1089
23 125.8925 1.2120
24 125.8925 1.3197
25 125.8925 1.4319
26 125.8925 1.5488
27 125.8925 1.6702
28 125.8925 1.7962
29 125.8925 1.9268
30 125.8925 2.0620
31 125.8925 2.2017
32 125.8925 2.3461
33 125.8925 2.4950
34 125.8925 2.6485
35 125.8925 2.8066
36 125.8925 2.9693
37 125.8925 3.1365
38 125.8925 3.3083
39 125.8925 3.4847
40 125.8925 3.6657
41 125.8925 3.8513
42 125.8925 4.0415
43 125.8925 4.2362
44 125.8925 4.4355
45 125.8925 4.6395
46 125.8925 4.8479
47 125.8925 5.0610
48 125.8925 5.2787
49 125.8925 5.5009
50 125.8925 5.7277
51 125.8925 5.9591
52 125.8925 6.1951
53 125.8925 6.4357
54 125.8925 6.6808
55 125.8925 6.9305
56 125.8925 7.1849
57 125.8925 7.4437
58 125.8925 7.7072
59 125.8925 7.9753
60 125.8925 8.2479
61 125.8925 8.5251
62 125.8925 8.8069
63 125.8925 9.0933
64 125.8925 9.3843
65 125.8925 9.6798
66 125.8925 9.9800
67 125.8925 10.2847
68 125.8925 10.5940
69 125.8925 10.9079
70 125.8925 11.2263
71 125.8925 11.5494
72 125.8925 11.8770
73 125.8925 12.2092
74 125.8925 12.5460
75 125.8925 12.8874
76 125.8925 13.2333
77 125.8925 13.5839
78 125.8925 13.9390
79 125.8925 14.2987
80 125.8925 14.6630
81 125.8925 15.0318
82 125.8925 15.4053
83 125.8925 15.7833
84 125.8925 16.1659
85 125.8925 16.5531
86 125.8925 16.9449
87 125.8925 17.3412
88 125.8925 17.7422
89 125.8925 18.1477
90 125.8925 18.5578
91 125.8925 18.9725
92 125.8925 19.3918
93 125.8925 19.8156
94 125.8925 20.2441
95 125.8925 20.6771
96 125.8925 21.1147
97 125.8925 21.5569
98 125.8925 22.0036
99 125.8925 22.4550

1 100.0 .00026
2 100.0 .00102
3 100.0 .00230
4 100.0 .00408
5 100.0 .00638
6 100.0 .00919
7 100.0 .01250
8 100.0 .01633
9 100.0 .02067
10 100.0 .02551
11 100.0 .03087
12 100.0 .03674
13 100.0 .04312
14 100.0 .05001
15 100.0 .05741
16 100.0 .06532
17 100.0 .07374
18 100.0 .08267
19 100.0 .09211
20 100.0 1.0206
21 100.0 1.1252
22 100.0 1.2349
23 100.0 1.3497
24 100.0 1.4696
25 100.0 1.5947
26 100.0 1.7248
27 100.0 1.8600
28 100.0 2.0004
29 100.0 2.1458
30 100.0 2.2963
31 100.0 2.4520
32 100.0 2.6127
33 100.0 2.7786
34 100.0 2.9495
35 100.0 3.1256
36 100.0 3.3067
37 100.0 3.4930
38 100.0 3.6843
39 100.0 3.8808
40 100.0 4.0824
41 100.0 4.2890
42 100.0 4.5008
43 100.0 4.7177
44 100.0 4.9396
45 100.0 5.1667
46 100.0 5.3989
47 100.0 5.6362
48 100.0 5.8786
49 100.0 6.1261
50 100.0 6.3787
51 100.0 6.6364
52 100.0 6.8992
53 100.0 7.1671
54 100.0 7.4401
55 100.0 7.7182
56 100.0 8.0014
57 100.0 8.2897
58 100.0 8.5831
59 100.0 8.8817
60 100.0 9.1853
61 100.0 9.4940
62 100.0 9.8079
63 100.0 10.1268
64 100.0 10.4508
65 100.0 10.7800
66 100.0 11.1142
67 100.0 11.4535
68 100.0 11.7980
69 100.0 12.1475
70 100.0 12.5022
71 100.0 12.8620
72 100.0 13.2268
73 100.0 13.5968
74 100.0 13.9719
75 100.0 14.3520
76 100.0 14.7373
77 100.0 15.1277
78 100.0 15.5231
79 100.0 15.9237
80 100.0 16.3294
81 100.0 16.7402
82 100.0 17.1561
83 100.0 17.5771
84 100.0 18.0032
85 100.0 18.4344
86 100.0 18.8707
87 100.0 19.3121
88 100.0 19.7586
89 100.0 20.2102
90 100.0 20.6669
91 100.0 21.1287
92 100.0 21.5956
93 100.0 22.0677
94 100.0 22.5448
95 100.0 23.0270
96 100.0 23.5143
97 100.0 24.0068
98 100.0 24.5043
99 100.0 25.0070

1 79.4328 .00028
2 79.4328 .00113
3 79.4328 .00254
4 79.4328 .00452
5 79.4328 .00707
6 79.4328 .01018
7 79.4328 .01385
8 79.4328 .01809
9 79.4328 .02290
10 79.4328 .02827
11 79.4328 .03420
12 79.4328 .04070
13 79.4328 .04777
14 79.4328 .05540
15 79.4328 .06360
16 79.4328 .07236
17 79.4328 .08169
18 79.4328 .09158
19 79.4328 1.0204
20 79.4328 1.1307
21 79.4328 1.2466
22 79.4328 1.3681
23 79.4328 1.4953
24 79.4328 1.6282
25 79.4328 1.7667
26 79.4328 1.9108
27 79.4328 2.0607
28 79.4328 2.2161
29 79.4328 2.3772
30 79.4328 2.5440
31 79.4328 2.7164
32 79.4328 2.8945
33 79.4328 3.0783
34 79.4328 3.2676
35 79.4328 3.4627
36 79.4328 3.6634
37 79.4328 3.8697
38 79.4328 4.0817
39 79.4328 4.2994
40 79.4328 4.5227
41 79.4328 4.7517
42 79.4328 4.9863
43 79.4328 5.2265
44 79.4328 5.4725
45 79.4328 5.7240
46 79.4328 5.9813
47 79.4328 6.2441
48 79.4328 6.5127
49 79.4328 6.7869
50 79.4328 7.0667
51 79.4328 7.3522
52 79.4328 7.6434
53 79.4328 7.9402
54 79.4328 8.2426
55 79.4328 8.5507
56 79.4328 8.8645
57 79.4328 9.1839
58 79.4328 9.5090
59 79.4328 9.8397
60 79.4328 10.1761
61 79.4328 10.5181
62 79.4328 10.8658
63 79.4328 11.2191
64 79.4328 11.5781
65 79.4328 11.9427
66 79.4328 12.3130
67 79.4328 12.6890
68 79.4328 13.0706
69 79.4328 13.4578
70 79.4328 13.8508
71 79.4328 14.2493
72 79.4328 14.6535
73 79.4328 15.0634
74 79.4328 15.4789
75 79.4328 15.9001
76 79.4328 16.3269
77 79.4328 16.7594
78 79.4328 17.1976
79 79.4328 17.6413
80 79.4328 18.0908
81 79.4328 18.5459
82 79.4328 19.0066
83 79.4328 19.4730
84 79.4328 19.9451
85 79.4328 20.4228
86 79.4328 20.9062
87 79.4328 21.3952
88 79.4328 21.8899
89 79.4328 22.3902
90 79.4328 22.8962
91 79.4328 23.4078
92 79.4328 23.9251
93 79.4328 24.4480
94 79.4328 24.9766
95 79.4328 25.5108
96 79.4328 26.0507
97 79.4328 26.5963
98 79.4328 27.1475
99 79.4328 27.7043

1 63.0957 .00031
2 63.0957 .00125
3 63.0957 .00281
4 63.0957 .00499
5 63.0957 .00780
6 63.0957 .01124
7 63.0957 .01530
8 63.0957 .01998
9 63.0957 .02528
10 63.0957 .03122
11 63.0957 .03777
12 63.0957 .04495
13 63.0957 .05275
14 63.0957 .06118
15 63.0957 .07023
16 63.0957 .07991
17 63.0957 .09021
18 63.0957 1.0114
19 63.0957 1.1269
20 63.0957 1.2486
21 63.0957 1.3766
22 63.0957 1.5108
23 63.0957 1.6513
24 63.0957 1.7980
25 63.0957 1.9510
26 63.0957 2.1102
27 63.0957 2.2756
28 63.0957 2.4473
29 63.0957 2.6252
30 63.0957 2.8094
31 63.0957 2.9998
32 63.0957 3.1964
33 63.0957 3.3993
34 63.0957 3.6085
35 63.0957 3.8239
36 63.0957 4.0455
37 63.0957 4.2734
38 63.0957 4.5075
39 63.0957 4.7478
40 63.0957 4.9944
41 63.0957 5.2473
42 63.0957 5.5064
43 63.0957 5.7717
44 63.0957 6.0433
45 63.0957 6.3211
46 63.0957 6.6052
47 63.0957 6.8955
48 63.0957 7.1920
49 63.0957 7.4948
50 63.0957 7.8038
51 63.0957 8.1191
52 63.0957 8.4406
53 63.0957 8.7684
54 63.0957 9.1024
55 63.0957 9.4426
56 63.0957 9.7891
57 63.0957 10.1418
58 63.0957 10.5008
59 63.0957 10.8660
60 63.0957 11.2375
61 63.0957 11.6152
62 63.0957 11.9992
63 63.0957 12.3893
64 63.0957 12.7858
65 63.0957 13.1885
66 63.0957 13.5974
67 63.0957 14.0125
68 63.0957 14.4340
69 63.0957 14.8616
70 63.0957 15.2955
71 63.0957 15.7356
72 63.0957 16.1820
73 63.0957 16.6346
74 63.0957 17.0935
75 63.0957 17.5586
76 63.0957 18.0300
77 63.0957 18.5075
78 63.0957 18.9914
79 63.0957 19.4815
80 63.0957 19.9778
81 63.0957 20.4804
82 63.0957 20.9892
83 63.0957 21.5042
84 63.0957 22.0255
85 63.0957 22.5530
86 63.0957 23.0868
87 63.0957 23.6269
88 63.0957 24.1731
89 63.0957 24.7256
90 63.0957 25.2844
91 63.0957 25.8494
92 63.0957 26.4206
93 63.0957 26.9981
94 63.0957 27.5818
95 63.0957 28.1718
96 63.0957 28.7680
97 63.0957 29.3705
98 63.0957 29.9792
99 63.0957 30.5941

1 50.1187 .00034
2 50.1187 .00138
3 50.1187 .00310
4 50.1187 .00551
5 50.1187 .00860
6 50.1187 .01239
7 50.1187 .01686
8 50.1187 .02202
9 50.1187 .02787
10 50.1187 .03441
11 50.1187 .04164
12 50.1187 .04956
13 50.1187 .05816
14 50.1187 .06745
15 50.1187 .07743
16 50.1187 .08810
17 50.1187 .09945
18 50.1187 1.1150
19 50.1187 1.2423
20 50.1187 1.3765
21 50.1187 1.5176
22 50.1187 1.6656
23 50.1187 1.8205
24 50.1187 1.9822
25 50.1187 2.1508
26 50.1187 2.3263
27 50.1187 2.5087
28 50.1187 2.6980
29 50.1187 2.8942
30 50.1187 3.0972
31 50.1187 3.3071
32 50.1187 3.5239
33 50.1187 3.7476
34 50.1187 3.9782
35 50.1187 4.2156
36 50.1187 4.4600
37 50.1187 4.7112
38 50.1187 4.9693
39 50.1187 5.2343
40 50.1187 5.5061
41 50.1187 5.7849
42 50.1187 6.0705
43 50.1187 6.3630
44 50.1187 6.6624
45 50.1187 6.9687
46 50.1187 7.2818
47 50.1187 7.6019
48 50.1187 7.9288
49 50.1187 8.2626
50 50.1187 8.6033
51 50.1187 8.9509
52 50.1187 9.3053
53 50.1187 9.6667
54 50.1187 10.0349
55 50.1187 10.4100
56 50.1187 10.7920
57 50.1187 11.1809
58 50.1187 11.5766
59 50.1187 11.9792
60 50.1187 12.3888
61 50.1187 12.8052
62 50.1187 13.2284
63 50.1187 13.6586
64 50.1187 14.0957
65 50.1187 14.5396
66 50.1187 14.9904
67 50.1187 15.4481
68 50.1187 15.9127
69 50.1187 16.3841
70 50.1187 16.8625
71 50.1187 17.3477
72 50.1187 17.8398
73 50.1187 18.3388
74 50.1187 18.8447
75 50.1187 19.3574
76 50.1187 19.8771
77 50.1187 20.4036
78 50.1187 20.9370
79 50.1187 21.4773
80 50.1187 22.0245
81 50.1187 22.5785
82 50.1187 23.1394
83 50.1187 23.7073
84 50.1187 24.2820
85 50.1187 24.8635
86 50.1187 25.4520
87 50.1187 26.0474
88 50.1187 26.6496
89 50.1187 27.2587
90 50.1187 27.8747
91 50.1187 28.4976
92 50.1187 29.1273
93 50.1187 29.7640
94 50.1187 30.4075
95 50.1187 31.0579
96 50.1187 31.7152
97 50.1187 32.3794
98 50.1187 33.0505
99 50.1187 33.7284

1 39.8107 .00038
2 39.8107 .00152
3 39.8107 .00342
4 39.8107 .00608
5 39.8107 .00950
6 39.8107 .01368
7 39.8107 .01862
8 39.8107 .02432
9 39.8107 .03078
10 39.8107 .03800
11 39.8107 .04598
12 39.8107 .05472
13 39.8107 .06421
14 39.8107 .07447
15 39.8107 .08549
16 39.8107 .09727
17 39.8107 1.0981
18 39.8107 1.2311
19 39.8107 1.3717
20 39.8107 1.5199
21 39.8107 1.6757
22 39.8107 1.8390
23 39.8107 2.0100
24 39.8107 2.1886
25 39.8107 2.3748
26 39.8107 2.5686
27 39.8107 2.7700
28 39.8107 2.9789
29 39.8107 3.1955
30 39.8107 3.4197
31 39.8107 3.6515
32 39.8107 3.8909
33 39.8107 4.1378
34 39.8107 4.3924
35 39.8107 4.6546
36 39.8107 4.9244
37 39.8107 5.2017
38 39.8107 5.4867
39 39.8107 5.7793
40 39.8107 6.0795
41 39.8107 6.3872
42 39.8107 6.7026
43 39.8107 7.0256
44 39.8107 7.3562
45 39.8107 7.6943
46 39.8107 8.0401
47 39.8107 8.3935
48 39.8107 8.7544
49 39.8107 9.1230
50 39.8107 9.4992
51 39.8107 9.8829
52 39.8107 10.2743
53 39.8107 10.6733
54 39.8107 11.0798
55 39.8107 11.4940
56 39.8107 11.9158
57 39.8107 12.3451
58 39.8107 12.7821
59 39.8107 13.2267
60 39.8107 13.6788
61 39.8107 14.1386
62 39.8107 14.6059
63 39.8107 15.0809
64 39.8107 15.5635
65 39.8107 16.0536
66 39.8107 16.5514
67 39.8107 17.0567
68 39.8107 17.5697
69 39.8107 18.0902
70 39.8107 18.6184
71 39.8107 19.1541
72 39.8107 19.6975
73 39.8107 20.2484
74 39.8107 20.8070
75 39.8107 21.3731
76 39.8107 21.9469
77 39.8107 22.5282
78 39.8107 23.1172
79 39.8107 23.7137
80 39.8107 24.3179
81 39.8107 24.9296
82 39.8107 25.5490
83 39.8107 26.1759
84 39.8107 26.8105
85 39.8107 27.4526
86 39.8107 28.1024
87 39.8107 28.7597
88 39.8107 29.4247
89 39.8107 30.0972
90 39.8107 30.7773
91 39.8107 31.4651
92 39.8107 32.1604
93 39.8107 32.8634
94 39.8107 33.5739
95 39.8107 34.2920
96 39.8107 35.0178
97 39.8107 35.7511
98 39.8107 36.4920
99 39.8107 37.2406

1 31.6228 .00041
2 31.6228 .00165
3 31.6228 .00372
4 31.6228 .00662
5 31.6228 .01034
6 31.6228 .01488
7 31.6228 .02026
8 31.6228 .02646
9 31.6228 .03349
10 31.6228 .04134
11 31.6228 .05003
12 31.6228 .05954
13 31.6228 .06987
14 31.6228 .08104
15 31.6228 .09303
16 31.6228 1.0584
17 31.6228 1.1949
18 31.6228 1.3396
19 31.6228 1.4925
20 31.6228 1.6538
21 31.6228 1.8233
22 31.6228 2.0011
23 31.6228 2.1871
24 31.6228 2.3815
25 31.6228 2.5840
26 31.6228 2.7949
27 31.6228 3.0140
28 31.6228 3.2414
29 31.6228 3.4771
30 31.6228 3.7210
31 31.6228 3.9732
32 31.6228 4.2337
33 31.6228 4.5024
34 31.6228 4.7794
35 31.6228 5.0647
36 31.6228 5.3583
37 31.6228 5.6601
38 31.6228 5.9702
39 31.6228 6.2885
40 31.6228 6.6151
41 31.6228 6.9500
42 31.6228 7.2932
43 31.6228 7.6446
44 31.6228 8.0043
45 31.6228 8.3723
46 31.6228 8.7485
47 31.6228 9.1330
48 31.6228 9.5258
49 31.6228 9.9268
50 31.6228 10.3362
51 31.6228 10.7537
52 31.6228 11.1796
53 31.6228 11.6137
54 31.6228 12.0561
55 31.6228 12.5067
56 31.6228 12.9657
57 31.6228 13.4329
58 31.6228 13.9083
59 31.6228 14.3921
60 31.6228 14.8841
61 31.6228 15.3843
62 31.6228 15.8929
63 31.6228 16.4097
64 31.6228 16.9348
65 31.6228 17.4681
66 31.6228 18.0097
67 31.6228 18.5596
68 31.6228 19.1178
69 31.6228 19.6842
70 31.6228 20.2589
71 31.6228 20.8418
72 31.6228 21.4331
73 31.6228 22.0326
74 31.6228 22.6403
75 31.6228 23.2564
76 31.6228 23.8807
77 31.6228 24.5132
78 31.6228 25.1541
79 31.6228 25.8032
80 31.6228 26.4606
81 31.6228 27.1262
82 31.6228 27.8001
83 31.6228 28.4823
84 31.6228 29.1728
85 31.6228 29.8715
86 31.6228 30.5785
87 31.6228 31.2937
88 31.6228 32.0173
89 31.6228 32.7491
90 31.6228 33.4891
91 31.6228 34.2375
92 31.6228 34.9941
93 31.6228 35.7590
94 31.6228 36.5321
95 31.6228 37.3135
96 31.6228 38.1032
97 31.6228 38.9012
98 31.6228 39.7074
99 31.6228 40.5219

1 25.1189 .00044
2 25.1189 .00177
3 25.1189 .00399
4 25.1189 .00710
5 25.1189 .01109
6 25.1189 .01597
7 25.1189 .02173
8 25.1189 .02839
9 25.1189 .03593
10 25.1189 .04436
11 25.1189 .05367
12 25.1189 .06387
13 25.1189 .07496
14 25.1189 .08694
15 25.1189 .09980
16 25.1189 1.1355
17 25.1189 1.2819
18 25.1189 1.4372
19 25.1189 1.6013
20 25.1189 1.7743
21 25.1189 1.9561
22 25.1189 2.1469
23 25.1189 2.3465
24 25.1189 2.5550
25 25.1189 2.7723
26 25.1189 2.9985
27 25.1189 3.2336
28 25.1189 3.4776
29 25.1189 3.7304
30 25.1189 3.9921
31 25.1189 4.2627
32 25.1189 4.5422
33 25.1189 4.8305
34 25.1189 5.1277
35 25.1189 5.4337
36 25.1189 5.7487
37 25.1189 6.0725
38 25.1189 6.4052
39 25.1189 6.7467
40 25.1189 7.0971
41 25.1189 7.4564
42 25.1189 7.8246
43 25.1189 8.2016
44 25.1189 8.5875
45 25.1189 8.9823
46 25.1189 9.3859
47 25.1189 9.7985
48 25.1189 10.2199
49 25.1189 10.6501
50 25.1189 11.0893
51 25.1189 11.5373
52 25.1189 11.9941
53 25.1189 12.4599
54 25.1189 12.9345
55 25.1189 13.4180
56 25.1189 13.9104
57 25.1189 14.4116
58 25.1189 14.9217
59 25.1189 15.4407
60 25.1189 15.9685
61 25.1189 16.5052
62 25.1189 17.0508
63 25.1189 17.6053
64 25.1189 18.1686
65 25.1189 18.7408
66 25.1189 19.3219
67 25.1189 19.9119
68 25.1189 20.5107
69 25.1189 21.1184
70 25.1189 21.7349
71 25.1189 22.3604
72 25.1189 22.9947
73 25.1189 23.6379
74 25.1189 24.2899
75 25.1189 24.9508
76 25.1189 25.6206
77 25.1189 26.2993
78 25.1189 26.9868
79 25.1189 27.6832
80 25.1189 28.3885
81 25.1189 29.1026
82 25.1189 29.8257
83 25.1189 30.5575
84 25.1189 31.2983
85 25.1189 32.0479
86 25.1189 32.8064
87 25.1189 33.5738
88 25.1189 34.3501
89 25.1189 35.1352
90 25.1189 35.9292
91 25.1189 36.7320
92 25.1189 37.5438
93 25.1189 38.3644
94 25.1189 39.1939
95 25.1189 40.0322
96 25.1189 40.8794
97 25.1189 41.7355
98 25.1189 42.6005
99 25.1189 43.4743

1 19.9526 .00048
2 19.9526 .00191
3 19.9526 .00429
4 19.9526 .00763
5 19.9526 .01193
6 19.9526 .01717
7 19.9526 .02338
8 19.9526 .03053
9 19.9526 .03864
10 19.9526 .04771
11 19.9526 .05773
12 19.9526 .06870
13 19.9526 .08063
14 19.9526 .09349
15 19.9526 1.0734
16 19.9526 1.2213
17 19.9526 1.3787
18 19.9526 1.5456
19 19.9526 1.7222
20 19.9526 1.9083
21 19.9526 2.1039
22 19.9526 2.3089
23 19.9526 2.5237
24 19.9526 2.7480
25 19.9526 2.9814
26 19.9526 3.2249
27 19.9526 3.4779
28 19.9526 3.7403
29 19.9526 4.0122
30 19.9526 4.2937
31 19.9526 4.5847
32 19.9526 4.8853
33 19.9526 5.1954
34 19.9526 5.5150
35 19.9526 5.8440
36 19.9526 6.1829
37 19.9526 6.5312
38 19.9526 6.8890
39 19.9526 7.2563
40 19.9526 7.6332
41 19.9526 8.0195
42 19.9526 8.4156
43 19.9526 8.8203
44 19.9526 9.2356
45 19.9526 9.6607
46 19.9526 10.0941
47 19.9526 10.5377
48 19.9526 10.9911
49 19.9526 11.4543
50 19.9526 11.9263
51 19.9526 12.4069
52 19.9526 12.8994
53 19.9526 13.4008
54 19.9526 13.9113
55 19.9526 14.4293
56 19.9526 14.9603
57 19.9526 15.4982
58 19.9526 16.0472
59 19.9526 16.6058
60 19.9526 17.1716
61 19.9526 17.7495
62 19.9526 18.3367
63 19.9526 18.9325
64 19.9526 19.5397
65 19.9526 20.1543
66 19.9526 20.7792
67 19.9526 21.4127
68 19.9526 22.0578
69 19.9526 22.7117
70 19.9526 23.3744
71 19.9526 24.0472
72 19.9526 24.7285
73 19.9526 25.4208
74 19.9526 26.1205
75 19.9526 26.8325
76 19.9526 27.5519
77 19.9526 28.2809
78 19.9526 29.0203
79 19.9526 29.7704
80 19.9526 30.5287
81 19.9526 31.2965
82 19.9526 32.0739
83 19.9526 32.8609
84 19.9526 33.6568
85 19.9526 34.4625
86 19.9526 35.2786
87 19.9526 36.1034
88 19.9526 36.9385
89 19.9526 37.7827
90 19.9526 38.6364
91 19.9526 39.4994
92 19.9526 40.3724
93 19.9526 41.2547
94 19.9526 42.1465
95 19.9526 43.0479
96 19.9526 43.9588
97 19.9526 44.8793
98 19.9526 45.8093
99 19.9526 46.7488

1 15.8489 .00050
2 15.8489 .00198
3 15.8489 .00447
4 15.8489 .00794
5 15.8489 .01240
6 15.8489 .01786
7 15.8489 .02431
8 15.8489 .03175
9 15.8489 .04019
10 15.8489 .04961
11 15.8489 .06003
12 15.8489 .07144
13 15.8489 .08384
14 15.8489 .09724
15 15.8489 1.1163
16 15.8489 1.2701
17 15.8489 1.4338
18 15.8489 1.6074
19 15.8489 1.7910
20 15.8489 1.9845
21 15.8489 2.1879
22 15.8489 2.4012
23 15.8489 2.6244
24 15.8489 2.8576
25 15.8489 3.1007
26 15.8489 3.3537
27 15.8489 3.6167
28 15.8489 3.8895
29 15.8489 4.1723
30 15.8489 4.4650
31 15.8489 4.7677
32 15.8489 5.0802
33 15.8489 5.4027
34 15.8489 5.7351
35 15.8489 6.0774
36 15.8489 6.4296
37 15.8489 6.7918
38 15.8489 7.1639
39 15.8489 7.5459
40 15.8489 7.9378
41 15.8489 8.3397
42 15.8489 8.7514
43 15.8489 9.1731
44 15.8489 9.6048
45 15.8489 10.0463
46 15.8489 10.4978
47 15.8489 10.9591
48 15.8489 11.4305
49 15.8489 11.9117
50 15.8489 12.4028
51 15.8489 12.9039
52 15.8489 13.4149
53 15.8489 13.9358
54 15.8489 14.4667
55 15.8489 15.0074
56 15.8489 15.5581
57 15.8489 16.1187
58 15.8489 16.6893
59 15.8489 17.2697
60 15.8489 17.8601
61 15.8489 18.4604
62 15.8489 19.0706
63 15.8489 19.6907
64 15.8489 20.3208
65 15.8489 20.9608
66 15.8489 21.6107
67 15.8489 22.2705
68 15.8489 22.9403
69 15.8489 23.6200
70 15.8489 24.3096
71 15.8489 25.0091
72 15.8489 25.7185
73 15.8489 26.4379
74 15.8489 27.1672
75 15.8489 27.9064
76 15.8489 28.6555
77 15.8489 29.4146
78 15.8489 30.1835
79 15.8489 30.9624
80 15.8489 31.7513
81 15.8489 32.5500
82 15.8489 33.3587
83 15.8489 34.1773
84 15.8489 35.0058
85 15.8489 35.8442
86 15.8489 36.6926
87 15.8489 37.5508
88 15.8489 38.4190
89 15.8489 39.2972
90 15.8489 40.1852
91 15.8489 41.0832
92 15.8489 41.9911
93 15.8489 42.9089
94 15.8489 43.8366
95 15.8489 44.7742
96 15.8489 45.7218
97 15.8489 46.6793
98 15.8489 47.6467
99 15.8489 48.6241

1 12.5893 .00050
2 12.5893 .00199
3 12.5893 .00449
4 12.5893 .00798
5 12.5893 .01247
6 12.5893 .01795
7 12.5893 .02443
8 12.5893 .03191
9 12.5893 .04039
10 12.5893 .04986
11 12.5893 .06033
12 12.5893 .07180
13 12.5893 .08427
14 12.5893 .09773
15 12.5893 1.1219
16 12.5893 1.2765
17 12.5893 1.4410
18 12.5893 1.6155
19 12.5893 1.8001
20 12.5893 1.9945
21 12.5893 2.1989
22 12.5893 2.4134
23 12.5893 2.6378
24 12.5893 2.8721
25 12.5893 3.1161
26 12.5893 3.3707
27 12.5893 3.6350
28 12.5893 3.9093
29 12.5893 4.1935
30 12.5893 4.4875
31 12.5893 4.7917
32 12.5893 5.1055
33 12.5893 5.4295
34 12.5893 5.7637
35 12.5893 6.1079
36 12.5893 6.4622
37 12.5893 6.8261
38 12.5893 7.1997
39 12.5893 7.5838
40 12.5893 7.9776
41 12.5893 8.3814
42 12.5893 8.7954
43 12.5893 9.2197
44 12.5893 9.6533
45 12.5893 10.0960
46 12.5893 10.5501
47 12.5893 11.0141
48 12.5893 11.4876
49 12.5893 11.9716
50 12.5893 12.4651
51 12.5893 12.9680
52 12.5893 13.4823
53 12.5893 14.0053
54 12.5893 14.5384
55 12.5893 15.0823
56 12.5893 15.6350
57 12.5893 16.1994
58 12.5893 16.7728
59 12.5893 17.3547
60 12.5893 17.9483
61 12.5893 18.5528
62 12.5893 19.1635
63 12.5893 19.7876
64 12.5893 20.4211
65 12.5893 21.0646
66 12.5893 21.7178
67 12.5893 22.3804
68 12.5893 23.0537
69 12.5893 23.7357
70 12.5893 24.4297
71 12.5893 25.1321
72 12.5893 25.8451
73 12.5893 26.5684
74 12.5893 27.3007
75 12.5893 28.0433
76 12.5893 28.7965
77 12.5893 29.5587
78 12.5893 30.3321
79 12.5893 31.1146
80 12.5893 31.9071
81 12.5893 32.7097
82 12.5893 33.5215
83 12.5893 34.3446
84 12.5893 35.1766
85 12.5893 36.0189
86 12.5893 36.8712
87 12.5893 37.7340
88 12.5893 38.6060
89 12.5893 39.4886
90 12.5893 40.3806
91 12.5893 41.2827
92 12.5893 42.1951
93 12.5893 43.1172
94 12.5893 44.0494
95 12.5893 44.9915
96 12.5893 45.9435
97 12.5893 46.9055
98 12.5893 47.8775
99 12.5893 48.8595

1 10.0 .00046
2 10.0 .00183
3 10.0 .00412
4 10.0 .00733
5 10.0 .01146
6 10.0 .01650
7 10.0 .02245
8 10.0 .02933
9 10.0 .03712
10 10.0 .04583
11 10.0 .05545
12 10.0 .06599
13 10.0 .07745
14 10.0 .08982
15 10.0 1.0311
16 10.0 1.1731
17 10.0 1.3244
18 10.0 1.4848
19 10.0 1.6543
20 10.0 1.8330
21 10.0 2.0209
22 10.0 2.2180
23 10.0 2.4242
24 10.0 2.6396
25 10.0 2.8641
26 10.0 3.0978
27 10.0 3.3407
28 10.0 3.5927
29 10.0 3.8539
30 10.0 4.1243
31 10.0 4.4039
32 10.0 4.6926
33 10.0 4.9904
34 10.0 5.2975
35 10.0 5.6137
36 10.0 5.9390
37 10.0 6.2735
38 10.0 6.6172
39 10.0 6.9701
40 10.0 7.3321
41 10.0 7.7033
42 10.0 8.0837
43 10.0 8.4732
44 10.0 8.8719
45 10.0 9.2797
46 10.0 9.6967
47 10.0 10.1229
48 10.0 10.5583
49 10.0 11.0028
50 10.0 11.4564
51 10.0 11.9193
52 10.0 12.3913
53 10.0 12.8725
54 10.0 13.3628
55 10.0 13.8623
56 10.0 14.3710
57 10.0 14.8888
58 10.0 15.4158
59 10.0 15.9519
60 10.0 16.4973
61 10.0 17.0518
62 10.0 17.6154
63 10.0 18.1882
64 10.0 18.7702
65 10.0 19.3614
66 10.0 19.9617
67 10.0 20.5712
68 10.0 21.1898
69 10.0 21.8176
70 10.0 22.4546
71 10.0 23.1008
72 10.0 23.7561
73 10.0 24.4205
74 10.0 25.0942
75 10.0 25.7770
76 10.0 26.4690
77 10.0 27.1701
78 10.0 27.8804
79 10.0 28.5999
80 10.0 29.3285
81 10.0 30.0663
82 10.0 30.8132
83 10.0 31.5694
84 10.0 32.3347
85 10.0 33.1091
86 10.0 33.8927
87 10.0 34.6855
88 10.0 35.4875
89 10.0 36.2986
90 10.0 37.1189
91 10.0 37.9483
92 10.0 38.7869
93 10.0 39.6347
94 10.0 40.4916
95 10.0 41.3577
96 10.0 42.2330
97 10.0 43.1175
98 10.0 44.0111
99 10.0 44.9138

1 7.9433 .00033
2 7.9433 .00132
3 7.9433 .00298
4 7.9433 .00529
5 7.9433 .00827
6 7.9433 .01191
7 7.9433 .01621
8 7.9433 .02117
9 7.9433 .02680
10 7.9433 .03308
11 7.9433 .04003
12 7.9433 .04764
13 7.9433 .05591
14 7.9433 .06484
15 7.9433 .07444
16 7.9433 .08469
17 7.9433 .09558
18 7.9433 1.0719
19 7.9433 1.1943
20 7.9433 1.3233
21 7.9433 1.4590
22 7.9433 1.6012
23 7.9433 1.7499
24 7.9433 1.9056
25 7.9433 2.0677
26 7.9433 2.2360
27 7.9433 2.4118
28 7.9433 2.5934
29 7.9433 2.7821
30 7.9433 2.9775
31 7.9433 3.1789
32 7.9433 3.3877
33 7.9433 3.6028
34 7.9433 3.8244
35 7.9433 4.0527
36 7.9433 4.2876
37 7.9433 4.5291
38 7.9433 4.7764
39 7.9433 5.0320
40 7.9433 5.2933
41 7.9433 5.5595
42 7.9433 5.8357
43 7.9433 6.1163
44 7.9433 6.4038
45 7.9433 6.6979
46 7.9433 6.9994
47 7.9433 7.3080
48 7.9433 7.6224
49 7.9433 7.9429
50 7.9433 8.2696
51 7.9433 8.6049
52 7.9433 8.9449
53 7.9433 9.2929
54 7.9433 9.6444
55 7.9433 10.0067
56 7.9433 10.3746
57 7.9433 10.7473
58 7.9433 11.1276
59 7.9433 11.5153
60 7.9433 11.9078
61 7.9433 12.3070
62 7.9433 12.7144
63 7.9433 13.1285
64 7.9433 13.5482
65 7.9433 13.9746
66 7.9433 14.4083
67 7.9433 14.8480
68 7.9433 15.2954
69 7.9433 15.7478
70 7.9433 16.2077
71 7.9433 16.6727
72 7.9433 17.1465
73 7.9433 17.6265
74 7.9433 18.1121
75 7.9433 18.6043
76 7.9433 19.1025
77 7.9433 19.6104
78 7.9433 20.1215
79 7.9433 20.6411
80 7.9433 21.1678
81 7.9433 21.6987
82 7.9433 22.2387
83 7.9433 22.7846
84 7.9433 23.3368
85 7.9433 23.8956
86 7.9433 24.4606
87 7.9433 25.0330
88 7.9433 25.6116
89 7.9433 26.1970
90 7.9433 26.7888
91 7.9433 27.3875
92 7.9433 27.9923
93 7.9433 28.6043
94 7.9433 29.2226
95 7.9433 29.8475
96 7.9433 30.4793
97 7.9433 31.1175
98 7.9433 31.7623
99 7.9433 32.4138

1 6.3096 .00002
2 6.3096 .00006
3 6.3096 .00014
4 6.3096 .00025
5 6.3096 .00040
6 6.3096 .00057
7 6.3096 .00077
8 6.3096 .00100
9 6.3096 .00128
10 6.3096 .00155
11 6.3096 .00191
12 6.3096 .00228
13 6.3096 .00267
14 6.3096 .00300
15 6.3096 .00352
16 6.3096 .00394
17 6.3096 .00445
18 6.3096 .00511
19 6.3096 .00550
20 6.3096 .00631
21 6.3096 .00687
22 6.3096 .00745
23 6.3096 .00811
24 6.3096 .00868
25 6.3096 .00983
26 6.3096 .00971
27 6.3096 .01071
28 6.3096 .01137
29 6.3096 .01303
30 6.3096 .01301
31 6.3096 .01409
32 6.3096 .01469
33 6.3096 .01647
34 6.3096 .01699
35 6.3096 .01788
36 6.3096 .01841
37 6.3096 .01976
38 6.3096 .02168
39 6.3096 .02127
40 6.3096 .02299
41 6.3096 .02394
42 6.3096 .02245
43 6.3096 .02536
44 6.3096 .02721
45 6.3096 .02840
46 6.3096 .02966
47 6.3096 .02826
48 6.3096 .03077
49 6.3096 .02731
50 6.3096 .03312
51 6.3096 .03081
52 6.3096 .03161
53 6.3096 .03361
54 6.3096 .03211
55 6.3096 .03340
56 6.3096 .03816
57 6.3096 .03396
58 6.3096 .04146
59 6.3096 .03983
60 6.3096 .03941
61 6.3096 .04217
62 6.3096 .03865
63 6.3096 .04277
64 6.3096 .04378
65 6.3096 .04184
66 6.3096 .03667
67 6.3096 .04526
68 6.3096 .04247
69 6.3096 .04262
70 6.3096 .04395
71 6.3096 .04052
72 6.3096 .04199
73 6.3096 .04292
74 6.3096 .04267
75 6.3096 .04178
76 6.3096 .04234
77 6.3096 .04066
78 6.3096 .04163
79 6.3096 .04481
80 6.3096 .04291
81 6.3096 .03676
82 6.3096 .04147
83 6.3096 .03909
84 6.3096 .03926
85 6.3096 .03709
86 6.3096 .04149
87 6.3096 .03596
88 6.3096 .03765
89 6.3096 .03419
90 6.3096 .03572
91 6.3096 .03429
92 6.3096 .03341
93 6.3096 .03186
94 6.3096 .03217
95 6.3096 .03158
96 6.3096 .03111
97 6.3096 .03105
98 6.3096 .03092
99 6.3096 .03114

1 5.0119 .00037
2 5.0119 .00149
3 5.0119 .00335
4 5.0119 .00596
5 5.0119 .00931
6 5.0119 .01338
7 5.0119 .01820
8 5.0119 .02374
9 5.0119 .03001
10 5.0119 .03701
11 5.0119 .04471
12 5.0119 .05309
13 5.0119 .06216
14 5.0119 .07198
15 5.0119 .08254
16 5.0119 .09355
17 5.0119 1.0550
18 5.0119 1.1791
19 5.0119 1.3093
20 5.0119 1.4477
21 5.0119 1.5897
22 5.0119 1.7380
23 5.0119 1.8947
24 5.0119 2.0507
25 5.0119 2.2186
26 5.0119 2.3927
27 5.0119 2.5660
28 5.0119 2.7479
29 5.0119 2.9319
30 5.0119 3.1217
31 5.0119 3.3186
32 5.0119 3.5047
33 5.0119 3.7145
34 5.0119 3.9289
35 5.0119 4.1245
36 5.0119 4.3394
37 5.0119 4.5612
38 5.0119 4.7772
39 5.0119 4.9783
40 5.0119 5.2063
41 5.0119 5.4348
42 5.0119 5.6432
43 5.0119 5.8573
44 5.0119 6.0719
45 5.0119 6.3107
46 5.0119 6.4994
47 5.0119 6.7323
48 5.0119 6.9164
49 5.0119 7.1454
50 5.0119 7.3371
51 5.0119 7.5528
52 5.0119 7.7444
53 5.0119 7.9289
54 5.0119 8.1064
55 5.0119 8.2639
56 5.0119 8.4523
57 5.0119 8.6143
58 5.0119 8.7695
59 5.0119 8.9060
60 5.0119 9.0135
61 5.0119 9.1826
62 5.0119 9.2565
63 5.0119 9.3935
64 5.0119 9.4584
65 5.0119 9.5545
66 5.0119 9.6194
67 5.0119 9.6239
68 5.0119 9.6890
69 5.0119 9.7464
70 5.0119 9.7706
71 5.0119 9.7234
72 5.0119 9.7149
73 5.0119 9.6701
74 5.0119 9.5860
75 5.0119 9.5314
76 5.0119 9.4759
77 5.0119 9.3158
78 5.0119 9.1985
79 5.0119 9.0498
80 5.0119 8.8659
81 5.0119 8.6820
82 5.0119 8.4638
83 5.0119 8.2410
84 5.0119 7.9543
85 5.0119 7.6935
86 5.0119 7.3718
87 5.0119 7.0332
88 5.0119 6.6540
89 5.0119 6.2623
90 5.0119 5.8508
91 5.0119 5.4116
92 5.0119 4.9286
93 5.0119 4.4233
94 5.0119 3.8840
95 5.0119 3.3245
96 5.0119 2.7334
97 5.0119 2.1065
98 5.0119 1.4565
99 5.0119 .07927

1 3.9811 .00043
2 3.9811 .00173
3 3.9811 .00390
4 3.9811 .00693
5 3.9811 .01082
6 3.9811 .01559
7 3.9811 .02120
8 3.9811 .02769
9 3.9811 .03504
10 3.9811 .04325
11 3.9811 .05233
12 3.9811 .06224
13 3.9811 .07301
14 3.9811 .08464
15 3.9811 .09713
16 3.9811 1.1045
17 3.9811 1.2463
18 3.9811 1.3959
19 3.9811 1.5535
20 3.9811 1.7193
21 3.9811 1.8947
22 3.9811 2.0779
23 3.9811 2.2692
24 3.9811 2.4665
25 3.9811 2.6718
26 3.9811 2.8880
27 3.9811 3.1074
28 3.9811 3.3335
29 3.9811 3.5727
30 3.9811 3.8135
31 3.9811 4.0607
32 3.9811 4.3137
33 3.9811 4.5740
34 3.9811 4.8327
35 3.9811 5.1103
36 3.9811 5.3992
37 3.9811 5.6655
38 3.9811 5.9537
39 3.9811 6.2420
40 3.9811 6.5328
41 3.9811 6.8216
42 3.9811 7.1214
43 3.9811 7.4115
44 3.9811 7.7027
45 3.9811 8.0089
46 3.9811 8.3026
47 3.9811 8.5874
48 3.9811 8.8746
49 3.9811 9.1532
50 3.9811 9.4096
51 3.9811 9.6752
52 3.9811 9.9343
53 3.9811 10.1875
54 3.9811 10.4206
55 3.9811 10.6396
56 3.9811 10.8611
57 3.9811 11.1026
58 3.9811 11.2718
59 3.9811 11.4645
60 3.9811 11.6017
61 3.9811 11.7693
62 3.9811 11.9056
63 3.9811 12.0378
64 3.9811 12.1375
65 3.9811 12.2176
66 3.9811 12.2716
67 3.9811 12.3477
68 3.9811 12.3849
69 3.9811 12.3719
70 3.9811 12.3626
71 3.9811 12.3649
72 3.9811 12.3060
73 3.9811 12.2239
74 3.9811 12.1678
75 3.9811 12.0491
76 3.9811 11.9023
77 3.9811 11.7206
78 3.9811 11.5362
79 3.9811 11.3209
80 3.9811 11.0867
81 3.9811 10.8047
82 3.9811 10.5135
83 3.9811 10.1807
84 3.9811 9.8302
85 3.9811 9.4381
86 3.9811 9.0310
87 3.9811 8.5994
88 3.9811 8.1107
89 3.9811 7.6190
90 3.9811 7.0831
91 3.9811 6.5082
92 3.9811 5.9120
93 3.9811 5.2929
94 3.9811 4.6335
95 3.9811 3.9496
96 3.9811 3.2251
97 3.9811 2.4764
98 3.9811 1.7002
99 3.9811 .09092

1 3.1623 .00043
2 3.1623 .00173
3 3.1623 .00390
4 3.1623 .00693
5 3.1623 .01082
6 3.1623 .01558
7 3.1623 .02121
8 3.1623 .02770
9 3.1623 .03504
10 3.1623 .04325
11 3.1623 .05234
12 3.1623 .06223
13 3.1623 .07302
14 3.1623 .08463
15 3.1623 .09713
16 3.1623 1.1049
17 3.1623 1.2460
18 3.1623 1.3966
19 3.1623 1.5541
20 3.1623 1.7208
21 3.1623 1.8958
22 3.1623 2.0789
23 3.1623 2.2675
24 3.1623 2.4650
25 3.1623 2.6714
26 3.1623 2.8879
27 3.1623 3.1044
28 3.1623 3.3309
29 3.1623 3.5673
30 3.1623 3.8127
31 3.1623 4.0585
32 3.1623 4.3157
33 3.1623 4.5733
34 3.1623 4.8367
35 3.1623 5.1088
36 3.1623 5.3826
37 3.1623 5.6646
38 3.1623 5.9430
39 3.1623 6.2400
40 3.1623 6.5235
41 3.1623 6.8210
42 3.1623 7.1192
43 3.1623 7.4072
44 3.1623 7.7082
45 3.1623 7.9936
46 3.1623 8.2763
47 3.1623 8.5550
48 3.1623 8.8651
49 3.1623 9.1385
50 3.1623 9.4250
51 3.1623 9.6707
52 3.1623 9.9425
53 3.1623 10.2076
54 3.1623 10.4211
55 3.1623 10.6519
56 3.1623 10.8624
57 3.1623 11.0848
58 3.1623 11.2718
59 3.1623 11.4381
60 3.1623 11.6435
61 3.1623 11.7517
62 3.1623 11.9243
63 3.1623 12.0019
64 3.1623 12.1522
65 3.1623 12.2153
66 3.1623 12.2948
67 3.1623 12.3571
68 3.1623 12.3917
69 3.1623 12.4106
70 3.1623 12.3821
71 3.1623 12.3611
72 3.1623 12.3336
73 3.1623 12.2733
74 3.1623 12.1560
75 3.1623 12.0287
76 3.1623 11.8961
77 3.1623 11.7069
78 3.1623 11.5446
79 3.1623 11.3272
80 3.1623 11.0946
81 3.1623 10.8010
82 3.1623 10.4991
83 3.1623 10.1833
84 3.1623 9.8203
85 3.1623 9.4499
86 3.1623 9.0237
87 3.1623 8.5919
88 3.1623 8.1181
89 3.1623 7.6137
90 3.1623 7.0831
91 3.1623 6.5167
92 3.1623 5.9192
93 3.1623 5.2937
94 3.1623 4.6350
95 3.1623 3.9454
96 3.1623 3.2277
97 3.1623 2.4764
98 3.1623 1.7008
99 3.1623 .09090

1 2.5119 .00047
2 2.5119 .00189
3 2.5119 .00424
4 2.5119 .00754
5 2.5119 .01178
6 2.5119 .01696
7 2.5119 .02307
8 2.5119 .03011
9 2.5119 .03808
10 2.5119 .04698
11 2.5119 .05686
12 2.5119 .06752
13 2.5119 .07923
14 2.5119 .09173
15 2.5119 1.0511
16 2.5119 1.1942
17 2.5119 1.3471
18 2.5119 1.5076
19 2.5119 1.6733
20 2.5119 1.8540
21 2.5119 2.0393
22 2.5119 2.2323
23 2.5119 2.4300
24 2.5119 2.6402
25 2.5119 2.8558
26 2.5119 3.0779
27 2.5119 3.3093
28 2.5119 3.5437
29 2.5119 3.7862
30 2.5119 4.0335
31 2.5119 4.2855
32 2.5119 4.5440
33 2.5119 4.7990
34 2.5119 5.0699
35 2.5119 5.3373
36 2.5119 5.5928
37 2.5119 5.8474
38 2.5119 6.1388
39 2.5119 6.4155
40 2.5119 6.6712
41 2.5119 6.9363
42 2.5119 7.2115
43 2.5119 7.4540
44 2.5119 7.7259
45 2.5119 7.9748
46 2.5119 8.1858
47 2.5119 8.4337
48 2.5119 8.6275
49 2.5119 8.8683
50 2.5119 9.0744
51 2.5119 9.2084
52 2.5119 9.4045
53 2.5119 9.4988
54 2.5119 9.6631
55 2.5119 9.7590
56 2.5119 9.8588
57 2.5119 9.9023
58 2.5119 9.9574
59 2.5119 9.9650
60 2.5119 10.0418
61 2.5119 10.0016
62 2.5119 9.9640
63 2.5119 9.9263
64 2.5119 9.8809
65 2.5119 9.7967
66 2.5119 9.6695
67 2.5119 9.5370
68 2.5119 9.4405
69 2.5119 9.2531
70 2.5119 9.0550
71 2.5119 8.9108
72 2.5119 8.6539
73 2.5119 8.4295
74 2.5119 8.1847
75 2.5119 7.9211
76 2.5119 7.6539
77 2.5119 7.2930
78 2.5119 6.9977
79 2.5119 6.6963
80 2.5119 6.3624
81 2.5119 6.0379
82 2.5119 5.6979
83 2.5119 5.2790
84 2.5119 4.9215
85 2.5119 4.5546
86 2.5119 4.1971
87 2.5119 3.8172
88 2.5119 3.4607
89 2.5119 3.0653
90 2.5119 2.7276
91 2.5119 2.3617
92 2.5119 2.0040
93 2.5119 1.6703
94 2.5119 1.3449
95 2.5119 1.0657
96 2.5119 .07971
97 2.5119 .05857
98 2.5119 .04239
99 2.5119 .03370

1 1.9953 .00050
2 1.9953 .00200
3 1.9953 .00451
4 1.9953 .00802
5 1.9953 .01254
6 1.9953 .01808
7 1.9953 .02464
8 1.9953 .03221
9 1.9953 .04087
10 1.9953 .05050
11 1.9953 .06116
12 1.9953 .07302
13 1.9953 .08555
14 1.9953 .09950
15 1.9953 1.1447
16 1.9953 1.3035
17 1.9953 1.4706
18 1.9953 1.6544
19 1.9953 1.8419
20 1.9953 2.0446
21 1.9953 2.2516
22 1.9953 2.4706
23 1.9953 2.6999
24 1.9953 2.9381
25 1.9953 3.1784
26 1.9953 3.4370
27 1.9953 3.6853
28 1.9953 3.9640
29 1.9953 4.2249
30 1.9953 4.4922
31 1.9953 4.7951
32 1.9953 5.0465
33 1.9953 5.3411
34 1.9953 5.6424
35 1.9953 5.9373
36 1.9953 6.2126
37 1.9953 6.4880
38 1.9953 6.7571
39 1.9953 7.0429
40 1.9953 7.3046
41 1.9953 7.5582
42 1.9953 7.8069
43 1.9953 8.0489
44 1.9953 8.2704
45 1.9953 8.4802
46 1.9953 8.6826
47 1.9953 8.8618
48 1.9953 9.0056
49 1.9953 9.1428
50 1.9953 9.2110
51 1.9953 9.3059
52 1.9953 9.3970
53 1.9953 9.3947
54 1.9953 9.3891
55 1.9953 9.3316
56 1.9953 9.3497
57 1.9953 9.2631
58 1.9953 9.1492
59 1.9953 9.0688
60 1.9953 8.9074
61 1.9953 8.7302
62 1.9953 8.6184
63 1.9953 8.3761
64 1.9953 8.1805
65 1.9953 7.9523
66 1.9953 7.6744
67 1.9953 7.4420
68 1.9953 7.1832
69 1.9953 6.8390
70 1.9953 6.5301
71 1.9953 6.2510
72 1.9953 5.9971
73 1.9953 5.5744
74 1.9953 5.3590
75 1.9953 5.0308
76 1.9953 4.6284
77 1.9953 4.3149
78 1.9953 4.0508
79 1.9953 3.7276
80 1.9953 3.3892
81 1.9953 3.0906
82 1.9953 2.7897
83 1.9953 2.5126
84 1.9953 2.2330
85 1.9953 1.9648
86 1.9953 1.7370
87 1.9953 1.5000
88 1.9953 1.2971
89 1.9953 1.0819
90 1.9953 .09112
91 1.9953 .07661
92 1.9953 .06313
93 1.9953 .05250
94 1.9953 .04384
95 1.9953 .03778
96 1.9953 .03441
97 1.9953 .03250
98 1.9953 .03181
99 1.9953 .03165

1 1.5849 .00050
2 1.5849 .00200
3 1.5849 .00451
4 1.5849 .00802
5 1.5849 .01255
6 1.5849 .01807
7 1.5849 .02464
8 1.5849 .03223
9 1.5849 .04083
10 1.5849 .05049
11 1.5849 .06119
12 1.5849 .07293
13 1.5849 .08579
14 1.5849 .09953
15 1.5849 1.1433
16 1.5849 1.3027
17 1.5849 1.4724
18 1.5849 1.6510
19 1.5849 1.8385
20 1.5849 2.0375
21 1.5849 2.2513
22 1.5849 2.4679
23 1.5849 2.6972
24 1.5849 2.9364
25 1.5849 3.1766
26 1.5849 3.4315
27 1.5849 3.6909
28 1.5849 3.9471
29 1.5849 4.2278
30 1.5849 4.4921
31 1.5849 4.7815
32 1.5849 5.0685
33 1.5849 5.3538
34 1.5849 5.6606
35 1.5849 5.9326
36 1.5849 6.2095
37 1.5849 6.4943
38 1.5849 6.7956
39 1.5849 7.0680
40 1.5849 7.2964
41 1.5849 7.5715
42 1.5849 7.8262
43 1.5849 8.0336
44 1.5849 8.2816
45 1.5849 8.5044
46 1.5849 8.6510
47 1.5849 8.8917
48 1.5849 9.0146
49 1.5849 9.1544
50 1.5849 9.2810
51 1.5849 9.2735
52 1.5849 9.3832
53 1.5849 9.4237
54 1.5849 9.4026
55 1.5849 9.3766
56 1.5849 9.3427
57 1.5849 9.2571
58 1.5849 9.1513
59 1.5849 9.0451
60 1.5849 8.8958
61 1.5849 8.7405
62 1.5849 8.5829
63 1.5849 8.3565
64 1.5849 8.1578
65 1.5849 7.8683
66 1.5849 7.6728
67 1.5849 7.4364
68 1.5849 7.1482
69 1.5849 6.8634
70 1.5849 6.5837
71 1.5849 6.3000
72 1.5849 5.9654
73 1.5849 5.6185
74 1.5849 5.3011
75 1.5849 4.9627
76 1.5849 4.6735
77 1.5849 4.3210
78 1.5849 4.0502
79 1.5849 3.6998
80 1.5849 3.3426
81 1.5849 3.0725
82 1.5849 2.7564
83 1.5849 2.4856
84 1.5849 2.2318
85 1.5849 1.9657
86 1.5849 1.7160
87 1.5849 1.5156
88 1.5849 1.2662
89 1.5849 1.1051
90 1.5849 .09137
91 1.5849 .07599
92 1.5849 .06198
93 1.5849 .05111
94 1.5849 .04401
95 1.5849 .03779
96 1.5849 .03441
97 1.5849 .03245
98 1.5849 .03181
99 1.5849 .03165

1 1.2589 .00050
2 1.2589 .00200
3 1.2589 .00451
4 1.2589 .00802
5 1.2589 .01254
6 1.2589 .01807
7 1.2589 .02463
8 1.2589 .03223
9 1.2589 .04083
10 1.2589 .05051
11 1.2589 .06116
12 1.2589 .07291
13 1.2589 .08566
14 1.2589 .09928
15 1.2589 1.1436
16 1.2589 1.3010
17 1.2589 1.4716
18 1.2589 1.6491
19 1.2589 1.8402
20 1.2589 2.0427
21 1.2589 2.2420
22 1.2589 2.4706
23 1.2589 2.6966
24 1.2589 2.9403
25 1.2589 3.1848
26 1.2589 3.4281
27 1.2589 3.6904
28 1.2589 3.9481
29 1.2589 4.2252
30 1.2589 4.4983
31 1.2589 4.7794
32 1.2589 5.0688
33 1.2589 5.3614
34 1.2589 5.6395
35 1.2589 5.9415
36 1.2589 6.2148
37 1.2589 6.4785
38 1.2589 6.7700
39 1.2589 7.0201
40 1.2589 7.3248
41 1.2589 7.5700
42 1.2589 7.8341
43 1.2589 8.0283
44 1.2589 8.2588
45 1.2589 8.5128
46 1.2589 8.6519
47 1.2589 8.7924
48 1.2589 8.9794
49 1.2589 9.1354
50 1.2589 9.2053
51 1.2589 9.2708
52 1.2589 9.3270
53 1.2589 9.3959
54 1.2589 9.3588
55 1.2589 9.3554
56 1.2589 9.2971
57 1.2589 9.2463
58 1.2589 9.1531
59 1.2589 9.0473
60 1.2589 8.8971
61 1.2589 8.7474
62 1.2589 8.5944
63 1.2589 8.3466
64 1.2589 8.1959
65 1.2589 7.9425
66 1.2589 7.6768
67 1.2589 7.4473
68 1.2589 7.1639
69 1.2589 6.8829
70 1.2589 6.5273
71 1.2589 6.2541
72 1.2589 5.9317
73 1.2589 5.6363
74 1.2589 5.2656
75 1.2589 4.9842
76 1.2589 4.6177
77 1.2589 4.3548
78 1.2589 4.0018
79 1.2589 3.6980
80 1.2589 3.4084
81 1.2589 3.0681
82 1.2589 2.7556
83 1.2589 2.5333
84 1.2589 2.2185
85 1.2589 1.9926
86 1.2589 1.7364
87 1.2589 1.5105
88 1.2589 1.2743
89 1.2589 1.0900
90 1.2589 .09256
91 1.2589 .07655
92 1.2589 .06324
93 1.2589 .05203
94 1.2589 .04365
95 1.2589 .03809
96 1.2589 .03447
97 1.2589 .03260
98 1.2589 .03185
99 1.2589 .03165

1 1.0 .00006
2 1.0 .00031
3 1.0 .00094
4 1.0 .00213
5 1.0 .00398
6 1.0 .00667
7 1.0 .01042
8 1.0 .01524
9 1.0 .02151
10 1.0 .02934
11 1.0 .03831
12 1.0 .04886
13 1.0 .06174
14 1.0 .07566
15 1.0 .09058
16 1.0 1.0855
17 1.0 1.2713
18 1.0 1.4881
19 1.0 1.7062
20 1.0 1.9221
21 1.0 2.1916
22 1.0 2.4592
23 1.0 2.7439
24 1.0 3.0099
25 1.0 3.3077
26 1.0 3.6124
27 1.0 3.8901
28 1.0 4.2065
29 1.0 4.4634
30 1.0 4.7844
31 1.0 5.0709
32 1.0 5.3390
33 1.0 5.6652
34 1.0 5.8779
35 1.0 6.0749
36 1.0 6.3514
37 1.0 6.5185
38 1.0 6.6962
39 1.0 6.8632
40 1.0 6.9840
41 1.0 7.1202
42 1.0 7.1653
43 1.0 7.2375
44 1.0 7.1956
45 1.0 7.2283
46 1.0 7.1326
47 1.0 7.0347
48 1.0 6.9398
49 1.0 6.7491
50 1.0 6.5955
51 1.0 6.4170
52 1.0 6.2372
53 1.0 5.9628
54 1.0 5.7091
55 1.0 5.4762
56 1.0 5.2132
57 1.0 4.9541
58 1.0 4.6090
59 1.0 4.3580
60 1.0 4.1129
61 1.0 3.7983
62 1.0 3.5326
63 1.0 3.2144
64 1.0 2.9593
65 1.0 2.6898
66 1.0 2.4375
67 1.0 2.2089
68 1.0 2.0244
69 1.0 1.7966
70 1.0 1.5994
71 1.0 1.4291
72 1.0 1.2671
73 1.0 1.0998
74 1.0 .09659
75 1.0 .08500
76 1.0 .07314
77 1.0 .06577
78 1.0 .05784
79 1.0 .05082
80 1.0 .04739
81 1.0 .04280
82 1.0 .03985
83 1.0 .03703
84 1.0 .03518
85 1.0 .03430
86 1.0 .03360
87 1.0 .03298
88 1.0 .03260
89 1.0 .03240
90 1.0 .03226
91 1.0 .03210
92 1.0 .03206
93 1.0 .03192
94 1.0 .03184
95 1.0 .03177
96 1.0 .03172
97 1.0 .03168
98 1.0 .03165
99 1.0 .03163

1 0.7943 .00044
2 0.7943 .00177
3 0.7943 .00404
4 0.7943 .00732
5 0.7943 .01171
6 0.7943 .01732
7 0.7943 .02422
8 0.7943 .03264
9 0.7943 .04242
10 0.7943 .05425
11 0.7943 .06774
12 0.7943 .08243
13 0.7943 .09977
14 0.7943 1.1822
15 0.7943 1.3784
16 0.7943 1.6035
17 0.7943 1.8375
18 0.7943 2.0936
19 0.7943 2.3499
20 0.7943 2.6231
21 0.7943 2.8918
22 0.7943 3.1921
23 0.7943 3.5245
24 0.7943 3.8100
25 0.7943 4.1186
26 0.7943 4.4042
27 0.7943 4.7114
28 0.7943 4.9818
29 0.7943 5.2827
30 0.7943 5.5365
31 0.7943 5.7996
32 0.7943 5.9522
33 0.7943 6.2276
34 0.7943 6.3905
35 0.7943 6.5334
36 0.7943 6.6959
37 0.7943 6.7844
38 0.7943 6.8982
39 0.7943 6.9305
40 0.7943 6.9194
41 0.7943 6.8950
42 0.7943 6.8437
43 0.7943 6.7576
44 0.7943 6.6457
45 0.7943 6.5477
46 0.7943 6.3612
47 0.7943 6.1557
48 0.7943 5.9411
49 0.7943 5.7105
50 0.7943 5.4500
51 0.7943 5.2133
52 0.7943 4.9482
53 0.7943 4.6113
54 0.7943 4.3505
55 0.7943 4.0212
56 0.7943 3.7780
57 0.7943 3.5158
58 0.7943 3.2070
59 0.7943 2.9389
60 0.7943 2.6744
61 0.7943 2.4325
62 0.7943 2.2107
63 0.7943 2.0016
64 0.7943 1.7980
65 0.7943 1.5860
66 0.7943 1.4157
67 0.7943 1.2820
68 0.7943 1.1198
69 0.7943 .09734
70 0.7943 .08729
71 0.7943 .07600
72 0.7943 .06675
73 0.7943 .05943
74 0.7943 .05194
75 0.7943 .04733
76 0.7943 .04373
77 0.7943 .03907
78 0.7943 .03635
79 0.7943 .03550
80 0.7943 .03376
81 0.7943 .03359
82 0.7943 .03250
83 0.7943 .03212
84 0.7943 .03188
85 0.7943 .03177
86 0.7943 .03170
87 0.7943 .03171
88 0.7943 .03165
89 0.7943 .03182
90 0.7943 .03163
91 0.7943 .03163
92 0.7943 .03170
93 0.7943 .03162
94 0.7943 .03162
95 0.7943 .03162
96 0.7943 .03162
97 0.7943 .03162
98 0.7943 .03162
99 0.7943 .03162

1 0.631 .00051
2 0.631 .00205
3 0.631 .00468
4 0.631 .00849
5 0.631 .01358
6 0.631 .02014
7 0.631 .02823
8 0.631 .03794
9 0.631 .04955
10 0.631 .06280
11 0.631 .07813
12 0.631 .09587
13 0.631 1.1434
14 0.631 1.3592
15 0.631 1.5813
16 0.631 1.8258
17 0.631 2.0981
18 0.631 2.3588
19 0.631 2.6392
20 0.631 2.9416
21 0.631 3.2491
22 0.631 3.5629
23 0.631 3.8676
24 0.631 4.1681
25 0.631 4.4406
26 0.631 4.7768
27 0.631 5.0084
28 0.631 5.2797
29 0.631 5.5250
30 0.631 5.7235
31 0.631 5.9297
32 0.631 6.1107
33 0.631 6.2157
34 0.631 6.3516
35 0.631 6.4208
36 0.631 6.4446
37 0.631 6.4856
38 0.631 6.4670
39 0.631 6.3967
40 0.631 6.3082
41 0.631 6.2143
42 0.631 6.0476
43 0.631 5.9331
44 0.631 5.7065
45 0.631 5.4582
46 0.631 5.2892
47 0.631 5.0066
48 0.631 4.7882
49 0.631 4.5218
50 0.631 4.2198
51 0.631 3.9002
52 0.631 3.6686
53 0.631 3.3785
54 0.631 3.0725
55 0.631 2.8319
56 0.631 2.5747
57 0.631 2.3435
58 0.631 2.1376
59 0.631 1.8715
60 0.631 1.7430
61 0.631 1.5051
62 0.631 1.3558
63 0.631 1.1951
64 0.631 1.0608
65 0.631 .09276
66 0.631 .08050
67 0.631 .07132
68 0.631 .06345
69 0.631 .05656
70 0.631 .04998
71 0.631 .04534
72 0.631 .04139
73 0.631 .03899
74 0.631 .03700
75 0.631 .03564
76 0.631 .03575
77 0.631 .03350
78 0.631 .03276
79 0.631 .03241
80 0.631 .03249
81 0.631 .03201
82 0.631 .03178
83 0.631 .03173
84 0.631 .03223
85 0.631 .03180
86 0.631 .03166
87 0.631 .03192
88 0.631 .03164
89 0.631 .03181
90 0.631 .03163
91 0.631 .03163
92 0.631 .03163
93 0.631 .03162
94 0.631 .03166
95 0.631 .03162
96 0.631 .03162
97 0.631 .03162
98 0.631 .03162
99 0.631 .03162

1 0.5012 .00051
2 0.5012 .00205
3 0.5012 .00468
4 0.5012 .00849
5 0.5012 .01358
6 0.5012 .02008
7 0.5012 .02820
8 0.5012 .03795
9 0.5012 .04938
10 0.5012 .06287
11 0.5012 .07790
12 0.5012 .09523
13 0.5012 1.1466
14 0.5012 1.3569
15 0.5012 1.5810
16 0.5012 1.8252
17 0.5012 2.0869
18 0.5012 2.3654
19 0.5012 2.6505
20 0.5012 2.9341
21 0.5012 3.2422
22 0.5012 3.5385
23 0.5012 3.8503
24 0.5012 4.1645
25 0.5012 4.4358
26 0.5012 4.7608
27 0.5012 5.0168
28 0.5012 5.2843
29 0.5012 5.5288
30 0.5012 5.7126
31 0.5012 5.9410
32 0.5012 6.0911
33 0.5012 6.2278
34 0.5012 6.3427
35 0.5012 6.4355
36 0.5012 6.4715
37 0.5012 6.4680
38 0.5012 6.4755
39 0.5012 6.4196
40 0.5012 6.2916
41 0.5012 6.1821
42 0.5012 6.0508
43 0.5012 5.8930
44 0.5012 5.6921
45 0.5012 5.5196
46 0.5012 5.1967
47 0.5012 4.9855
48 0.5012 4.7469
49 0.5012 4.4818
50 0.5012 4.2557
51 0.5012 3.9143
52 0.5012 3.6332
53 0.5012 3.3680
54 0.5012 3.0903
55 0.5012 2.8607
56 0.5012 2.5845
57 0.5012 2.3566
58 0.5012 2.1295
59 0.5012 1.9335
60 0.5012 1.7240
61 0.5012 1.5059
62 0.5012 1.3357
63 0.5012 1.1825
64 0.5012 1.0271
65 0.5012 .09294
66 0.5012 .08167
67 0.5012 .07120
68 0.5012 .06189
69 0.5012 .05577
70 0.5012 .05105
71 0.5012 .04545
72 0.5012 .04233
73 0.5012 .03863
74 0.5012 .03715
75 0.5012 .03575
76 0.5012 .03416
77 0.5012 .03310
78 0.5012 .03241
79 0.5012 .03232
80 0.5012 .03208
81 0.5012 .03189
82 0.5012 .03213
83 0.5012 .03192
84 0.5012 .03169
85 0.5012 .03166
86 0.5012 .03172
87 0.5012 .03166
88 0.5012 .03164
89 0.5012 .03174
90 0.5012 .03163
91 0.5012 .03168
92 0.5012 .03166
93 0.5012 .03162
94 0.5012 .03168
95 0.5012 .03162
96 0.5012 .03162
97 0.5012 .03162
98 0.5012 .03162
99 0.5012 .03162

1 0.3981 .00052
2 0.3981 .00214
3 0.3981 .00504
4 0.3981 .00947
5 0.3981 .01572
6 0.3981 .02397
7 0.3981 .03451
8 0.3981 .04740
9 0.3981 .06307
10 0.3981 .08137
11 0.3981 1.0261
12 0.3981 1.2525
13 0.3981 1.5077
14 0.3981 1.7734
15 0.3981 2.0716
16 0.3981 2.3780
17 0.3981 2.6800
18 0.3981 2.9939
19 0.3981 3.2860
20 0.3981 3.6014
21 0.3981 3.8711
22 0.3981 4.1898
23 0.3981 4.3541
24 0.3981 4.5953
25 0.3981 4.7783
26 0.3981 4.9382
27 0.3981 5.0832
28 0.3981 5.1370
29 0.3981 5.2076
30 0.3981 5.2093
31 0.3981 5.2034
32 0.3981 5.0947
33 0.3981 4.9897
34 0.3981 4.8589
35 0.3981 4.6712
36 0.3981 4.4871
37 0.3981 4.3042
38 0.3981 4.1016
39 0.3981 3.8512
40 0.3981 3.5749
41 0.3981 3.3397
42 0.3981 3.0795
43 0.3981 2.8006
44 0.3981 2.5561
45 0.3981 2.3032
46 0.3981 2.0971
47 0.3981 1.8847
48 0.3981 1.6693
49 0.3981 1.4497
50 0.3981 1.2915
51 0.3981 1.1392
52 0.3981 1.0260
53 0.3981 .08671
54 0.3981 .07672
55 0.3981 .06778
56 0.3981 .05914
57 0.3981 .05470
58 0.3981 .04779
59 0.3981 .04416
60 0.3981 .04206
61 0.3981 .03810
62 0.3981 .03813
63 0.3981 .03688
64 0.3981 .03408
65 0.3981 .03388
66 0.3981 .03273
67 0.3981 .03236
68 0.3981 .03204
69 0.3981 .03215
70 0.3981 .03315
71 0.3981 .03175
72 0.3981 .03170
73 0.3981 .03168
74 0.3981 .03171
75 0.3981 .03169
76 0.3981 .03299
77 0.3981 .03163
78 0.3981 .03166
79 0.3981 .03166
80 0.3981 .03164
81 0.3981 .03165
82 0.3981 .03164
83 0.3981 .03174
84 0.3981 .03165
85 0.3981 .03162
86 0.3981 .03162
87 0.3981 .03162
88 0.3981 .03162
89 0.3981 .03162
90 0.3981 .03162
91 0.3981 .03162
92 0.3981 .03162
93 0.3981 .03162
94 0.3981 .03162
95 0.3981 .03162
96 0.3981 .03162
97 0.3981 .03162
98 0.3981 .03162
99 0.3981 .03162

1 0.3162 .00019
2 0.3162 .00101
3 0.3162 .00303
4 0.3162 .00667
5 0.3162 .01270
6 0.3162 .02114
7 0.3162 .03242
8 0.3162 .04691
9 0.3162 .06401
10 0.3162 .08487
11 0.3162 1.0768
12 0.3162 1.3283
13 0.3162 1.6085
14 0.3162 1.9040
15 0.3162 2.2144
16 0.3162 2.5361
17 0.3162 2.8425
18 0.3162 3.1632
19 0.3162 3.4415
20 0.3162 3.6892
21 0.3162 3.9264
22 0.3162 4.1680
23 0.3162 4.3347
24 0.3162 4.4604
25 0.3162 4.5756
26 0.3162 4.6276
27 0.3162 4.6388
28 0.3162 4.5805
29 0.3162 4.5726
30 0.3162 4.4364
31 0.3162 4.3205
32 0.3162 4.1359
33 0.3162 3.9517
34 0.3162 3.7193
35 0.3162 3.5292
36 0.3162 3.2601
37 0.3162 3.0127
38 0.3162 2.7805
39 0.3162 2.5402
40 0.3162 2.2876
41 0.3162 2.0552
42 0.3162 1.8584
43 0.3162 1.6210
44 0.3162 1.4432
45 0.3162 1.2941
46 0.3162 1.1035
47 0.3162 .09664
48 0.3162 .08439
49 0.3162 .07554
50 0.3162 .06551
51 0.3162 .05782
52 0.3162 .05122
53 0.3162 .04464
54 0.3162 .04238
55 0.3162 .03980
56 0.3162 .03637
57 0.3162 .03494
58 0.3162 .03394
59 0.3162 .03334
60 0.3162 .03337
61 0.3162 .03222
62 0.3162 .03195
63 0.3162 .03199
64 0.3162 .03201
65 0.3162 .03204
66 0.3162 .03175
67 0.3162 .03183
68 0.3162 .03180
69 0.3162 .03163
70 0.3162 .03166
71 0.3162 .03163
72 0.3162 .03166
73 0.3162 .03166
74 0.3162 .03163
75 0.3162 .03165
76 0.3162 .03169
77 0.3162 .03164
78 0.3162 .03164
79 0.3162 .03162
80 0.3162 .03164
81 0.3162 .03162
82 0.3162 .03162
83 0.3162 .03162
84 0.3162 .03162
85 0.3162 .03163
86 0.3162 .03162
87 0.3162 .03162
88 0.3162 .03162
89 0.3162 .03162
90 0.3162 .03162
91 0.3162 .03162
92 0.3162 .03162
93 0.3162 .03166
94 0.3162 .03162
95 0.3162 .03162
96 0.3162 .03162
97 0.3162 .03162
98 0.3162 .03162
99 0.3162 .03162

1 0.2512 .00054
2 0.2512 .00228
3 0.2512 .00552
4 0.2512 .01071
5 0.2512 .01830
6 0.2512 .02862
7 0.2512 .04193
8 0.2512 .05838
9 0.2512 .07793
10 0.2512 1.0048
11 0.2512 1.2651
12 0.2512 1.5357
13 0.2512 1.8199
14 0.2512 2.1232
15 0.2512 2.4387
16 0.2512 2.7601
17 0.2512 3.0521
18 0.2512 3.3288
19 0.2512 3.5992
20 0.2512 3.8330
21 0.2512 4.0445
22 0.2512 4.2177
23 0.2512 4.3501
24 0.2512 4.4334
25 0.2512 4.4618
26 0.2512 4.4336
27 0.2512 4.4092
28 0.2512 4.3360
29 0.2512 4.2450
30 0.2512 4.0267
31 0.2512 3.8354
32 0.2512 3.6651
33 0.2512 3.4413
34 0.2512 3.1951
35 0.2512 2.9595
36 0.2512 2.7392
37 0.2512 2.4537
38 0.2512 2.2284
39 0.2512 1.9868
40 0.2512 1.7572
41 0.2512 1.5866
42 0.2512 1.4005
43 0.2512 1.2207
44 0.2512 1.0524
45 0.2512 .09082
46 0.2512 .07953
47 0.2512 .07060
48 0.2512 .06252
49 0.2512 .05395
50 0.2512 .04823
51 0.2512 .04467
52 0.2512 .04096
53 0.2512 .03870
54 0.2512 .03589
55 0.2512 .03440
56 0.2512 .03348
57 0.2512 .03538
58 0.2512 .03270
59 0.2512 .03294
60 0.2512 .03191
61 0.2512 .03227
62 0.2512 .03207
63 0.2512 .03326
64 0.2512 .03180
65 0.2512 .03181
66 0.2512 .03231
67 0.2512 .03204
68 0.2512 .03165
69 0.2512 .03168
70 0.2512 .03175
71 0.2512 .03164
72 0.2512 .03228
73 0.2512 .03172
74 0.2512 .03163
75 0.2512 .03163
76 0.2512 .03168
77 0.2512 .03162
78 0.2512 .03163
79 0.2512 .03163
80 0.2512 .03194
81 0.2512 .03163
82 0.2512 .03162
83 0.2512 .03162
84 0.2512 .03163
85 0.2512 .03162
86 0.2512 .03162
87 0.2512 .03162
88 0.2512 .03162
89 0.2512 .03162
90 0.2512 .03162
91 0.2512 .03162
92 0.2512 .03162
93 0.2512 .03162
94 0.2512 .03162
95 0.2512 .03162
96 0.2512 .03162
97 0.2512 .03162
98 0.2512 .03162
99 0.2512 .03162

1 0.1995 .00041
2 0.1995 .00197
3 0.1995 .00540
4 0.1995 .01143
5 0.1995 .02083
6 0.1995 .03370
7 0.1995 .05065
8 0.1995 .07101
9 0.1995 .09537
10 0.1995 1.2250
11 0.1995 1.5118
12 0.1995 1.8336
13 0.1995 2.1510
14 0.1995 2.4601
15 0.1995 2.7490
16 0.1995 3.0265
17 0.1995 3.2550
18 0.1995 3.4745
19 0.1995 3.5981
20 0.1995 3.7158
21 0.1995 3.7669
22 0.1995 3.7344
23 0.1995 3.7157
24 0.1995 3.6243
25 0.1995 3.4599
26 0.1995 3.3239
27 0.1995 3.1065
28 0.1995 2.8827
29 0.1995 2.6645
30 0.1995 2.4591
31 0.1995 2.1971
32 0.1995 1.9471
33 0.1995 1.7630
34 0.1995 1.5122
35 0.1995 1.3449
36 0.1995 1.1743
37 0.1995 1.0184
38 0.1995 .08737
39 0.1995 .07444
40 0.1995 .06555
41 0.1995 .05755
42 0.1995 .05217
43 0.1995 .04487
44 0.1995 .04127
45 0.1995 .03877
46 0.1995 .03611
47 0.1995 .03586
48 0.1995 .03355
49 0.1995 .03423
50 0.1995 .03360
51 0.1995 .03261
52 0.1995 .03266
53 0.1995 .03215
54 0.1995 .03172
55 0.1995 .03171
56 0.1995 .03183
57 0.1995 .03181
58 0.1995 .03323
59 0.1995 .03170
60 0.1995 .03177
61 0.1995 .03167
62 0.1995 .03165
63 0.1995 .03165
64 0.1995 .03162
65 0.1995 .03163
66 0.1995 .03162
67 0.1995 .03162
68 0.1995 .03162
69 0.1995 .03164
70 0.1995 .03162
71 0.1995 .03163
72 0.1995 .03162
73 0.1995 .03164
74 0.1995 .03162
75 0.1995 .03171
76 0.1995 .03164
77 0.1995 .03162
78 0.1995 .03162
79 0.1995 .03162
80 0.1995 .03162
81 0.1995 .03162
82 0.1995 .03162
83 0.1995 .03162
84 0.1995 .03162
85 0.1995 .03162
86 0.1995 .03162
87 0.1995 .03162
88 0.1995 .03162
89 0.1995 .03162
90 0.1995 .03162
91 0.1995 .03162
92 0.1995 .03162
93 0.1995 .03162
94 0.1995 .03162
95 0.1995 .03162
96 0.1995 .03162
97 0.1995 .03162
98 0.1995 .03162
99 0.1995 .03162

1 0.1585 .00059
2 0.1585 .00270
3 0.1585 .00713
4 0.1585 .01474
5 0.1585 .02631
6 0.1585 .04179
7 0.1585 .06215
8 0.1585 .08588
9 0.1585 1.1330
10 0.1585 1.4245
11 0.1585 1.7457
12 0.1585 2.0619
13 0.1585 2.3554
14 0.1585 2.6356
15 0.1585 2.8859
16 0.1585 3.0994
17 0.1585 3.2287
18 0.1585 3.3524
19 0.1585 3.4112
20 0.1585 3.3998
21 0.1585 3.3441
22 0.1585 3.2202
23 0.1585 3.0764
24 0.1585 2.9017
25 0.1585 2.6845
26 0.1585 2.4505
27 0.1585 2.2364
28 0.1585 2.0063
29 0.1585 1.7446
30 0.1585 1.5526
31 0.1585 1.3677
32 0.1585 1.1505
33 0.1585 1.0095
34 0.1585 .08521
35 0.1585 .07213
36 0.1585 .06317
37 0.1585 .05439
38 0.1585 .04747
39 0.1585 .04310
40 0.1585 .03929
41 0.1585 .03764
42 0.1585 .03506
43 0.1585 .03461
44 0.1585 .03286
45 0.1585 .03235
46 0.1585 .03320
47 0.1585 .03262
48 0.1585 .03192
49 0.1585 .03191
50 0.1585 .03283
51 0.1585 .03188
52 0.1585 .03164
53 0.1585 .03183
54 0.1585 .03176
55 0.1585 .03199
56 0.1585 .03182
57 0.1585 .03166
58 0.1585 .03162
59 0.1585 .03185
60 0.1585 .03169
61 0.1585 .03164
62 0.1585 .03163
63 0.1585 .03162
64 0.1585 .03169
65 0.1585 .03163
66 0.1585 .03173
67 0.1585 .03162
68 0.1585 .03162
69 0.1585 .03162
70 0.1585 .03162
71 0.1585 .03162
72 0.1585 .03162
73 0.1585 .03162
74 0.1585 .03162
75 0.1585 .03162
76 0.1585 .03162
77 0.1585 .03163
78 0.1585 .03162
79 0.1585 .03162
80 0.1585 .03162
81 0.1585 .03162
82 0.1585 .03162
83 0.1585 .03162
84 0.1585 .03162
85 0.1585 .03162
86 0.1585 .03162
87 0.1585 .03162
88 0.1585 .03162
89 0.1585 .03162
90 0.1585 .03162
91 0.1585 .03162
92 0.1585 .03162
93 0.1585 .03162
94 0.1585 .03162
95 0.1585 .03162
96 0.1585 .03162
97 0.1585 .03162
98 0.1585 .03162
99 0.1585 .03162

1 0.1259 .00068
2 0.1259 .00313
3 0.1259 .00832
4 0.1259 .01728
5 0.1259 .03053
6 0.1259 .04818
7 0.1259 .07095
8 0.1259 .09778
9 0.1259 1.2667
10 0.1259 1.5908
11 0.1259 1.8883
12 0.1259 2.2112
13 0.1259 2.4844
14 0.1259 2.7137
15 0.1259 2.9147
16 0.1259 3.0324
17 0.1259 3.1184
18 0.1259 3.1421
19 0.1259 3.0636
20 0.1259 3.0002
21 0.1259 2.8344
22 0.1259 2.6630
23 0.1259 2.4333
24 0.1259 2.2263
25 0.1259 2.0188
26 0.1259 1.7502
27 0.1259 1.5542
28 0.1259 1.3276
29 0.1259 1.1632
30 0.1259 .09819
31 0.1259 .08289
32 0.1259 .06989
33 0.1259 .05999
34 0.1259 .05168
35 0.1259 .04659
36 0.1259 .04255
37 0.1259 .03930
38 0.1259 .03721
39 0.1259 .03518
40 0.1259 .03397
41 0.1259 .03257
42 0.1259 .03277
43 0.1259 .03220
44 0.1259 .03213
45 0.1259 .03177
46 0.1259 .03172
47 0.1259 .03192
48 0.1259 .03187
49 0.1259 .03177
50 0.1259 .03165
51 0.1259 .03163
52 0.1259 .03164
53 0.1259 .03170
54 0.1259 .03163
55 0.1259 .03163
56 0.1259 .03188
57 0.1259 .03162
58 0.1259 .03162
59 0.1259 .03162
60 0.1259 .03163
61 0.1259 .03162
62 0.1259 .03162
63 0.1259 .03162
64 0.1259 .03162
65 0.1259 .03164
66 0.1259 .03162
67 0.1259 .03165
68 0.1259 .03162
69 0.1259 .03162
70 0.1259 .03162
71 0.1259 .03162
72 0.1259 .03162
73 0.1259 .03162
74 0.1259 .03162
75 0.1259 .03162
76 0.1259 .03162
77 0.1259 .03162
78 0.1259 .03162
79 0.1259 .03162
80 0.1259 .03162
81 0.1259 .03162
82 0.1259 .03162
83 0.1259 .03162
84 0.1259 .03162
85 0.1259 .03162
86 0.1259 .03162
87 0.1259 .03162
88 0.1259 .03162
89 0.1259 .03162
90 0.1259 .03162
91 0.1259 .03162
92 0.1259 .03162
93 0.1259 .03162
94 0.1259 .03162
95 0.1259 .03162
96 0.1259 .03162
97 0.1259 .03162
98 0.1259 .03162
99 0.1259 .03162

1 0.1 .00061
2 0.1 .00323
3 0.1 .00946
4 0.1 .02022
5 0.1 .03678
6 0.1 .05845
7 0.1 .08488
8 0.1 1.1499
9 0.1 1.4531
10 0.1 1.7658
11 0.1 2.0637
12 0.1 2.3190
13 0.1 2.5085
14 0.1 2.6712
15 0.1 2.7133
16 0.1 2.7298
17 0.1 2.6392
18 0.1 2.5366
19 0.1 2.3622
20 0.1 2.1420
21 0.1 1.9288
22 0.1 1.6909
23 0.1 1.4743
24 0.1 1.2438
25 0.1 1.0736
26 0.1 .09114
27 0.1 .07452
28 0.1 .06450
29 0.1 .05348
30 0.1 .04718
31 0.1 .04183
32 0.1 .03891
33 0.1 .03578
34 0.1 .03521
35 0.1 .03371
36 0.1 .03245
37 0.1 .03259
38 0.1 .03232
39 0.1 .03183
40 0.1 .03346
41 0.1 .03240
42 0.1 .03215
43 0.1 .03224
44 0.1 .03215
45 0.1 .03188
46 0.1 .03175
47 0.1 .03166
48 0.1 .03177
49 0.1 .03166
50 0.1 .03166
51 0.1 .03164
52 0.1 .03166
53 0.1 .03178
54 0.1 .03163
55 0.1 .03163
56 0.1 .03162
57 0.1 .03162
58 0.1 .03163
59 0.1 .03166
60 0.1 .03177
61 0.1 .03162
62 0.1 .03163
63 0.1 .03162
64 0.1 .03162
65 0.1 .03163
66 0.1 .03164
67 0.1 .03162
68 0.1 .03162
69 0.1 .03162
70 0.1 .03162
71 0.1 .03162
72 0.1 .03162
73 0.1 .03162
74 0.1 .03162
75 0.1 .03162
76 0.1 .03162
77 0.1 .03162
78 0.1 .03162
79 0.1 .03162
80 0.1 .03162
81 0.1 .03162
82 0.1 .03162
83 0.1 .03162
84 0.1 .03162
85 0.1 .03162
86 0.1 .03162
87 0.1 .03162
88 0.1 .03162
89 0.1 .03162
90 0.1 .03162
91 0.1 .03162
92 0.1 .03162
93 0.1 .03162
94 0.1 .03162
95 0.1 .03162
96 0.1 .03162
97 0.1 .03162
98 0.1 .03162
99 0.1 .03162

1 0.0794 .00091
2 0.0794 .00444
3 0.0794 .01233
4 0.0794 .02577
5 0.0794 .04547
6 0.0794 .07036
7 0.0794 .09910
8 0.0794 1.3131
9 0.0794 1.6148
10 0.0794 1.9014
11 0.0794 2.1604
12 0.0794 2.3151
13 0.0794 2.4182
14 0.0794 2.4538
15 0.0794 2.4050
16 0.0794 2.3008
17 0.0794 2.1284
18 0.0794 1.9195
19 0.0794 1.7147
20 0.0794 1.4825
21 0.0794 1.2612
22 0.0794 1.0607
23 0.0794 .08826
24 0.0794 .07275
25 0.0794 .06167
26 0.0794 .05198
27 0.0794 .04427
28 0.0794 .04039
29 0.0794 .03676
30 0.0794 .03580
31 0.0794 .03364
32 0.0794 .03394
33 0.0794 .03239
34 0.0794 .03218
35 0.0794 .03239
36 0.0794 .03183
37 0.0794 .03198
38 0.0794 .03180
39 0.0794 .03169
40 0.0794 .03186
41 0.0794 .03238
42 0.0794 .03167
43 0.0794 .03163
44 0.0794 .03171
45 0.0794 .03164
46 0.0794 .03168
47 0.0794 .03162
48 0.0794 .03184
49 0.0794 .03169
50 0.0794 .03163
51 0.0794 .03165
52 0.0794 .03162
53 0.0794 .03165
54 0.0794 .03163
55 0.0794 .03162
56 0.0794 .03163
57 0.0794 .03162
58 0.0794 .03162
59 0.0794 .03162
60 0.0794 .03162
61 0.0794 .03162
62 0.0794 .03162
63 0.0794 .03162
64 0.0794 .03162
65 0.0794 .03162
66 0.0794 .03162
67 0.0794 .03162
68 0.0794 .03162
69 0.0794 .03162
70 0.0794 .03162
71 0.0794 .03162
72 0.0794 .03162
73 0.0794 .03162
74 0.0794 .03162
75 0.0794 .03162
76 0.0794 .03162
77 0.0794 .03162
78 0.0794 .03162
79 0.0794 .03162
80 0.0794 .03162
81 0.0794 .03162
82 0.0794 .03162
83 0.0794 .03162
84 0.0794 .03162
85 0.0794 .03162
86 0.0794 .03162
87 0.0794 .03162
88 0.0794 .03162
89 0.0794 .03162
90 0.0794 .03162
91 0.0794 .03162
92 0.0794 .03162
93 0.0794 .03162
94 0.0794 .03162
95 0.0794 .03162
96 0.0794 .03162
97 0.0794 .03162
98 0.0794 .03162
99 0.0794 .03162

1 0.0631 .00107
2 0.0631 .00532
3 0.0631 .01475
4 0.0631 .03065
5 0.0631 .05336
6 0.0631 .08090
7 0.0631 1.1266
8 0.0631 1.4439
9 0.0631 1.7283
10 0.0631 1.9686
11 0.0631 2.1368
12 0.0631 2.2072
13 0.0631 2.2071
14 0.0631 2.1210
15 0.0631 1.9803
16 0.0631 1.7844
17 0.0631 1.5729
18 0.0631 1.3529
19 0.0631 1.1421
20 0.0631 .09428
21 0.0631 .07748
22 0.0631 .06283
23 0.0631 .05373
24 0.0631 .04507
25 0.0631 .03970
26 0.0631 .03632
27 0.0631 .03467
28 0.0631 .03400
29 0.0631 .03289
30 0.0631 .03262
31 0.0631 .03274
32 0.0631 .03191
33 0.0631 .03240
34 0.0631 .03216
35 0.0631 .03168
36 0.0631 .03203
37 0.0631 .03211
38 0.0631 .03172
39 0.0631 .03167
40 0.0631 .03169
41 0.0631 .03164
42 0.0631 .03164
43 0.0631 .03162
44 0.0631 .03162
45 0.0631 .03162
46 0.0631 .03165
47 0.0631 .03162
48 0.0631 .03162
49 0.0631 .03162
50 0.0631 .03162
51 0.0631 .03162
52 0.0631 .03162
53 0.0631 .03162
54 0.0631 .03162
55 0.0631 .03162
56 0.0631 .03162
57 0.0631 .03162
58 0.0631 .03162
59 0.0631 .03162
60 0.0631 .03162
61 0.0631 .03162
62 0.0631 .03162
63 0.0631 .03162
64 0.0631 .03162
65 0.0631 .03162
66 0.0631 .03162
67 0.0631 .03162
68 0.0631 .03162
69 0.0631 .03162
70 0.0631 .03162
71 0.0631 .03162
72 0.0631 .03162
73 0.0631 .03162
74 0.0631 .03162
75 0.0631 .03162
76 0.0631 .03162
77 0.0631 .03162
78 0.0631 .03162
79 0.0631 .03162
80 0.0631 .03162
81 0.0631 .03162
82 0.0631 .03162
83 0.0631 .03162
84 0.0631 .03162
85 0.0631 .03162
86 0.0631 .03162
87 0.0631 .03162
88 0.0631 .03162
89 0.0631 .03162
90 0.0631 .03162
91 0.0631 .03162
92 0.0631 .03162
93 0.0631 .03162
94 0.0631 .03162
95 0.0631 .03162
96 0.0631 .03162
97 0.0631 .03162
98 0.0631 .03162
99 0.0631 .03162

1 0.0501 .00130
2 0.0501 .00647
3 0.0501 .01789
4 0.0501 .03679
5 0.0501 .06276
6 0.0501 .09352
7 0.0501 1.2602
8 0.0501 1.5442
9 0.0501 1.7783
10 0.0501 1.9286
11 0.0501 1.9745
12 0.0501 1.9539
13 0.0501 1.8523
14 0.0501 1.6642
15 0.0501 1.4629
16 0.0501 1.2413
17 0.0501 1.0284
18 0.0501 .08310
19 0.0501 .06782
20 0.0501 .05623
21 0.0501 .04672
22 0.0501 .04022
23 0.0501 .03637
24 0.0501 .03447
25 0.0501 .03391
26 0.0501 .03404
27 0.0501 .03296
28 0.0501 .03246
29 0.0501 .03174
30 0.0501 .03189
31 0.0501 .03211
32 0.0501 .03174
33 0.0501 .03208
34 0.0501 .03166
35 0.0501 .03165
36 0.0501 .03163
37 0.0501 .03172
38 0.0501 .03163
39 0.0501 .03174
40 0.0501 .03165
41 0.0501 .03162
42 0.0501 .03163
43 0.0501 .03163
44 0.0501 .03163
45 0.0501 .03165
46 0.0501 .03162
47 0.0501 .03162
48 0.0501 .03163
49 0.0501 .03162
50 0.0501 .03162
51 0.0501 .03162
52 0.0501 .03162
53 0.0501 .03162
54 0.0501 .03162
55 0.0501 .03162
56 0.0501 .03162
57 0.0501 .03162
58 0.0501 .03162
59 0.0501 .03162
60 0.0501 .03162
61 0.0501 .03162
62 0.0501 .03162
63 0.0501 .03162
64 0.0501 .03162
65 0.0501 .03162
66 0.0501 .03162
67 0.0501 .03162
68 0.0501 .03162
69 0.0501 .03162
70 0.0501 .03162
71 0.0501 .03162
72 0.0501 .03162
73 0.0501 .03162
74 0.0501 .03162
75 0.0501 .03162
76 0.0501 .03162
77 0.0501 .03162
78 0.0501 .03162
79 0.0501 .03162
80 0.0501 .03162
81 0.0501 .03162
82 0.0501 .03162
83 0.0501 .03162
84 0.0501 .03162
85 0.0501 .03162
86 0.0501 .03162
87 0.0501 .03162
88 0.0501 .03162
89 0.0501 .03162
90 0.0501 .03162
91 0.0501 .03162
92 0.0501 .03162
93 0.0501 .03162
94 0.0501 .03162
95 0.0501 .03162
96 0.0501 .03162
97 0.0501 .03162
98 0.0501 .03162
99 0.0501 .03162

1 0.0398 .00157
2 0.0398 .00795
3 0.0398 .02198
4 0.0398 .04448
5 0.0398 .07381
6 0.0398 1.0582
7 0.0398 1.3542
8 0.0398 1.5933
9 0.0398 1.7321
10 0.0398 1.7644
11 0.0398 1.6905
12 0.0398 1.5492
13 0.0398 1.3406
14 0.0398 1.1317
15 0.0398 .09303
16 0.0398 .07399
17 0.0398 .05934
18 0.0398 .04854
19 0.0398 .04206
20 0.0398 .03800
21 0.0398 .03536
22 0.0398 .03334
23 0.0398 .03283
24 0.0398 .03223
25 0.0398 .03238
26 0.0398 .03211
27 0.0398 .03212
28 0.0398 .03173
29 0.0398 .03183
30 0.0398 .03184
31 0.0398 .03164
32 0.0398 .03166
33 0.0398 .03162
34 0.0398 .03162
35 0.0398 .03167
36 0.0398 .03166
37 0.0398 .03176
38 0.0398 .03162
39 0.0398 .03163
40 0.0398 .03162
41 0.0398 .03162
42 0.0398 .03162
43 0.0398 .03162
44 0.0398 .03162
45 0.0398 .03162
46 0.0398 .03162
47 0.0398 .03162
48 0.0398 .03162
49 0.0398 .03162
50 0.0398 .03162
51 0.0398 .03162
52 0.0398 .03162
53 0.0398 .03162
54 0.0398 .03162
55 0.0398 .03162
56 0.0398 .03162
57 0.0398 .03162
58 0.0398 .03162
59 0.0398 .03162
60 0.0398 .03162
61 0.0398 .03162
62 0.0398 .03162
63 0.0398 .03162
64 0.0398 .03162
65 0.0398 .03162
66 0.0398 .03162
67 0.0398 .03162
68 0.0398 .03162
69 0.0398 .03162
70 0.0398 .03162
71 0.0398 .03162
72 0.0398 .03162
73 0.0398 .03162
74 0.0398 .03162
75 0.0398 .03162
76 0.0398 .03162
77 0.0398 .03162
78 0.0398 .03162
79 0.0398 .03162
80 0.0398 .03162
81 0.0398 .03162
82 0.0398 .03162
83 0.0398 .03162
84 0.0398 .03162
85 0.0398 .03162
86 0.0398 .03162
87 0.0398 .03162
88 0.0398 .03162
89 0.0398 .03162
90 0.0398 .03162
91 0.0398 .03162
92 0.0398 .03162
93 0.0398 .03162
94 0.0398 .03162
95 0.0398 .03162
96 0.0398 .03162
97 0.0398 .03162
98 0.0398 .03162
99 0.0398 .03162

1 0.0316 .00199
2 0.0316 .00990
3 0.0316 .02681
4 0.0316 .05248
5 0.0316 .08401
6 0.0316 1.1493
7 0.0316 1.3951
8 0.0316 1.5617
9 0.0316 1.5947
10 0.0316 1.5109
11 0.0316 1.3525
12 0.0316 1.1460
13 0.0316 .09383
14 0.0316 .07368
15 0.0316 .05806
16 0.0316 .04813
17 0.0316 .04013
18 0.0316 .03665
19 0.0316 .03449
20 0.0316 .03326
21 0.0316 .03261
22 0.0316 .03266
23 0.0316 .03236
24 0.0316 .03207
25 0.0316 .03189
26 0.0316 .03191
27 0.0316 .03179
28 0.0316 .03166
29 0.0316 .03163
30 0.0316 .03163
31 0.0316 .03166
32 0.0316 .03162
33 0.0316 .03162
34 0.0316 .03162
35 0.0316 .03165
36 0.0316 .03162
37 0.0316 .03162
38 0.0316 .03162
39 0.0316 .03162
40 0.0316 .03162
41 0.0316 .03162
42 0.0316 .03162
43 0.0316 .03162
44 0.0316 .03162
45 0.0316 .03162
46 0.0316 .03162
47 0.0316 .03162
48 0.0316 .03162
49 0.0316 .03162
50 0.0316 .03162
51 0.0316 .03162
52 0.0316 .03162
53 0.0316 .03162
54 0.0316 .03162
55 0.0316 .03162
56 0.0316 .03162
57 0.0316 .03162
58 0.0316 .03162
59 0.0316 .03162
60 0.0316 .03162
61 0.0316 .03162
62 0.0316 .03162
63 0.0316 .03162
64 0.0316 .03162
65 0.0316 .03162
66 0.0316 .03162
67 0.0316 .03162
68 0.0316 .03162
69 0.0316 .03162
70 0.0316 .03162
71 0.0316 .03162
72 0.0316 .03162
73 0.0316 .03162
74 0.0316 .03162
75 0.0316 .03162
76 0.0316 .03162
77 0.0316 .03162
78 0.0316 .03162
79 0.0316 .03162
80 0.0316 .03162
81 0.0316 .03162
82 0.0316 .03162
83 0.0316 .03162
84 0.0316 .03162
85 0.0316 .03162
86 0.0316 .03162
87 0.0316 .03162
88 0.0316 .03162
89 0.0316 .03162
90 0.0316 .03162
91 0.0316 .03162
92 0.0316 .03162
93 0.0316 .03162
94 0.0316 .03162
95 0.0316 .03162
96 0.0316 .03162
97 0.0316 .03162
98 0.0316 .03162
99 0.0316 .03162

1 0.0251 .00246
2 0.0251 .01211
3 0.0251 .03209
4 0.0251 .06063
5 0.0251 .09270
6 0.0251 1.2103
7 0.0251 1.3789
8 0.0251 1.4286
9 0.0251 1.3524
10 0.0251 1.1865
11 0.0251 .09798
12 0.0251 .07771
13 0.0251 .06023
14 0.0251 .04794
15 0.0251 .04026
16 0.0251 .03577
17 0.0251 .03438
18 0.0251 .03313
19 0.0251 .03298
20 0.0251 .03249
21 0.0251 .03238
22 0.0251 .03285
23 0.0251 .03187
24 0.0251 .03181
25 0.0251 .03166
26 0.0251 .03164
27 0.0251 .03163
28 0.0251 .03164
29 0.0251 .03164
30 0.0251 .03164
31 0.0251 .03165
32 0.0251 .03162
33 0.0251 .03162
34 0.0251 .03162
35 0.0251 .03162
36 0.0251 .03162
37 0.0251 .03162
38 0.0251 .03162
39 0.0251 .03162
40 0.0251 .03162
41 0.0251 .03162
42 0.0251 .03162
43 0.0251 .03162
44 0.0251 .03162
45 0.0251 .03162
46 0.0251 .03162
47 0.0251 .03162
48 0.0251 .03162
49 0.0251 .03162
50 0.0251 .03162
51 0.0251 .03162
52 0.0251 .03162
53 0.0251 .03162
54 0.0251 .03162
55 0.0251 .03162
56 0.0251 .03162
57 0.0251 .03162
58 0.0251 .03162
59 0.0251 .03162
60 0.0251 .03162
61 0.0251 .03162
62 0.0251 .03162
63 0.0251 .03162
64 0.0251 .03162
65 0.0251 .03162
66 0.0251 .03162
67 0.0251 .03162
68 0.0251 .03162
69 0.0251 .03162
70 0.0251 .03162
71 0.0251 .03162
72 0.0251 .03162
73 0.0251 .03162
74 0.0251 .03162
75 0.0251 .03162
76 0.0251 .03162
77 0.0251 .03162
78 0.0251 .03162
79 0.0251 .03162
80 0.0251 .03162
81 0.0251 .03162
82 0.0251 .03162
83 0.0251 .03162
84 0.0251 .03162
85 0.0251 .03162
86 0.0251 .03162
87 0.0251 .03162
88 0.0251 .03162
89 0.0251 .03162
90 0.0251 .03162
91 0.0251 .03162
92 0.0251 .03162
93 0.0251 .03162
94 0.0251 .03162
95 0.0251 .03162
96 0.0251 .03162
97 0.0251 .03162
98 0.0251 .03162
99 0.0251 .03162

1 0.02 .00302
2 0.02 .01476
3 0.02 .03796
4 0.02 .06910
5 0.02 .09983
6 0.02 1.2194
7 0.02 1.2839
8 0.02 1.2214
9 0.02 1.0575
10 0.02 .08537
11 0.02 .06542
12 0.02 .05073
13 0.02 .04100
14 0.02 .03642
15 0.02 .03443
16 0.02 .03342
17 0.02 .03249
18 0.02 .03199
19 0.02 .03216
20 0.02 .03197
21 0.02 .03179
22 0.02 .03172
23 0.02 .03197
24 0.02 .03165
25 0.02 .03168
26 0.02 .03170
27 0.02 .03163
28 0.02 .03162
29 0.02 .03162
30 0.02 .03162
31 0.02 .03162
32 0.02 .03162
33 0.02 .03162
34 0.02 .03162
35 0.02 .03162
36 0.02 .03162
37 0.02 .03162
38 0.02 .03162
39 0.02 .03162
40 0.02 .03162
41 0.02 .03162
42 0.02 .03162
43 0.02 .03162
44 0.02 .03162
45 0.02 .03162
46 0.02 .03162
47 0.02 .03162
48 0.02 .03162
49 0.02 .03162
50 0.02 .03162
51 0.02 .03162
52 0.02 .03162
53 0.02 .03162
54 0.02 .03162
55 0.02 .03162
56 0.02 .03162
57 0.02 .03162
58 0.02 .03162
59 0.02 .03162
60 0.02 .03162
61 0.02 .03162
62 0.02 .03162
63 0.02 .03162
64 0.02 .03162
65 0.02 .03162
66 0.02 .03162
67 0.02 .03162
68 0.02 .03162
69 0.02 .03162
70 0.02 .03162
71 0.02 .03162
72 0.02 .03162
73 0.02 .03162
74 0.02 .03162
75 0.02 .03162
76 0.02 .03162
77 0.02 .03162
78 0.02 .03162
79 0.02 .03162
80 0.02 .03162
81 0.02 .03162
82 0.02 .03162
83 0.02 .03162
84 0.02 .03162
85 0.02 .03162
86 0.02 .03162
87 0.02 .03162
88 0.02 .03162
89 0.02 .03162
90 0.02 .03162
91 0.02 .03162
92 0.02 .03162
93 0.02 .03162
94 0.02 .03162
95 0.02 .03162
96 0.02 .03162
97 0.02 .03162
98 0.02 .03162
99 0.02 .03162

1 0.0158 .00381
2 0.0158 .01832
3 0.0158 .04492
4 0.0158 .07707
5 0.0158 1.0376
6 0.0158 1.1580
7 0.0158 1.1157
8 0.0158 .09635
9 0.0158 .07506
10 0.0158 .05728
11 0.0158 .04482
12 0.0158 .03808
13 0.0158 .03505
14 0.0158 .03307
15 0.0158 .03236
16 0.0158 .03220
17 0.0158 .03198
18 0.0158 .03180
19 0.0158 .03180
20 0.0158 .03176
21 0.0158 .03170
22 0.0158 .03168
23 0.0158 .03162
24 0.0158 .03162
25 0.0158 .03163
26 0.0158 .03163
27 0.0158 .03162
28 0.0158 .03162
29 0.0158 .03162
30 0.0158 .03162
31 0.0158 .03162
32 0.0158 .03162
33 0.0158 .03162
34 0.0158 .03162
35 0.0158 .03162
36 0.0158 .03162
37 0.0158 .03162
38 0.0158 .03162
39 0.0158 .03162
40 0.0158 .03162
41 0.0158 .03162
42 0.0158 .03162
43 0.0158 .03162
44 0.0158 .03162
45 0.0158 .03162
46 0.0158 .03162
47 0.0158 .03162
48 0.0158 .03162
49 0.0158 .03162
50 0.0158 .03162
51 0.0158 .03162
52 0.0158 .03162
53 0.0158 .03162
54 0.0158 .03162
55 0.0158 .03162
56 0.0158 .03162
57 0.0158 .03162
58 0.0158 .03162
59 0.0158 .03162
60 0.0158 .03162
61 0.0158 .03162
62 0.0158 .03162
63 0.0158 .03162
64 0.0158 .03162
65 0.0158 .03162
66 0.0158 .03162
67 0.0158 .03162
68 0.0158 .03162
69 0.0158 .03162
70 0.0158 .03162
71 0.0158 .03162
72 0.0158 .03162
73 0.0158 .03162
74 0.0158 .03162
75 0.0158 .03162
76 0.0158 .03162
77 0.0158 .03162
78 0.0158 .03162
79 0.0158 .03162
80 0.0158 .03162
81 0.0158 .03162
82 0.0158 .03162
83 0.0158 .03162
84 0.0158 .03162
85 0.0158 .03162
86 0.0158 .03162
87 0.0158 .03162
88 0.0158 .03162
89 0.0158 .03162
90 0.0158 .03162
91 0.0158 .03162
92 0.0158 .03162
93 0.0158 .03162
94 0.0158 .03162
95 0.0158 .03162
96 0.0158 .03162
97 0.0158 .03162
98 0.0158 .03162
99 0.0158 .03162

1 0.0126 .00475
2 0.0126 .02195
3 0.0126 .05168
4 0.0126 .08357
5 0.0126 1.0303
6 0.0126 1.0427
7 0.0126 .08984
8 0.0126 .07026
9 0.0126 .05309
10 0.0126 .04158
11 0.0126 .03653
12 0.0126 .03393
13 0.0126 .03254
14 0.0126 .03215
15 0.0126 .03202
16 0.0126 .03180
17 0.0126 .03169
18 0.0126 .03188
19 0.0126 .03172
20 0.0126 .03165
21 0.0126 .03166
22 0.0126 .03165
23 0.0126 .03162
24 0.0126 .03162
25 0.0126 .03163
26 0.0126 .03162
27 0.0126 .03162
28 0.0126 .03162
29 0.0126 .03162
30 0.0126 .03162
31 0.0126 .03162
32 0.0126 .03162
33 0.0126 .03162
34 0.0126 .03162
35 0.0126 .03162
36 0.0126 .03162
37 0.0126 .03162
38 0.0126 .03162
39 0.0126 .03162
40 0.0126 .03162
41 0.0126 .03162
42 0.0126 .03162
43 0.0126 .03162
44 0.0126 .03162
45 0.0126 .03162
46 0.0126 .03162
47 0.0126 .03162
48 0.0126 .03162
49 0.0126 .03162
50 0.0126 .03162
51 0.0126 .03162
52 0.0126 .03162
53 0.0126 .03162
54 0.0126 .03162
55 0.0126 .03162
56 0.0126 .03162
57 0.0126 .03162
58 0.0126 .03162
59 0.0126 .03162
60 0.0126 .03162
61 0.0126 .03162
62 0.0126 .03162
63 0.0126 .03162
64 0.0126 .03162
65 0.0126 .03162
66 0.0126 .03162
67 0.0126 .03162
68 0.0126 .03162
69 0.0126 .03162
70 0.0126 .03162
71 0.0126 .03162
72 0.0126 .03162
73 0.0126 .03162
74 0.0126 .03162
75 0.0126 .03162
76 0.0126 .03162
77 0.0126 .03162
78 0.0126 .03162
79 0.0126 .03162
80 0.0126 .03162
81 0.0126 .03162
82 0.0126 .03162
83 0.0126 .03162
84 0.0126 .03162
85 0.0126 .03162
86 0.0126 .03162
87 0.0126 .03162
88 0.0126 .03162
89 0.0126 .03162
90 0.0126 .03162
91 0.0126 .03162
92 0.0126 .03162
93 0.0126 .03162
94 0.0126 .03162
95 0.0126 .03162
96 0.0126 .03162
97 0.0126 .03162
98 0.0126 .03162
99 0.0126 .03162

1 0.01 .00589
2 0.01 .02632
3 0.01 .05849
4 0.01 .08645
5 0.01 .09594
6 0.01 .08610
7 0.01 .06805
8 0.01 .05039
9 0.01 .04030
10 0.01 .03519
11 0.01 .03325
12 0.01 .03285
13 0.01 .03210
14 0.01 .03182
15 0.01 .03181
16 0.01 .03176
17 0.01 .03166
18 0.01 .03164
19 0.01 .03163
20 0.01 .03164
21 0.01 .03162
22 0.01 .03162
23 0.01 .03162
24 0.01 .03162
25 0.01 .03162
26 0.01 .03162
27 0.01 .03162
28 0.01 .03162
29 0.01 .03162
30 0.01 .03162
31 0.01 .03162
32 0.01 .03162
33 0.01 .03162
34 0.01 .03162
35 0.01 .03162
36 0.01 .03162
37 0.01 .03162
38 0.01 .03162
39 0.01 .03162
40 0.01 .03162
41 0.01 .03162
42 0.01 .03162
43 0.01 .03162
44 0.01 .03162
45 0.01 .03162
46 0.01 .03162
47 0.01 .03162
48 0.01 .03162
49 0.01 .03162
50 0.01 .03162
51 0.01 .03162
52 0.01 .03162
53 0.01 .03162
54 0.01 .03162
55 0.01 .03162
56 0.01 .03162
57 0.01 .03162
58 0.01 .03162
59 0.01 .03162
60 0.01 .03162
61 0.01 .03162
62 0.01 .03162
63 0.01 .03162
64 0.01 .03162
65 0.01 .03162
66 0.01 .03162
67 0.01 .03162
68 0.01 .03162
69 0.01 .03162
70 0.01 .03162
71 0.01 .03162
72 0.01 .03162
73 0.01 .03162
74 0.01 .03162
75 0.01 .03162
76 0.01 .03162
77 0.01 .03162
78 0.01 .03162
79 0.01 .03162
80 0.01 .03162
81 0.01 .03162
82 0.01 .03162
83 0.01 .03162
84 0.01 .03162
85 0.01 .03162
86 0.01 .03162
87 0.01 .03162
88 0.01 .03162
89 0.01 .03162
90 0.01 .03162
91 0.01 .03162
92 0.01 .03162
93 0.01 .03162
94 0.01 .03162
95 0.01 .03162
96 0.01 .03162
97 0.01 .03162
98 0.01 .03162
99 0.01 .03162
