# Supplementary material for: Stochastic disturbance regimes alter patterns of ecosystem variability and recovery
Source: PLoS One. 2020 Mar 9;15(3):e0229927. doi: 10.1371/journal.pone.0229927 (PMC7062255; doi:10.1371/journal.pone.0229927)
Supplement: S1 Raw data — (ZIP) [file pone.0229927.s008.zip › raw data/raw data/figure 3 and 4 - S1/random all.txt]

1 1000.0 .0016
2 1000.0 .0043
3 1000.0 .0084
4 1000.0 .0154
5 1000.0 .0259
6 1000.0 .0321
7 1000.0 .0459
8 1000.0 .0534
9 1000.0 .0786
10 1000.0 .0857
11 1000.0 .0968
12 1000.0 .1434
13 1000.0 .1407
14 1000.0 .1841
15 1000.0 .2000
16 1000.0 .1898
17 1000.0 .2187
18 1000.0 .3191
19 1000.0 .3304
20 1000.0 .2872
21 1000.0 .4390
22 1000.0 .4285
23 1000.0 .4469
24 1000.0 .5555
25 1000.0 .5627
26 1000.0 .6010
27 1000.0 .6688
28 1000.0 .6448
29 1000.0 .6065
30 1000.0 .6714
31 1000.0 .7635
32 1000.0 .8464
33 1000.0 .8836
34 1000.0 .8829
35 1000.0 .7835
36 1000.0 1.2561
37 1000.0 1.0380
38 1000.0 1.0450
39 1000.0 1.0317
40 1000.0 1.2907
41 1000.0 1.3388
42 1000.0 1.6574
43 1000.0 1.5391
44 1000.0 1.3883
45 1000.0 1.4514
46 1000.0 1.7853
47 1000.0 1.7096
48 1000.0 2.0707
49 1000.0 1.8606
50 1000.0 2.4775
51 1000.0 2.0659
52 1000.0 2.2109
53 1000.0 1.9570
54 1000.0 2.1607
55 1000.0 2.4632
56 1000.0 2.5678
57 1000.0 2.8009
58 1000.0 2.4906
59 1000.0 2.4433
60 1000.0 2.8752
61 1000.0 2.6472
62 1000.0 2.9001
63 1000.0 3.4158
64 1000.0 3.2463
65 1000.0 2.5256
66 1000.0 2.5272
67 1000.0 3.3122
68 1000.0 3.0660
69 1000.0 2.7031
70 1000.0 3.1496
71 1000.0 3.3871
72 1000.0 3.2265
73 1000.0 3.3848
74 1000.0 3.1550
75 1000.0 3.7564
76 1000.0 3.6289
77 1000.0 3.5128
78 1000.0 3.3775
79 1000.0 3.4647
80 1000.0 3.9999
81 1000.0 3.6320
82 1000.0 3.9527
83 1000.0 3.4844
84 1000.0 3.7844
85 1000.0 3.8068
86 1000.0 3.7973
87 1000.0 4.2561
88 1000.0 3.9755
89 1000.0 3.8631
90 1000.0 4.2725
91 1000.0 4.3063
92 1000.0 4.3566
93 1000.0 4.1470
94 1000.0 4.0380
95 1000.0 4.0611
96 1000.0 4.3232
97 1000.0 3.7609
98 1000.0 4.2200
99 1000.0 4.4701

1 794.3282 .0018
2 794.3282 .0055
3 794.3282 .0099
4 794.3282 .0158
5 794.3282 .0273
6 794.3282 .0366
7 794.3282 .0497
8 794.3282 .0688
9 794.3282 .0871
10 794.3282 .0935
11 794.3282 .1147
12 794.3282 .1284
13 794.3282 .1677
14 794.3282 .2125
15 794.3282 .1988
16 794.3282 .2612
17 794.3282 .2821
18 794.3282 .3114
19 794.3282 .3146
20 794.3282 .3748
21 794.3282 .3761
22 794.3282 .4582
23 794.3282 .5153
24 794.3282 .5764
25 794.3282 .5278
26 794.3282 .7032
27 794.3282 .6889
28 794.3282 .6522
29 794.3282 .7239
30 794.3282 .7391
31 794.3282 .8404
32 794.3282 1.0290
33 794.3282 1.0128
34 794.3282 1.2351
35 794.3282 1.1971
36 794.3282 1.2468
37 794.3282 1.2329
38 794.3282 1.3061
39 794.3282 1.2229
40 794.3282 1.4311
41 794.3282 1.6463
42 794.3282 1.4730
43 794.3282 1.5082
44 794.3282 1.8880
45 794.3282 2.0473
46 794.3282 1.9065
47 794.3282 2.2229
48 794.3282 1.8907
49 794.3282 2.1475
50 794.3282 2.2107
51 794.3282 2.6173
52 794.3282 2.2169
53 794.3282 2.5653
54 794.3282 2.5479
55 794.3282 2.7584
56 794.3282 2.9854
57 794.3282 2.7810
58 794.3282 3.1080
59 794.3282 2.9484
60 794.3282 2.9164
61 794.3282 3.2207
62 794.3282 3.0359
63 794.3282 3.0005
64 794.3282 2.9560
65 794.3282 3.1053
66 794.3282 3.5468
67 794.3282 3.3830
68 794.3282 4.0061
69 794.3282 3.3344
70 794.3282 3.4530
71 794.3282 3.4468
72 794.3282 3.7789
73 794.3282 3.5545
74 794.3282 3.5160
75 794.3282 3.8963
76 794.3282 3.6595
77 794.3282 3.5846
78 794.3282 3.5406
79 794.3282 3.9232
80 794.3282 4.0489
81 794.3282 4.0165
82 794.3282 4.3975
83 794.3282 4.0546
84 794.3282 4.3831
85 794.3282 4.5196
86 794.3282 4.3837
87 794.3282 4.2711
88 794.3282 4.5908
89 794.3282 4.3988
90 794.3282 4.2819
91 794.3282 4.6000
92 794.3282 3.9182
93 794.3282 4.6630
94 794.3282 4.5067
95 794.3282 4.7776
96 794.3282 5.0477
97 794.3282 4.6484
98 794.3282 4.7767
99 794.3282 4.9309

1 630.9573 .0019
2 630.9573 .0051
3 630.9573 .0117
4 630.9573 .0196
5 630.9573 .0277
6 630.9573 .0408
7 630.9573 .0502
8 630.9573 .0671
9 630.9573 .0936
10 630.9573 .1068
11 630.9573 .1218
12 630.9573 .1559
13 630.9573 .1720
14 630.9573 .1958
15 630.9573 .2704
16 630.9573 .2555
17 630.9573 .2890
18 630.9573 .3446
19 630.9573 .3549
20 630.9573 .4229
21 630.9573 .4493
22 630.9573 .5233
23 630.9573 .5416
24 630.9573 .6019
25 630.9573 .6237
26 630.9573 .6794
27 630.9573 .7548
28 630.9573 .7789
29 630.9573 .9496
30 630.9573 1.0328
31 630.9573 .9506
32 630.9573 1.1274
33 630.9573 1.1093
34 630.9573 1.2173
35 630.9573 1.3855
36 630.9573 1.2887
37 630.9573 1.3340
38 630.9573 1.5499
39 630.9573 1.7063
40 630.9573 1.6214
41 630.9573 1.7154
42 630.9573 1.7525
43 630.9573 1.8332
44 630.9573 1.9356
45 630.9573 2.2937
46 630.9573 2.5924
47 630.9573 2.2001
48 630.9573 2.3853
49 630.9573 2.0612
50 630.9573 2.5635
51 630.9573 2.4872
52 630.9573 2.8415
53 630.9573 2.9120
54 630.9573 2.9733
55 630.9573 2.8233
56 630.9573 2.9966
57 630.9573 2.8938
58 630.9573 3.7140
59 630.9573 3.1901
60 630.9573 3.0185
61 630.9573 3.7830
62 630.9573 3.4983
63 630.9573 3.5879
64 630.9573 3.8693
65 630.9573 3.2384
66 630.9573 3.9552
67 630.9573 3.7410
68 630.9573 3.9602
69 630.9573 4.0280
70 630.9573 4.2198
71 630.9573 4.0106
72 630.9573 4.6595
73 630.9573 4.2808
74 630.9573 3.9886
75 630.9573 4.5255
76 630.9573 4.6140
77 630.9573 4.3494
78 630.9573 4.4970
79 630.9573 4.3493
80 630.9573 4.4646
81 630.9573 4.5762
82 630.9573 4.8383
83 630.9573 4.4853
84 630.9573 5.1626
85 630.9573 4.9274
86 630.9573 5.0580
87 630.9573 4.8519
88 630.9573 4.8077
89 630.9573 5.1808
90 630.9573 5.2053
91 630.9573 4.5644
92 630.9573 5.2017
93 630.9573 5.5723
94 630.9573 5.3196
95 630.9573 5.2865
96 630.9573 5.3640
97 630.9573 6.1253
98 630.9573 5.3421
99 630.9573 5.7311

1 501.1872 .0023
2 501.1872 .0061
3 501.1872 .0142
4 501.1872 .0219
5 501.1872 .0313
6 501.1872 .0500
7 501.1872 .0666
8 501.1872 .0717
9 501.1872 .0897
10 501.1872 .1271
11 501.1872 .1452
12 501.1872 .1622
13 501.1872 .1898
14 501.1872 .2362
15 501.1872 .2591
16 501.1872 .2782
17 501.1872 .2989
18 501.1872 .4261
19 501.1872 .4432
20 501.1872 .4748
21 501.1872 .4984
22 501.1872 .5135
23 501.1872 .6133
24 501.1872 .6099
25 501.1872 .7195
26 501.1872 .8235
27 501.1872 .8159
28 501.1872 .8386
29 501.1872 1.0498
30 501.1872 1.0207
31 501.1872 1.0799
32 501.1872 1.1841
33 501.1872 1.3203
34 501.1872 1.2036
35 501.1872 1.4773
36 501.1872 1.5691
37 501.1872 1.6211
38 501.1872 1.5694
39 501.1872 1.8100
40 501.1872 1.5666
41 501.1872 2.3605
42 501.1872 2.2749
43 501.1872 2.2356
44 501.1872 2.4297
45 501.1872 2.4820
46 501.1872 2.4441
47 501.1872 2.4056
48 501.1872 2.5831
49 501.1872 2.8515
50 501.1872 2.5551
51 501.1872 2.8489
52 501.1872 3.2034
53 501.1872 3.2807
54 501.1872 3.2097
55 501.1872 3.3311
56 501.1872 3.3665
57 501.1872 3.3586
58 501.1872 3.6780
59 501.1872 3.3483
60 501.1872 4.2058
61 501.1872 3.4997
62 501.1872 3.8614
63 501.1872 4.1996
64 501.1872 4.1351
65 501.1872 3.7514
66 501.1872 4.8439
67 501.1872 4.4111
68 501.1872 5.0528
69 501.1872 4.4068
70 501.1872 4.1993
71 501.1872 4.3892
72 501.1872 4.7315
73 501.1872 5.0786
74 501.1872 4.5276
75 501.1872 4.8049
76 501.1872 5.2840
77 501.1872 4.6293
78 501.1872 4.9321
79 501.1872 5.0156
80 501.1872 5.3011
81 501.1872 5.4102
82 501.1872 5.6012
83 501.1872 5.0769
84 501.1872 5.5896
85 501.1872 4.8421
86 501.1872 5.3871
87 501.1872 5.3142
88 501.1872 5.5508
89 501.1872 5.4886
90 501.1872 5.8763
91 501.1872 5.4761
92 501.1872 5.9731
93 501.1872 5.9772
94 501.1872 6.1685
95 501.1872 6.2108
96 501.1872 5.9551
97 501.1872 5.9566
98 501.1872 6.3031
99 501.1872 6.4173

1 398.1072 .0024
2 398.1072 .0075
3 398.1072 .0156
4 398.1072 .0249
5 398.1072 .0342
6 398.1072 .0530
7 398.1072 .0741
8 398.1072 .0980
9 398.1072 .1095
10 398.1072 .1280
11 398.1072 .1722
12 398.1072 .1852
13 398.1072 .2361
14 398.1072 .2652
15 398.1072 .3029
16 398.1072 .3116
17 398.1072 .3737
18 398.1072 .3924
19 398.1072 .4771
20 398.1072 .5502
21 398.1072 .5580
22 398.1072 .6763
23 398.1072 .6595
24 398.1072 .7971
25 398.1072 .8428
26 398.1072 .9476
27 398.1072 .8670
28 398.1072 1.0970
29 398.1072 1.1473
30 398.1072 1.1471
31 398.1072 1.2107
32 398.1072 1.3565
33 398.1072 1.2911
34 398.1072 1.6275
35 398.1072 1.5628
36 398.1072 1.5759
37 398.1072 1.7241
38 398.1072 1.9026
39 398.1072 2.0819
40 398.1072 2.1196
41 398.1072 2.1184
42 398.1072 2.2900
43 398.1072 2.2957
44 398.1072 2.3078
45 398.1072 2.5318
46 398.1072 2.8675
47 398.1072 3.0658
48 398.1072 3.1026
49 398.1072 3.4469
50 398.1072 3.3820
51 398.1072 3.4203
52 398.1072 3.4516
53 398.1072 3.5700
54 398.1072 3.6037
55 398.1072 3.6626
56 398.1072 3.8964
57 398.1072 4.1827
58 398.1072 4.3229
59 398.1072 4.1477
60 398.1072 4.5512
61 398.1072 4.3477
62 398.1072 4.2314
63 398.1072 4.8350
64 398.1072 4.7802
65 398.1072 4.7144
66 398.1072 4.8752
67 398.1072 5.0967
68 398.1072 5.3526
69 398.1072 4.9537
70 398.1072 4.8278
71 398.1072 5.2715
72 398.1072 4.8007
73 398.1072 5.3316
74 398.1072 4.8572
75 398.1072 5.6818
76 398.1072 5.6907
77 398.1072 5.4645
78 398.1072 5.8230
79 398.1072 5.4711
80 398.1072 5.9024
81 398.1072 5.6409
82 398.1072 5.8831
83 398.1072 6.0769
84 398.1072 5.9387
85 398.1072 5.8825
86 398.1072 6.3090
87 398.1072 6.5502
88 398.1072 6.3534
89 398.1072 6.2653
90 398.1072 6.5578
91 398.1072 6.5229
92 398.1072 6.6649
93 398.1072 6.6193
94 398.1072 6.6839
95 398.1072 7.2688
96 398.1072 6.6224
97 398.1072 7.1939
98 398.1072 7.0108
99 398.1072 7.3243

1 316.2278 .0029
2 316.2278 .0086
3 316.2278 .0160
4 316.2278 .0280
5 316.2278 .0420
6 316.2278 .0552
7 316.2278 .0769
8 316.2278 .0915
9 316.2278 .1151
10 316.2278 .1467
11 316.2278 .1922
12 316.2278 .2507
13 316.2278 .2479
14 316.2278 .2657
15 316.2278 .3409
16 316.2278 .3710
17 316.2278 .4313
18 316.2278 .5192
19 316.2278 .5405
20 316.2278 .6078
21 316.2278 .6555
22 316.2278 .7348
23 316.2278 .7614
24 316.2278 .8851
25 316.2278 .9229
26 316.2278 .9386
27 316.2278 1.0483
28 316.2278 1.1664
29 316.2278 1.1709
30 316.2278 1.3311
31 316.2278 1.3208
32 316.2278 1.6060
33 316.2278 1.5738
34 316.2278 1.6164
35 316.2278 1.6640
36 316.2278 1.9324
37 316.2278 1.9746
38 316.2278 2.0101
39 316.2278 2.2675
40 316.2278 2.2180
41 316.2278 2.3136
42 316.2278 2.4916
43 316.2278 2.6766
44 316.2278 2.9097
45 316.2278 3.0738
46 316.2278 3.1947
47 316.2278 3.5476
48 316.2278 3.4809
49 316.2278 3.6248
50 316.2278 3.5535
51 316.2278 3.8334
52 316.2278 4.1848
53 316.2278 3.8346
54 316.2278 3.8693
55 316.2278 4.4372
56 316.2278 4.3347
57 316.2278 4.1926
58 316.2278 4.9558
59 316.2278 4.6701
60 316.2278 4.9063
61 316.2278 5.0392
62 316.2278 4.6949
63 316.2278 5.1513
64 316.2278 5.1168
65 316.2278 5.0706
66 316.2278 5.6527
67 316.2278 5.1014
68 316.2278 5.4946
69 316.2278 5.4073
70 316.2278 5.8820
71 316.2278 5.8905
72 316.2278 6.1269
73 316.2278 5.8234
74 316.2278 6.1168
75 316.2278 6.0966
76 316.2278 5.8896
77 316.2278 6.3020
78 316.2278 6.3037
79 316.2278 6.3517
80 316.2278 6.5420
81 316.2278 6.8477
82 316.2278 6.2290
83 316.2278 6.7442
84 316.2278 6.2758
85 316.2278 6.9444
86 316.2278 7.2939
87 316.2278 7.1513
88 316.2278 7.5809
89 316.2278 7.0908
90 316.2278 7.0948
91 316.2278 7.1699
92 316.2278 7.0896
93 316.2278 7.2545
94 316.2278 7.3171
95 316.2278 7.0473
96 316.2278 7.8009
97 316.2278 7.8524
98 316.2278 7.8862
99 316.2278 8.3474

1 251.1886 .0031
2 251.1886 .0096
3 251.1886 .0184
4 251.1886 .0303
5 251.1886 .0459
6 251.1886 .0687
7 251.1886 .0826
8 251.1886 .1106
9 251.1886 .1405
10 251.1886 .1695
11 251.1886 .1993
12 251.1886 .2475
13 251.1886 .2992
14 251.1886 .3359
15 251.1886 .3973
16 251.1886 .4056
17 251.1886 .4945
18 251.1886 .5280
19 251.1886 .5706
20 251.1886 .6519
21 251.1886 .7222
22 251.1886 .8431
23 251.1886 .8998
24 251.1886 .9038
25 251.1886 1.0133
26 251.1886 1.1708
27 251.1886 1.1558
28 251.1886 1.1410
29 251.1886 1.2661
30 251.1886 1.5878
31 251.1886 1.6004
32 251.1886 1.7321
33 251.1886 1.6104
34 251.1886 1.9477
35 251.1886 2.0134
36 251.1886 2.1015
37 251.1886 2.2095
38 251.1886 2.4384
39 251.1886 2.3121
40 251.1886 2.6559
41 251.1886 2.8632
42 251.1886 3.0536
43 251.1886 3.2459
44 251.1886 3.2062
45 251.1886 3.1371
46 251.1886 3.4177
47 251.1886 3.6893
48 251.1886 3.5985
49 251.1886 3.8323
50 251.1886 4.1383
51 251.1886 4.1540
52 251.1886 4.2522
53 251.1886 4.7146
54 251.1886 4.7117
55 251.1886 4.4884
56 251.1886 5.0108
57 251.1886 5.4640
58 251.1886 5.3882
59 251.1886 5.5124
60 251.1886 5.5914
61 251.1886 5.5380
62 251.1886 5.2838
63 251.1886 5.3346
64 251.1886 5.6876
65 251.1886 5.7943
66 251.1886 5.7894
67 251.1886 5.9313
68 251.1886 5.9949
69 251.1886 6.5517
70 251.1886 6.7775
71 251.1886 6.6068
72 251.1886 6.1670
73 251.1886 7.1473
74 251.1886 6.4229
75 251.1886 6.9355
76 251.1886 6.7408
77 251.1886 6.7463
78 251.1886 7.1212
79 251.1886 7.0919
80 251.1886 7.2388
81 251.1886 7.5790
82 251.1886 7.0950
83 251.1886 7.5024
84 251.1886 7.7555
85 251.1886 7.3745
86 251.1886 7.5482
87 251.1886 7.7298
88 251.1886 7.9648
89 251.1886 8.2089
90 251.1886 8.0488
91 251.1886 8.3307
92 251.1886 8.3433
93 251.1886 8.6520
94 251.1886 8.5591
95 251.1886 8.3572
96 251.1886 8.8262
97 251.1886 8.4066
98 251.1886 8.7447
99 251.1886 8.9817

1 199.5262 .0035
2 199.5262 .0096
3 199.5262 .0217
4 199.5262 .0344
5 199.5262 .0544
6 199.5262 .0732
7 199.5262 .1003
8 199.5262 .1183
9 199.5262 .1518
10 199.5262 .1890
11 199.5262 .2347
12 199.5262 .2637
13 199.5262 .2998
14 199.5262 .3696
15 199.5262 .4016
16 199.5262 .4865
17 199.5262 .5313
18 199.5262 .5954
19 199.5262 .6357
20 199.5262 .7312
21 199.5262 .7345
22 199.5262 .8573
23 199.5262 .9155
24 199.5262 1.0207
25 199.5262 1.1225
26 199.5262 1.2516
27 199.5262 1.3389
28 199.5262 1.4687
29 199.5262 1.5129
30 199.5262 1.5475
31 199.5262 1.8338
32 199.5262 1.8930
33 199.5262 1.9164
34 199.5262 2.2274
35 199.5262 2.1358
36 199.5262 2.3064
37 199.5262 2.5906
38 199.5262 2.7672
39 199.5262 2.8948
40 199.5262 2.9964
41 199.5262 2.9519
42 199.5262 3.0586
43 199.5262 3.4107
44 199.5262 3.4790
45 199.5262 3.6493
46 199.5262 4.0577
47 199.5262 4.0090
48 199.5262 4.5961
49 199.5262 4.2059
50 199.5262 4.4309
51 199.5262 4.6954
52 199.5262 4.8983
53 199.5262 4.8873
54 199.5262 4.7693
55 199.5262 5.4567
56 199.5262 5.2388
57 199.5262 5.4113
58 199.5262 5.5269
59 199.5262 5.9783
60 199.5262 6.4386
61 199.5262 5.9822
62 199.5262 6.3389
63 199.5262 6.3807
64 199.5262 6.4492
65 199.5262 6.5424
66 199.5262 6.6030
67 199.5262 6.8064
68 199.5262 6.5294
69 199.5262 6.9564
70 199.5262 7.0762
71 199.5262 6.9471
72 199.5262 7.4421
73 199.5262 7.3127
74 199.5262 7.1728
75 199.5262 7.6538
76 199.5262 7.9184
77 199.5262 8.0686
78 199.5262 7.7802
79 199.5262 8.0743
80 199.5262 7.7494
81 199.5262 8.3187
82 199.5262 8.6024
83 199.5262 8.1565
84 199.5262 8.8938
85 199.5262 8.4716
86 199.5262 8.7265
87 199.5262 8.7354
88 199.5262 9.2924
89 199.5262 8.7891
90 199.5262 9.0526
91 199.5262 9.1716
92 199.5262 8.8079
93 199.5262 9.5634
94 199.5262 9.7019
95 199.5262 9.5539
96 199.5262 9.4661
97 199.5262 9.5163
98 199.5262 9.9264
99 199.5262 9.4952

1 158.4893 .0040
2 158.4893 .0115
3 158.4893 .0234
4 158.4893 .0380
5 158.4893 .0587
6 158.4893 .0770
7 158.4893 .1119
8 158.4893 .1495
9 158.4893 .1843
10 158.4893 .2138
11 158.4893 .2655
12 158.4893 .3093
13 158.4893 .3467
14 158.4893 .4020
15 158.4893 .4761
16 158.4893 .5338
17 158.4893 .6168
18 158.4893 .7183
19 158.4893 .7405
20 158.4893 .8192
21 158.4893 .9159
22 158.4893 .9980
23 158.4893 1.0657
24 158.4893 1.1523
25 158.4893 1.3376
26 158.4893 1.4530
27 158.4893 1.5361
28 158.4893 1.5870
29 158.4893 1.8041
30 158.4893 1.8736
31 158.4893 2.0485
32 158.4893 2.0630
33 158.4893 2.2976
34 158.4893 2.3364
35 158.4893 2.6523
36 158.4893 2.7514
37 158.4893 3.0275
38 158.4893 2.9859
39 158.4893 3.1627
40 158.4893 3.2041
41 158.4893 3.4779
42 158.4893 3.7936
43 158.4893 3.6822
44 158.4893 4.0337
45 158.4893 4.0736
46 158.4893 4.4090
47 158.4893 4.4044
48 158.4893 4.7290
49 158.4893 4.9792
50 158.4893 5.0941
51 158.4893 5.0120
52 158.4893 5.7068
53 158.4893 5.5704
54 158.4893 5.5044
55 158.4893 6.0772
56 158.4893 6.1713
57 158.4893 6.2124
58 158.4893 6.4771
59 158.4893 6.7725
60 158.4893 6.9415
61 158.4893 7.0167
62 158.4893 7.1615
63 158.4893 7.0980
64 158.4893 7.3554
65 158.4893 7.0686
66 158.4893 7.3995
67 158.4893 7.5687
68 158.4893 7.7681
69 158.4893 8.0547
70 158.4893 7.9374
71 158.4893 7.9918
72 158.4893 8.3820
73 158.4893 8.4218
74 158.4893 8.9004
75 158.4893 8.8405
76 158.4893 9.0109
77 158.4893 8.7387
78 158.4893 9.0446
79 158.4893 9.2929
80 158.4893 9.2187
81 158.4893 9.1762
82 158.4893 9.0338
83 158.4893 9.8343
84 158.4893 9.4176
85 158.4893 9.9366
86 158.4893 9.4878
87 158.4893 9.8924
88 158.4893 9.9090
89 158.4893 9.8491
90 158.4893 10.3189
91 158.4893 10.1313
92 158.4893 10.7065
93 158.4893 10.3156
94 158.4893 10.5729
95 158.4893 10.9776
96 158.4893 10.7770
97 158.4893 10.5085
98 158.4893 10.7767
99 158.4893 10.8486

1 125.8925 .0045
2 125.8925 .0124
3 125.8925 .0249
4 125.8925 .0448
5 125.8925 .0678
6 125.8925 .0990
7 125.8925 .1202
8 125.8925 .1648
9 125.8925 .1987
10 125.8925 .2483
11 125.8925 .2914
12 125.8925 .3283
13 125.8925 .3981
14 125.8925 .4594
15 125.8925 .5613
16 125.8925 .5776
17 125.8925 .6877
18 125.8925 .7739
19 125.8925 .8502
20 125.8925 .9032
21 125.8925 1.0678
22 125.8925 1.0993
23 125.8925 1.2858
24 125.8925 1.3836
25 125.8925 1.4484
26 125.8925 1.5310
27 125.8925 1.6667
28 125.8925 1.7989
29 125.8925 1.8784
30 125.8925 2.1146
31 125.8925 2.1491
32 125.8925 2.1812
33 125.8925 2.5976
34 125.8925 2.6577
35 125.8925 2.8068
36 125.8925 2.9735
37 125.8925 3.0294
38 125.8925 3.3030
39 125.8925 3.5510
40 125.8925 3.6115
41 125.8925 3.9918
42 125.8925 4.0670
43 125.8925 4.2839
44 125.8925 4.4692
45 125.8925 4.3115
46 125.8925 4.8229
47 125.8925 4.6338
48 125.8925 5.1253
49 125.8925 5.5905
50 125.8925 5.7972
51 125.8925 6.1252
52 125.8925 5.7543
53 125.8925 6.0542
54 125.8925 6.1883
55 125.8925 7.1862
56 125.8925 6.4146
57 125.8925 6.8333
58 125.8925 7.7396
59 125.8925 7.6023
60 125.8925 7.2940
61 125.8925 7.7032
62 125.8925 7.5121
63 125.8925 7.8484
64 125.8925 8.3182
65 125.8925 8.5955
66 125.8925 8.5196
67 125.8925 8.8892
68 125.8925 8.4984
69 125.8925 8.8435
70 125.8925 9.1787
71 125.8925 9.3569
72 125.8925 9.3735
73 125.8925 9.5887
74 125.8925 9.6822
75 125.8925 9.1673
76 125.8925 9.4800
77 125.8925 10.2197
78 125.8925 10.3585
79 125.8925 9.9803
80 125.8925 10.4202
81 125.8925 10.1765
82 125.8925 10.7987
83 125.8925 10.2853
84 125.8925 10.3369
85 125.8925 10.7485
86 125.8925 10.9467
87 125.8925 10.9366
88 125.8925 11.2964
89 125.8925 11.2897
90 125.8925 11.4312
91 125.8925 11.4975
92 125.8925 11.5220
93 125.8925 11.8151
94 125.8925 12.3826
95 125.8925 11.8255
96 125.8925 11.9212
97 125.8925 12.1890
98 125.8925 12.1985
99 125.8925 11.6963

1 100.0 .0049
2 100.0 .0145
3 100.0 .0288
4 100.0 .0506
5 100.0 .0723
6 100.0 .1005
7 100.0 .1352
8 100.0 .1837
9 100.0 .2201
10 100.0 .2851
11 100.0 .3301
12 100.0 .3595
13 100.0 .4619
14 100.0 .5182
15 100.0 .5972
16 100.0 .6811
17 100.0 .7732
18 100.0 .8631
19 100.0 .9670
20 100.0 1.0267
21 100.0 1.1554
22 100.0 1.2478
23 100.0 1.3485
24 100.0 1.4699
25 100.0 1.5942
26 100.0 1.8781
27 100.0 1.8857
28 100.0 2.1472
29 100.0 2.2565
30 100.0 2.3474
31 100.0 2.5147
32 100.0 2.5516
33 100.0 2.7859
34 100.0 2.9480
35 100.0 3.3056
36 100.0 3.2984
37 100.0 3.4007
38 100.0 3.7234
39 100.0 3.8790
40 100.0 3.9768
41 100.0 4.4066
42 100.0 4.6005
43 100.0 4.8852
44 100.0 4.8326
45 100.0 5.3479
46 100.0 5.2169
47 100.0 5.4699
48 100.0 6.1173
49 100.0 5.9471
50 100.0 6.6459
51 100.0 6.5588
52 100.0 6.8104
53 100.0 7.1163
54 100.0 7.0689
55 100.0 7.5354
56 100.0 7.8381
57 100.0 7.9339
58 100.0 8.2309
59 100.0 8.1660
60 100.0 8.9394
61 100.0 8.8330
62 100.0 8.9013
63 100.0 8.7203
64 100.0 9.0730
65 100.0 9.2998
66 100.0 9.2705
67 100.0 9.8565
68 100.0 9.8169
69 100.0 9.7704
70 100.0 9.8908
71 100.0 9.7706
72 100.0 10.4528
73 100.0 10.6957
74 100.0 10.8195
75 100.0 10.8327
76 100.0 10.8946
77 100.0 11.3393
78 100.0 11.0054
79 100.0 11.1179
80 100.0 11.3224
81 100.0 11.4307
82 100.0 11.7798
83 100.0 12.3512
84 100.0 11.7291
85 100.0 12.4888
86 100.0 11.6316
87 100.0 12.4345
88 100.0 12.1871
89 100.0 12.5231
90 100.0 13.2656
91 100.0 12.4323
92 100.0 13.1641
93 100.0 13.1573
94 100.0 13.0158
95 100.0 13.5542
96 100.0 13.1182
97 100.0 13.5696
98 100.0 13.4032
99 100.0 13.6684

1 79.4328 .0054
2 79.4328 .0158
3 79.4328 .0309
4 79.4328 .0541
5 79.4328 .0806
6 79.4328 .1109
7 79.4328 .1484
8 79.4328 .2074
9 79.4328 .2533
10 79.4328 .3129
11 79.4328 .3633
12 79.4328 .4195
13 79.4328 .5229
14 79.4328 .5578
15 79.4328 .6688
16 79.4328 .7998
17 79.4328 .8706
18 79.4328 .9031
19 79.4328 1.0724
20 79.4328 1.2208
21 79.4328 1.2918
22 79.4328 1.4446
23 79.4328 1.4807
24 79.4328 1.7278
25 79.4328 1.7652
26 79.4328 1.9402
27 79.4328 2.1256
28 79.4328 2.2468
29 79.4328 2.5978
30 79.4328 2.5864
31 79.4328 2.8396
32 79.4328 2.9364
33 79.4328 3.2489
34 79.4328 3.5145
35 79.4328 3.5039
36 79.4328 3.6919
37 79.4328 4.1506
38 79.4328 4.2227
39 79.4328 4.2173
40 79.4328 4.5484
41 79.4328 4.8422
42 79.4328 5.2005
43 79.4328 5.2148
44 79.4328 5.5850
45 79.4328 5.8351
46 79.4328 6.0334
47 79.4328 6.4070
48 79.4328 6.6943
49 79.4328 6.9595
50 79.4328 7.2775
51 79.4328 7.2755
52 79.4328 7.5990
53 79.4328 7.6972
54 79.4328 7.7400
55 79.4328 8.1008
56 79.4328 8.7085
57 79.4328 8.9985
58 79.4328 9.4271
59 79.4328 9.2981
60 79.4328 9.3754
61 79.4328 10.0774
62 79.4328 9.9136
63 79.4328 10.3143
64 79.4328 10.4791
65 79.4328 10.2787
66 79.4328 10.4584
67 79.4328 10.7167
68 79.4328 11.0221
69 79.4328 11.5180
70 79.4328 10.8561
71 79.4328 11.4646
72 79.4328 11.1392
73 79.4328 11.4242
74 79.4328 12.1157
75 79.4328 11.7836
76 79.4328 11.9946
77 79.4328 12.3069
78 79.4328 12.4823
79 79.4328 12.6630
80 79.4328 12.8311
81 79.4328 12.8076
82 79.4328 12.7113
83 79.4328 12.6914
84 79.4328 13.3700
85 79.4328 13.2487
86 79.4328 13.7429
87 79.4328 13.8164
88 79.4328 13.8345
89 79.4328 14.1091
90 79.4328 14.3062
91 79.4328 14.4204
92 79.4328 14.7045
93 79.4328 14.5503
94 79.4328 14.6532
95 79.4328 14.9860
96 79.4328 15.3298
97 79.4328 15.4039
98 79.4328 14.5070
99 79.4328 15.0439

1 63.0957 .0062
2 63.0957 .0179
3 63.0957 .0372
4 63.0957 .0630
5 63.0957 .0925
6 63.0957 .1275
7 63.0957 .1780
8 63.0957 .2274
9 63.0957 .2810
10 63.0957 .3426
11 63.0957 .4059
12 63.0957 .4763
13 63.0957 .5864
14 63.0957 .6398
15 63.0957 .7490
16 63.0957 .8707
17 63.0957 .9731
18 63.0957 1.0348
19 63.0957 1.1797
20 63.0957 1.3252
21 63.0957 1.4494
22 63.0957 1.5293
23 63.0957 1.6990
24 63.0957 1.8977
25 63.0957 2.0874
26 63.0957 2.3198
27 63.0957 2.3101
28 63.0957 2.4808
29 63.0957 2.8448
30 63.0957 2.9251
31 63.0957 3.1564
32 63.0957 3.2912
33 63.0957 3.4210
34 63.0957 3.6471
35 63.0957 3.9882
36 63.0957 4.2036
37 63.0957 4.5793
38 63.0957 4.7439
39 63.0957 4.9267
40 63.0957 5.2877
41 63.0957 5.5349
42 63.0957 5.6074
43 63.0957 5.8369
44 63.0957 6.2602
45 63.0957 6.5185
46 63.0957 6.8826
47 63.0957 7.2295
48 63.0957 7.2186
49 63.0957 7.6427
50 63.0957 7.8323
51 63.0957 8.5372
52 63.0957 8.7525
53 63.0957 9.0460
54 63.0957 9.0398
55 63.0957 9.6043
56 63.0957 9.7056
57 63.0957 9.8813
58 63.0957 9.9546
59 63.0957 10.6959
60 63.0957 10.7888
61 63.0957 10.8014
62 63.0957 10.7787
63 63.0957 11.3680
64 63.0957 11.3949
65 63.0957 11.4409
66 63.0957 11.7404
67 63.0957 11.8898
68 63.0957 12.5880
69 63.0957 12.4865
70 63.0957 12.5489
71 63.0957 12.9833
72 63.0957 13.1778
73 63.0957 13.1315
74 63.0957 13.3629
75 63.0957 13.5783
76 63.0957 13.6830
77 63.0957 13.5725
78 63.0957 14.2188
79 63.0957 14.2220
80 63.0957 14.2268
81 63.0957 14.2523
82 63.0957 14.5045
83 63.0957 14.7939
84 63.0957 14.9191
85 63.0957 15.4813
86 63.0957 15.5320
87 63.0957 15.5072
88 63.0957 15.2816
89 63.0957 15.6671
90 63.0957 15.9041
91 63.0957 16.0988
92 63.0957 16.3204
93 63.0957 15.8388
94 63.0957 16.9447
95 63.0957 16.7035
96 63.0957 16.6027
97 63.0957 17.1078
98 63.0957 17.3846
99 63.0957 16.9298

1 50.1187 .0070
2 50.1187 .0204
3 50.1187 .0392
4 50.1187 .0684
5 50.1187 .1027
6 50.1187 .1418
7 50.1187 .1890
8 50.1187 .2430
9 50.1187 .3085
10 50.1187 .3856
11 50.1187 .4686
12 50.1187 .5577
13 50.1187 .6401
14 50.1187 .7153
15 50.1187 .8550
16 50.1187 .9347
17 50.1187 1.0747
18 50.1187 1.2184
19 50.1187 1.2801
20 50.1187 1.5039
21 50.1187 1.6266
22 50.1187 1.7851
23 50.1187 2.0102
24 50.1187 2.0333
25 50.1187 2.3174
26 50.1187 2.4282
27 50.1187 2.7410
28 50.1187 2.9161
29 50.1187 3.0801
30 50.1187 3.3378
31 50.1187 3.4236
32 50.1187 3.7469
33 50.1187 4.0059
34 50.1187 4.2807
35 50.1187 4.4647
36 50.1187 4.6321
37 50.1187 5.0505
38 50.1187 5.2328
39 50.1187 5.5317
40 50.1187 5.8286
41 50.1187 6.0463
42 50.1187 6.2590
43 50.1187 6.6714
44 50.1187 6.9671
45 50.1187 7.4270
46 50.1187 7.6396
47 50.1187 7.7645
48 50.1187 8.2594
49 50.1187 8.8007
50 50.1187 9.2801
51 50.1187 9.4224
52 50.1187 9.4330
53 50.1187 10.1534
54 50.1187 10.2906
55 50.1187 10.5078
56 50.1187 10.6853
57 50.1187 11.1060
58 50.1187 11.4229
59 50.1187 11.4508
60 50.1187 11.7965
61 50.1187 11.7669
62 50.1187 12.7034
63 50.1187 12.6881
64 50.1187 12.4329
65 50.1187 12.6707
66 50.1187 13.3309
67 50.1187 13.2860
68 50.1187 13.6095
69 50.1187 13.7173
70 50.1187 14.1489
71 50.1187 14.3681
72 50.1187 14.6459
73 50.1187 14.4903
74 50.1187 14.6070
75 50.1187 14.7446
76 50.1187 15.4406
77 50.1187 15.8610
78 50.1187 15.5417
79 50.1187 15.3339
80 50.1187 15.6211
81 50.1187 16.2204
82 50.1187 16.4200
83 50.1187 16.4902
84 50.1187 16.6197
85 50.1187 16.9595
86 50.1187 16.6606
87 50.1187 17.3146
88 50.1187 17.0805
89 50.1187 17.5222
90 50.1187 17.8395
91 50.1187 17.6620
92 50.1187 17.6324
93 50.1187 18.1988
94 50.1187 18.1312
95 50.1187 18.4009
96 50.1187 18.8760
97 50.1187 18.5742
98 50.1187 19.6710
99 50.1187 19.2026

1 39.8107 .0077
2 39.8107 .0228
3 39.8107 .0461
4 39.8107 .0760
5 39.8107 .1156
6 39.8107 .1627
7 39.8107 .2157
8 39.8107 .2813
9 39.8107 .3625
10 39.8107 .4159
11 39.8107 .5052
12 39.8107 .6395
13 39.8107 .7414
14 39.8107 .8377
15 39.8107 .9483
16 39.8107 1.0711
17 39.8107 1.2190
18 39.8107 1.3280
19 39.8107 1.4681
20 39.8107 1.6786
21 39.8107 1.8663
22 39.8107 1.9932
23 39.8107 2.2022
24 39.8107 2.3290
25 39.8107 2.6103
26 39.8107 2.8289
27 39.8107 3.0306
28 39.8107 3.1469
29 39.8107 3.4408
30 39.8107 3.6789
31 39.8107 3.9843
32 39.8107 4.2175
33 39.8107 4.4503
34 39.8107 4.6719
35 39.8107 4.9958
36 39.8107 5.2215
37 39.8107 5.3747
38 39.8107 5.7111
39 39.8107 6.0904
40 39.8107 6.6125
41 39.8107 6.8788
42 39.8107 7.1199
43 39.8107 7.4706
44 39.8107 7.7609
45 39.8107 8.0631
46 39.8107 8.4948
47 39.8107 8.6804
48 39.8107 9.4305
49 39.8107 9.5196
50 39.8107 10.1089
51 39.8107 10.3641
52 39.8107 10.5904
53 39.8107 11.2804
54 39.8107 11.3903
55 39.8107 11.4699
56 39.8107 11.9271
57 39.8107 12.4472
58 39.8107 12.8494
59 39.8107 12.8982
60 39.8107 13.0674
61 39.8107 13.5210
62 39.8107 13.6075
63 39.8107 14.2696
64 39.8107 14.8953
65 39.8107 14.7671
66 39.8107 14.8939
67 39.8107 15.0735
68 39.8107 15.2382
69 39.8107 15.5949
70 39.8107 15.5623
71 39.8107 15.9395
72 39.8107 15.8661
73 39.8107 16.4330
74 39.8107 16.7292
75 39.8107 17.1369
76 39.8107 16.9664
77 39.8107 17.3192
78 39.8107 17.4489
79 39.8107 18.0028
80 39.8107 17.7972
81 39.8107 17.6960
82 39.8107 18.2350
83 39.8107 18.6863
84 39.8107 19.0054
85 39.8107 18.9072
86 39.8107 18.7946
87 39.8107 19.1155
88 39.8107 19.4849
89 39.8107 19.2352
90 39.8107 19.7353
91 39.8107 20.0718
92 39.8107 19.8833
93 39.8107 19.9741
94 39.8107 20.5266
95 39.8107 20.4563
96 39.8107 20.5156
97 39.8107 20.9343
98 39.8107 20.7477
99 39.8107 21.2690

1 31.6228 .0087
2 31.6228 .0257
3 31.6228 .0521
4 31.6228 .0885
5 31.6228 .1311
6 31.6228 .1863
7 31.6228 .2374
8 31.6228 .3157
9 31.6228 .4063
10 31.6228 .4931
11 31.6228 .5838
12 31.6228 .6812
13 31.6228 .7948
14 31.6228 .9333
15 31.6228 1.0707
16 31.6228 1.2147
17 31.6228 1.3182
18 31.6228 1.4903
19 31.6228 1.6523
20 31.6228 1.8429
21 31.6228 2.1105
22 31.6228 2.2474
23 31.6228 2.4995
24 31.6228 2.6573
25 31.6228 2.9435
26 31.6228 3.1339
27 31.6228 3.2812
28 31.6228 3.4701
29 31.6228 3.9387
30 31.6228 4.1720
31 31.6228 4.2632
32 31.6228 4.5712
33 31.6228 5.0239
34 31.6228 5.2081
35 31.6228 5.6082
36 31.6228 5.9465
37 31.6228 6.3527
38 31.6228 6.4994
39 31.6228 6.8718
40 31.6228 7.3448
41 31.6228 7.8015
42 31.6228 8.1112
43 31.6228 8.1144
44 31.6228 8.4983
45 31.6228 9.1459
46 31.6228 9.5757
47 31.6228 9.7627
48 31.6228 10.5689
49 31.6228 10.7876
50 31.6228 11.0910
51 31.6228 11.5163
52 31.6228 12.0118
53 31.6228 12.3156
54 31.6228 12.8283
55 31.6228 13.3175
56 31.6228 13.7732
57 31.6228 13.8290
58 31.6228 14.2460
59 31.6228 14.6907
60 31.6228 14.7973
61 31.6228 15.2104
62 31.6228 15.4004
63 31.6228 15.6917
64 31.6228 15.8117
65 31.6228 16.2328
66 31.6228 16.5320
67 31.6228 16.7974
68 31.6228 17.3723
69 31.6228 17.0673
70 31.6228 17.6402
71 31.6228 17.6719
72 31.6228 17.9243
73 31.6228 18.3777
74 31.6228 18.5272
75 31.6228 18.5280
76 31.6228 18.7635
77 31.6228 19.2604
78 31.6228 19.2763
79 31.6228 19.4101
80 31.6228 19.7794
81 31.6228 20.0580
82 31.6228 20.3375
83 31.6228 20.2788
84 31.6228 20.3729
85 31.6228 20.9383
86 31.6228 20.8931
87 31.6228 21.2667
88 31.6228 21.1874
89 31.6228 21.9667
90 31.6228 22.0908
91 31.6228 21.8091
92 31.6228 21.6010
93 31.6228 22.2838
94 31.6228 22.2809
95 31.6228 22.6742
96 31.6228 22.8416
97 31.6228 23.1853
98 31.6228 23.2288
99 31.6228 23.2401

1 25.1189 .0099
2 25.1189 .0285
3 25.1189 .0568
4 25.1189 .0994
5 25.1189 .1446
6 25.1189 .2102
7 25.1189 .2871
8 25.1189 .3568
9 25.1189 .4279
10 25.1189 .5584
11 25.1189 .6465
12 25.1189 .7528
13 25.1189 .9085
14 25.1189 1.0282
15 25.1189 1.1733
16 25.1189 1.3430
17 25.1189 1.5665
18 25.1189 1.7188
19 25.1189 1.9140
20 25.1189 2.0207
21 25.1189 2.3225
22 25.1189 2.5422
23 25.1189 2.6797
24 25.1189 2.9699
25 25.1189 3.2232
26 25.1189 3.5168
27 25.1189 3.8080
28 25.1189 4.0707
29 25.1189 4.3294
30 25.1189 4.6008
31 25.1189 4.9367
32 25.1189 5.2241
33 25.1189 5.5156
34 25.1189 5.9258
35 25.1189 6.2929
36 25.1189 6.5419
37 25.1189 6.8950
38 25.1189 7.2110
39 25.1189 7.7092
40 25.1189 8.2537
41 25.1189 8.5042
42 25.1189 9.1873
43 25.1189 9.3058
44 25.1189 9.7301
45 25.1189 9.7570
46 25.1189 10.4491
47 25.1189 10.7169
48 25.1189 11.6212
49 25.1189 11.9698
50 25.1189 12.5517
51 25.1189 12.7498
52 25.1189 13.2368
53 25.1189 13.8469
54 25.1189 14.1522
55 25.1189 14.4972
56 25.1189 14.8275
57 25.1189 15.5829
58 25.1189 15.8331
59 25.1189 16.1490
60 25.1189 16.3881
61 25.1189 16.5841
62 25.1189 17.0486
63 25.1189 17.8318
64 25.1189 17.7322
65 25.1189 18.0384
66 25.1189 18.7570
67 25.1189 18.7410
68 25.1189 19.3001
69 25.1189 19.0138
70 25.1189 19.3547
71 25.1189 19.5727
72 25.1189 19.5736
73 25.1189 20.1855
74 25.1189 20.5168
75 25.1189 20.6652
76 25.1189 21.1446
77 25.1189 21.4211
78 25.1189 21.5956
79 25.1189 21.7473
80 25.1189 21.8338
81 25.1189 22.3460
82 25.1189 22.3869
83 25.1189 22.5595
84 25.1189 22.7127
85 25.1189 22.9421
86 25.1189 23.1408
87 25.1189 23.1461
88 25.1189 23.2183
89 25.1189 23.7878
90 25.1189 23.8580
91 25.1189 24.2234
92 25.1189 24.5188
93 25.1189 24.4628
94 25.1189 24.8710
95 25.1189 25.5670
96 25.1189 25.3425
97 25.1189 25.2485
98 25.1189 25.9611
99 25.1189 26.1229

1 19.9526 .0111
2 19.9526 .0321
3 19.9526 .0635
4 19.9526 .1067
5 19.9526 .1628
6 19.9526 .2300
7 19.9526 .3102
8 19.9526 .3945
9 19.9526 .4952
10 19.9526 .6047
11 19.9526 .7354
12 19.9526 .8701
13 19.9526 1.0144
14 19.9526 1.1683
15 19.9526 1.3243
16 19.9526 1.5190
17 19.9526 1.7402
18 19.9526 1.9043
19 19.9526 2.1415
20 19.9526 2.3298
21 19.9526 2.5486
22 19.9526 2.8375
23 19.9526 3.0986
24 19.9526 3.3344
25 19.9526 3.6228
26 19.9526 3.8419
27 19.9526 4.1847
28 19.9526 4.6148
29 19.9526 4.8145
30 19.9526 5.2194
31 19.9526 5.6286
32 19.9526 5.9109
33 19.9526 6.3268
34 19.9526 6.4677
35 19.9526 6.9332
36 19.9526 7.4307
37 19.9526 7.8288
38 19.9526 8.3010
39 19.9526 8.7375
40 19.9526 9.0370
41 19.9526 9.4246
42 19.9526 9.8427
43 19.9526 10.4126
44 19.9526 11.1130
45 19.9526 11.3422
46 19.9526 11.7323
47 19.9526 12.3742
48 19.9526 13.0090
49 19.9526 13.2290
50 19.9526 13.7979
51 19.9526 14.0389
52 19.9526 14.7748
53 19.9526 15.5122
54 19.9526 16.1568
55 19.9526 16.2480
56 19.9526 16.7800
57 19.9526 16.9521
58 19.9526 17.5855
59 19.9526 17.7570
60 19.9526 18.1957
61 19.9526 18.5237
62 19.9526 19.0425
63 19.9526 19.3870
64 19.9526 19.5735
65 19.9526 20.5944
66 19.9526 20.2111
67 19.9526 20.4207
68 19.9526 20.9955
69 19.9526 21.3755
70 19.9526 21.2419
71 19.9526 21.7946
72 19.9526 22.3180
73 19.9526 22.8602
74 19.9526 22.8215
75 19.9526 22.9017
76 19.9526 22.9752
77 19.9526 23.2060
78 19.9526 23.3871
79 19.9526 23.5249
80 19.9526 24.2877
81 19.9526 24.2530
82 19.9526 24.6706
83 19.9526 24.8474
84 19.9526 24.7727
85 19.9526 25.0521
86 19.9526 25.6737
87 19.9526 26.0593
88 19.9526 26.1714
89 19.9526 26.2845
90 19.9526 26.4744
91 19.9526 26.6665
92 19.9526 27.0850
93 19.9526 27.5614
94 19.9526 27.5345
95 19.9526 27.7299
96 19.9526 28.0047
97 19.9526 28.2868
98 19.9526 27.9560
99 19.9526 28.4721

1 15.8489 .0123
2 15.8489 .0361
3 15.8489 .0733
4 15.8489 .1246
5 15.8489 .1824
6 15.8489 .2597
7 15.8489 .3526
8 15.8489 .4472
9 15.8489 .5671
10 15.8489 .6858
11 15.8489 .8377
12 15.8489 .9775
13 15.8489 1.1493
14 15.8489 1.3290
15 15.8489 1.5130
16 15.8489 1.7051
17 15.8489 1.8880
18 15.8489 2.1206
19 15.8489 2.3928
20 15.8489 2.6090
21 15.8489 2.8321
22 15.8489 3.1292
23 15.8489 3.4134
24 15.8489 3.7261
25 15.8489 4.0591
26 15.8489 4.3741
27 15.8489 4.7958
28 15.8489 5.0397
29 15.8489 5.4791
30 15.8489 5.8017
31 15.8489 6.0964
32 15.8489 6.5900
33 15.8489 6.9833
34 15.8489 7.3420
35 15.8489 7.8375
36 15.8489 8.2741
37 15.8489 8.7209
38 15.8489 9.1525
39 15.8489 9.5931
40 15.8489 10.1374
41 15.8489 10.5193
42 15.8489 10.8251
43 15.8489 11.6798
44 15.8489 12.2065
45 15.8489 12.5847
46 15.8489 12.8516
47 15.8489 13.7684
48 15.8489 14.3244
49 15.8489 14.4955
50 15.8489 15.3519
51 15.8489 15.9332
52 15.8489 16.6844
53 15.8489 16.9736
54 15.8489 17.2279
55 15.8489 17.9599
56 15.8489 18.3986
57 15.8489 18.8906
58 15.8489 19.2331
59 15.8489 19.7500
60 15.8489 20.4893
61 15.8489 20.6372
62 15.8489 21.0034
63 15.8489 21.2560
64 15.8489 21.8689
65 15.8489 21.8559
66 15.8489 22.4002
67 15.8489 23.1122
68 15.8489 22.9787
69 15.8489 23.6646
70 15.8489 24.0128
71 15.8489 24.0834
72 15.8489 24.5270
73 15.8489 24.5037
74 15.8489 25.1314
75 15.8489 25.1985
76 15.8489 25.5500
77 15.8489 25.6127
78 15.8489 26.0311
79 15.8489 26.4520
80 15.8489 26.7890
81 15.8489 26.7851
82 15.8489 27.2927
83 15.8489 27.3994
84 15.8489 27.7342
85 15.8489 27.9065
86 15.8489 28.4637
87 15.8489 28.6676
88 15.8489 28.7031
89 15.8489 28.5560
90 15.8489 29.3101
91 15.8489 29.3199
92 15.8489 29.2612
93 15.8489 29.8178
94 15.8489 29.5127
95 15.8489 30.2311
96 15.8489 30.6429
97 15.8489 30.6815
98 15.8489 31.0918
99 15.8489 31.0017

1 12.5893 .0138
2 12.5893 .0403
3 12.5893 .0828
4 12.5893 .1355
5 12.5893 .2087
6 12.5893 .2894
7 12.5893 .3896
8 12.5893 .4984
9 12.5893 .6332
10 12.5893 .7611
11 12.5893 .9381
12 12.5893 1.1029
13 12.5893 1.2771
14 12.5893 1.4593
15 12.5893 1.6913
16 12.5893 1.8975
17 12.5893 2.1428
18 12.5893 2.3849
19 12.5893 2.6997
20 12.5893 2.9070
21 12.5893 3.2950
22 12.5893 3.4953
23 12.5893 3.8542
24 12.5893 4.1939
25 12.5893 4.4976
26 12.5893 4.8833
27 12.5893 5.2262
28 12.5893 5.6889
29 12.5893 6.0803
30 12.5893 6.4388
31 12.5893 6.7655
32 12.5893 7.3318
33 12.5893 7.7230
34 12.5893 8.1628
35 12.5893 8.7377
36 12.5893 9.2878
37 12.5893 9.6386
38 12.5893 10.0496
39 12.5893 10.8938
40 12.5893 11.2976
41 12.5893 11.8137
42 12.5893 12.3369
43 12.5893 12.7584
44 12.5893 13.0687
45 12.5893 13.9923
46 12.5893 14.6875
47 12.5893 14.9971
48 12.5893 15.7197
49 12.5893 16.5575
50 12.5893 16.9054
51 12.5893 17.9166
52 12.5893 18.2156
53 12.5893 18.9381
54 12.5893 19.3471
55 12.5893 19.8436
56 12.5893 20.4417
57 12.5893 21.2700
58 12.5893 21.2799
59 12.5893 21.8386
60 12.5893 22.3457
61 12.5893 22.5302
62 12.5893 23.2419
63 12.5893 23.3126
64 12.5893 23.8132
65 12.5893 24.6648
66 12.5893 24.3083
67 12.5893 24.8726
68 12.5893 25.0796
69 12.5893 25.7974
70 12.5893 26.1153
71 12.5893 26.5311
72 12.5893 26.6949
73 12.5893 27.2659
74 12.5893 27.4281
75 12.5893 27.6918
76 12.5893 28.1741
77 12.5893 28.2526
78 12.5893 28.6527
79 12.5893 28.9281
80 12.5893 29.1969
81 12.5893 29.1764
82 12.5893 29.4070
83 12.5893 30.2096
84 12.5893 29.9679
85 12.5893 30.5849
86 12.5893 30.8792
87 12.5893 31.2270
88 12.5893 31.2752
89 12.5893 31.4731
90 12.5893 31.6500
91 12.5893 31.7325
92 12.5893 31.7189
93 12.5893 32.2975
94 12.5893 32.7303
95 12.5893 32.8004
96 12.5893 32.9746
97 12.5893 33.2369
98 12.5893 33.5203
99 12.5893 33.9541

1 10.0 .0157
2 10.0 .0457
3 10.0 .0911
4 10.0 .1570
5 10.0 .2316
6 10.0 .3244
7 10.0 .4406
8 10.0 .5599
9 10.0 .6904
10 10.0 .8606
11 10.0 1.0292
12 10.0 1.2279
13 10.0 1.4228
14 10.0 1.6397
15 10.0 1.8663
16 10.0 2.1616
17 10.0 2.4100
18 10.0 2.6531
19 10.0 2.9602
20 10.0 3.2624
21 10.0 3.6370
22 10.0 3.9827
23 10.0 4.3129
24 10.0 4.6183
25 10.0 5.0689
26 10.0 5.5328
27 10.0 5.9188
28 10.0 6.2749
29 10.0 6.6736
30 10.0 7.3277
31 10.0 7.6123
32 10.0 8.1497
33 10.0 8.5495
34 10.0 9.1785
35 10.0 9.7434
36 10.0 10.1232
37 10.0 10.7662
38 10.0 11.2607
39 10.0 11.8798
40 10.0 12.5149
41 10.0 13.1799
42 10.0 13.5483
43 10.0 14.2293
44 10.0 14.9056
45 10.0 15.4599
46 10.0 16.0615
47 10.0 16.7163
48 10.0 17.3688
49 10.0 17.7974
50 10.0 18.8777
51 10.0 19.4722
52 10.0 20.1978
53 10.0 20.6326
54 10.0 21.2512
55 10.0 21.9307
56 10.0 22.7067
57 10.0 23.0854
58 10.0 23.5898
59 10.0 23.9614
60 10.0 24.6246
61 10.0 24.8072
62 10.0 25.5288
63 10.0 25.5651
64 10.0 26.1763
65 10.0 26.3020
66 10.0 27.1822
67 10.0 27.3368
68 10.0 27.8193
69 10.0 28.2398
70 10.0 28.3531
71 10.0 28.6078
72 10.0 29.0744
73 10.0 29.0475
74 10.0 29.7873
75 10.0 30.0462
76 10.0 30.1672
77 10.0 30.8377
78 10.0 30.8195
79 10.0 31.6814
80 10.0 31.7845
81 10.0 31.9220
82 10.0 32.1887
83 10.0 32.5904
84 10.0 32.5436
85 10.0 33.0904
86 10.0 33.3481
87 10.0 33.2136
88 10.0 33.8837
89 10.0 33.9761
90 10.0 33.9739
91 10.0 34.4761
92 10.0 34.9404
93 10.0 35.1192
94 10.0 35.2380
95 10.0 35.5965
96 10.0 35.7271
97 10.0 35.9250
98 10.0 36.0379
99 10.0 36.4042

1 7.9433 .0173
2 7.9433 .0514
3 7.9433 .1026
4 7.9433 .1692
5 7.9433 .2589
6 7.9433 .3624
7 7.9433 .4879
8 7.9433 .6371
9 7.9433 .7802
10 7.9433 .9766
11 7.9433 1.1646
12 7.9433 1.3644
13 7.9433 1.5689
14 7.9433 1.8242
15 7.9433 2.0982
16 7.9433 2.4144
17 7.9433 2.6797
18 7.9433 3.0200
19 7.9433 3.2681
20 7.9433 3.6661
21 7.9433 4.0759
22 7.9433 4.4213
23 7.9433 4.7858
24 7.9433 5.2041
25 7.9433 5.6244
26 7.9433 6.0285
27 7.9433 6.4741
28 7.9433 7.0357
29 7.9433 7.5208
30 7.9433 8.0391
31 7.9433 8.6221
32 7.9433 9.0308
33 7.9433 9.5857
34 7.9433 10.1795
35 7.9433 10.6759
36 7.9433 11.3057
37 7.9433 11.8979
38 7.9433 12.4610
39 7.9433 13.2640
40 7.9433 13.8105
41 7.9433 14.4658
42 7.9433 14.9910
43 7.9433 15.8793
44 7.9433 16.4643
45 7.9433 17.3192
46 7.9433 17.7733
47 7.9433 18.3302
48 7.9433 19.1100
49 7.9433 20.0278
50 7.9433 20.6267
51 7.9433 21.9645
52 7.9433 22.2439
53 7.9433 22.7942
54 7.9433 23.2565
55 7.9433 23.7704
56 7.9433 24.7234
57 7.9433 25.2812
58 7.9433 26.0275
59 7.9433 26.0043
60 7.9433 26.7451
61 7.9433 27.1951
62 7.9433 27.3605
63 7.9433 27.8816
64 7.9433 28.6701
65 7.9433 28.8280
66 7.9433 29.5760
67 7.9433 29.7745
68 7.9433 30.2463
69 7.9433 30.7737
70 7.9433 31.1199
71 7.9433 30.9923
72 7.9433 31.8902
73 7.9433 32.1018
74 7.9433 32.1546
75 7.9433 32.5243
76 7.9433 32.6084
77 7.9433 32.9202
78 7.9433 33.3256
79 7.9433 33.8249
80 7.9433 34.2165
81 7.9433 34.3996
82 7.9433 34.5018
83 7.9433 34.6971
84 7.9433 35.3121
85 7.9433 35.3951
86 7.9433 35.6587
87 7.9433 35.8311
88 7.9433 36.2095
89 7.9433 36.4649
90 7.9433 36.7005
91 7.9433 36.8050
92 7.9433 37.2862
93 7.9433 37.2691
94 7.9433 37.8619
95 7.9433 37.5350
96 7.9433 37.9463
97 7.9433 38.2437
98 7.9433 38.3060
99 7.9433 38.5287

1 6.3096 .0196
2 6.3096 .0572
3 6.3096 .1149
4 6.3096 .1923
5 6.3096 .2923
6 6.3096 .4004
7 6.3096 .5500
8 6.3096 .7063
9 6.3096 .8975
10 6.3096 1.0995
11 6.3096 1.2796
12 6.3096 1.5338
13 6.3096 1.7852
14 6.3096 2.0576
15 6.3096 2.3693
16 6.3096 2.6959
17 6.3096 3.0475
18 6.3096 3.3423
19 6.3096 3.7763
20 6.3096 4.0644
21 6.3096 4.4942
22 6.3096 4.9559
23 6.3096 5.3364
24 6.3096 5.8048
25 6.3096 6.3250
26 6.3096 6.8255
27 6.3096 7.3062
28 6.3096 7.8753
29 6.3096 8.2329
30 6.3096 8.8524
31 6.3096 9.4870
32 6.3096 10.0716
33 6.3096 10.6533
34 6.3096 11.2024
35 6.3096 11.8600
36 6.3096 12.5234
37 6.3096 13.0230
38 6.3096 13.7662
39 6.3096 14.3129
40 6.3096 14.8564
41 6.3096 15.9283
42 6.3096 16.7985
43 6.3096 17.1676
44 6.3096 17.9248
45 6.3096 18.9908
46 6.3096 19.8915
47 6.3096 20.4135
48 6.3096 21.1981
49 6.3096 21.7381
50 6.3096 22.6390
51 6.3096 23.5725
52 6.3096 24.4812
53 6.3096 24.9760
54 6.3096 25.5562
55 6.3096 26.1178
56 6.3096 26.6536
57 6.3096 27.2432
58 6.3096 27.8295
59 6.3096 28.4630
60 6.3096 28.7820
61 6.3096 29.4834
62 6.3096 30.2243
63 6.3096 30.3325
64 6.3096 30.7227
65 6.3096 31.4068
66 6.3096 31.7063
67 6.3096 31.9223
68 6.3096 32.3817
69 6.3096 32.7644
70 6.3096 33.1787
71 6.3096 33.5623
72 6.3096 33.7192
73 6.3096 34.2002
74 6.3096 34.5556
75 6.3096 34.9118
76 6.3096 35.4598
77 6.3096 35.2283
78 6.3096 35.6286
79 6.3096 36.0017
80 6.3096 36.3572
81 6.3096 36.2640
82 6.3096 36.8561
83 6.3096 37.1557
84 6.3096 37.4380
85 6.3096 37.6952
86 6.3096 37.7321
87 6.3096 37.8060
88 6.3096 38.1865
89 6.3096 38.5000
90 6.3096 38.7938
91 6.3096 39.1289
92 6.3096 38.9102
93 6.3096 39.3819
94 6.3096 39.4552
95 6.3096 39.7488
96 6.3096 39.9799
97 6.3096 40.2401
98 6.3096 40.1746
99 6.3096 40.6978

1 5.0119 .0220
2 5.0119 .0641
3 5.0119 .1283
4 5.0119 .2171
5 5.0119 .3297
6 5.0119 .4602
7 5.0119 .6100
8 5.0119 .7904
9 5.0119 .9951
10 5.0119 1.2021
11 5.0119 1.4505
12 5.0119 1.7200
13 5.0119 2.0147
14 5.0119 2.3178
15 5.0119 2.6564
16 5.0119 3.0111
17 5.0119 3.3896
18 5.0119 3.7301
19 5.0119 4.1659
20 5.0119 4.5989
21 5.0119 5.0146
22 5.0119 5.5183
23 5.0119 5.9699
24 5.0119 6.4147
25 5.0119 7.0136
26 5.0119 7.5706
27 5.0119 8.1619
28 5.0119 8.6678
29 5.0119 9.2203
30 5.0119 9.9046
31 5.0119 10.4449
32 5.0119 11.1814
33 5.0119 11.8829
34 5.0119 12.3362
35 5.0119 13.0240
36 5.0119 13.9788
37 5.0119 14.4176
38 5.0119 15.1825
39 5.0119 15.8962
40 5.0119 16.7877
41 5.0119 17.4109
42 5.0119 18.0801
43 5.0119 19.0205
44 5.0119 19.8581
45 5.0119 20.5704
46 5.0119 21.4783
47 5.0119 22.1258
48 5.0119 22.9184
49 5.0119 23.4597
50 5.0119 24.6674
51 5.0119 25.5006
52 5.0119 26.1736
53 5.0119 26.6878
54 5.0119 27.4937
55 5.0119 28.2577
56 5.0119 28.9011
57 5.0119 29.2691
58 5.0119 30.1330
59 5.0119 30.6539
60 5.0119 30.9920
61 5.0119 31.4694
62 5.0119 31.9886
63 5.0119 32.8306
64 5.0119 32.8578
65 5.0119 33.4150
66 5.0119 33.8013
67 5.0119 34.0678
68 5.0119 34.4139
69 5.0119 34.9198
70 5.0119 34.9091
71 5.0119 35.4064
72 5.0119 35.5955
73 5.0119 36.3178
74 5.0119 36.6793
75 5.0119 36.7509
76 5.0119 36.9155
77 5.0119 37.4095
78 5.0119 37.6647
79 5.0119 37.6418
80 5.0119 37.9914
81 5.0119 38.2004
82 5.0119 38.5544
83 5.0119 38.7017
84 5.0119 38.7758
85 5.0119 39.2262
86 5.0119 39.1777
87 5.0119 39.4380
88 5.0119 39.7701
89 5.0119 39.5924
90 5.0119 39.9738
91 5.0119 40.2565
92 5.0119 40.3122
93 5.0119 40.5950
94 5.0119 40.7876
95 5.0119 40.9979
96 5.0119 41.0713
97 5.0119 41.2137
98 5.0119 41.3187
99 5.0119 41.4972

1 3.9811 .0246
2 3.9811 .0714
3 3.9811 .1442
4 3.9811 .2415
5 3.9811 .3656
6 3.9811 .5140
7 3.9811 .6880
8 3.9811 .8817
9 3.9811 1.1017
10 3.9811 1.3621
11 3.9811 1.6259
12 3.9811 1.9273
13 3.9811 2.2456
14 3.9811 2.5972
15 3.9811 2.9416
16 3.9811 3.3802
17 3.9811 3.7757
18 3.9811 4.2376
19 3.9811 4.6421
20 3.9811 5.0931
21 3.9811 5.5585
22 3.9811 6.1737
23 3.9811 6.7006
24 3.9811 7.2073
25 3.9811 7.8529
26 3.9811 8.4369
27 3.9811 9.0193
28 3.9811 9.6201
29 3.9811 10.1453
30 3.9811 10.9708
31 3.9811 11.5047
32 3.9811 12.2333
33 3.9811 13.0227
34 3.9811 13.7045
35 3.9811 14.3946
36 3.9811 15.0097
37 3.9811 15.8488
38 3.9811 16.5991
39 3.9811 17.4651
40 3.9811 18.2883
41 3.9811 18.9009
42 3.9811 19.8236
43 3.9811 20.5354
44 3.9811 21.4209
45 3.9811 22.2789
46 3.9811 23.1301
47 3.9811 23.9720
48 3.9811 24.7604
49 3.9811 25.6910
50 3.9811 26.7213
51 3.9811 27.3908
52 3.9811 28.1128
53 3.9811 28.6965
54 3.9811 29.5599
55 3.9811 30.3288
56 3.9811 30.8706
57 3.9811 31.2650
58 3.9811 31.9801
59 3.9811 32.2800
60 3.9811 32.9254
61 3.9811 33.2644
62 3.9811 33.7932
63 3.9811 34.3489
64 3.9811 34.8433
65 3.9811 34.7456
66 3.9811 35.3480
67 3.9811 35.7000
68 3.9811 36.2137
69 3.9811 36.4734
70 3.9811 36.6240
71 3.9811 36.8910
72 3.9811 37.1450
73 3.9811 37.6288
74 3.9811 37.7138
75 3.9811 38.1213
76 3.9811 38.3416
77 3.9811 38.3450
78 3.9811 38.5653
79 3.9811 38.8076
80 3.9811 39.1076
81 3.9811 39.1619
82 3.9811 39.2707
83 3.9811 39.5004
84 3.9811 39.5897
85 3.9811 39.8194
86 3.9811 40.1100
87 3.9811 40.1058
88 3.9811 40.1417
89 3.9811 40.3598
90 3.9811 40.4902
91 3.9811 40.6147
92 3.9811 40.5660
93 3.9811 40.8441
94 3.9811 40.8349
95 3.9811 41.0245
96 3.9811 41.2409
97 3.9811 41.2482
98 3.9811 41.3487
99 3.9811 41.4192

1 3.1623 .0277
2 3.1623 .0814
3 3.1623 .1619
4 3.1623 .2702
5 3.1623 .4154
6 3.1623 .5792
7 3.1623 .7716
8 3.1623 1.0038
9 3.1623 1.2341
10 3.1623 1.5103
11 3.1623 1.8234
12 3.1623 2.1620
13 3.1623 2.5205
14 3.1623 2.8928
15 3.1623 3.2845
16 3.1623 3.7421
17 3.1623 4.1768
18 3.1623 4.6627
19 3.1623 5.1280
20 3.1623 5.6855
21 3.1623 6.2112
22 3.1623 6.8151
23 3.1623 7.3943
24 3.1623 8.0060
25 3.1623 8.6255
26 3.1623 9.2563
27 3.1623 9.9925
28 3.1623 10.5726
29 3.1623 11.2061
30 3.1623 11.9711
31 3.1623 12.8438
32 3.1623 13.4763
33 3.1623 14.2314
34 3.1623 14.8215
35 3.1623 15.6794
36 3.1623 16.4764
37 3.1623 17.1225
38 3.1623 18.1092
39 3.1623 18.9498
40 3.1623 19.8471
41 3.1623 20.5589
42 3.1623 21.2959
43 3.1623 22.0491
44 3.1623 22.9243
45 3.1623 23.7324
46 3.1623 24.6491
47 3.1623 25.7592
48 3.1623 26.4000
49 3.1623 27.2353
50 3.1623 28.1925
51 3.1623 28.6949
52 3.1623 29.6793
53 3.1623 30.3152
54 3.1623 30.9928
55 3.1623 31.7344
56 3.1623 32.1729
57 3.1623 32.7572
58 3.1623 33.2584
59 3.1623 33.8084
60 3.1623 34.2090
61 3.1623 34.5884
62 3.1623 35.0025
63 3.1623 35.4159
64 3.1623 35.6622
65 3.1623 35.9752
66 3.1623 36.2185
67 3.1623 36.5572
68 3.1623 36.7698
69 3.1623 36.8997
70 3.1623 37.0994
71 3.1623 37.4165
72 3.1623 37.6294
73 3.1623 37.7090
74 3.1623 38.1130
75 3.1623 38.1469
76 3.1623 38.4266
77 3.1623 38.5557
78 3.1623 38.6269
79 3.1623 38.7255
80 3.1623 38.8712
81 3.1623 39.0672
82 3.1623 39.1739
83 3.1623 39.1898
84 3.1623 39.2981
85 3.1623 39.2235
86 3.1623 39.4423
87 3.1623 39.3625
88 3.1623 39.5712
89 3.1623 39.7492
90 3.1623 39.6290
91 3.1623 39.6310
92 3.1623 39.6777
93 3.1623 39.8646
94 3.1623 39.6796
95 3.1623 39.8470
96 3.1623 39.8126
97 3.1623 39.9545
98 3.1623 39.9035
99 3.1623 39.9577

1 2.5119 .0311
2 2.5119 .0901
3 2.5119 .1811
4 2.5119 .3048
5 2.5119 .4612
6 2.5119 .6498
7 2.5119 .8646
8 2.5119 1.1124
9 2.5119 1.3828
10 2.5119 1.6956
11 2.5119 2.0447
12 2.5119 2.4197
13 2.5119 2.7873
14 2.5119 3.2232
15 2.5119 3.6491
16 2.5119 4.1476
17 2.5119 4.6665
18 2.5119 5.1912
19 2.5119 5.7718
20 2.5119 6.2982
21 2.5119 6.9396
22 2.5119 7.5166
23 2.5119 8.1351
24 2.5119 8.8433
25 2.5119 9.3932
26 2.5119 10.2126
27 2.5119 11.0192
28 2.5119 11.5743
29 2.5119 12.3674
30 2.5119 13.1783
31 2.5119 13.7924
32 2.5119 14.7918
33 2.5119 15.3626
34 2.5119 16.3583
35 2.5119 17.1025
36 2.5119 17.9226
37 2.5119 18.6069
38 2.5119 19.5560
39 2.5119 20.3622
40 2.5119 20.9857
41 2.5119 22.1378
42 2.5119 22.8931
43 2.5119 23.8230
44 2.5119 24.4346
45 2.5119 25.0664
46 2.5119 26.1483
47 2.5119 26.8516
48 2.5119 27.7785
49 2.5119 28.5346
50 2.5119 29.4666
51 2.5119 29.9920
52 2.5119 30.7311
53 2.5119 31.5109
54 2.5119 32.2067
55 2.5119 32.6541
56 2.5119 32.9723
57 2.5119 33.3556
58 2.5119 33.8907
59 2.5119 34.1537
60 2.5119 34.7821
61 2.5119 35.0175
62 2.5119 35.4330
63 2.5119 35.3736
64 2.5119 35.6643
65 2.5119 36.0178
66 2.5119 36.2182
67 2.5119 36.3887
68 2.5119 36.4863
69 2.5119 36.6197
70 2.5119 36.7945
71 2.5119 36.8576
72 2.5119 37.0648
73 2.5119 37.0006
74 2.5119 36.9208
75 2.5119 37.2139
76 2.5119 37.2441
77 2.5119 37.1355
78 2.5119 37.2858
79 2.5119 37.4035
80 2.5119 37.3880
81 2.5119 37.3288
82 2.5119 37.2888
83 2.5119 37.4827
84 2.5119 37.3773
85 2.5119 37.2472
86 2.5119 37.4054
87 2.5119 37.1587
88 2.5119 37.1607
89 2.5119 37.2266
90 2.5119 37.2626
91 2.5119 37.1440
92 2.5119 36.8947
93 2.5119 37.0226
94 2.5119 36.9844
95 2.5119 36.8216
96 2.5119 36.8256
97 2.5119 36.6940
98 2.5119 36.5810
99 2.5119 36.5959

1 1.9953 .0352
2 1.9953 .1013
3 1.9953 .2046
4 1.9953 .3459
5 1.9953 .5156
6 1.9953 .7209
7 1.9953 .9663
8 1.9953 1.2587
9 1.9953 1.5684
10 1.9953 1.9157
11 1.9953 2.2723
12 1.9953 2.6816
13 1.9953 3.1314
14 1.9953 3.5787
15 1.9953 4.0917
16 1.9953 4.5663
17 1.9953 5.1982
18 1.9953 5.6816
19 1.9953 6.3477
20 1.9953 7.0245
21 1.9953 7.6625
22 1.9953 8.2859
23 1.9953 9.0061
24 1.9953 9.7001
25 1.9953 10.4123
26 1.9953 11.1949
27 1.9953 12.0039
28 1.9953 12.6906
29 1.9953 13.4054
30 1.9953 14.1797
31 1.9953 15.0668
32 1.9953 15.9548
33 1.9953 16.7402
34 1.9953 17.4815
35 1.9953 18.3296
36 1.9953 19.1754
37 1.9953 19.9235
38 1.9953 20.8505
39 1.9953 21.4710
40 1.9953 22.5550
41 1.9953 23.2866
42 1.9953 23.9428
43 1.9953 24.5864
44 1.9953 25.5012
45 1.9953 26.2754
46 1.9953 27.0029
47 1.9953 27.9278
48 1.9953 28.5346
49 1.9953 29.0196
50 1.9953 30.0663
51 1.9953 30.6842
52 1.9953 31.2816
53 1.9953 31.6286
54 1.9953 32.2520
55 1.9953 32.4519
56 1.9953 32.8645
57 1.9953 33.2921
58 1.9953 33.6629
59 1.9953 33.8250
60 1.9953 34.0037
61 1.9953 34.2742
62 1.9953 34.4387
63 1.9953 34.6709
64 1.9953 34.5699
65 1.9953 34.5944
66 1.9953 34.7956
67 1.9953 34.8473
68 1.9953 34.7793
69 1.9953 34.5551
70 1.9953 34.7367
71 1.9953 34.6466
72 1.9953 34.7936
73 1.9953 34.6010
74 1.9953 34.6418
75 1.9953 34.6483
76 1.9953 34.4262
77 1.9953 34.2849
78 1.9953 34.3022
79 1.9953 34.1004
80 1.9953 34.0508
81 1.9953 33.9505
82 1.9953 34.1119
83 1.9953 33.8578
84 1.9953 33.6964
85 1.9953 33.4311
86 1.9953 33.2999
87 1.9953 33.3210
88 1.9953 33.0366
89 1.9953 32.9569
90 1.9953 32.6853
91 1.9953 32.7460
92 1.9953 32.7644
93 1.9953 32.4616
94 1.9953 32.3962
95 1.9953 32.0990
96 1.9953 32.0654
97 1.9953 31.9737
98 1.9953 31.9315
99 1.9953 31.6571

1 1.5849 .0392
2 1.5849 .1141
3 1.5849 .2272
4 1.5849 .3846
5 1.5849 .5824
6 1.5849 .8142
7 1.5849 1.0877
8 1.5849 1.3938
9 1.5849 1.7419
10 1.5849 2.1164
11 1.5849 2.5155
12 1.5849 2.9828
13 1.5849 3.5079
14 1.5849 4.0167
15 1.5849 4.5514
16 1.5849 5.1371
17 1.5849 5.6930
18 1.5849 6.3357
19 1.5849 7.0788
20 1.5849 7.7345
21 1.5849 8.4495
22 1.5849 9.1218
23 1.5849 9.8268
24 1.5849 10.6122
25 1.5849 11.4568
26 1.5849 12.1868
27 1.5849 12.9954
28 1.5849 13.6701
29 1.5849 14.5805
30 1.5849 15.3741
31 1.5849 16.2464
32 1.5849 17.1393
33 1.5849 17.7730
34 1.5849 18.6240
35 1.5849 19.3682
36 1.5849 20.2737
37 1.5849 21.1558
38 1.5849 21.7732
39 1.5849 22.4797
40 1.5849 23.3473
41 1.5849 23.9643
42 1.5849 24.6728
43 1.5849 25.4649
44 1.5849 25.9833
45 1.5849 26.7879
46 1.5849 27.3241
47 1.5849 27.9859
48 1.5849 28.4545
49 1.5849 29.1542
50 1.5849 29.7322
51 1.5849 30.1384
52 1.5849 30.5007
53 1.5849 30.9429
54 1.5849 31.1202
55 1.5849 31.3870
56 1.5849 31.5840
57 1.5849 31.8301
58 1.5849 31.8895
59 1.5849 31.8092
60 1.5849 31.7645
61 1.5849 31.9525
62 1.5849 31.6948
63 1.5849 32.1157
64 1.5849 31.7781
65 1.5849 31.5959
66 1.5849 31.5717
67 1.5849 31.3934
68 1.5849 31.2721
69 1.5849 31.2469
70 1.5849 31.1510
71 1.5849 30.7277
72 1.5849 30.3608
73 1.5849 30.4338
74 1.5849 30.3241
75 1.5849 30.3152
76 1.5849 29.9243
77 1.5849 29.8148
78 1.5849 29.5064
79 1.5849 29.4181
80 1.5849 29.1845
81 1.5849 28.8995
82 1.5849 28.5816
83 1.5849 28.4214
84 1.5849 28.3067
85 1.5849 27.8645
86 1.5849 28.0887
87 1.5849 27.4419
88 1.5849 27.6415
89 1.5849 27.0088
90 1.5849 27.2790
91 1.5849 26.5905
92 1.5849 26.5624
93 1.5849 26.7395
94 1.5849 26.2477
95 1.5849 26.3179
96 1.5849 25.7104
97 1.5849 25.6696
98 1.5849 25.7481
99 1.5849 25.4328

1 1.2589 .0436
2 1.2589 .1270
3 1.2589 .2572
4 1.2589 .4328
5 1.2589 .6507
6 1.2589 .9140
7 1.2589 1.2048
8 1.2589 1.5603
9 1.2589 1.9551
10 1.2589 2.3428
11 1.2589 2.8110
12 1.2589 3.3339
13 1.2589 3.8644
14 1.2589 4.4328
15 1.2589 4.9950
16 1.2589 5.6684
17 1.2589 6.3243
18 1.2589 7.0990
19 1.2589 7.7938
20 1.2589 8.4822
21 1.2589 9.1189
22 1.2589 9.9395
23 1.2589 10.7508
24 1.2589 11.5811
25 1.2589 12.2906
26 1.2589 13.0628
27 1.2589 13.9747
28 1.2589 14.6882
29 1.2589 15.5294
30 1.2589 16.3307
31 1.2589 17.0977
32 1.2589 18.0024
33 1.2589 18.7277
34 1.2589 19.5109
35 1.2589 20.0519
36 1.2589 20.9142
37 1.2589 21.7009
38 1.2589 22.5374
39 1.2589 23.0616
40 1.2589 23.7050
41 1.2589 24.2515
42 1.2589 24.6932
43 1.2589 25.2754
44 1.2589 25.9738
45 1.2589 26.2687
46 1.2589 26.6414
47 1.2589 27.0726
48 1.2589 27.5519
49 1.2589 27.8813
50 1.2589 28.1296
51 1.2589 28.4002
52 1.2589 28.5323
53 1.2589 28.6347
54 1.2589 28.9629
55 1.2589 28.5887
56 1.2589 28.8796
57 1.2589 28.5607
58 1.2589 28.4533
59 1.2589 28.3238
60 1.2589 28.2017
61 1.2589 28.1986
62 1.2589 27.8532
63 1.2589 27.3455
64 1.2589 27.4214
65 1.2589 27.0471
66 1.2589 26.5779
67 1.2589 26.3349
68 1.2589 26.1291
69 1.2589 25.7016
70 1.2589 25.5137
71 1.2589 25.1672
72 1.2589 25.1670
73 1.2589 24.7307
74 1.2589 24.6465
75 1.2589 24.0848
76 1.2589 23.8685
77 1.2589 23.6690
78 1.2589 23.3028
79 1.2589 23.0719
80 1.2589 22.7722
81 1.2589 22.3030
82 1.2589 22.2485
83 1.2589 21.9203
84 1.2589 21.3530
85 1.2589 21.3576
86 1.2589 20.7605
87 1.2589 20.8653
88 1.2589 20.5690
89 1.2589 20.6228
90 1.2589 20.0606
91 1.2589 19.9623
92 1.2589 19.5637
93 1.2589 19.7007
94 1.2589 19.1164
95 1.2589 18.9206
96 1.2589 18.5205
97 1.2589 18.5659
98 1.2589 18.6090
99 1.2589 18.1304

1 1.0 .0491
2 1.0 .1422
3 1.0 .2885
4 1.0 .4845
5 1.0 .7246
6 1.0 1.0113
7 1.0 1.3534
8 1.0 1.7441
9 1.0 2.1726
10 1.0 2.6372
11 1.0 3.1320
12 1.0 3.6884
13 1.0 4.2735
14 1.0 4.9132
15 1.0 5.5756
16 1.0 6.1977
17 1.0 6.9623
18 1.0 7.6450
19 1.0 8.4416
20 1.0 9.2949
21 1.0 10.0689
22 1.0 10.7839
23 1.0 11.6224
24 1.0 12.3752
25 1.0 13.2464
26 1.0 13.9672
27 1.0 14.8587
28 1.0 15.5457
29 1.0 16.3803
30 1.0 17.2014
31 1.0 17.8593
32 1.0 18.6866
33 1.0 19.2592
34 1.0 19.9085
35 1.0 20.5235
36 1.0 21.1938
37 1.0 21.9561
38 1.0 22.3061
39 1.0 22.6558
40 1.0 23.2960
41 1.0 23.8206
42 1.0 23.7673
43 1.0 24.3219
44 1.0 24.3777
45 1.0 24.7055
46 1.0 24.9738
47 1.0 25.1844
48 1.0 25.4156
49 1.0 25.2878
50 1.0 25.1635
51 1.0 25.1478
52 1.0 25.0749
53 1.0 24.8710
54 1.0 24.9901
55 1.0 24.3882
56 1.0 24.2444
57 1.0 23.8892
58 1.0 23.3783
59 1.0 23.2146
60 1.0 22.9218
61 1.0 22.3399
62 1.0 22.0434
63 1.0 21.8558
64 1.0 21.4155
65 1.0 20.7079
66 1.0 20.3671
67 1.0 20.2733
68 1.0 19.8417
69 1.0 19.3417
70 1.0 19.1735
71 1.0 18.6514
72 1.0 18.3109
73 1.0 18.1454
74 1.0 17.5141
75 1.0 17.5673
76 1.0 16.8789
77 1.0 16.6915
78 1.0 16.1460
79 1.0 16.0533
80 1.0 15.8976
81 1.0 15.2986
82 1.0 15.1204
83 1.0 14.9695
84 1.0 14.6838
85 1.0 14.6595
86 1.0 14.0527
87 1.0 14.0808
88 1.0 14.1341
89 1.0 13.6607
90 1.0 13.4990
91 1.0 13.0749
92 1.0 13.1628
93 1.0 12.6153
94 1.0 12.4885
95 1.0 12.4155
96 1.0 12.1022
97 1.0 11.6411
98 1.0 12.3438
99 1.0 11.7885

1 0.7943 .0554
2 0.7943 .1601
3 0.7943 .3244
4 0.7943 .5386
5 0.7943 .8150
6 0.7943 1.1508
7 0.7943 1.5204
8 0.7943 1.9464
9 0.7943 2.4024
10 0.7943 2.9337
11 0.7943 3.4810
12 0.7943 4.1197
13 0.7943 4.7217
14 0.7943 5.4046
15 0.7943 6.1519
16 0.7943 6.8176
17 0.7943 7.5744
18 0.7943 8.3113
19 0.7943 9.2330
20 0.7943 9.9197
21 0.7943 10.7370
22 0.7943 11.6348
23 0.7943 12.3130
24 0.7943 13.1824
25 0.7943 13.9850
26 0.7943 14.8186
27 0.7943 15.5286
28 0.7943 16.3971
29 0.7943 16.8926
30 0.7943 17.5240
31 0.7943 18.2429
32 0.7943 18.7152
33 0.7943 19.3327
34 0.7943 19.9015
35 0.7943 20.3271
36 0.7943 20.8448
37 0.7943 21.1487
38 0.7943 21.3399
39 0.7943 21.6584
40 0.7943 21.7863
41 0.7943 22.1145
42 0.7943 22.1997
43 0.7943 22.1715
44 0.7943 22.1737
45 0.7943 21.8179
46 0.7943 21.8831
47 0.7943 21.5793
48 0.7943 21.4854
49 0.7943 21.1390
50 0.7943 20.9586
51 0.7943 20.4880
52 0.7943 20.2331
53 0.7943 19.7772
54 0.7943 19.2880
55 0.7943 19.1031
56 0.7943 18.4896
57 0.7943 17.8848
58 0.7943 17.4525
59 0.7943 16.9483
60 0.7943 16.6125
61 0.7943 16.3964
62 0.7943 15.8790
63 0.7943 15.3347
64 0.7943 14.7889
65 0.7943 14.6591
66 0.7943 14.1299
67 0.7943 13.8290
68 0.7943 13.1115
69 0.7943 12.7531
70 0.7943 12.6176
71 0.7943 12.1731
72 0.7943 11.5723
73 0.7943 11.5194
74 0.7943 11.2521
75 0.7943 11.0583
76 0.7943 10.5266
77 0.7943 10.6397
78 0.7943 10.0057
79 0.7943 9.9853
80 0.7943 9.6107
81 0.7943 9.1617
82 0.7943 9.5836
83 0.7943 9.0617
84 0.7943 8.9018
85 0.7943 8.3955
86 0.7943 8.2558
87 0.7943 8.5468
88 0.7943 8.0817
89 0.7943 7.9971
90 0.7943 7.4611
91 0.7943 7.5538
92 0.7943 7.2918
93 0.7943 7.2661
94 0.7943 7.1099
95 0.7943 7.0987
96 0.7943 6.7477
97 0.7943 6.7927
98 0.7943 6.7287
99 0.7943 6.2073

1 0.631 .0616
2 0.631 .1805
3 0.631 .3638
4 0.631 .6067
5 0.631 .9118
6 0.631 1.2758
7 0.631 1.6889
8 0.631 2.1610
9 0.631 2.6913
10 0.631 3.2530
11 0.631 3.8515
12 0.631 4.5008
13 0.631 5.2106
14 0.631 5.9822
15 0.631 6.7439
16 0.631 7.4067
17 0.631 8.2364
18 0.631 9.0007
19 0.631 9.8971
20 0.631 10.6826
21 0.631 11.5187
22 0.631 12.1970
23 0.631 13.0761
24 0.631 13.7524
25 0.631 14.5353
26 0.631 15.2923
27 0.631 15.8329
28 0.631 16.3849
29 0.631 17.1713
30 0.631 17.5854
31 0.631 17.9536
32 0.631 18.4759
33 0.631 18.7886
34 0.631 19.0817
35 0.631 19.3860
36 0.631 19.3297
37 0.631 19.6513
38 0.631 19.4940
39 0.631 19.4163
40 0.631 19.3920
41 0.631 19.0333
42 0.631 18.8751
43 0.631 18.5563
44 0.631 18.4095
45 0.631 18.0399
46 0.631 17.8265
47 0.631 17.2330
48 0.631 16.5302
49 0.631 16.0520
50 0.631 15.6546
51 0.631 15.0985
52 0.631 14.7193
53 0.631 13.7468
54 0.631 13.3591
55 0.631 12.7595
56 0.631 12.5540
57 0.631 11.8584
58 0.631 11.4778
59 0.631 11.3075
60 0.631 10.3966
61 0.631 10.3891
62 0.631 9.4409
63 0.631 9.3655
64 0.631 8.8701
65 0.631 8.5401
66 0.631 8.3738
67 0.631 8.1384
68 0.631 7.7544
69 0.631 7.3603
70 0.631 6.9866
71 0.631 6.7202
72 0.631 6.6718
73 0.631 6.4850
74 0.631 5.9444
75 0.631 5.7034
76 0.631 5.6581
77 0.631 5.2853
78 0.631 5.3142
79 0.631 5.0984
80 0.631 5.0498
81 0.631 4.8164
82 0.631 4.5841
83 0.631 4.5042
84 0.631 4.2723
85 0.631 4.3930
86 0.631 4.1412
87 0.631 4.0571
88 0.631 3.9369
89 0.631 3.9575
90 0.631 3.5830
91 0.631 3.6678
92 0.631 3.6325
93 0.631 3.2142
94 0.631 3.4698
95 0.631 3.3224
96 0.631 3.2746
97 0.631 2.9742
98 0.631 3.3298
99 0.631 2.9402

1 0.5012 .0694
2 0.5012 .2024
3 0.5012 .4073
4 0.5012 .6789
5 0.5012 1.0162
6 0.5012 1.4252
7 0.5012 1.8810
8 0.5012 2.4001
9 0.5012 2.9745
10 0.5012 3.5929
11 0.5012 4.2921
12 0.5012 4.9972
13 0.5012 5.6908
14 0.5012 6.5141
15 0.5012 7.2461
16 0.5012 8.1036
17 0.5012 8.9181
18 0.5012 9.7414
19 0.5012 10.4670
20 0.5012 11.2234
21 0.5012 12.0457
22 0.5012 12.7635
23 0.5012 13.5256
24 0.5012 14.2161
25 0.5012 14.7926
26 0.5012 15.3036
27 0.5012 15.7895
28 0.5012 16.2718
29 0.5012 16.5624
30 0.5012 16.9394
31 0.5012 17.0568
32 0.5012 17.2182
33 0.5012 17.2810
34 0.5012 17.3557
35 0.5012 17.1740
36 0.5012 17.0151
37 0.5012 16.8042
38 0.5012 16.5629
39 0.5012 16.3084
40 0.5012 15.6478
41 0.5012 15.2919
42 0.5012 14.9370
43 0.5012 14.1401
44 0.5012 13.7426
45 0.5012 13.1525
46 0.5012 12.5786
47 0.5012 12.0230
48 0.5012 10.9949
49 0.5012 10.6930
50 0.5012 10.3363
51 0.5012 9.6937
52 0.5012 9.0203
53 0.5012 8.3900
54 0.5012 8.2229
55 0.5012 7.4958
56 0.5012 6.9840
57 0.5012 6.8213
58 0.5012 6.2873
59 0.5012 6.0082
60 0.5012 5.7853
61 0.5012 5.1786
62 0.5012 5.1142
63 0.5012 4.7519
64 0.5012 4.6538
65 0.5012 4.3496
66 0.5012 3.9987
67 0.5012 3.9035
68 0.5012 3.5571
69 0.5012 3.4464
70 0.5012 3.4218
71 0.5012 3.0723
72 0.5012 2.9547
73 0.5012 2.8778
74 0.5012 2.7784
75 0.5012 2.6637
76 0.5012 2.3137
77 0.5012 2.4142
78 0.5012 2.3714
79 0.5012 2.2341
80 0.5012 2.0793
81 0.5012 2.1424
82 0.5012 2.1905
83 0.5012 2.0024
84 0.5012 1.7064
85 0.5012 1.5935
86 0.5012 1.6460
87 0.5012 1.6830
88 0.5012 1.6491
89 0.5012 1.5223
90 0.5012 1.4444
91 0.5012 1.3877
92 0.5012 1.4454
93 0.5012 1.3607
94 0.5012 1.2077
95 0.5012 1.3664
96 0.5012 1.2843
97 0.5012 1.3828
98 0.5012 1.2327
99 0.5012 1.1194

1 0.3981 .0785
2 0.3981 .2264
3 0.3981 .4502
4 0.3981 .7577
5 0.3981 1.1388
6 0.3981 1.5829
7 0.3981 2.1020
8 0.3981 2.6669
9 0.3981 3.2647
10 0.3981 3.9650
11 0.3981 4.6829
12 0.3981 5.4518
13 0.3981 6.2150
14 0.3981 7.0439
15 0.3981 7.7933
16 0.3981 8.6269
17 0.3981 9.4526
18 0.3981 10.2150
19 0.3981 10.9142
20 0.3981 11.6969
21 0.3981 12.4304
22 0.3981 13.0460
23 0.3981 13.6070
24 0.3981 14.1009
25 0.3981 14.4437
26 0.3981 14.8247
27 0.3981 15.1201
28 0.3981 15.3684
29 0.3981 15.4628
30 0.3981 15.3913
31 0.3981 15.2980
32 0.3981 15.1934
33 0.3981 14.9331
34 0.3981 14.6579
35 0.3981 14.3464
36 0.3981 13.6397
37 0.3981 13.2431
38 0.3981 12.7164
39 0.3981 12.1317
40 0.3981 11.5731
41 0.3981 10.9549
42 0.3981 10.0801
43 0.3981 9.5836
44 0.3981 9.0230
45 0.3981 8.3263
46 0.3981 7.8302
47 0.3981 7.0230
48 0.3981 6.6388
49 0.3981 6.1197
50 0.3981 5.6345
51 0.3981 5.1321
52 0.3981 4.7696
53 0.3981 4.2608
54 0.3981 4.1001
55 0.3981 3.6676
56 0.3981 3.4510
57 0.3981 3.1595
58 0.3981 2.8602
59 0.3981 2.6699
60 0.3981 2.4446
61 0.3981 2.1561
62 0.3981 2.1832
63 0.3981 1.9225
64 0.3981 1.7439
65 0.3981 1.6694
66 0.3981 1.7217
67 0.3981 1.5339
68 0.3981 1.4231
69 0.3981 1.3022
70 0.3981 1.3207
71 0.3981 1.1619
72 0.3981 1.2671
73 0.3981 1.1398
74 0.3981 1.0505
75 0.3981 1.0490
76 0.3981 .9477
77 0.3981 .8972
78 0.3981 .8871
79 0.3981 .8453
80 0.3981 .6548
81 0.3981 .7669
82 0.3981 .7360
83 0.3981 .6574
84 0.3981 .6910
85 0.3981 .5735
86 0.3981 .5837
87 0.3981 .6696
88 0.3981 .6254
89 0.3981 .6415
90 0.3981 .6091
91 0.3981 .6065
92 0.3981 .5103
93 0.3981 .5734
94 0.3981 .4834
95 0.3981 .5639
96 0.3981 .6414
97 0.3981 .5046
98 0.3981 .4629
99 0.3981 .4928

1 0.3162 .0868
2 0.3162 .2537
3 0.3162 .5091
4 0.3162 .8440
5 0.3162 1.2651
6 0.3162 1.7711
7 0.3162 2.3128
8 0.3162 2.9463
9 0.3162 3.6425
10 0.3162 4.3348
11 0.3162 5.0730
12 0.3162 5.9061
13 0.3162 6.6436
14 0.3162 7.5260
15 0.3162 8.3682
16 0.3162 9.0647
17 0.3162 9.8454
18 0.3162 10.6394
19 0.3162 11.2291
20 0.3162 11.9004
21 0.3162 12.3387
22 0.3162 12.7950
23 0.3162 13.0823
24 0.3162 13.4255
25 0.3162 13.6360
26 0.3162 13.6942
27 0.3162 13.7569
28 0.3162 13.5644
29 0.3162 13.4538
30 0.3162 13.1000
31 0.3162 12.7127
32 0.3162 12.2677
33 0.3162 11.7597
34 0.3162 11.2234
35 0.3162 10.6236
36 0.3162 9.8564
37 0.3162 9.2547
38 0.3162 8.5274
39 0.3162 7.8453
40 0.3162 7.1692
41 0.3162 6.7932
42 0.3162 6.0591
43 0.3162 5.5930
44 0.3162 4.9556
45 0.3162 4.4465
46 0.3162 4.0372
47 0.3162 3.6191
48 0.3162 3.1871
49 0.3162 2.8785
50 0.3162 2.4746
51 0.3162 2.3290
52 0.3162 2.1034
53 0.3162 1.7839
54 0.3162 1.6060
55 0.3162 1.4420
56 0.3162 1.2559
57 0.3162 1.2331
58 0.3162 1.1397
59 0.3162 1.0310
60 0.3162 .9150
61 0.3162 .8067
62 0.3162 .8528
63 0.3162 .7151
64 0.3162 .6461
65 0.3162 .6477
66 0.3162 .6755
67 0.3162 .4592
68 0.3162 .4629
69 0.3162 .5003
70 0.3162 .4744
71 0.3162 .4260
72 0.3162 .4644
73 0.3162 .4079
74 0.3162 .4328
75 0.3162 .4581
76 0.3162 .3831
77 0.3162 .4381
78 0.3162 .3769
79 0.3162 .3576
80 0.3162 .3858
81 0.3162 .3659
82 0.3162 .3490
83 0.3162 .4430
84 0.3162 .3498
85 0.3162 .3403
86 0.3162 .3337
87 0.3162 .3214
88 0.3162 .3396
89 0.3162 .3406
90 0.3162 .3214
91 0.3162 .3284
92 0.3162 .3340
93 0.3162 .3204
94 0.3162 .3190
95 0.3162 .3269
96 0.3162 .3196
97 0.3162 .3226
98 0.3162 .3207
99 0.3162 .3249

1 0.2512 .0974
2 0.2512 .2826
3 0.2512 .5698
4 0.2512 .9395
5 0.2512 1.4086
6 0.2512 1.9493
7 0.2512 2.5677
8 0.2512 3.2692
9 0.2512 3.9572
10 0.2512 4.7092
11 0.2512 5.5647
12 0.2512 6.3718
13 0.2512 7.0894
14 0.2512 7.9873
15 0.2512 8.6706
16 0.2512 9.4484
17 0.2512 10.0984
18 0.2512 10.6212
19 0.2512 11.1079
20 0.2512 11.4981
21 0.2512 11.9210
22 0.2512 12.0934
23 0.2512 12.2491
24 0.2512 12.1988
25 0.2512 12.1618
26 0.2512 11.8196
27 0.2512 11.4913
28 0.2512 11.1023
29 0.2512 10.6101
30 0.2512 10.0595
31 0.2512 9.4316
32 0.2512 8.6894
33 0.2512 8.0933
34 0.2512 7.4385
35 0.2512 6.8143
36 0.2512 6.1714
37 0.2512 5.5586
38 0.2512 4.9764
39 0.2512 4.3252
40 0.2512 3.9144
41 0.2512 3.3566
42 0.2512 3.0625
43 0.2512 2.6019
44 0.2512 2.1871
45 0.2512 2.0195
46 0.2512 1.7414
47 0.2512 1.3848
48 0.2512 1.2888
49 0.2512 1.0901
50 0.2512 .9662
51 0.2512 .8417
52 0.2512 .7731
53 0.2512 .6581
54 0.2512 .6596
55 0.2512 .5547
56 0.2512 .5482
57 0.2512 .4832
58 0.2512 .4390
59 0.2512 .4547
60 0.2512 .3822
61 0.2512 .3673
62 0.2512 .4238
63 0.2512 .3579
64 0.2512 .4053
65 0.2512 .3334
66 0.2512 .3292
67 0.2512 .3328
68 0.2512 .3359
69 0.2512 .3262
70 0.2512 .3234
71 0.2512 .3302
72 0.2512 .3218
73 0.2512 .3228
74 0.2512 .3216
75 0.2512 .3171
76 0.2512 .3195
77 0.2512 .3165
78 0.2512 .3348
79 0.2512 .3174
80 0.2512 .3237
81 0.2512 .3163
82 0.2512 .3204
83 0.2512 .3206
84 0.2512 .3162
85 0.2512 .3164
86 0.2512 .3163
87 0.2512 .3176
88 0.2512 .3760
89 0.2512 .3165
90 0.2512 .3181
91 0.2512 .3163
92 0.2512 .3163
93 0.2512 .3162
94 0.2512 .3162
95 0.2512 .3163
96 0.2512 .3163
97 0.2512 .3162
98 0.2512 .3163
99 0.2512 .4265

1 0.1995 .1101
2 0.1995 .3177
3 0.1995 .6362
4 0.1995 1.0558
5 0.1995 1.5662
6 0.1995 2.1648
7 0.1995 2.8477
8 0.1995 3.5680
9 0.1995 4.3086
10 0.1995 5.0964
11 0.1995 5.9368
12 0.1995 6.7264
13 0.1995 7.4464
14 0.1995 8.1625
15 0.1995 8.9239
16 0.1995 9.5050
17 0.1995 10.0644
18 0.1995 10.3799
19 0.1995 10.6580
20 0.1995 10.8170
21 0.1995 10.8135
22 0.1995 10.8479
23 0.1995 10.5539
24 0.1995 10.3078
25 0.1995 9.8283
26 0.1995 9.2508
27 0.1995 8.7368
28 0.1995 8.1375
29 0.1995 7.5055
30 0.1995 6.8502
31 0.1995 6.1726
32 0.1995 5.4083
33 0.1995 4.8105
34 0.1995 4.2289
35 0.1995 3.7023
36 0.1995 3.1741
37 0.1995 2.7375
38 0.1995 2.4022
39 0.1995 1.9948
40 0.1995 1.7139
41 0.1995 1.3668
42 0.1995 1.1834
43 0.1995 .9922
44 0.1995 .8745
45 0.1995 .7028
46 0.1995 .6340
47 0.1995 .5567
48 0.1995 .5054
49 0.1995 .4443
50 0.1995 .4204
51 0.1995 .3741
52 0.1995 .3770
53 0.1995 .3321
54 0.1995 .3906
55 0.1995 .3777
56 0.1995 .3289
57 0.1995 .3494
58 0.1995 .3185
59 0.1995 .3250
60 0.1995 .3200
61 0.1995 .3425
62 0.1995 .3282
63 0.1995 .3182
64 0.1995 .3192
65 0.1995 .3193
66 0.1995 .3173
67 0.1995 .3172
68 0.1995 .3289
69 0.1995 .3785
70 0.1995 .3169
71 0.1995 .3165
72 0.1995 .3163
73 0.1995 .3546
74 0.1995 .3740
75 0.1995 .3824
76 0.1995 .3297
77 0.1995 .3163
78 0.1995 .3162
79 0.1995 .4053
80 0.1995 .3730
81 0.1995 .3162
82 0.1995 .3163
83 0.1995 .3162
84 0.1995 .3162
85 0.1995 .3162
86 0.1995 .3618
87 0.1995 .3584
88 0.1995 .3162
89 0.1995 .3164
90 0.1995 .3162
91 0.1995 .3754
92 0.1995 .3199
93 0.1995 .3162
94 0.1995 .3162
95 0.1995 .3162
96 0.1995 .3162
97 0.1995 .3183
98 0.1995 .3162
99 0.1995 .3162

1 0.1585 .1239
2 0.1585 .3565
3 0.1585 .7073
4 0.1585 1.1780
5 0.1585 1.7393
6 0.1585 2.3896
7 0.1585 3.1009
8 0.1585 3.8502
9 0.1585 4.6599
10 0.1585 5.4566
11 0.1585 6.2670
12 0.1585 6.9851
13 0.1585 7.7193
14 0.1585 8.2654
15 0.1585 8.8661
16 0.1585 9.2458
17 0.1585 9.5052
18 0.1585 9.6462
19 0.1585 9.6216
20 0.1585 9.5425
21 0.1585 9.3403
22 0.1585 8.8301
23 0.1585 8.4033
24 0.1585 7.8687
25 0.1585 7.1513
26 0.1585 6.5016
27 0.1585 5.8306
28 0.1585 5.2151
29 0.1585 4.5668
30 0.1585 3.9903
31 0.1585 3.4072
32 0.1585 2.9020
33 0.1585 2.4065
34 0.1585 2.0464
35 0.1585 1.6575
36 0.1585 1.4688
37 0.1585 1.1659
38 0.1585 .9790
39 0.1585 .7684
40 0.1585 .6964
41 0.1585 .5650
42 0.1585 .5716
43 0.1585 .4266
44 0.1585 .4963
45 0.1585 .3604
46 0.1585 .4379
47 0.1585 .4215
48 0.1585 .3272
49 0.1585 .3781
50 0.1585 .3190
51 0.1585 .3189
52 0.1585 .3182
53 0.1585 .3455
54 0.1585 .3172
55 0.1585 .3169
56 0.1585 .3165
57 0.1585 .3216
58 0.1585 .3163
59 0.1585 .3305
60 0.1585 .3164
61 0.1585 .3164
62 0.1585 .3164
63 0.1585 .3162
64 0.1585 .3162
65 0.1585 .3163
66 0.1585 .3162
67 0.1585 .3162
68 0.1585 .3162
69 0.1585 .3162
70 0.1585 .3177
71 0.1585 .3162
72 0.1585 .3162
73 0.1585 .3162
74 0.1585 .3162
75 0.1585 .3162
76 0.1585 .3163
77 0.1585 .3162
78 0.1585 .3162
79 0.1585 .3162
80 0.1585 .3162
81 0.1585 .4091
82 0.1585 .3162
83 0.1585 .4533
84 0.1585 .3162
85 0.1585 .3162
86 0.1585 .3162
87 0.1585 .3162
88 0.1585 .3162
89 0.1585 .3175
90 0.1585 .3162
91 0.1585 .3162
92 0.1585 .3235
93 0.1585 .3162
94 0.1585 .3162
95 0.1585 .3162
96 0.1585 .3162
97 0.1585 .3162
98 0.1585 .3162
99 0.1585 .3162

1 0.1259 .1372
2 0.1259 .3969
3 0.1259 .7904
4 0.1259 1.3042
5 0.1259 1.9130
6 0.1259 2.6198
7 0.1259 3.3482
8 0.1259 4.1423
9 0.1259 4.9906
10 0.1259 5.7269
11 0.1259 6.4883
12 0.1259 7.1631
13 0.1259 7.7394
14 0.1259 8.1526
15 0.1259 8.4703
16 0.1259 8.6159
17 0.1259 8.5481
18 0.1259 8.4934
19 0.1259 8.1525
20 0.1259 7.7686
21 0.1259 7.1651
22 0.1259 6.5576
23 0.1259 5.8988
24 0.1259 5.1807
25 0.1259 4.6342
26 0.1259 3.9418
27 0.1259 3.3414
28 0.1259 2.8161
29 0.1259 2.2976
30 0.1259 1.9350
31 0.1259 1.5501
32 0.1259 1.3122
33 0.1259 1.0230
34 0.1259 .8468
35 0.1259 .6863
36 0.1259 .5767
37 0.1259 .4837
38 0.1259 .4216
39 0.1259 .3817
40 0.1259 .3569
41 0.1259 .3513
42 0.1259 .3670
43 0.1259 .3310
44 0.1259 .3203
45 0.1259 .3199
46 0.1259 .3524
47 0.1259 .3171
48 0.1259 .3169
49 0.1259 .3507
50 0.1259 .3164
51 0.1259 .3276
52 0.1259 .3163
53 0.1259 .3163
54 0.1259 .3164
55 0.1259 .3162
56 0.1259 .3299
57 0.1259 .3172
58 0.1259 .3179
59 0.1259 .3178
60 0.1259 .3162
61 0.1259 .3162
62 0.1259 .3162
63 0.1259 .3162
64 0.1259 .3162
65 0.1259 .3162
66 0.1259 .3175
67 0.1259 .3162
68 0.1259 .3162
69 0.1259 .3162
70 0.1259 .3303
71 0.1259 .3162
72 0.1259 .3162
73 0.1259 .3162
74 0.1259 .3162
75 0.1259 .3162
76 0.1259 .3162
77 0.1259 .3162
78 0.1259 .3163
79 0.1259 .3163
80 0.1259 .3162
81 0.1259 .3162
82 0.1259 .3164
83 0.1259 .3162
84 0.1259 .3162
85 0.1259 .3162
86 0.1259 .3162
87 0.1259 .3162
88 0.1259 .3162
89 0.1259 .3193
90 0.1259 .3183
91 0.1259 .3162
92 0.1259 .3162
93 0.1259 .3162
94 0.1259 .3162
95 0.1259 .3162
96 0.1259 .3162
97 0.1259 .3162
98 0.1259 .3162
99 0.1259 .3162

1 0.1 .1559
2 0.1 .4440
3 0.1 .8745
4 0.1 1.4451
5 0.1 2.1054
6 0.1 2.8624
7 0.1 3.6384
8 0.1 4.4548
9 0.1 5.2381
10 0.1 5.9489
11 0.1 6.5803
12 0.1 7.0815
13 0.1 7.3989
14 0.1 7.6874
15 0.1 7.6596
16 0.1 7.5067
17 0.1 7.2070
18 0.1 6.7282
19 0.1 6.1509
20 0.1 5.5322
21 0.1 4.8962
22 0.1 4.2051
23 0.1 3.5846
24 0.1 2.9854
25 0.1 2.4593
26 0.1 1.9550
27 0.1 1.5819
28 0.1 1.2634
29 0.1 1.0121
30 0.1 .7937
31 0.1 .6377
32 0.1 .5395
33 0.1 .4425
34 0.1 .4162
35 0.1 .3782
36 0.1 .3461
37 0.1 .3281
38 0.1 .3239
39 0.1 .3236
40 0.1 .3188
41 0.1 .3176
42 0.1 .3185
43 0.1 .3196
44 0.1 .3187
45 0.1 .3213
46 0.1 .3165
47 0.1 .3162
48 0.1 .3162
49 0.1 .3166
50 0.1 .3189
51 0.1 .3162
52 0.1 .3327
53 0.1 .3162
54 0.1 .3162
55 0.1 .3163
56 0.1 .3162
57 0.1 .3172
58 0.1 .3168
59 0.1 .3162
60 0.1 .3164
61 0.1 .3498
62 0.1 .3163
63 0.1 .3163
64 0.1 .3162
65 0.1 .3162
66 0.1 .3162
67 0.1 .3162
68 0.1 .3162
69 0.1 .3162
70 0.1 .3426
71 0.1 .3162
72 0.1 .3197
73 0.1 .3162
74 0.1 .3162
75 0.1 .3162
76 0.1 .3162
77 0.1 .3162
78 0.1 .3162
79 0.1 .3162
80 0.1 .3162
81 0.1 .3162
82 0.1 .3162
83 0.1 .3162
84 0.1 .3217
85 0.1 .3162
86 0.1 .3162
87 0.1 .3162
88 0.1 .3162
89 0.1 .3162
90 0.1 .3162
91 0.1 .3162
92 0.1 .3162
93 0.1 .3162
94 0.1 .3162
95 0.1 .3162
96 0.1 .3162
97 0.1 .3162
98 0.1 .3162
99 0.1 .3245

1 0.0794 .1734
2 0.0794 .4944
3 0.0794 .9763
4 0.0794 1.5844
5 0.0794 2.3049
6 0.0794 3.0794
7 0.0794 3.8904
8 0.0794 4.6583
9 0.0794 5.3457
10 0.0794 6.0067
11 0.0794 6.4487
12 0.0794 6.6884
13 0.0794 6.7421
14 0.0794 6.7373
15 0.0794 6.4147
16 0.0794 5.9887
17 0.0794 5.3516
18 0.0794 4.7910
19 0.0794 4.1331
20 0.0794 3.4434
21 0.0794 2.8183
22 0.0794 2.3237
23 0.0794 1.8308
24 0.0794 1.3951
25 0.0794 1.1144
26 0.0794 .8784
27 0.0794 .6771
28 0.0794 .5393
29 0.0794 .4376
30 0.0794 .4006
31 0.0794 .3834
32 0.0794 .3399
33 0.0794 .3356
34 0.0794 .3591
35 0.0794 .3251
36 0.0794 .3174
37 0.0794 .3256
38 0.0794 .3742
39 0.0794 .3171
40 0.0794 .3165
41 0.0794 .3176
42 0.0794 .3407
43 0.0794 .3201
44 0.0794 .3264
45 0.0794 .3190
46 0.0794 .3163
47 0.0794 .3163
48 0.0794 .3236
49 0.0794 .3162
50 0.0794 .3162
51 0.0794 .3178
52 0.0794 .3163
53 0.0794 .3162
54 0.0794 .3162
55 0.0794 .3163
56 0.0794 .3163
57 0.0794 .3162
58 0.0794 .3162
59 0.0794 .3162
60 0.0794 .3163
61 0.0794 .3162
62 0.0794 .3162
63 0.0794 .3162
64 0.0794 .3163
65 0.0794 .3162
66 0.0794 .3162
67 0.0794 .3162
68 0.0794 .3162
69 0.0794 .3162
70 0.0794 .3162
71 0.0794 .3162
72 0.0794 .3162
73 0.0794 .3162
74 0.0794 .3162
75 0.0794 .3162
76 0.0794 .3162
77 0.0794 .3162
78 0.0794 .3162
79 0.0794 .3162
80 0.0794 .3162
81 0.0794 .3162
82 0.0794 .3162
83 0.0794 .3162
84 0.0794 .3162
85 0.0794 .3162
86 0.0794 .3162
87 0.0794 .3162
88 0.0794 .3162
89 0.0794 .3162
90 0.0794 .3162
91 0.0794 .3162
92 0.0794 .3162
93 0.0794 .3162
94 0.0794 .3162
95 0.0794 .3162
96 0.0794 .3162
97 0.0794 .3162
98 0.0794 .3162
99 0.0794 .3162

1 0.0631 .1918
2 0.0631 .5558
3 0.0631 1.0775
4 0.0631 1.7407
5 0.0631 2.4905
6 0.0631 3.3121
7 0.0631 4.0882
8 0.0631 4.7931
9 0.0631 5.3669
10 0.0631 5.8231
11 0.0631 6.0151
12 0.0631 6.0210
13 0.0631 5.8061
14 0.0631 5.4142
15 0.0631 4.9149
16 0.0631 4.2410
17 0.0631 3.5745
18 0.0631 2.9221
19 0.0631 2.3172
20 0.0631 1.8106
21 0.0631 1.4127
22 0.0631 1.0847
23 0.0631 .8099
24 0.0631 .6087
25 0.0631 .4964
26 0.0631 .4091
27 0.0631 .3902
28 0.0631 .3636
29 0.0631 .3841
30 0.0631 .3220
31 0.0631 .3300
32 0.0631 .3170
33 0.0631 .3210
34 0.0631 .3236
35 0.0631 .3165
36 0.0631 .3188
37 0.0631 .3164
38 0.0631 .3166
39 0.0631 .3164
40 0.0631 .3167
41 0.0631 .3162
42 0.0631 .3500
43 0.0631 .3201
44 0.0631 .3169
45 0.0631 .3166
46 0.0631 .3303
47 0.0631 .3162
48 0.0631 .3162
49 0.0631 .3162
50 0.0631 .3169
51 0.0631 .3164
52 0.0631 .3162
53 0.0631 .3162
54 0.0631 .3162
55 0.0631 .3162
56 0.0631 .3162
57 0.0631 .3162
58 0.0631 .3162
59 0.0631 .3162
60 0.0631 .3162
61 0.0631 .3162
62 0.0631 .3162
63 0.0631 .3162
64 0.0631 .3162
65 0.0631 .3162
66 0.0631 .3162
67 0.0631 .3162
68 0.0631 .3162
69 0.0631 .3162
70 0.0631 .3162
71 0.0631 .3162
72 0.0631 .3162
73 0.0631 .3162
74 0.0631 .3162
75 0.0631 .3162
76 0.0631 .3164
77 0.0631 .3162
78 0.0631 .3162
79 0.0631 .3162
80 0.0631 .3162
81 0.0631 .3162
82 0.0631 .3162
83 0.0631 .3162
84 0.0631 .3162
85 0.0631 .3162
86 0.0631 .3162
87 0.0631 .3162
88 0.0631 .3162
89 0.0631 .3162
90 0.0631 .3162
91 0.0631 .3162
92 0.0631 .3162
93 0.0631 .3162
94 0.0631 .3162
95 0.0631 .3162
96 0.0631 .3162
97 0.0631 .3162
98 0.0631 .3162
99 0.0631 .3162

1 0.0501 .2173
2 0.0501 .6164
3 0.0501 1.1929
4 0.0501 1.9094
5 0.0501 2.6994
6 0.0501 3.4655
7 0.0501 4.2255
8 0.0501 4.8214
9 0.0501 5.2203
10 0.0501 5.3660
11 0.0501 5.3259
12 0.0501 4.9581
13 0.0501 4.5145
14 0.0501 3.9293
15 0.0501 3.2922
16 0.0501 2.6290
17 0.0501 2.0384
18 0.0501 1.5255
19 0.0501 1.1363
20 0.0501 .8538
21 0.0501 .6280
22 0.0501 .4937
23 0.0501 .4151
24 0.0501 .3738
25 0.0501 .3778
26 0.0501 .3453
27 0.0501 .3251
28 0.0501 .3268
29 0.0501 .3168
30 0.0501 .3705
31 0.0501 .3210
32 0.0501 .3170
33 0.0501 .3243
34 0.0501 .3165
35 0.0501 .3226
36 0.0501 .3162
37 0.0501 .3162
38 0.0501 .3171
39 0.0501 .3162
40 0.0501 .3186
41 0.0501 .3164
42 0.0501 .3162
43 0.0501 .3169
44 0.0501 .3162
45 0.0501 .3162
46 0.0501 .3162
47 0.0501 .3162
48 0.0501 .3163
49 0.0501 .3162
50 0.0501 .3163
51 0.0501 .3162
52 0.0501 .3162
53 0.0501 .3162
54 0.0501 .3162
55 0.0501 .3162
56 0.0501 .3162
57 0.0501 .3162
58 0.0501 .3162
59 0.0501 .3162
60 0.0501 .3162
61 0.0501 .3162
62 0.0501 .3162
63 0.0501 .3162
64 0.0501 .3162
65 0.0501 .3162
66 0.0501 .3162
67 0.0501 .3162
68 0.0501 .3162
69 0.0501 .3162
70 0.0501 .3162
71 0.0501 .3162
72 0.0501 .3162
73 0.0501 .3162
74 0.0501 .3162
75 0.0501 .3162
76 0.0501 .3162
77 0.0501 .3162
78 0.0501 .3162
79 0.0501 .3162
80 0.0501 .3162
81 0.0501 .3162
82 0.0501 .3162
83 0.0501 .3162
84 0.0501 .3162
85 0.0501 .3162
86 0.0501 .3162
87 0.0501 .3162
88 0.0501 .3162
89 0.0501 .3162
90 0.0501 .3162
91 0.0501 .3162
92 0.0501 .3162
93 0.0501 .3162
94 0.0501 .3162
95 0.0501 .3162
96 0.0501 .3162
97 0.0501 .3162
98 0.0501 .3162
99 0.0501 .3162

1 0.0398 .2434
2 0.0398 .6814
3 0.0398 1.3046
4 0.0398 2.0620
5 0.0398 2.8603
6 0.0398 3.6183
7 0.0398 4.1937
8 0.0398 4.6062
9 0.0398 4.8080
10 0.0398 4.6346
11 0.0398 4.2920
12 0.0398 3.7446
13 0.0398 3.1047
14 0.0398 2.4438
15 0.0398 1.8496
16 0.0398 1.3618
17 0.0398 .9827
18 0.0398 .7297
19 0.0398 .5268
20 0.0398 .4173
21 0.0398 .3678
22 0.0398 .3456
23 0.0398 .3253
24 0.0398 .3300
25 0.0398 .3377
26 0.0398 .3341
27 0.0398 .3171
28 0.0398 .3166
29 0.0398 .3170
30 0.0398 .3162
31 0.0398 .3165
32 0.0398 .3172
33 0.0398 .3163
34 0.0398 .3162
35 0.0398 .3286
36 0.0398 .3162
37 0.0398 .3162
38 0.0398 .3162
39 0.0398 .3170
40 0.0398 .3162
41 0.0398 .3162
42 0.0398 .3162
43 0.0398 .3162
44 0.0398 .3162
45 0.0398 .3162
46 0.0398 .3162
47 0.0398 .3162
48 0.0398 .3162
49 0.0398 .3162
50 0.0398 .3162
51 0.0398 .3162
52 0.0398 .3162
53 0.0398 .3162
54 0.0398 .3162
55 0.0398 .3162
56 0.0398 .3162
57 0.0398 .3162
58 0.0398 .3162
59 0.0398 .3162
60 0.0398 .3162
61 0.0398 .3162
62 0.0398 .3162
63 0.0398 .3162
64 0.0398 .3162
65 0.0398 .3162
66 0.0398 .3162
67 0.0398 .3162
68 0.0398 .3162
69 0.0398 .3162
70 0.0398 .3162
71 0.0398 .3162
72 0.0398 .3162
73 0.0398 .3162
74 0.0398 .3162
75 0.0398 .3162
76 0.0398 .3162
77 0.0398 .3162
78 0.0398 .3162
79 0.0398 .3162
80 0.0398 .3162
81 0.0398 .3162
82 0.0398 .3162
83 0.0398 .3162
84 0.0398 .3162
85 0.0398 .3162
86 0.0398 .3162
87 0.0398 .3162
88 0.0398 .3162
89 0.0398 .3162
90 0.0398 .3162
91 0.0398 .3162
92 0.0398 .3162
93 0.0398 .3162
94 0.0398 .3162
95 0.0398 .3162
96 0.0398 .3162
97 0.0398 .3162
98 0.0398 .3162
99 0.0398 .3162

1 0.0316 .2717
2 0.0316 .7616
3 0.0316 1.4299
4 0.0316 2.2071
5 0.0316 2.9823
6 0.0316 3.6405
7 0.0316 4.0734
8 0.0316 4.2501
9 0.0316 4.1024
10 0.0316 3.6618
11 0.0316 3.1300
12 0.0316 2.4580
13 0.0316 1.8244
14 0.0316 1.3190
15 0.0316 .9198
16 0.0316 .6457
17 0.0316 .4989
18 0.0316 .3825
19 0.0316 .3465
20 0.0316 .3351
21 0.0316 .3304
22 0.0316 .3439
23 0.0316 .3250
24 0.0316 .3196
25 0.0316 .3235
26 0.0316 .3197
27 0.0316 .3189
28 0.0316 .3162
29 0.0316 .3170
30 0.0316 .3167
31 0.0316 .3162
32 0.0316 .3162
33 0.0316 .3164
34 0.0316 .3162
35 0.0316 .3162
36 0.0316 .3164
37 0.0316 .3162
38 0.0316 .3162
39 0.0316 .3162
40 0.0316 .3162
41 0.0316 .3162
42 0.0316 .3162
43 0.0316 .3162
44 0.0316 .3162
45 0.0316 .3162
46 0.0316 .3162
47 0.0316 .3162
48 0.0316 .3162
49 0.0316 .3162
50 0.0316 .3162
51 0.0316 .3162
52 0.0316 .3162
53 0.0316 .3162
54 0.0316 .3162
55 0.0316 .3162
56 0.0316 .3162
57 0.0316 .3162
58 0.0316 .3162
59 0.0316 .3162
60 0.0316 .3162
61 0.0316 .3162
62 0.0316 .3162
63 0.0316 .3162
64 0.0316 .3162
65 0.0316 .3162
66 0.0316 .3162
67 0.0316 .3162
68 0.0316 .3162
69 0.0316 .3162
70 0.0316 .3162
71 0.0316 .3162
72 0.0316 .3162
73 0.0316 .3162
74 0.0316 .3162
75 0.0316 .3162
76 0.0316 .3162
77 0.0316 .3162
78 0.0316 .3162
79 0.0316 .3162
80 0.0316 .3162
81 0.0316 .3162
82 0.0316 .3162
83 0.0316 .3162
84 0.0316 .3162
85 0.0316 .3162
86 0.0316 .3162
87 0.0316 .3162
88 0.0316 .3162
89 0.0316 .3162
90 0.0316 .3162
91 0.0316 .3162
92 0.0316 .3162
93 0.0316 .3162
94 0.0316 .3162
95 0.0316 .3162
96 0.0316 .3162
97 0.0316 .3162
98 0.0316 .3162
99 0.0316 .3162

1 0.0251 .3026
2 0.0251 .8356
3 0.0251 1.5612
4 0.0251 2.3419
5 0.0251 3.0667
6 0.0251 3.5412
7 0.0251 3.7610
8 0.0251 3.6441
9 0.0251 3.2105
10 0.0251 2.6160
11 0.0251 1.9680
12 0.0251 1.3968
13 0.0251 .9275
14 0.0251 .6501
15 0.0251 .4855
16 0.0251 .3891
17 0.0251 .3458
18 0.0251 .3586
19 0.0251 .3288
20 0.0251 .3398
21 0.0251 .3180
22 0.0251 .3241
23 0.0251 .3171
24 0.0251 .3163
25 0.0251 .3177
26 0.0251 .3163
27 0.0251 .3163
28 0.0251 .3163
29 0.0251 .3162
30 0.0251 .3162
31 0.0251 .3166
32 0.0251 .3162
33 0.0251 .3162
34 0.0251 .3165
35 0.0251 .3162
36 0.0251 .3162
37 0.0251 .3162
38 0.0251 .3162
39 0.0251 .3162
40 0.0251 .3162
41 0.0251 .3162
42 0.0251 .3162
43 0.0251 .3162
44 0.0251 .3162
45 0.0251 .3162
46 0.0251 .3162
47 0.0251 .3162
48 0.0251 .3162
49 0.0251 .3162
50 0.0251 .3162
51 0.0251 .3162
52 0.0251 .3162
53 0.0251 .3162
54 0.0251 .3162
55 0.0251 .3162
56 0.0251 .3162
57 0.0251 .3162
58 0.0251 .3162
59 0.0251 .3162
60 0.0251 .3162
61 0.0251 .3162
62 0.0251 .3162
63 0.0251 .3162
64 0.0251 .3162
65 0.0251 .3162
66 0.0251 .3162
67 0.0251 .3162
68 0.0251 .3162
69 0.0251 .3162
70 0.0251 .3162
71 0.0251 .3162
72 0.0251 .3162
73 0.0251 .3162
74 0.0251 .3162
75 0.0251 .3162
76 0.0251 .3162
77 0.0251 .3162
78 0.0251 .3162
79 0.0251 .3162
80 0.0251 .3162
81 0.0251 .3162
82 0.0251 .3162
83 0.0251 .3162
84 0.0251 .3162
85 0.0251 .3162
86 0.0251 .3162
87 0.0251 .3162
88 0.0251 .3162
89 0.0251 .3162
90 0.0251 .3162
91 0.0251 .3162
92 0.0251 .3162
93 0.0251 .3162
94 0.0251 .3162
95 0.0251 .3162
96 0.0251 .3162
97 0.0251 .3162
98 0.0251 .3162
99 0.0251 .3162

1 0.02 .3351
2 0.02 .9083
3 0.02 1.6744
4 0.02 2.4410
5 0.02 3.0291
6 0.02 3.3179
7 0.02 3.2869
8 0.02 2.8597
9 0.02 2.2355
10 0.02 1.6165
11 0.02 1.0863
12 0.02 .7021
13 0.02 .5038
14 0.02 .4002
15 0.02 .3427
16 0.02 .3264
17 0.02 .3373
18 0.02 .3231
19 0.02 .3196
20 0.02 .3187
21 0.02 .3186
22 0.02 .3174
23 0.02 .3180
24 0.02 .3162
25 0.02 .3165
26 0.02 .3164
27 0.02 .3162
28 0.02 .3162
29 0.02 .3162
30 0.02 .3162
31 0.02 .3162
32 0.02 .3162
33 0.02 .3162
34 0.02 .3163
35 0.02 .3162
36 0.02 .3162
37 0.02 .3162
38 0.02 .3162
39 0.02 .3162
40 0.02 .3162
41 0.02 .3162
42 0.02 .3162
43 0.02 .3162
44 0.02 .3162
45 0.02 .3162
46 0.02 .3162
47 0.02 .3162
48 0.02 .3162
49 0.02 .3162
50 0.02 .3162
51 0.02 .3162
52 0.02 .3162
53 0.02 .3162
54 0.02 .3162
55 0.02 .3162
56 0.02 .3162
57 0.02 .3162
58 0.02 .3162
59 0.02 .3162
60 0.02 .3162
61 0.02 .3162
62 0.02 .3162
63 0.02 .3162
64 0.02 .3162
65 0.02 .3162
66 0.02 .3162
67 0.02 .3162
68 0.02 .3162
69 0.02 .3162
70 0.02 .3162
71 0.02 .3162
72 0.02 .3162
73 0.02 .3162
74 0.02 .3162
75 0.02 .3162
76 0.02 .3162
77 0.02 .3162
78 0.02 .3162
79 0.02 .3162
80 0.02 .3162
81 0.02 .3162
82 0.02 .3162
83 0.02 .3162
84 0.02 .3162
85 0.02 .3162
86 0.02 .3162
87 0.02 .3162
88 0.02 .3162
89 0.02 .3162
90 0.02 .3162
91 0.02 .3162
92 0.02 .3162
93 0.02 .3162
94 0.02 .3162
95 0.02 .3162
96 0.02 .3162
97 0.02 .3162
98 0.02 .3162
99 0.02 .3162

1 0.0158 .3741
2 0.0158 1.0013
3 0.0158 1.7756
4 0.0158 2.4822
5 0.0158 2.8939
6 0.0158 2.9303
7 0.0158 2.5692
8 0.0158 1.9563
9 0.0158 1.3485
10 0.0158 .8574
11 0.0158 .5482
12 0.0158 .4124
13 0.0158 .3542
14 0.0158 .3357
15 0.0158 .3272
16 0.0158 .3243
17 0.0158 .3183
18 0.0158 .3178
19 0.0158 .3165
20 0.0158 .3169
21 0.0158 .3164
22 0.0158 .3178
23 0.0158 .3166
24 0.0158 .3162
25 0.0158 .3162
26 0.0158 .3163
27 0.0158 .3163
28 0.0158 .3162
29 0.0158 .3162
30 0.0158 .3162
31 0.0158 .3162
32 0.0158 .3162
33 0.0158 .3162
34 0.0158 .3162
35 0.0158 .3162
36 0.0158 .3162
37 0.0158 .3162
38 0.0158 .3162
39 0.0158 .3162
40 0.0158 .3162
41 0.0158 .3162
42 0.0158 .3162
43 0.0158 .3162
44 0.0158 .3162
45 0.0158 .3162
46 0.0158 .3162
47 0.0158 .3162
48 0.0158 .3162
49 0.0158 .3162
50 0.0158 .3162
51 0.0158 .3162
52 0.0158 .3162
53 0.0158 .3162
54 0.0158 .3162
55 0.0158 .3162
56 0.0158 .3162
57 0.0158 .3162
58 0.0158 .3162
59 0.0158 .3162
60 0.0158 .3162
61 0.0158 .3162
62 0.0158 .3162
63 0.0158 .3162
64 0.0158 .3162
65 0.0158 .3162
66 0.0158 .3162
67 0.0158 .3162
68 0.0158 .3162
69 0.0158 .3162
70 0.0158 .3162
71 0.0158 .3162
72 0.0158 .3162
73 0.0158 .3162
74 0.0158 .3162
75 0.0158 .3162
76 0.0158 .3162
77 0.0158 .3162
78 0.0158 .3162
79 0.0158 .3162
80 0.0158 .3162
81 0.0158 .3162
82 0.0158 .3162
83 0.0158 .3162
84 0.0158 .3162
85 0.0158 .3162
86 0.0158 .3162
87 0.0158 .3162
88 0.0158 .3162
89 0.0158 .3162
90 0.0158 .3162
91 0.0158 .3162
92 0.0158 .3162
93 0.0158 .3162
94 0.0158 .3162
95 0.0158 .3162
96 0.0158 .3162
97 0.0158 .3162
98 0.0158 .3162
99 0.0158 .3162

1 0.0126 .4154
2 0.0126 1.0812
3 0.0126 1.8448
4 0.0126 2.4434
5 0.0126 2.6399
6 0.0126 2.3600
7 0.0126 1.7959
8 0.0126 1.1992
9 0.0126 .7375
10 0.0126 .4747
11 0.0126 .3693
12 0.0126 .3325
13 0.0126 .3353
14 0.0126 .3203
15 0.0126 .3196
16 0.0126 .3193
17 0.0126 .3166
18 0.0126 .3164
19 0.0126 .3163
20 0.0126 .3163
21 0.0126 .3163
22 0.0126 .3163
23 0.0126 .3162
24 0.0126 .3162
25 0.0126 .3162
26 0.0126 .3162
27 0.0126 .3162
28 0.0126 .3162
29 0.0126 .3162
30 0.0126 .3162
31 0.0126 .3162
32 0.0126 .3162
33 0.0126 .3162
34 0.0126 .3162
35 0.0126 .3162
36 0.0126 .3162
37 0.0126 .3162
38 0.0126 .3162
39 0.0126 .3162
40 0.0126 .3162
41 0.0126 .3162
42 0.0126 .3162
43 0.0126 .3162
44 0.0126 .3162
45 0.0126 .3162
46 0.0126 .3162
47 0.0126 .3162
48 0.0126 .3162
49 0.0126 .3162
50 0.0126 .3162
51 0.0126 .3162
52 0.0126 .3162
53 0.0126 .3162
54 0.0126 .3162
55 0.0126 .3162
56 0.0126 .3162
57 0.0126 .3162
58 0.0126 .3162
59 0.0126 .3162
60 0.0126 .3162
61 0.0126 .3162
62 0.0126 .3162
63 0.0126 .3162
64 0.0126 .3162
65 0.0126 .3162
66 0.0126 .3162
67 0.0126 .3162
68 0.0126 .3162
69 0.0126 .3162
70 0.0126 .3162
71 0.0126 .3162
72 0.0126 .3162
73 0.0126 .3162
74 0.0126 .3162
75 0.0126 .3162
76 0.0126 .3162
77 0.0126 .3162
78 0.0126 .3162
79 0.0126 .3162
80 0.0126 .3162
81 0.0126 .3162
82 0.0126 .3162
83 0.0126 .3162
84 0.0126 .3162
85 0.0126 .3162
86 0.0126 .3162
87 0.0126 .3162
88 0.0126 .3162
89 0.0126 .3162
90 0.0126 .3162
91 0.0126 .3162
92 0.0126 .3162
93 0.0126 .3162
94 0.0126 .3162
95 0.0126 .3162
96 0.0126 .3162
97 0.0126 .3162
98 0.0126 .3162
99 0.0126 .3162

1 0.01 .4584
2 0.01 1.1617
3 0.01 1.8825
4 0.01 2.3029
5 0.01 2.1952
6 0.01 1.7096
7 0.01 1.1076
8 0.01 .6753
9 0.01 .4328
10 0.01 .3521
11 0.01 .3327
12 0.01 .3237
13 0.01 .3216
14 0.01 .3227
15 0.01 .3198
16 0.01 .3167
17 0.01 .3164
18 0.01 .3163
19 0.01 .3175
20 0.01 .3162
21 0.01 .3162
22 0.01 .3162
23 0.01 .3162
24 0.01 .3162
25 0.01 .3162
26 0.01 .3162
27 0.01 .3162
28 0.01 .3162
29 0.01 .3162
30 0.01 .3162
31 0.01 .3162
32 0.01 .3162
33 0.01 .3162
34 0.01 .3162
35 0.01 .3162
36 0.01 .3162
37 0.01 .3162
38 0.01 .3162
39 0.01 .3162
40 0.01 .3162
41 0.01 .3162
42 0.01 .3162
43 0.01 .3162
44 0.01 .3162
45 0.01 .3162
46 0.01 .3162
47 0.01 .3162
48 0.01 .3162
49 0.01 .3162
50 0.01 .3162
51 0.01 .3162
52 0.01 .3162
53 0.01 .3162
54 0.01 .3162
55 0.01 .3162
56 0.01 .3162
57 0.01 .3162
58 0.01 .3162
59 0.01 .3162
60 0.01 .3162
61 0.01 .3162
62 0.01 .3162
63 0.01 .3162
64 0.01 .3162
65 0.01 .3162
66 0.01 .3162
67 0.01 .3162
68 0.01 .3162
69 0.01 .3162
70 0.01 .3162
71 0.01 .3162
72 0.01 .3162
73 0.01 .3162
74 0.01 .3162
75 0.01 .3162
76 0.01 .3162
77 0.01 .3162
78 0.01 .3162
79 0.01 .3162
80 0.01 .3162
81 0.01 .3162
82 0.01 .3162
83 0.01 .3162
84 0.01 .3162
85 0.01 .3162
86 0.01 .3162
87 0.01 .3162
88 0.01 .3162
89 0.01 .3162
90 0.01 .3162
91 0.01 .3162
92 0.01 .3162
93 0.01 .3162
94 0.01 .3162
95 0.01 .3162
96 0.01 .3162
97 0.01 .3162
98 0.01 .3162
99 0.01 .3162
