# Supplementary material for: Stochastic disturbance regimes alter patterns of ecosystem variability and recovery
Source: PLoS One. 2020 Mar 9;15(3):e0229927. doi: 10.1371/journal.pone.0229927 (PMC7062255; doi:10.1371/journal.pone.0229927)
Supplement: S1 Raw data — (ZIP) [file pone.0229927.s008.zip › raw data/raw data/figure 3 and 4 - S1/random frequency.txt]

1 1000.0 .0008
2 1000.0 .0034
3 1000.0 .0075
4 1000.0 .0133
5 1000.0 .0211
6 1000.0 .0301
7 1000.0 .0409
8 1000.0 .0539
9 1000.0 .0691
10 1000.0 .0837
11 1000.0 .1013
12 1000.0 .1201
13 1000.0 .1409
14 1000.0 .1634
15 1000.0 .1876
16 1000.0 .2134
17 1000.0 .2409
18 1000.0 .2701
19 1000.0 .3014
20 1000.0 .3335
21 1000.0 .3714
22 1000.0 .4076
23 1000.0 .4417
24 1000.0 .4802
25 1000.0 .5211
26 1000.0 .5677
27 1000.0 .6078
28 1000.0 .6536
29 1000.0 .7012
30 1000.0 .7504
31 1000.0 .8012
32 1000.0 .8724
33 1000.0 .9079
34 1000.0 .9638
35 1000.0 1.0301
36 1000.0 1.0805
37 1000.0 1.1447
38 1000.0 1.2039
39 1000.0 1.2751
40 1000.0 1.3377
41 1000.0 1.4015
42 1000.0 1.4728
43 1000.0 1.5416
44 1000.0 1.6141
45 1000.0 1.6883
46 1000.0 1.7642
47 1000.0 1.8417
48 1000.0 1.9312
49 1000.0 2.0018
50 1000.0 2.0843
51 1000.0 2.1757
52 1000.0 2.2565
53 1000.0 2.3664
54 1000.0 2.4311
55 1000.0 2.5220
56 1000.0 2.6274
57 1000.0 2.7088
58 1000.0 2.8047
59 1000.0 2.9022
60 1000.0 3.0089
61 1000.0 3.1077
62 1000.0 3.2048
63 1000.0 3.3212
64 1000.0 3.4212
65 1000.0 3.5225
66 1000.0 3.6317
67 1000.0 3.7426
68 1000.0 3.8552
69 1000.0 3.9694
70 1000.0 4.0929
71 1000.0 4.2028
72 1000.0 4.3220
73 1000.0 4.4384
74 1000.0 4.5655
75 1000.0 4.6897
76 1000.0 4.8097
77 1000.0 4.9462
78 1000.0 5.0724
79 1000.0 5.2033
80 1000.0 5.3315
81 1000.0 5.4698
82 1000.0 5.5924
83 1000.0 5.7371
84 1000.0 5.8820
85 1000.0 6.0037
86 1000.0 6.1662
87 1000.0 6.3105
88 1000.0 6.4564
89 1000.0 6.5983
90 1000.0 6.7358
91 1000.0 6.9041
92 1000.0 7.0567
93 1000.0 7.2074
94 1000.0 7.3399
95 1000.0 7.5244
96 1000.0 7.6836
97 1000.0 7.8445
98 1000.0 8.0071
99 1000.0 8.1714

1 794.3282 .0009
2 794.3282 .0037
3 794.3282 .0085
4 794.3282 .0150
5 794.3282 .0235
6 794.3282 .0338
7 794.3282 .0461
8 794.3282 .0602
9 794.3282 .0757
10 794.3282 .0935
11 794.3282 .1131
12 794.3282 .1346
13 794.3282 .1584
14 794.3282 .1839
15 794.3282 .2123
16 794.3282 .2410
17 794.3282 .2702
18 794.3282 .3029
19 794.3282 .3375
20 794.3282 .3747
21 794.3282 .4133
22 794.3282 .4556
23 794.3282 .4950
24 794.3282 .5435
25 794.3282 .5844
26 794.3282 .6321
27 794.3282 .6816
28 794.3282 .7389
29 794.3282 .7917
30 794.3282 .8415
31 794.3282 .9016
32 794.3282 .9574
33 794.3282 1.0350
34 794.3282 1.0852
35 794.3282 1.1519
36 794.3282 1.2129
37 794.3282 1.2901
38 794.3282 1.3572
39 794.3282 1.4221
40 794.3282 1.5062
41 794.3282 1.5730
42 794.3282 1.6606
43 794.3282 1.7387
44 794.3282 1.8122
45 794.3282 1.8945
46 794.3282 1.9822
47 794.3282 2.0654
48 794.3282 2.1582
49 794.3282 2.2446
50 794.3282 2.3375
51 794.3282 2.4600
52 794.3282 2.5409
53 794.3282 2.6354
54 794.3282 2.7265
55 794.3282 2.8286
56 794.3282 2.9415
57 794.3282 3.0378
58 794.3282 3.1468
59 794.3282 3.2601
60 794.3282 3.3660
61 794.3282 3.4862
62 794.3282 3.5941
63 794.3282 3.7185
64 794.3282 3.8298
65 794.3282 3.9475
66 794.3282 4.0737
67 794.3282 4.1972
68 794.3282 4.3234
69 794.3282 4.4515
70 794.3282 4.5857
71 794.3282 4.7138
72 794.3282 4.8559
73 794.3282 4.9916
74 794.3282 5.1240
75 794.3282 5.2614
76 794.3282 5.4005
77 794.3282 5.5436
78 794.3282 5.6880
79 794.3282 5.8290
80 794.3282 5.9856
81 794.3282 6.1237
82 794.3282 6.2869
83 794.3282 6.4381
84 794.3282 6.5904
85 794.3282 6.7507
86 794.3282 6.8944
87 794.3282 7.0735
88 794.3282 7.2406
89 794.3282 7.4061
90 794.3282 7.5655
91 794.3282 7.7427
92 794.3282 7.9138
93 794.3282 8.0868
94 794.3282 8.2429
95 794.3282 8.4198
96 794.3282 8.5727
97 794.3282 8.7454
98 794.3282 8.9797
99 794.3282 9.1639

1 630.9573 .0011
2 630.9573 .0042
3 630.9573 .0095
4 630.9573 .0168
5 630.9573 .0262
6 630.9573 .0381
7 630.9573 .0515
8 630.9573 .0680
9 630.9573 .0850
10 630.9573 .1049
11 630.9573 .1299
12 630.9573 .1519
13 630.9573 .1781
14 630.9573 .2084
15 630.9573 .2360
16 630.9573 .2703
17 630.9573 .3032
18 630.9573 .3444
19 630.9573 .3798
20 630.9573 .4196
21 630.9573 .4702
22 630.9573 .5087
23 630.9573 .5576
24 630.9573 .6043
25 630.9573 .6581
26 630.9573 .7098
27 630.9573 .7696
28 630.9573 .8299
29 630.9573 .8908
30 630.9573 .9450
31 630.9573 1.0260
32 630.9573 1.0832
33 630.9573 1.1487
34 630.9573 1.2183
35 630.9573 1.2868
36 630.9573 1.3596
37 630.9573 1.4395
38 630.9573 1.5204
39 630.9573 1.6126
40 630.9573 1.6811
41 630.9573 1.7635
42 630.9573 1.8506
43 630.9573 1.9414
44 630.9573 2.0377
45 630.9573 2.1409
46 630.9573 2.2277
47 630.9573 2.3351
48 630.9573 2.4348
49 630.9573 2.5177
50 630.9573 2.6405
51 630.9573 2.7287
52 630.9573 2.8437
53 630.9573 2.9491
54 630.9573 3.0592
55 630.9573 3.1734
56 630.9573 3.3006
57 630.9573 3.4398
58 630.9573 3.5299
59 630.9573 3.6519
60 630.9573 3.7979
61 630.9573 3.9073
62 630.9573 4.0545
63 630.9573 4.1645
64 630.9573 4.2968
65 630.9573 4.4325
66 630.9573 4.5826
67 630.9573 4.7259
68 630.9573 4.8668
69 630.9573 4.9962
70 630.9573 5.1442
71 630.9573 5.3048
72 630.9573 5.4252
73 630.9573 5.5967
74 630.9573 5.7483
75 630.9573 5.8908
76 630.9573 6.0635
77 630.9573 6.2165
78 630.9573 6.3827
79 630.9573 6.5496
80 630.9573 6.7136
81 630.9573 6.8811
82 630.9573 7.0527
83 630.9573 7.2225
84 630.9573 7.4006
85 630.9573 7.5638
86 630.9573 7.7466
87 630.9573 7.9394
88 630.9573 8.1090
89 630.9573 8.2915
90 630.9573 8.4711
91 630.9573 8.6664
92 630.9573 8.8771
93 630.9573 9.0571
94 630.9573 9.2399
95 630.9573 9.4249
96 630.9573 9.6348
97 630.9573 9.8480
98 630.9573 10.0421
99 630.9573 10.2822

1 501.1872 .0012
2 501.1872 .0048
3 501.1872 .0107
4 501.1872 .0190
5 501.1872 .0296
6 501.1872 .0429
7 501.1872 .0583
8 501.1872 .0760
9 501.1872 .0952
10 501.1872 .1181
11 501.1872 .1432
12 501.1872 .1692
13 501.1872 .1994
14 501.1872 .2314
15 501.1872 .2668
16 501.1872 .3029
17 501.1872 .3415
18 501.1872 .3837
19 501.1872 .4246
20 501.1872 .4717
21 501.1872 .5215
22 501.1872 .5725
23 501.1872 .6224
24 501.1872 .6843
25 501.1872 .7412
26 501.1872 .7948
27 501.1872 .8678
28 501.1872 .9324
29 501.1872 .9910
30 501.1872 1.0659
31 501.1872 1.1299
32 501.1872 1.2031
33 501.1872 1.2795
34 501.1872 1.3641
35 501.1872 1.4486
36 501.1872 1.5339
37 501.1872 1.6166
38 501.1872 1.6994
39 501.1872 1.7948
40 501.1872 1.8875
41 501.1872 1.9882
42 501.1872 2.0925
43 501.1872 2.1936
44 501.1872 2.2828
45 501.1872 2.4062
46 501.1872 2.4958
47 501.1872 2.6109
48 501.1872 2.7310
49 501.1872 2.8250
50 501.1872 2.9477
51 501.1872 3.0559
52 501.1872 3.1937
53 501.1872 3.3015
54 501.1872 3.4260
55 501.1872 3.5630
56 501.1872 3.6881
57 501.1872 3.8228
58 501.1872 3.9651
59 501.1872 4.1042
60 501.1872 4.2597
61 501.1872 4.3976
62 501.1872 4.5455
63 501.1872 4.6853
64 501.1872 4.8261
65 501.1872 4.9694
66 501.1872 5.1313
67 501.1872 5.2840
68 501.1872 5.4427
69 501.1872 5.6000
70 501.1872 5.7570
71 501.1872 5.9353
72 501.1872 6.1079
73 501.1872 6.2510
74 501.1872 6.4373
75 501.1872 6.6089
76 501.1872 6.7857
77 501.1872 6.9660
78 501.1872 7.1452
79 501.1872 7.3327
80 501.1872 7.5160
81 501.1872 7.7006
82 501.1872 7.8867
83 501.1872 8.0821
84 501.1872 8.2841
85 501.1872 8.4769
86 501.1872 8.6841
87 501.1872 8.8835
88 501.1872 9.0824
89 501.1872 9.2815
90 501.1872 9.4919
91 501.1872 9.7254
92 501.1872 9.9169
93 501.1872 10.1225
94 501.1872 10.3815
95 501.1872 10.5714
96 501.1872 10.8121
97 501.1872 11.0377
98 501.1872 11.2692
99 501.1872 11.4646

1 398.1072 .0013
2 398.1072 .0053
3 398.1072 .0120
4 398.1072 .0212
5 398.1072 .0330
6 398.1072 .0477
7 398.1072 .0649
8 398.1072 .0846
9 398.1072 .1085
10 398.1072 .1318
11 398.1072 .1607
12 398.1072 .1913
13 398.1072 .2239
14 398.1072 .2592
15 398.1072 .2989
16 398.1072 .3385
17 398.1072 .3833
18 398.1072 .4282
19 398.1072 .4799
20 398.1072 .5317
21 398.1072 .5859
22 398.1072 .6379
23 398.1072 .6984
24 398.1072 .7639
25 398.1072 .8261
26 398.1072 .8973
27 398.1072 .9629
28 398.1072 1.0374
29 398.1072 1.1148
30 398.1072 1.1920
31 398.1072 1.2729
32 398.1072 1.3632
33 398.1072 1.4662
34 398.1072 1.5492
35 398.1072 1.6218
36 398.1072 1.7189
37 398.1072 1.8235
38 398.1072 1.9055
39 398.1072 2.0127
40 398.1072 2.1067
41 398.1072 2.2210
42 398.1072 2.3460
43 398.1072 2.4536
44 398.1072 2.5750
45 398.1072 2.6732
46 398.1072 2.7853
47 398.1072 2.9221
48 398.1072 3.0593
49 398.1072 3.1761
50 398.1072 3.3081
51 398.1072 3.4522
52 398.1072 3.5911
53 398.1072 3.6994
54 398.1072 3.8474
55 398.1072 4.0247
56 398.1072 4.1435
57 398.1072 4.3003
58 398.1072 4.4448
59 398.1072 4.5939
60 398.1072 4.7587
61 398.1072 4.9049
62 398.1072 5.0602
63 398.1072 5.2325
64 398.1072 5.4261
65 398.1072 5.5724
66 398.1072 5.7388
67 398.1072 5.9255
68 398.1072 6.1071
69 398.1072 6.2694
70 398.1072 6.4608
71 398.1072 6.6571
72 398.1072 6.8390
73 398.1072 7.0206
74 398.1072 7.2256
75 398.1072 7.4173
76 398.1072 7.6020
77 398.1072 7.8017
78 398.1072 8.0009
79 398.1072 8.2090
80 398.1072 8.3978
81 398.1072 8.6301
82 398.1072 8.8418
83 398.1072 9.0568
84 398.1072 9.2762
85 398.1072 9.5003
86 398.1072 9.7265
87 398.1072 9.9492
88 398.1072 10.1505
89 398.1072 10.4021
90 398.1072 10.6397
91 398.1072 10.8640
92 398.1072 11.1117
93 398.1072 11.3486
94 398.1072 11.6074
95 398.1072 11.8671
96 398.1072 12.0955
97 398.1072 12.3558
98 398.1072 12.5844
99 398.1072 12.8882

1 316.2278 .0015
2 316.2278 .0060
3 316.2278 .0135
4 316.2278 .0238
5 316.2278 .0373
6 316.2278 .0535
7 316.2278 .0728
8 316.2278 .0954
9 316.2278 .1210
10 316.2278 .1495
11 316.2278 .1797
12 316.2278 .2152
13 316.2278 .2525
14 316.2278 .2932
15 316.2278 .3350
16 316.2278 .3804
17 316.2278 .4293
18 316.2278 .4799
19 316.2278 .5369
20 316.2278 .5938
21 316.2278 .6573
22 316.2278 .7190
23 316.2278 .7922
24 316.2278 .8600
25 316.2278 .9303
26 316.2278 1.0087
27 316.2278 1.0823
28 316.2278 1.1672
29 316.2278 1.2457
30 316.2278 1.3489
31 316.2278 1.4336
32 316.2278 1.5234
33 316.2278 1.6306
34 316.2278 1.7239
35 316.2278 1.8186
36 316.2278 1.9161
37 316.2278 2.0242
38 316.2278 2.1355
39 316.2278 2.2642
40 316.2278 2.3905
41 316.2278 2.5082
42 316.2278 2.6291
43 316.2278 2.7565
44 316.2278 2.8578
45 316.2278 3.0024
46 316.2278 3.1328
47 316.2278 3.2934
48 316.2278 3.3994
49 316.2278 3.5610
50 316.2278 3.6953
51 316.2278 3.8659
52 316.2278 4.0138
53 316.2278 4.1643
54 316.2278 4.3245
55 316.2278 4.4689
56 316.2278 4.6453
57 316.2278 4.8021
58 316.2278 4.9639
59 316.2278 5.1508
60 316.2278 5.3597
61 316.2278 5.4919
62 316.2278 5.6667
63 316.2278 5.8511
64 316.2278 6.0440
65 316.2278 6.2552
66 316.2278 6.4158
67 316.2278 6.6430
68 316.2278 6.8368
69 316.2278 7.0273
70 316.2278 7.2333
71 316.2278 7.4401
72 316.2278 7.6475
73 316.2278 7.8630
74 316.2278 8.0688
75 316.2278 8.2994
76 316.2278 8.5213
77 316.2278 8.7271
78 316.2278 8.9608
79 316.2278 9.1942
80 316.2278 9.4198
81 316.2278 9.6638
82 316.2278 9.8843
83 316.2278 10.1362
84 316.2278 10.3709
85 316.2278 10.6300
86 316.2278 10.8773
87 316.2278 11.1286
88 316.2278 11.3897
89 316.2278 11.6677
90 316.2278 11.9002
91 316.2278 12.1570
92 316.2278 12.4304
93 316.2278 12.6826
94 316.2278 12.9715
95 316.2278 13.2779
96 316.2278 13.5505
97 316.2278 13.8036
98 316.2278 14.0894
99 316.2278 14.4034

1 251.1886 .0017
2 251.1886 .0066
3 251.1886 .0150
4 251.1886 .0267
5 251.1886 .0418
6 251.1886 .0602
7 251.1886 .0814
8 251.1886 .1079
9 251.1886 .1352
10 251.1886 .1668
11 251.1886 .2022
12 251.1886 .2431
13 251.1886 .2828
14 251.1886 .3266
15 251.1886 .3741
16 251.1886 .4297
17 251.1886 .4793
18 251.1886 .5427
19 251.1886 .6020
20 251.1886 .6661
21 251.1886 .7314
22 251.1886 .8050
23 251.1886 .8833
24 251.1886 .9579
25 251.1886 1.0522
26 251.1886 1.1149
27 251.1886 1.2112
28 251.1886 1.3072
29 251.1886 1.3984
30 251.1886 1.5054
31 251.1886 1.5947
32 251.1886 1.6972
33 251.1886 1.8162
34 251.1886 1.9371
35 251.1886 2.0448
36 251.1886 2.1508
37 251.1886 2.2686
38 251.1886 2.3879
39 251.1886 2.5453
40 251.1886 2.6539
41 251.1886 2.7893
42 251.1886 2.9370
43 251.1886 3.0751
44 251.1886 3.2288
45 251.1886 3.3703
46 251.1886 3.5228
47 251.1886 3.7005
48 251.1886 3.8354
49 251.1886 3.9904
50 251.1886 4.1534
51 251.1886 4.3167
52 251.1886 4.4924
53 251.1886 4.6596
54 251.1886 4.8442
55 251.1886 5.0323
56 251.1886 5.1925
57 251.1886 5.3956
58 251.1886 5.5857
59 251.1886 5.7561
60 251.1886 5.9468
61 251.1886 6.1675
62 251.1886 6.3525
63 251.1886 6.5715
64 251.1886 6.7595
65 251.1886 6.9762
66 251.1886 7.2101
67 251.1886 7.4055
68 251.1886 7.6351
69 251.1886 7.8856
70 251.1886 8.0755
71 251.1886 8.3267
72 251.1886 8.5367
73 251.1886 8.7949
74 251.1886 9.0358
75 251.1886 9.2816
76 251.1886 9.5151
77 251.1886 9.7685
78 251.1886 10.0284
79 251.1886 10.2690
80 251.1886 10.5449
81 251.1886 10.7911
82 251.1886 11.0680
83 251.1886 11.3311
84 251.1886 11.6062
85 251.1886 11.8754
86 251.1886 12.1502
87 251.1886 12.4351
88 251.1886 12.6935
89 251.1886 13.0056
90 251.1886 13.2712
91 251.1886 13.5444
92 251.1886 13.8879
93 251.1886 14.1694
94 251.1886 14.4867
95 251.1886 14.7758
96 251.1886 15.1112
97 251.1886 15.4470
98 251.1886 15.7336
99 251.1886 16.0547

1 199.5262 .0019
2 199.5262 .0075
3 199.5262 .0169
4 199.5262 .0299
5 199.5262 .0470
6 199.5262 .0669
7 199.5262 .0917
8 199.5262 .1204
9 199.5262 .1511
10 199.5262 .1868
11 199.5262 .2273
12 199.5262 .2702
13 199.5262 .3168
14 199.5262 .3696
15 199.5262 .4196
16 199.5262 .4779
17 199.5262 .5414
18 199.5262 .6070
19 199.5262 .6809
20 199.5262 .7470
21 199.5262 .8288
22 199.5262 .9125
23 199.5262 .9824
24 199.5262 1.0792
25 199.5262 1.1669
26 199.5262 1.2538
27 199.5262 1.3698
28 199.5262 1.4629
29 199.5262 1.5661
30 199.5262 1.6760
31 199.5262 1.8001
32 199.5262 1.9194
33 199.5262 2.0388
34 199.5262 2.1529
35 199.5262 2.3033
36 199.5262 2.4265
37 199.5262 2.5608
38 199.5262 2.6807
39 199.5262 2.8360
40 199.5262 2.9772
41 199.5262 3.1538
42 199.5262 3.2828
43 199.5262 3.4644
44 199.5262 3.5942
45 199.5262 3.7784
46 199.5262 3.9560
47 199.5262 4.0835
48 199.5262 4.2826
49 199.5262 4.4817
50 199.5262 4.6488
51 199.5262 4.8309
52 199.5262 5.0153
53 199.5262 5.2437
54 199.5262 5.4032
55 199.5262 5.6068
56 199.5262 5.8422
57 199.5262 6.0390
58 199.5262 6.2561
59 199.5262 6.4620
60 199.5262 6.6566
61 199.5262 6.8985
62 199.5262 7.1311
63 199.5262 7.3462
64 199.5262 7.5725
65 199.5262 7.8245
66 199.5262 8.0344
67 199.5262 8.2770
68 199.5262 8.5524
69 199.5262 8.7887
70 199.5262 9.0435
71 199.5262 9.3106
72 199.5262 9.5704
73 199.5262 9.8239
74 199.5262 10.0933
75 199.5262 10.3682
76 199.5262 10.6425
77 199.5262 10.9222
78 199.5262 11.1937
79 199.5262 11.4734
80 199.5262 11.7743
81 199.5262 12.0568
82 199.5262 12.3600
83 199.5262 12.6580
84 199.5262 12.9454
85 199.5262 13.2718
86 199.5262 13.5714
87 199.5262 13.8856
88 199.5262 14.2145
89 199.5262 14.4932
90 199.5262 14.8575
91 199.5262 15.1246
92 199.5262 15.5271
93 199.5262 15.8420
94 199.5262 16.1604
95 199.5262 16.5017
96 199.5262 16.8239
97 199.5262 17.2148
98 199.5262 17.5659
99 199.5262 17.9399

1 158.4893 .0021
2 158.4893 .0085
3 158.4893 .0190
4 158.4893 .0334
5 158.4893 .0533
6 158.4893 .0758
7 158.4893 .1030
8 158.4893 .1343
9 158.4893 .1703
10 158.4893 .2096
11 158.4893 .2540
12 158.4893 .3017
13 158.4893 .3579
14 158.4893 .4122
15 158.4893 .4705
16 158.4893 .5403
17 158.4893 .6058
18 158.4893 .6867
19 158.4893 .7545
20 158.4893 .8398
21 158.4893 .9300
22 158.4893 1.0214
23 158.4893 1.1076
24 158.4893 1.2101
25 158.4893 1.3144
26 158.4893 1.4136
27 158.4893 1.5230
28 158.4893 1.6414
29 158.4893 1.7530
30 158.4893 1.8835
31 158.4893 2.0129
32 158.4893 2.1388
33 158.4893 2.2723
34 158.4893 2.4001
35 158.4893 2.5579
36 158.4893 2.7063
37 158.4893 2.8612
38 158.4893 3.0258
39 158.4893 3.1782
40 158.4893 3.3491
41 158.4893 3.5274
42 158.4893 3.6699
43 158.4893 3.8702
44 158.4893 4.0503
45 158.4893 4.2302
46 158.4893 4.3851
47 158.4893 4.6174
48 158.4893 4.8004
49 158.4893 4.9999
50 158.4893 5.2061
51 158.4893 5.4046
52 158.4893 5.6005
53 158.4893 5.8037
54 158.4893 6.0594
55 158.4893 6.3002
56 158.4893 6.5008
57 158.4893 6.7610
58 158.4893 6.9477
59 158.4893 7.2077
60 158.4893 7.4628
61 158.4893 7.7134
62 158.4893 7.9695
63 158.4893 8.2204
64 158.4893 8.4773
65 158.4893 8.7313
66 158.4893 9.0106
67 158.4893 9.2690
68 158.4893 9.5532
69 158.4893 9.8052
70 158.4893 10.1163
71 158.4893 10.3800
72 158.4893 10.6854
73 158.4893 10.9873
74 158.4893 11.2674
75 158.4893 11.5695
76 158.4893 11.8928
77 158.4893 12.1829
78 158.4893 12.4955
79 158.4893 12.8166
80 158.4893 13.1378
81 158.4893 13.4432
82 158.4893 13.7841
83 158.4893 14.1134
84 158.4893 14.4574
85 158.4893 14.7831
86 158.4893 15.1424
87 158.4893 15.4917
88 158.4893 15.8404
89 158.4893 16.2180
90 158.4893 16.5311
91 158.4893 16.9292
92 158.4893 17.2540
93 158.4893 17.6592
94 158.4893 18.0715
95 158.4893 18.4100
96 158.4893 18.7601
97 158.4893 19.1567
98 158.4893 19.5880
99 158.4893 19.9138

1 125.8925 .0023
2 125.8925 .0094
3 125.8925 .0214
4 125.8925 .0374
5 125.8925 .0588
6 125.8925 .0847
7 125.8925 .1150
8 125.8925 .1523
9 125.8925 .1912
10 125.8925 .2357
11 125.8925 .2861
12 125.8925 .3367
13 125.8925 .3973
14 125.8925 .4608
15 125.8925 .5325
16 125.8925 .6023
17 125.8925 .6818
18 125.8925 .7635
19 125.8925 .8487
20 125.8925 .9422
21 125.8925 1.0428
22 125.8925 1.1342
23 125.8925 1.2472
24 125.8925 1.3589
25 125.8925 1.4771
26 125.8925 1.5882
27 125.8925 1.7129
28 125.8925 1.8452
29 125.8925 1.9837
30 125.8925 2.1092
31 125.8925 2.2601
32 125.8925 2.4286
33 125.8925 2.5526
34 125.8925 2.7073
35 125.8925 2.8722
36 125.8925 3.0657
37 125.8925 3.2200
38 125.8925 3.3873
39 125.8925 3.5917
40 125.8925 3.7595
41 125.8925 3.9263
42 125.8925 4.1186
43 125.8925 4.3483
44 125.8925 4.5441
45 125.8925 4.6884
46 125.8925 4.9544
47 125.8925 5.1426
48 125.8925 5.3726
49 125.8925 5.5830
50 125.8925 5.8131
51 125.8925 6.0733
52 125.8925 6.3111
53 125.8925 6.5424
54 125.8925 6.7828
55 125.8925 7.0235
56 125.8925 7.2683
57 125.8925 7.5268
58 125.8925 7.7825
59 125.8925 8.0396
60 125.8925 8.3867
61 125.8925 8.6264
62 125.8925 8.8912
63 125.8925 9.1848
64 125.8925 9.5075
65 125.8925 9.7413
66 125.8925 10.0512
67 125.8925 10.3443
68 125.8925 10.6634
69 125.8925 10.9600
70 125.8925 11.3024
71 125.8925 11.6134
72 125.8925 11.9227
73 125.8925 12.2479
74 125.8925 12.6054
75 125.8925 12.9332
76 125.8925 13.2737
77 125.8925 13.5985
78 125.8925 13.9498
79 125.8925 14.3011
80 125.8925 14.6551
81 125.8925 15.0172
82 125.8925 15.3727
83 125.8925 15.7467
84 125.8925 16.1285
85 125.8925 16.5009
86 125.8925 16.9088
87 125.8925 17.2560
88 125.8925 17.6631
89 125.8925 18.0519
90 125.8925 18.4813
91 125.8925 18.8920
92 125.8925 19.2353
93 125.8925 19.6815
94 125.8925 20.0905
95 125.8925 20.4537
96 125.8925 20.9066
97 125.8925 21.3500
98 125.8925 21.7133
99 125.8925 22.1768

1 100.0 .0026
2 100.0 .0106
3 100.0 .0238
4 100.0 .0419
5 100.0 .0664
6 100.0 .0959
7 100.0 .1292
8 100.0 .1688
9 100.0 .2142
10 100.0 .2651
11 100.0 .3215
12 100.0 .3839
13 100.0 .4456
14 100.0 .5185
15 100.0 .5918
16 100.0 .6678
17 100.0 .7625
18 100.0 .8558
19 100.0 .9512
20 100.0 1.0511
21 100.0 1.1656
22 100.0 1.2747
23 100.0 1.3985
24 100.0 1.5122
25 100.0 1.6471
26 100.0 1.7806
27 100.0 1.9140
28 100.0 2.0704
29 100.0 2.2100
30 100.0 2.3707
31 100.0 2.5279
32 100.0 2.7119
33 100.0 2.8748
34 100.0 3.0310
35 100.0 3.2261
36 100.0 3.3944
37 100.0 3.5738
38 100.0 3.7662
39 100.0 4.0023
40 100.0 4.2039
41 100.0 4.3792
42 100.0 4.6060
43 100.0 4.8605
44 100.0 5.0393
45 100.0 5.2533
46 100.0 5.5455
47 100.0 5.7608
48 100.0 6.0377
49 100.0 6.2434
50 100.0 6.5175
51 100.0 6.7622
52 100.0 7.0392
53 100.0 7.3170
54 100.0 7.5942
55 100.0 7.8549
56 100.0 8.1392
57 100.0 8.4630
58 100.0 8.7207
59 100.0 8.9872
60 100.0 9.2891
61 100.0 9.6536
62 100.0 9.9421
63 100.0 10.2449
64 100.0 10.5510
65 100.0 10.8903
66 100.0 11.2282
67 100.0 11.5610
68 100.0 11.8947
69 100.0 12.2409
70 100.0 12.5467
71 100.0 12.9418
72 100.0 13.2868
73 100.0 13.6564
74 100.0 14.0245
75 100.0 14.3841
76 100.0 14.7676
77 100.0 15.1480
78 100.0 15.5006
79 100.0 15.9156
80 100.0 16.3089
81 100.0 16.7002
82 100.0 17.0801
83 100.0 17.5115
84 100.0 17.9444
85 100.0 18.3370
86 100.0 18.7556
87 100.0 19.1824
88 100.0 19.6066
89 100.0 20.0270
90 100.0 20.4656
91 100.0 20.9467
92 100.0 21.3243
93 100.0 21.8010
94 100.0 22.2933
95 100.0 22.7300
96 100.0 23.1874
97 100.0 23.6616
98 100.0 24.1260
99 100.0 24.6234

1 79.4328 .0029
2 79.4328 .0118
3 79.4328 .0265
4 79.4328 .0473
5 79.4328 .0745
6 79.4328 .1072
7 79.4328 .1459
8 79.4328 .1907
9 79.4328 .2419
10 79.4328 .2968
11 79.4328 .3601
12 79.4328 .4277
13 79.4328 .5023
14 79.4328 .5786
15 79.4328 .6689
16 79.4328 .7566
17 79.4328 .8613
18 79.4328 .9565
19 79.4328 1.0600
20 79.4328 1.1844
21 79.4328 1.3043
22 79.4328 1.4428
23 79.4328 1.5567
24 79.4328 1.7043
25 79.4328 1.8511
26 79.4328 1.9849
27 79.4328 2.1610
28 79.4328 2.3047
29 79.4328 2.4796
30 79.4328 2.6455
31 79.4328 2.8598
32 79.4328 3.0156
33 79.4328 3.2192
34 79.4328 3.3957
35 79.4328 3.6006
36 79.4328 3.8237
37 79.4328 4.0328
38 79.4328 4.2580
39 79.4328 4.4443
40 79.4328 4.6937
41 79.4328 4.9059
42 79.4328 5.1553
43 79.4328 5.4151
44 79.4328 5.6995
45 79.4328 5.8943
46 79.4328 6.1930
47 79.4328 6.4275
48 79.4328 6.7084
49 79.4328 7.0385
50 79.4328 7.2866
51 79.4328 7.5956
52 79.4328 7.8354
53 79.4328 8.1882
54 79.4328 8.4511
55 79.4328 8.7537
56 79.4328 9.0595
57 79.4328 9.3759
58 79.4328 9.7427
59 79.4328 10.0838
60 79.4328 10.3780
61 79.4328 10.7743
62 79.4328 11.1055
63 79.4328 11.3907
64 79.4328 11.7866
65 79.4328 12.1246
66 79.4328 12.5122
67 79.4328 12.8895
68 79.4328 13.2675
69 79.4328 13.6391
70 79.4328 14.0480
71 79.4328 14.4183
72 79.4328 14.7914
73 79.4328 15.2265
74 79.4328 15.5973
75 79.4328 16.0323
76 79.4328 16.4373
77 79.4328 16.8478
78 79.4328 17.2590
79 79.4328 17.6816
80 79.4328 18.1190
81 79.4328 18.5778
82 79.4328 19.0196
83 79.4328 19.4515
84 79.4328 19.9102
85 79.4328 20.3747
86 79.4328 20.8086
87 79.4328 21.2624
88 79.4328 21.7393
89 79.4328 22.2392
90 79.4328 22.6889
91 79.4328 23.1958
92 79.4328 23.7095
93 79.4328 24.2627
94 79.4328 24.6439
95 79.4328 25.1989
96 79.4328 25.7326
97 79.4328 26.2165
98 79.4328 26.7434
99 79.4328 27.3133

1 63.0957 .0033
2 63.0957 .0135
3 63.0957 .0299
4 63.0957 .0531
5 63.0957 .0835
6 63.0957 .1207
7 63.0957 .1629
8 63.0957 .2150
9 63.0957 .2691
10 63.0957 .3333
11 63.0957 .4016
12 63.0957 .4786
13 63.0957 .5618
14 63.0957 .6489
15 63.0957 .7442
16 63.0957 .8509
17 63.0957 .9549
18 63.0957 1.0887
19 63.0957 1.1959
20 63.0957 1.3368
21 63.0957 1.4594
22 63.0957 1.5945
23 63.0957 1.7538
24 63.0957 1.9028
25 63.0957 2.0618
26 63.0957 2.2393
27 63.0957 2.4043
28 63.0957 2.5738
29 63.0957 2.7630
30 63.0957 2.9469
31 63.0957 3.1689
32 63.0957 3.3800
33 63.0957 3.5813
34 63.0957 3.7639
35 63.0957 4.0362
36 63.0957 4.2763
37 63.0957 4.4738
38 63.0957 4.6895
39 63.0957 5.0098
40 63.0957 5.2300
41 63.0957 5.5402
42 63.0957 5.8149
43 63.0957 6.0606
44 63.0957 6.3658
45 63.0957 6.6466
46 63.0957 6.9444
47 63.0957 7.2120
48 63.0957 7.5179
49 63.0957 7.8433
50 63.0957 8.1614
51 63.0957 8.4561
52 63.0957 8.7430
53 63.0957 9.0847
54 63.0957 9.4455
55 63.0957 9.7875
56 63.0957 10.1224
57 63.0957 10.5229
58 63.0957 10.8514
59 63.0957 11.1782
60 63.0957 11.6005
61 63.0957 11.9496
62 63.0957 12.3339
63 63.0957 12.7432
64 63.0957 13.1488
65 63.0957 13.5069
66 63.0957 13.9233
67 63.0957 14.2589
68 63.0957 14.7382
69 63.0957 15.1622
70 63.0957 15.5743
71 63.0957 16.0068
72 63.0957 16.4217
73 63.0957 16.8547
74 63.0957 17.3211
75 63.0957 17.7796
76 63.0957 18.1853
77 63.0957 18.6668
78 63.0957 19.1332
79 63.0957 19.6291
80 63.0957 20.0739
81 63.0957 20.5726
82 63.0957 21.0464
83 63.0957 21.5495
84 63.0957 22.0086
85 63.0957 22.5408
86 63.0957 23.0363
87 63.0957 23.5601
88 63.0957 24.1132
89 63.0957 24.6185
90 63.0957 25.0970
91 63.0957 25.6045
92 63.0957 26.1774
93 63.0957 26.7808
94 63.0957 27.2343
95 63.0957 27.7836
96 63.0957 28.4942
97 63.0957 28.8532
98 63.0957 29.4853
99 63.0957 30.0439

1 50.1187 .0037
2 50.1187 .0151
3 50.1187 .0337
4 50.1187 .0594
5 50.1187 .0934
6 50.1187 .1344
7 50.1187 .1845
8 50.1187 .2388
9 50.1187 .3015
10 50.1187 .3774
11 50.1187 .4524
12 50.1187 .5364
13 50.1187 .6234
14 50.1187 .7329
15 50.1187 .8407
16 50.1187 .9489
17 50.1187 1.0779
18 50.1187 1.2105
19 50.1187 1.3418
20 50.1187 1.4977
21 50.1187 1.6459
22 50.1187 1.8097
23 50.1187 1.9607
24 50.1187 2.1366
25 50.1187 2.3239
26 50.1187 2.4890
27 50.1187 2.7041
28 50.1187 2.8707
29 50.1187 3.0920
30 50.1187 3.3398
31 50.1187 3.5271
32 50.1187 3.7768
33 50.1187 3.9969
34 50.1187 4.2365
35 50.1187 4.5053
36 50.1187 4.7966
37 50.1187 5.0403
38 50.1187 5.3241
39 50.1187 5.5826
40 50.1187 5.8334
41 50.1187 6.1652
42 50.1187 6.4423
43 50.1187 6.7305
44 50.1187 7.0519
45 50.1187 7.4096
46 50.1187 7.6941
47 50.1187 8.0141
48 50.1187 8.3919
49 50.1187 8.6835
50 50.1187 9.0503
51 50.1187 9.3933
52 50.1187 9.7610
53 50.1187 10.1072
54 50.1187 10.5206
55 50.1187 10.8930
56 50.1187 11.2590
57 50.1187 11.7301
58 50.1187 12.0516
59 50.1187 12.4675
60 50.1187 12.8884
61 50.1187 13.2515
62 50.1187 13.6610
63 50.1187 14.1391
64 50.1187 14.5891
65 50.1187 14.9954
66 50.1187 15.5007
67 50.1187 15.9070
68 50.1187 16.3584
69 50.1187 16.7767
70 50.1187 17.2263
71 50.1187 17.7274
72 50.1187 18.1830
73 50.1187 18.6840
74 50.1187 19.1834
75 50.1187 19.6324
76 50.1187 20.1560
77 50.1187 20.6789
78 50.1187 21.1725
79 50.1187 21.6706
80 50.1187 22.2022
81 50.1187 22.7275
82 50.1187 23.2332
83 50.1187 23.7937
84 50.1187 24.3408
85 50.1187 24.8670
86 50.1187 25.4064
87 50.1187 25.9822
88 50.1187 26.4975
89 50.1187 27.1118
90 50.1187 27.6934
91 50.1187 28.2432
92 50.1187 28.8131
93 50.1187 29.4170
94 50.1187 29.9935
95 50.1187 30.5850
96 50.1187 31.2394
97 50.1187 31.7818
98 50.1187 32.4344
99 50.1187 32.9894

1 39.8107 .0042
2 39.8107 .0168
3 39.8107 .0377
4 39.8107 .0667
5 39.8107 .1045
6 39.8107 .1501
7 39.8107 .2067
8 39.8107 .2675
9 39.8107 .3403
10 39.8107 .4188
11 39.8107 .5027
12 39.8107 .6028
13 39.8107 .7045
14 39.8107 .8145
15 39.8107 .9352
16 39.8107 1.0659
17 39.8107 1.1960
18 39.8107 1.3623
19 39.8107 1.4987
20 39.8107 1.6694
21 39.8107 1.8294
22 39.8107 2.0068
23 39.8107 2.1826
24 39.8107 2.3932
25 39.8107 2.5968
26 39.8107 2.8104
27 39.8107 3.0179
28 39.8107 3.2588
29 39.8107 3.4940
30 39.8107 3.7499
31 39.8107 3.9476
32 39.8107 4.2123
33 39.8107 4.4941
34 39.8107 4.7784
35 39.8107 5.0596
36 39.8107 5.2851
37 39.8107 5.6370
38 39.8107 5.8991
39 39.8107 6.2511
40 39.8107 6.5615
41 39.8107 6.8478
42 39.8107 7.1874
43 39.8107 7.5478
44 39.8107 7.9118
45 39.8107 8.2232
46 39.8107 8.5378
47 39.8107 8.9017
48 39.8107 9.3582
49 39.8107 9.6641
50 39.8107 10.0874
51 39.8107 10.3987
52 39.8107 10.8898
53 39.8107 11.3094
54 39.8107 11.6987
55 39.8107 12.0712
56 39.8107 12.5835
57 39.8107 12.9241
58 39.8107 13.3357
59 39.8107 13.8160
60 39.8107 14.2419
61 39.8107 14.7258
62 39.8107 15.1823
63 39.8107 15.6049
64 39.8107 16.0951
65 39.8107 16.6563
66 39.8107 17.0845
67 39.8107 17.5293
68 39.8107 18.0467
69 39.8107 18.5540
70 39.8107 19.0686
71 39.8107 19.5896
72 39.8107 20.0977
73 39.8107 20.6111
74 39.8107 21.0983
75 39.8107 21.6685
76 39.8107 22.2062
77 39.8107 22.7757
78 39.8107 23.3148
79 39.8107 23.8467
80 39.8107 24.4420
81 39.8107 24.9758
82 39.8107 25.5810
83 39.8107 26.1435
84 39.8107 26.7223
85 39.8107 27.3369
86 39.8107 27.9186
87 39.8107 28.5089
88 39.8107 29.0782
89 39.8107 29.7425
90 39.8107 30.3668
91 39.8107 30.9639
92 39.8107 31.6074
93 39.8107 32.1842
94 39.8107 32.7553
95 39.8107 33.4519
96 39.8107 34.1715
97 39.8107 34.7431
98 39.8107 35.5004
99 39.8107 36.1781

1 31.6228 .0047
2 31.6228 .0187
3 31.6228 .0423
4 31.6228 .0745
5 31.6228 .1169
6 31.6228 .1697
7 31.6228 .2286
8 31.6228 .2994
9 31.6228 .3783
10 31.6228 .4704
11 31.6228 .5688
12 31.6228 .6759
13 31.6228 .7953
14 31.6228 .9209
15 31.6228 1.0518
16 31.6228 1.1974
17 31.6228 1.3440
18 31.6228 1.5076
19 31.6228 1.6930
20 31.6228 1.8613
21 31.6228 2.0502
22 31.6228 2.2656
23 31.6228 2.4549
24 31.6228 2.6789
25 31.6228 2.8840
26 31.6228 3.1142
27 31.6228 3.3813
28 31.6228 3.6308
29 31.6228 3.9314
30 31.6228 4.1579
31 31.6228 4.4354
32 31.6228 4.6623
33 31.6228 5.0213
34 31.6228 5.3066
35 31.6228 5.5864
36 31.6228 5.9057
37 31.6228 6.3189
38 31.6228 6.6229
39 31.6228 6.9462
40 31.6228 7.2788
41 31.6228 7.6599
42 31.6228 8.0438
43 31.6228 8.3990
44 31.6228 8.7191
45 31.6228 9.1153
46 31.6228 9.5525
47 31.6228 10.0722
48 31.6228 10.3279
49 31.6228 10.7313
50 31.6228 11.2271
51 31.6228 11.5881
52 31.6228 12.0250
53 31.6228 12.5143
54 31.6228 12.9304
55 31.6228 13.4109
56 31.6228 13.7699
57 31.6228 14.3384
58 31.6228 14.7919
59 31.6228 15.2854
60 31.6228 15.8185
61 31.6228 16.3010
62 31.6228 16.7632
63 31.6228 17.3418
64 31.6228 17.8198
65 31.6228 18.3294
66 31.6228 18.8425
67 31.6228 19.3649
68 31.6228 19.9583
69 31.6228 20.4041
70 31.6228 20.9846
71 31.6228 21.5330
72 31.6228 22.0828
73 31.6228 22.6412
74 31.6228 23.2357
75 31.6228 23.7439
76 31.6228 24.3640
77 31.6228 24.9822
78 31.6228 25.5342
79 31.6228 26.1315
80 31.6228 26.7345
81 31.6228 27.3901
82 31.6228 27.9810
83 31.6228 28.5916
84 31.6228 29.1941
85 31.6228 29.8343
86 31.6228 30.4654
87 31.6228 31.0799
88 31.6228 31.7311
89 31.6228 32.3853
90 31.6228 33.0296
91 31.6228 33.6446
92 31.6228 34.4232
93 31.6228 35.0386
94 31.6228 35.6654
95 31.6228 36.3671
96 31.6228 37.1651
97 31.6228 37.8994
98 31.6228 38.4748
99 31.6228 39.0918

1 25.1189 .0053
2 25.1189 .0209
3 25.1189 .0477
4 25.1189 .0839
5 25.1189 .1321
6 25.1189 .1915
7 25.1189 .2596
8 25.1189 .3386
9 25.1189 .4241
10 25.1189 .5253
11 25.1189 .6331
12 25.1189 .7606
13 25.1189 .8834
14 25.1189 1.0396
15 25.1189 1.1928
16 25.1189 1.3523
17 25.1189 1.5070
18 25.1189 1.6893
19 25.1189 1.8868
20 25.1189 2.0821
21 25.1189 2.2983
22 25.1189 2.5237
23 25.1189 2.7444
24 25.1189 3.0042
25 25.1189 3.2688
26 25.1189 3.5045
27 25.1189 3.7774
28 25.1189 4.0461
29 25.1189 4.3321
30 25.1189 4.6632
31 25.1189 4.9860
32 25.1189 5.2692
33 25.1189 5.5835
34 25.1189 5.9113
35 25.1189 6.2574
36 25.1189 6.6291
37 25.1189 6.9730
38 25.1189 7.3460
39 25.1189 7.7643
40 25.1189 8.1388
41 25.1189 8.4855
42 25.1189 8.9063
43 25.1189 9.3443
44 25.1189 9.6930
45 25.1189 10.1742
46 25.1189 10.6087
47 25.1189 11.0886
48 25.1189 11.4967
49 25.1189 11.8746
50 25.1189 12.5046
51 25.1189 12.8901
52 25.1189 13.3622
53 25.1189 13.8484
54 25.1189 14.3880
55 25.1189 14.8215
56 25.1189 15.3901
57 25.1189 15.8213
58 25.1189 16.3410
59 25.1189 16.8076
60 25.1189 17.4704
61 25.1189 18.0487
62 25.1189 18.4587
63 25.1189 18.9668
64 25.1189 19.5966
65 25.1189 20.1495
66 25.1189 20.6512
67 25.1189 21.2757
68 25.1189 21.7650
69 25.1189 22.4222
70 25.1189 23.0331
71 25.1189 23.5947
72 25.1189 24.1846
73 25.1189 24.7659
74 25.1189 25.3620
75 25.1189 25.9262
76 25.1189 26.5681
77 25.1189 27.2174
78 25.1189 27.8859
79 25.1189 28.5180
80 25.1189 29.1164
81 25.1189 29.7435
82 25.1189 30.3864
83 25.1189 31.0517
84 25.1189 31.6915
85 25.1189 32.3362
86 25.1189 33.0416
87 25.1189 33.6894
88 25.1189 34.3878
89 25.1189 35.0841
90 25.1189 35.7157
91 25.1189 36.3828
92 25.1189 37.1614
93 25.1189 37.8075
94 25.1189 38.6121
95 25.1189 39.2869
96 25.1189 39.9410
97 25.1189 40.6243
98 25.1189 41.4046
99 25.1189 42.1091

1 19.9526 .0059
2 19.9526 .0237
3 19.9526 .0534
4 19.9526 .0941
5 19.9526 .1492
6 19.9526 .2142
7 19.9526 .2915
8 19.9526 .3788
9 19.9526 .4805
10 19.9526 .5874
11 19.9526 .7155
12 19.9526 .8462
13 19.9526 .9923
14 19.9526 1.1437
15 19.9526 1.3120
16 19.9526 1.4937
17 19.9526 1.6897
18 19.9526 1.8911
19 19.9526 2.1074
20 19.9526 2.3504
21 19.9526 2.5734
22 19.9526 2.8172
23 19.9526 3.0652
24 19.9526 3.3775
25 19.9526 3.6080
26 19.9526 3.9279
27 19.9526 4.2048
28 19.9526 4.5281
29 19.9526 4.8117
30 19.9526 5.1604
31 19.9526 5.5300
32 19.9526 5.8490
33 19.9526 6.2403
34 19.9526 6.5556
35 19.9526 7.0337
36 19.9526 7.3631
37 19.9526 7.8015
38 19.9526 8.1749
39 19.9526 8.5328
40 19.9526 9.0443
41 19.9526 9.4443
42 19.9526 9.9063
43 19.9526 10.3406
44 19.9526 10.7149
45 19.9526 11.2223
46 19.9526 11.7281
47 19.9526 12.2059
48 19.9526 12.6066
49 19.9526 13.2013
50 19.9526 13.7764
51 19.9526 14.2581
52 19.9526 14.6442
53 19.9526 15.1856
54 19.9526 15.7562
55 19.9526 16.3308
56 19.9526 16.8431
57 19.9526 17.3971
58 19.9526 17.8662
59 19.9526 18.4279
60 19.9526 19.1292
61 19.9526 19.6073
62 19.9526 20.1686
63 19.9526 20.8112
64 19.9526 21.3763
65 19.9526 21.9006
66 19.9526 22.5833
67 19.9526 23.1791
68 19.9526 23.7276
69 19.9526 24.4321
70 19.9526 24.9775
71 19.9526 25.6623
72 19.9526 26.2907
73 19.9526 26.8198
74 19.9526 27.5528
75 19.9526 28.1435
76 19.9526 28.8455
77 19.9526 29.4623
78 19.9526 30.1511
79 19.9526 30.7464
80 19.9526 31.4902
81 19.9526 32.0601
82 19.9526 32.7096
83 19.9526 33.4230
84 19.9526 34.1196
85 19.9526 34.7852
86 19.9526 35.5013
87 19.9526 36.1610
88 19.9526 36.8969
89 19.9526 37.5892
90 19.9526 38.3074
91 19.9526 39.0140
92 19.9526 39.7242
93 19.9526 40.4882
94 19.9526 41.1968
95 19.9526 41.8801
96 19.9526 42.6440
97 19.9526 43.3534
98 19.9526 44.2116
99 19.9526 44.9266

1 15.8489 .0067
2 15.8489 .0265
3 15.8489 .0593
4 15.8489 .1064
5 15.8489 .1668
6 15.8489 .2386
7 15.8489 .3252
8 15.8489 .4243
9 15.8489 .5326
10 15.8489 .6643
11 15.8489 .8077
12 15.8489 .9518
13 15.8489 1.1151
14 15.8489 1.3011
15 15.8489 1.4717
16 15.8489 1.6730
17 15.8489 1.8961
18 15.8489 2.1274
19 15.8489 2.3509
20 15.8489 2.6111
21 15.8489 2.8596
22 15.8489 3.1267
23 15.8489 3.4706
24 15.8489 3.7460
25 15.8489 4.0497
26 15.8489 4.3754
27 15.8489 4.6710
28 15.8489 5.0440
29 15.8489 5.4320
30 15.8489 5.7795
31 15.8489 6.1756
32 15.8489 6.5354
33 15.8489 6.9428
34 15.8489 7.4068
35 15.8489 7.7515
36 15.8489 8.2133
37 15.8489 8.6538
38 15.8489 9.0711
39 15.8489 9.5743
40 15.8489 9.9828
41 15.8489 10.4768
42 15.8489 10.9803
43 15.8489 11.4458
44 15.8489 11.8788
45 15.8489 12.4000
46 15.8489 12.9544
47 15.8489 13.4841
48 15.8489 13.9919
49 15.8489 14.4869
50 15.8489 15.0489
51 15.8489 15.6003
52 15.8489 16.1158
53 15.8489 16.7189
54 15.8489 17.2215
55 15.8489 17.8208
56 15.8489 18.3920
57 15.8489 19.0422
58 15.8489 19.5130
59 15.8489 20.1943
60 15.8489 20.7291
61 15.8489 21.4172
62 15.8489 22.0123
63 15.8489 22.5953
64 15.8489 23.2057
65 15.8489 23.9162
66 15.8489 24.5518
67 15.8489 25.1702
68 15.8489 25.8233
69 15.8489 26.3308
70 15.8489 27.0306
71 15.8489 27.6141
72 15.8489 28.3109
73 15.8489 28.9751
74 15.8489 29.6029
75 15.8489 30.1964
76 15.8489 30.9308
77 15.8489 31.5521
78 15.8489 32.2368
79 15.8489 32.9547
80 15.8489 33.6387
81 15.8489 34.2489
82 15.8489 34.9778
83 15.8489 35.6735
84 15.8489 36.2990
85 15.8489 37.0396
86 15.8489 37.7124
87 15.8489 38.4100
88 15.8489 39.0931
89 15.8489 39.8476
90 15.8489 40.4910
91 15.8489 41.2654
92 15.8489 42.0044
93 15.8489 42.6828
94 15.8489 43.4154
95 15.8489 44.1346
96 15.8489 44.8935
97 15.8489 45.5871
98 15.8489 46.4053
99 15.8489 47.1134

1 12.5893 .0074
2 12.5893 .0300
3 12.5893 .0673
4 12.5893 .1192
5 12.5893 .1863
6 12.5893 .2668
7 12.5893 .3680
8 12.5893 .4725
9 12.5893 .6022
10 12.5893 .7369
11 12.5893 .9025
12 12.5893 1.0607
13 12.5893 1.2453
14 12.5893 1.4402
15 12.5893 1.6672
16 12.5893 1.8910
17 12.5893 2.1210
18 12.5893 2.3668
19 12.5893 2.6319
20 12.5893 2.9444
21 12.5893 3.2138
22 12.5893 3.5124
23 12.5893 3.8377
24 12.5893 4.1631
25 12.5893 4.5057
26 12.5893 4.8832
27 12.5893 5.2300
28 12.5893 5.6149
29 12.5893 6.0114
30 12.5893 6.4352
31 12.5893 6.7876
32 12.5893 7.2263
33 12.5893 7.7106
34 12.5893 8.0678
35 12.5893 8.5757
36 12.5893 9.0288
37 12.5893 9.5263
38 12.5893 10.0442
39 12.5893 10.4750
40 12.5893 10.9481
41 12.5893 11.5108
42 12.5893 12.0543
43 12.5893 12.5617
44 12.5893 13.1034
45 12.5893 13.5715
46 12.5893 14.2793
47 12.5893 14.7590
48 12.5893 15.3271
49 12.5893 15.8270
50 12.5893 16.4762
51 12.5893 17.0156
52 12.5893 17.6141
53 12.5893 18.2012
54 12.5893 18.8531
55 12.5893 19.4405
56 12.5893 20.0293
57 12.5893 20.6469
58 12.5893 21.2470
59 12.5893 21.9175
60 12.5893 22.4889
61 12.5893 23.0891
62 12.5893 23.7315
63 12.5893 24.3383
64 12.5893 24.9597
65 12.5893 25.6420
66 12.5893 26.2524
67 12.5893 27.0272
68 12.5893 27.5498
69 12.5893 28.2500
70 12.5893 28.8445
71 12.5893 29.3973
72 12.5893 30.1579
73 12.5893 30.8326
74 12.5893 31.4730
75 12.5893 32.1187
76 12.5893 32.7723
77 12.5893 33.4341
78 12.5893 34.1440
79 12.5893 34.8848
80 12.5893 35.4362
81 12.5893 36.1920
82 12.5893 36.8522
83 12.5893 37.4717
84 12.5893 38.1570
85 12.5893 38.9040
86 12.5893 39.5057
87 12.5893 40.2174
88 12.5893 40.8806
89 12.5893 41.5838
90 12.5893 42.3110
91 12.5893 42.9931
92 12.5893 43.7049
93 12.5893 44.3960
94 12.5893 45.1145
95 12.5893 45.8251
96 12.5893 46.5485
97 12.5893 47.2532
98 12.5893 47.9839
99 12.5893 48.6905

1 10.0 .0083
2 10.0 .0335
3 10.0 .0748
4 10.0 .1341
5 10.0 .2098
6 10.0 .3024
7 10.0 .4120
8 10.0 .5319
9 10.0 .6729
10 10.0 .8295
11 10.0 1.0017
12 10.0 1.1969
13 10.0 1.3880
14 10.0 1.6195
15 10.0 1.8597
16 10.0 2.1122
17 10.0 2.3576
18 10.0 2.6642
19 10.0 2.9598
20 10.0 3.2615
21 10.0 3.5619
22 10.0 3.9462
23 10.0 4.2823
24 10.0 4.6435
25 10.0 5.0672
26 10.0 5.4180
27 10.0 5.7981
28 10.0 6.2787
29 10.0 6.6920
30 10.0 7.1645
31 10.0 7.5730
32 10.0 7.9672
33 10.0 8.5653
34 10.0 9.0259
35 10.0 9.5082
36 10.0 10.0541
37 10.0 10.4588
38 10.0 11.0214
39 10.0 11.5976
40 10.0 12.1243
41 10.0 12.6169
42 10.0 13.3152
43 10.0 13.7674
44 10.0 14.3443
45 10.0 14.9761
46 10.0 15.4228
47 10.0 16.0402
48 10.0 16.6967
49 10.0 17.2285
50 10.0 18.0192
51 10.0 18.4882
52 10.0 19.1195
53 10.0 19.8300
54 10.0 20.4020
55 10.0 21.0591
56 10.0 21.5574
57 10.0 22.2927
58 10.0 22.8840
59 10.0 23.5281
60 10.0 23.9773
61 10.0 24.6978
62 10.0 25.2531
63 10.0 26.0092
64 10.0 26.6577
65 10.0 27.1949
66 10.0 27.8002
67 10.0 28.5905
68 10.0 29.2699
69 10.0 29.8559
70 10.0 30.5162
71 10.0 31.0271
72 10.0 31.7591
73 10.0 32.4117
74 10.0 33.0506
75 10.0 33.7431
76 10.0 34.2720
77 10.0 34.9336
78 10.0 35.6375
79 10.0 36.2096
80 10.0 36.9116
81 10.0 37.5278
82 10.0 38.1697
83 10.0 38.7548
84 10.0 39.5005
85 10.0 40.0618
86 10.0 40.7119
87 10.0 41.3554
88 10.0 41.9813
89 10.0 42.6578
90 10.0 43.3168
91 10.0 43.9566
92 10.0 44.6337
93 10.0 45.2896
94 10.0 45.9665
95 10.0 46.6155
96 10.0 47.2951
97 10.0 47.9549
98 10.0 48.6275
99 10.0 49.3119

1 7.9433 .0094
2 7.9433 .0375
3 7.9433 .0844
4 7.9433 .1502
5 7.9433 .2347
6 7.9433 .3384
7 7.9433 .4605
8 7.9433 .5978
9 7.9433 .7569
10 7.9433 .9298
11 7.9433 1.1242
12 7.9433 1.3378
13 7.9433 1.5625
14 7.9433 1.8068
15 7.9433 2.0803
16 7.9433 2.3615
17 7.9433 2.6635
18 7.9433 2.9736
19 7.9433 3.3015
20 7.9433 3.6185
21 7.9433 4.0084
22 7.9433 4.4071
23 7.9433 4.7491
24 7.9433 5.1726
25 7.9433 5.5529
26 7.9433 5.9791
27 7.9433 6.4913
28 7.9433 6.9155
29 7.9433 7.3122
30 7.9433 7.8882
31 7.9433 8.3693
32 7.9433 8.8831
33 7.9433 9.3278
34 7.9433 9.8995
35 7.9433 10.4806
36 7.9433 11.1099
37 7.9433 11.5321
38 7.9433 12.1461
39 7.9433 12.6478
40 7.9433 13.2867
41 7.9433 13.7790
42 7.9433 14.4442
43 7.9433 14.9274
44 7.9433 15.5438
45 7.9433 16.2494
46 7.9433 16.8567
47 7.9433 17.3865
48 7.9433 18.0419
49 7.9433 18.7852
50 7.9433 19.2945
51 7.9433 19.9865
52 7.9433 20.5394
53 7.9433 21.2087
54 7.9433 21.8038
55 7.9433 22.5406
56 7.9433 23.0318
57 7.9433 23.6250
58 7.9433 24.2353
59 7.9433 25.0123
60 7.9433 25.4961
61 7.9433 26.1430
62 7.9433 26.7921
63 7.9433 27.4510
64 7.9433 28.0419
65 7.9433 28.6771
66 7.9433 29.1767
67 7.9433 29.8696
68 7.9433 30.5916
69 7.9433 31.1987
70 7.9433 31.7832
71 7.9433 32.2960
72 7.9433 32.8386
73 7.9433 33.5236
74 7.9433 34.0408
75 7.9433 34.5519
76 7.9433 35.2450
77 7.9433 35.7640
78 7.9433 36.3631
79 7.9433 36.9806
80 7.9433 37.5506
81 7.9433 38.1550
82 7.9433 38.6879
83 7.9433 39.3050
84 7.9433 39.8736
85 7.9433 40.4586
86 7.9433 41.0375
87 7.9433 41.5908
88 7.9433 42.2525
89 7.9433 42.7385
90 7.9433 43.3663
91 7.9433 43.9386
92 7.9433 44.4484
93 7.9433 45.1147
94 7.9433 45.6609
95 7.9433 46.2561
96 7.9433 46.8181
97 7.9433 47.4378
98 7.9433 48.0762
99 7.9433 48.6912

1 6.3096 .0105
2 6.3096 .0421
3 6.3096 .0948
4 6.3096 .1670
5 6.3096 .2590
6 6.3096 .3793
7 6.3096 .5099
8 6.3096 .6697
9 6.3096 .8489
10 6.3096 1.0472
11 6.3096 1.2641
12 6.3096 1.5010
13 6.3096 1.7474
14 6.3096 2.0139
15 6.3096 2.3042
16 6.3096 2.6307
17 6.3096 2.9412
18 6.3096 3.3054
19 6.3096 3.6850
20 6.3096 4.0162
21 6.3096 4.4356
22 6.3096 4.8728
23 6.3096 5.3053
24 6.3096 5.7128
25 6.3096 6.1321
26 6.3096 6.6247
27 6.3096 7.1633
28 6.3096 7.6176
29 6.3096 8.1533
30 6.3096 8.6321
31 6.3096 9.1927
32 6.3096 9.7746
33 6.3096 10.3168
34 6.3096 10.9437
35 6.3096 11.3897
36 6.3096 12.0775
37 6.3096 12.5820
38 6.3096 13.2987
39 6.3096 13.7517
40 6.3096 14.3988
41 6.3096 15.0332
42 6.3096 15.6872
43 6.3096 16.2285
44 6.3096 16.8644
45 6.3096 17.4139
46 6.3096 18.1957
47 6.3096 18.8200
48 6.3096 19.2705
49 6.3096 20.0040
50 6.3096 20.6056
51 6.3096 21.2366
52 6.3096 21.9081
53 6.3096 22.5166
54 6.3096 22.9599
55 6.3096 23.5932
56 6.3096 24.2247
57 6.3096 24.8380
58 6.3096 25.4851
59 6.3096 26.0884
60 6.3096 26.7095
61 6.3096 27.3508
62 6.3096 27.8468
63 6.3096 28.3738
64 6.3096 28.9602
65 6.3096 29.6125
66 6.3096 30.0602
67 6.3096 30.5201
68 6.3096 31.2646
69 6.3096 31.6902
70 6.3096 32.2945
71 6.3096 32.8559
72 6.3096 33.2083
73 6.3096 33.7231
74 6.3096 34.2953
75 6.3096 34.9531
76 6.3096 35.2515
77 6.3096 35.9276
78 6.3096 36.4296
79 6.3096 36.9036
80 6.3096 37.3957
81 6.3096 37.7349
82 6.3096 38.4061
83 6.3096 38.9426
84 6.3096 39.2829
85 6.3096 39.8249
86 6.3096 40.2163
87 6.3096 40.6819
88 6.3096 41.1613
89 6.3096 41.7170
90 6.3096 42.3144
91 6.3096 42.7285
92 6.3096 43.1196
93 6.3096 43.6042
94 6.3096 44.0921
95 6.3096 44.5058
96 6.3096 44.9963
97 6.3096 45.4527
98 6.3096 45.9925
99 6.3096 46.5564

1 5.0119 .0117
2 5.0119 .0473
3 5.0119 .1062
4 5.0119 .1892
5 5.0119 .2932
6 5.0119 .4230
7 5.0119 .5743
8 5.0119 .7478
9 5.0119 .9520
10 5.0119 1.1726
11 5.0119 1.4219
12 5.0119 1.6792
13 5.0119 1.9656
14 5.0119 2.2630
15 5.0119 2.5971
16 5.0119 2.9280
17 5.0119 3.3019
18 5.0119 3.6614
19 5.0119 4.0568
20 5.0119 4.5263
21 5.0119 4.9212
22 5.0119 5.4112
23 5.0119 5.8692
24 5.0119 6.3438
25 5.0119 6.8342
26 5.0119 7.4094
27 5.0119 7.8964
28 5.0119 8.3393
29 5.0119 8.9804
30 5.0119 9.4445
31 5.0119 10.1025
32 5.0119 10.7100
33 5.0119 11.2884
34 5.0119 11.8451
35 5.0119 12.4099
36 5.0119 13.0011
37 5.0119 13.6208
38 5.0119 14.2968
39 5.0119 14.9259
40 5.0119 15.5136
41 5.0119 16.1278
42 5.0119 16.7470
43 5.0119 17.3441
44 5.0119 18.0548
45 5.0119 18.6436
46 5.0119 19.2481
47 5.0119 19.8367
48 5.0119 20.4046
49 5.0119 21.3603
50 5.0119 21.6072
51 5.0119 22.1575
52 5.0119 22.8608
53 5.0119 23.4678
54 5.0119 24.0016
55 5.0119 24.6187
56 5.0119 25.0378
57 5.0119 25.6440
58 5.0119 26.2008
59 5.0119 26.8824
60 5.0119 27.2176
61 5.0119 27.8627
62 5.0119 28.3489
63 5.0119 29.0640
64 5.0119 29.3714
65 5.0119 29.7621
66 5.0119 30.2469
67 5.0119 30.8228
68 5.0119 31.2581
69 5.0119 31.6377
70 5.0119 32.1798
71 5.0119 32.6600
72 5.0119 32.8894
73 5.0119 33.2902
74 5.0119 33.7302
75 5.0119 34.3042
76 5.0119 34.4472
77 5.0119 34.9610
78 5.0119 35.2563
79 5.0119 35.7885
80 5.0119 35.9081
81 5.0119 36.4457
82 5.0119 36.6703
83 5.0119 37.1049
84 5.0119 37.3967
85 5.0119 37.9629
86 5.0119 38.0745
87 5.0119 38.5393
88 5.0119 38.9360
89 5.0119 39.0109
90 5.0119 39.3912
91 5.0119 39.7651
92 5.0119 40.0916
93 5.0119 40.4966
94 5.0119 40.9324
95 5.0119 41.3504
96 5.0119 41.6334
97 5.0119 41.9414
98 5.0119 42.5130
99 5.0119 42.8841

1 3.9811 .0132
2 3.9811 .0527
3 3.9811 .1196
4 3.9811 .2127
5 3.9811 .3298
6 3.9811 .4689
7 3.9811 .6414
8 3.9811 .8372
9 3.9811 1.0516
10 3.9811 1.3093
11 3.9811 1.5539
12 3.9811 1.8837
13 3.9811 2.1753
14 3.9811 2.5284
15 3.9811 2.8845
16 3.9811 3.2628
17 3.9811 3.6809
18 3.9811 4.1030
19 3.9811 4.5409
20 3.9811 4.9474
21 3.9811 5.4445
22 3.9811 5.9760
23 3.9811 6.4647
24 3.9811 6.9617
25 3.9811 7.5401
26 3.9811 8.0263
27 3.9811 8.6796
28 3.9811 9.1583
29 3.9811 9.8011
30 3.9811 10.3463
31 3.9811 10.9386
32 3.9811 11.5955
33 3.9811 12.2276
34 3.9811 12.7522
35 3.9811 13.4631
36 3.9811 14.0648
37 3.9811 14.8210
38 3.9811 15.2361
39 3.9811 15.9172
40 3.9811 16.5488
41 3.9811 17.0322
42 3.9811 17.8169
43 3.9811 18.3830
44 3.9811 18.9212
45 3.9811 19.6941
46 3.9811 20.0826
47 3.9811 20.6234
48 3.9811 21.4383
49 3.9811 21.8742
50 3.9811 22.5091
51 3.9811 22.9174
52 3.9811 23.6878
53 3.9811 24.1901
54 3.9811 24.7786
55 3.9811 25.0878
56 3.9811 25.6444
57 3.9811 26.0000
58 3.9811 26.4848
59 3.9811 26.7988
60 3.9811 27.2777
61 3.9811 27.8907
62 3.9811 28.0915
63 3.9811 28.5214
64 3.9811 28.9697
65 3.9811 29.3419
66 3.9811 29.5929
67 3.9811 30.0601
68 3.9811 30.2869
69 3.9811 30.9070
70 3.9811 30.7951
71 3.9811 31.3355
72 3.9811 31.5004
73 3.9811 31.7150
74 3.9811 32.1119
75 3.9811 32.1307
76 3.9811 32.4673
77 3.9811 33.0882
78 3.9811 33.1547
79 3.9811 33.1263
80 3.9811 33.6444
81 3.9811 33.8439
82 3.9811 34.0129
83 3.9811 34.0170
84 3.9811 34.3584
85 3.9811 34.6367
86 3.9811 34.6464
87 3.9811 34.7542
88 3.9811 34.8888
89 3.9811 35.0785
90 3.9811 35.2143
91 3.9811 35.9743
92 3.9811 35.9871
93 3.9811 35.8652
94 3.9811 36.1893
95 3.9811 36.4003
96 3.9811 36.8563
97 3.9811 36.9278
98 3.9811 37.5396
99 3.9811 37.5322

1 3.1623 .0147
2 3.1623 .0597
3 3.1623 .1327
4 3.1623 .2379
5 3.1623 .3698
6 3.1623 .5316
7 3.1623 .7241
8 3.1623 .9346
9 3.1623 1.1798
10 3.1623 1.4620
11 3.1623 1.7407
12 3.1623 2.0709
13 3.1623 2.4369
14 3.1623 2.8271
15 3.1623 3.2037
16 3.1623 3.5979
17 3.1623 4.0368
18 3.1623 4.5184
19 3.1623 5.0099
20 3.1623 5.5058
21 3.1623 5.9571
22 3.1623 6.5976
23 3.1623 7.0442
24 3.1623 7.6615
25 3.1623 8.2124
26 3.1623 8.8145
27 3.1623 9.4312
28 3.1623 9.9477
29 3.1623 10.6937
30 3.1623 11.3217
31 3.1623 11.8046
32 3.1623 12.3754
33 3.1623 13.0740
34 3.1623 13.6977
35 3.1623 14.2810
36 3.1623 14.9252
37 3.1623 15.5662
38 3.1623 16.1436
39 3.1623 16.8171
40 3.1623 17.5054
41 3.1623 18.0410
42 3.1623 18.5809
43 3.1623 19.2108
44 3.1623 19.8510
45 3.1623 20.2554
46 3.1623 20.6014
47 3.1623 21.2684
48 3.1623 21.9796
49 3.1623 22.3701
50 3.1623 22.9541
51 3.1623 23.0865
52 3.1623 23.6146
53 3.1623 24.0599
54 3.1623 24.3825
55 3.1623 24.8912
56 3.1623 25.2910
57 3.1623 25.5613
58 3.1623 26.0230
59 3.1623 26.1670
60 3.1623 26.6583
61 3.1623 26.8625
62 3.1623 26.9060
63 3.1623 27.3206
64 3.1623 27.5955
65 3.1623 27.8674
66 3.1623 28.2751
67 3.1623 28.3588
68 3.1623 28.2868
69 3.1623 28.4162
70 3.1623 28.8374
71 3.1623 28.8875
72 3.1623 29.1771
73 3.1623 29.1320
74 3.1623 29.1595
75 3.1623 29.3432
76 3.1623 29.8242
77 3.1623 29.4847
78 3.1623 29.6864
79 3.1623 29.6767
80 3.1623 29.4400
81 3.1623 29.5085
82 3.1623 29.8932
83 3.1623 29.7825
84 3.1623 30.0398
85 3.1623 30.1541
86 3.1623 29.8128
87 3.1623 29.9392
88 3.1623 30.0544
89 3.1623 30.0738
90 3.1623 30.0542
91 3.1623 30.0049
92 3.1623 30.1131
93 3.1623 30.8155
94 3.1623 30.6319
95 3.1623 30.6905
96 3.1623 30.6538
97 3.1623 31.0849
98 3.1623 30.9606
99 3.1623 30.8950

1 2.5119 .0168
2 2.5119 .0667
3 2.5119 .1498
4 2.5119 .2648
5 2.5119 .4157
6 2.5119 .5959
7 2.5119 .8062
8 2.5119 1.0555
9 2.5119 1.3171
10 2.5119 1.6214
11 2.5119 1.9686
12 2.5119 2.3215
13 2.5119 2.7003
14 2.5119 3.1283
15 2.5119 3.5753
16 2.5119 4.0045
17 2.5119 4.4668
18 2.5119 5.0111
19 2.5119 5.4991
20 2.5119 6.0573
21 2.5119 6.6190
22 2.5119 7.1772
23 2.5119 7.7353
24 2.5119 8.2792
25 2.5119 8.8934
26 2.5119 9.5104
27 2.5119 10.2135
28 2.5119 10.7652
29 2.5119 11.3359
30 2.5119 12.0465
31 2.5119 12.6872
32 2.5119 13.2506
33 2.5119 13.8433
34 2.5119 14.5771
35 2.5119 15.1034
36 2.5119 15.7237
37 2.5119 16.3665
38 2.5119 16.8371
39 2.5119 17.5159
40 2.5119 17.9640
41 2.5119 18.5777
42 2.5119 19.0863
43 2.5119 19.3548
44 2.5119 20.1106
45 2.5119 20.6138
46 2.5119 21.0156
47 2.5119 21.3885
48 2.5119 21.9503
49 2.5119 22.1926
50 2.5119 22.5581
51 2.5119 22.8735
52 2.5119 23.2446
53 2.5119 23.5458
54 2.5119 23.7786
55 2.5119 23.9995
56 2.5119 24.2786
57 2.5119 24.2678
58 2.5119 24.6085
59 2.5119 24.9645
60 2.5119 25.0390
61 2.5119 24.9696
62 2.5119 25.3521
63 2.5119 25.2342
64 2.5119 25.3584
65 2.5119 25.2981
66 2.5119 25.5977
67 2.5119 25.4524
68 2.5119 25.3921
69 2.5119 25.6497
70 2.5119 25.4049
71 2.5119 25.4348
72 2.5119 25.2472
73 2.5119 25.1757
74 2.5119 25.0932
75 2.5119 25.1801
76 2.5119 24.9931
77 2.5119 24.8831
78 2.5119 24.8208
79 2.5119 24.6592
80 2.5119 24.5153
81 2.5119 24.8829
82 2.5119 24.5970
83 2.5119 24.8253
84 2.5119 24.3024
85 2.5119 24.5955
86 2.5119 24.1354
87 2.5119 23.8992
88 2.5119 23.7188
89 2.5119 23.8320
90 2.5119 23.9061
91 2.5119 23.7117
92 2.5119 24.1003
93 2.5119 23.7638
94 2.5119 23.9435
95 2.5119 23.7073
96 2.5119 23.8184
97 2.5119 23.8755
98 2.5119 23.9759
99 2.5119 24.3053

1 1.9953 .0188
2 1.9953 .0747
3 1.9953 .1670
4 1.9953 .2965
5 1.9953 .4643
6 1.9953 .6692
7 1.9953 .9063
8 1.9953 1.1768
9 1.9953 1.4755
10 1.9953 1.8233
11 1.9953 2.1680
12 1.9953 2.6123
13 1.9953 3.0165
14 1.9953 3.4645
15 1.9953 3.9441
16 1.9953 4.4155
17 1.9953 4.9564
18 1.9953 5.4858
19 1.9953 6.0818
20 1.9953 6.6539
21 1.9953 7.2140
22 1.9953 7.8386
23 1.9953 8.4262
24 1.9953 9.0137
25 1.9953 9.6961
26 1.9953 10.2185
27 1.9953 10.8563
28 1.9953 11.5279
29 1.9953 12.1363
30 1.9953 12.7830
31 1.9953 13.4478
32 1.9953 13.8523
33 1.9953 14.4645
34 1.9953 15.1604
35 1.9953 15.7089
36 1.9953 16.2197
37 1.9953 16.7228
38 1.9953 17.3470
39 1.9953 17.7207
40 1.9953 18.3222
41 1.9953 18.7161
42 1.9953 19.2327
43 1.9953 19.6400
44 1.9953 20.0131
45 1.9953 20.3823
46 1.9953 20.4398
47 1.9953 20.7306
48 1.9953 21.3055
49 1.9953 21.3114
50 1.9953 21.6388
51 1.9953 21.7724
52 1.9953 21.8641
53 1.9953 21.9664
54 1.9953 22.2439
55 1.9953 22.2684
56 1.9953 22.5820
57 1.9953 22.3114
58 1.9953 22.6191
59 1.9953 22.2657
60 1.9953 22.5426
61 1.9953 22.3360
62 1.9953 22.2432
63 1.9953 22.3400
64 1.9953 21.9928
65 1.9953 22.0055
66 1.9953 21.7459
67 1.9953 21.8809
68 1.9953 21.8675
69 1.9953 21.3455
70 1.9953 21.0181
71 1.9953 20.8611
72 1.9953 20.9729
73 1.9953 20.6373
74 1.9953 20.5731
75 1.9953 20.0358
76 1.9953 20.0004
77 1.9953 19.9368
78 1.9953 19.7190
79 1.9953 19.3402
80 1.9953 19.6980
81 1.9953 18.6992
82 1.9953 19.1895
83 1.9953 18.6439
84 1.9953 18.6741
85 1.9953 18.1415
86 1.9953 18.2599
87 1.9953 17.7601
88 1.9953 17.9178
89 1.9953 17.4360
90 1.9953 17.5890
91 1.9953 17.6305
92 1.9953 17.1160
93 1.9953 16.9336
94 1.9953 17.0236
95 1.9953 17.2542
96 1.9953 17.3949
97 1.9953 17.3030
98 1.9953 17.3640
99 1.9953 17.0371

1 1.5849 .0210
2 1.5849 .0838
3 1.5849 .1864
4 1.5849 .3372
5 1.5849 .5200
6 1.5849 .7441
7 1.5849 1.0151
8 1.5849 1.3055
9 1.5849 1.6384
10 1.5849 2.0334
11 1.5849 2.4290
12 1.5849 2.8677
13 1.5849 3.3483
14 1.5849 3.8150
15 1.5849 4.3189
16 1.5849 4.9120
17 1.5849 5.4258
18 1.5849 5.9920
19 1.5849 6.6025
20 1.5849 7.1532
21 1.5849 7.7728
22 1.5849 8.3666
23 1.5849 9.0310
24 1.5849 9.6497
25 1.5849 10.2903
26 1.5849 10.9254
27 1.5849 11.5132
28 1.5849 12.0965
29 1.5849 12.7206
30 1.5849 13.2820
31 1.5849 13.7652
32 1.5849 14.5269
33 1.5849 14.9079
34 1.5849 15.5716
35 1.5849 15.8736
36 1.5849 16.3776
37 1.5849 16.9021
38 1.5849 17.2179
39 1.5849 17.6440
40 1.5849 17.9147
41 1.5849 18.3101
42 1.5849 18.6403
43 1.5849 18.8955
44 1.5849 19.1002
45 1.5849 19.3435
46 1.5849 19.5595
47 1.5849 19.7297
48 1.5849 19.8703
49 1.5849 19.7917
50 1.5849 19.9427
51 1.5849 19.9175
52 1.5849 20.0554
53 1.5849 19.9790
54 1.5849 19.7226
55 1.5849 19.8543
56 1.5849 19.5191
57 1.5849 19.3448
58 1.5849 19.2882
59 1.5849 19.1061
60 1.5849 18.8623
61 1.5849 18.9873
62 1.5849 18.6512
63 1.5849 18.2086
64 1.5849 18.0670
65 1.5849 17.9355
66 1.5849 17.6391
67 1.5849 17.3441
68 1.5849 17.0408
69 1.5849 16.7387
70 1.5849 16.4383
71 1.5849 16.0178
72 1.5849 15.7877
73 1.5849 15.7997
74 1.5849 15.2944
75 1.5849 15.0543
76 1.5849 14.8751
77 1.5849 14.4572
78 1.5849 14.2331
79 1.5849 14.0891
80 1.5849 13.8065
81 1.5849 13.4505
82 1.5849 13.1632
83 1.5849 12.8980
84 1.5849 12.4523
85 1.5849 12.5186
86 1.5849 12.3444
87 1.5849 12.2488
88 1.5849 12.3761
89 1.5849 11.9317
90 1.5849 11.1167
91 1.5849 11.6279
92 1.5849 11.3692
93 1.5849 11.5106
94 1.5849 10.4672
95 1.5849 11.0817
96 1.5849 10.8607
97 1.5849 11.0500
98 1.5849 10.9929
99 1.5849 11.2504

1 1.2589 .0237
2 1.2589 .0940
3 1.2589 .2100
4 1.2589 .3722
5 1.2589 .5812
6 1.2589 .8421
7 1.2589 1.1316
8 1.2589 1.4731
9 1.2589 1.8474
10 1.2589 2.2362
11 1.2589 2.6725
12 1.2589 3.1727
13 1.2589 3.6738
14 1.2589 4.2339
15 1.2589 4.7474
16 1.2589 5.2950
17 1.2589 5.9115
18 1.2589 6.5543
19 1.2589 7.0732
20 1.2589 7.7900
21 1.2589 8.3146
22 1.2589 9.0345
23 1.2589 9.6131
24 1.2589 10.1870
25 1.2589 10.9267
26 1.2589 11.4363
27 1.2589 11.8379
28 1.2589 12.4556
29 1.2589 12.9998
30 1.2589 13.6319
31 1.2589 14.1726
32 1.2589 14.5818
33 1.2589 14.9925
34 1.2589 15.3471
35 1.2589 15.8548
36 1.2589 16.2561
37 1.2589 16.4643
38 1.2589 16.8072
39 1.2589 17.0125
40 1.2589 17.1710
41 1.2589 17.4183
42 1.2589 17.5980
43 1.2589 17.6260
44 1.2589 17.8943
45 1.2589 17.7271
46 1.2589 17.6800
47 1.2589 17.7770
48 1.2589 17.6703
49 1.2589 17.5327
50 1.2589 17.2543
51 1.2589 17.2249
52 1.2589 17.0884
53 1.2589 16.7540
54 1.2589 16.5926
55 1.2589 16.3986
56 1.2589 16.2947
57 1.2589 15.8925
58 1.2589 15.7651
59 1.2589 15.3952
60 1.2589 15.0938
61 1.2589 14.5461
62 1.2589 14.4054
63 1.2589 13.9894
64 1.2589 13.7481
65 1.2589 13.3695
66 1.2589 12.9912
67 1.2589 12.5534
68 1.2589 12.3471
69 1.2589 11.9937
70 1.2589 11.4548
71 1.2589 11.3007
72 1.2589 11.1925
73 1.2589 10.2877
74 1.2589 10.0229
75 1.2589 10.3058
76 1.2589 9.4837
77 1.2589 9.3357
78 1.2589 9.2464
79 1.2589 9.0416
80 1.2589 8.7756
81 1.2589 8.0130
82 1.2589 8.0784
83 1.2589 8.0147
84 1.2589 8.0554
85 1.2589 7.3128
86 1.2589 7.5475
87 1.2589 7.1940
88 1.2589 6.9789
89 1.2589 7.3510
90 1.2589 6.6368
91 1.2589 6.9845
92 1.2589 5.9047
93 1.2589 6.1625
94 1.2589 6.5830
95 1.2589 6.3304
96 1.2589 6.5762
97 1.2589 6.3296
98 1.2589 6.4569
99 1.2589 6.2128

1 1.0 .0262
2 1.0 .1057
3 1.0 .2374
4 1.0 .4168
5 1.0 .6470
6 1.0 .9308
7 1.0 1.2527
8 1.0 1.6223
9 1.0 2.0298
10 1.0 2.4789
11 1.0 2.9849
12 1.0 3.4716
13 1.0 4.0072
14 1.0 4.5971
15 1.0 5.1414
16 1.0 5.7894
17 1.0 6.3990
18 1.0 7.0166
19 1.0 7.6617
20 1.0 8.2573
21 1.0 8.8516
22 1.0 9.4592
23 1.0 10.0475
24 1.0 10.6401
25 1.0 11.1834
26 1.0 11.7533
27 1.0 12.2853
28 1.0 12.7364
29 1.0 13.1904
30 1.0 13.6208
31 1.0 14.0643
32 1.0 14.4296
33 1.0 14.7248
34 1.0 15.0769
35 1.0 15.2296
36 1.0 15.4457
37 1.0 15.6616
38 1.0 15.7164
39 1.0 15.7671
40 1.0 15.8216
41 1.0 15.8408
42 1.0 15.9126
43 1.0 15.8064
44 1.0 15.6066
45 1.0 15.4916
46 1.0 15.3760
47 1.0 15.2076
48 1.0 14.9325
49 1.0 14.8227
50 1.0 14.4236
51 1.0 14.0076
52 1.0 13.8165
53 1.0 13.4874
54 1.0 13.1297
55 1.0 12.7290
56 1.0 12.6078
57 1.0 12.0009
58 1.0 11.6523
59 1.0 11.3574
60 1.0 10.7329
61 1.0 10.6082
62 1.0 10.1785
63 1.0 9.6695
64 1.0 9.3823
65 1.0 9.2336
66 1.0 8.7820
67 1.0 8.3148
68 1.0 7.9573
69 1.0 7.5873
70 1.0 7.2715
71 1.0 7.1598
72 1.0 6.6844
73 1.0 6.6668
74 1.0 6.3588
75 1.0 6.0488
76 1.0 5.6702
77 1.0 5.4388
78 1.0 5.4537
79 1.0 4.9250
80 1.0 5.0615
81 1.0 4.9207
82 1.0 4.4377
83 1.0 4.5277
84 1.0 4.0663
85 1.0 3.8621
86 1.0 3.8393
87 1.0 3.8061
88 1.0 4.0204
89 1.0 3.7999
90 1.0 3.4075
91 1.0 2.8835
92 1.0 2.8454
93 1.0 3.1407
94 1.0 3.4692
95 1.0 3.6513
96 1.0 3.5512
97 1.0 3.3927
98 1.0 3.2230
99 1.0 3.3629

1 0.7943 .0298
2 0.7943 .1185
3 0.7943 .2664
4 0.7943 .4738
5 0.7943 .7246
6 0.7943 1.0258
7 0.7943 1.4003
8 0.7943 1.8113
9 0.7943 2.2605
10 0.7943 2.7393
11 0.7943 3.2664
12 0.7943 3.8135
13 0.7943 4.3594
14 0.7943 4.9771
15 0.7943 5.5695
16 0.7943 6.2051
17 0.7943 6.8310
18 0.7943 7.5116
19 0.7943 8.0828
20 0.7943 8.7145
21 0.7943 9.3282
22 0.7943 9.8457
23 0.7943 10.3679
24 0.7943 10.8792
25 0.7943 11.4770
26 0.7943 11.8698
27 0.7943 12.2735
28 0.7943 12.7501
29 0.7943 12.9620
30 0.7943 13.1985
31 0.7943 13.4892
32 0.7943 13.7102
33 0.7943 13.8239
34 0.7943 13.9170
35 0.7943 13.9872
36 0.7943 14.2060
37 0.7943 14.0060
38 0.7943 14.2328
39 0.7943 13.9745
40 0.7943 13.9572
41 0.7943 13.7063
42 0.7943 13.3918
43 0.7943 13.1198
44 0.7943 12.9254
45 0.7943 12.7585
46 0.7943 12.4445
47 0.7943 12.0546
48 0.7943 11.6442
49 0.7943 11.3298
50 0.7943 10.9571
51 0.7943 10.5757
52 0.7943 10.2077
53 0.7943 9.6516
54 0.7943 9.5641
55 0.7943 9.0296
56 0.7943 8.7051
57 0.7943 8.3657
58 0.7943 8.0384
59 0.7943 7.4173
60 0.7943 7.1592
61 0.7943 6.6569
62 0.7943 6.5925
63 0.7943 6.0228
64 0.7943 5.7392
65 0.7943 5.4359
66 0.7943 5.0086
67 0.7943 5.0830
68 0.7943 4.5507
69 0.7943 4.4322
70 0.7943 3.9752
71 0.7943 3.7919
72 0.7943 3.6756
73 0.7943 3.4902
74 0.7943 3.4086
75 0.7943 2.9773
76 0.7943 2.9065
77 0.7943 2.8285
78 0.7943 2.3871
79 0.7943 2.6089
80 0.7943 2.2340
81 0.7943 2.1766
82 0.7943 2.3090
83 0.7943 1.9565
84 0.7943 1.9264
85 0.7943 1.9425
86 0.7943 1.7963
87 0.7943 1.4210
88 0.7943 1.3472
89 0.7943 1.3330
90 0.7943 1.4527
91 0.7943 1.4430
92 0.7943 1.7052
93 0.7943 1.4578
94 0.7943 1.3100
95 0.7943 1.4987
96 0.7943 1.3356
97 0.7943 1.4317
98 0.7943 1.0100
99 0.7943 1.3435

1 0.631 .0334
2 0.631 .1330
3 0.631 .2977
4 0.631 .5218
5 0.631 .8090
6 0.631 1.1522
7 0.631 1.5586
8 0.631 2.0080
9 0.631 2.4931
10 0.631 2.9985
11 0.631 3.5600
12 0.631 4.1656
13 0.631 4.7507
14 0.631 5.3794
15 0.631 5.9630
16 0.631 6.6624
17 0.631 7.2592
18 0.631 7.8636
19 0.631 8.5004
20 0.631 9.0108
21 0.631 9.5751
22 0.631 10.1189
23 0.631 10.5181
24 0.631 10.9620
25 0.631 11.3179
26 0.631 11.5765
27 0.631 11.7314
28 0.631 12.0878
29 0.631 12.3054
30 0.631 12.4311
31 0.631 12.5455
32 0.631 12.6025
33 0.631 12.5793
34 0.631 12.3831
35 0.631 12.3998
36 0.631 12.2966
37 0.631 12.0945
38 0.631 11.9060
39 0.631 11.6466
40 0.631 11.3592
41 0.631 11.0416
42 0.631 10.7393
43 0.631 10.4071
44 0.631 9.8717
45 0.631 9.5875
46 0.631 9.1853
47 0.631 8.8291
48 0.631 8.3870
49 0.631 8.0523
50 0.631 7.8967
51 0.631 7.2825
52 0.631 6.8990
53 0.631 6.3981
54 0.631 6.1414
55 0.631 5.7016
56 0.631 5.4131
57 0.631 5.1402
58 0.631 4.7269
59 0.631 4.3844
60 0.631 4.1808
61 0.631 3.8968
62 0.631 3.6273
63 0.631 3.3683
64 0.631 3.1676
65 0.631 2.8199
66 0.631 2.4950
67 0.631 2.4788
68 0.631 2.2686
69 0.631 2.1138
70 0.631 1.9676
71 0.631 1.8998
72 0.631 1.6279
73 0.631 1.4659
74 0.631 1.4961
75 0.631 1.4991
76 0.631 1.4840
77 0.631 1.3109
78 0.631 1.1033
79 0.631 .9110
80 0.631 .8791
81 0.631 .8902
82 0.631 1.0393
83 0.631 .7938
84 0.631 .6705
85 0.631 .7418
86 0.631 .6221
87 0.631 .6647
88 0.631 .7995
89 0.631 .6158
90 0.631 .4472
91 0.631 .4984
92 0.631 .3847
93 0.631 .4804
94 0.631 .5789
95 0.631 .3465
96 0.631 .5589
97 0.631 .3227
98 0.631 .3195
99 0.631 .4477

1 0.5012 .0371
2 0.5012 .1498
3 0.5012 .3337
4 0.5012 .5833
5 0.5012 .9119
6 0.5012 1.2920
7 0.5012 1.7324
8 0.5012 2.2151
9 0.5012 2.7560
10 0.5012 3.2950
11 0.5012 3.9000
12 0.5012 4.5277
13 0.5012 5.1029
14 0.5012 5.7460
15 0.5012 6.3728
16 0.5012 6.9867
17 0.5012 7.5808
18 0.5012 8.1247
19 0.5012 8.5967
20 0.5012 9.1092
21 0.5012 9.6477
22 0.5012 9.9333
23 0.5012 10.3006
24 0.5012 10.5763
25 0.5012 10.9390
26 0.5012 11.0156
27 0.5012 11.1057
28 0.5012 11.1824
29 0.5012 11.1799
30 0.5012 11.1319
31 0.5012 11.0160
32 0.5012 11.0186
33 0.5012 10.7359
34 0.5012 10.5359
35 0.5012 10.2685
36 0.5012 9.9624
37 0.5012 9.7448
38 0.5012 9.4235
39 0.5012 9.0334
40 0.5012 8.5526
41 0.5012 8.2636
42 0.5012 7.8541
43 0.5012 7.4149
44 0.5012 7.0106
45 0.5012 6.6551
46 0.5012 6.3123
47 0.5012 5.9046
48 0.5012 5.5168
49 0.5012 5.0920
50 0.5012 4.8352
51 0.5012 4.4591
52 0.5012 4.1517
53 0.5012 3.7137
54 0.5012 3.4775
55 0.5012 3.3369
56 0.5012 3.0187
57 0.5012 2.7704
58 0.5012 2.5101
59 0.5012 2.3389
60 0.5012 2.0612
61 0.5012 1.9173
62 0.5012 1.7639
63 0.5012 1.6061
64 0.5012 1.4908
65 0.5012 1.3619
66 0.5012 1.1897
67 0.5012 1.0310
68 0.5012 .9947
69 0.5012 .9945
70 0.5012 .8201
71 0.5012 .8494
72 0.5012 .7174
73 0.5012 .6482
74 0.5012 .5701
75 0.5012 .5603
76 0.5012 .5242
77 0.5012 .4836
78 0.5012 .4494
79 0.5012 .4333
80 0.5012 .4435
81 0.5012 .3519
82 0.5012 .3851
83 0.5012 .4993
84 0.5012 .3472
85 0.5012 .3640
86 0.5012 .3605
87 0.5012 .3234
88 0.5012 .4649
89 0.5012 .3205
90 0.5012 .3366
91 0.5012 .3245
92 0.5012 .3243
93 0.5012 .3253
94 0.5012 .5495
95 0.5012 .3179
96 0.5012 .3191
97 0.5012 .3168
98 0.5012 .3162
99 0.5012 .3162

1 0.3981 .0418
2 0.3981 .1685
3 0.3981 .3713
4 0.3981 .6604
5 0.3981 1.0087
6 0.3981 1.4201
7 0.3981 1.9197
8 0.3981 2.4227
9 0.3981 3.0088
10 0.3981 3.5971
11 0.3981 4.1881
12 0.3981 4.8345
13 0.3981 5.4144
14 0.3981 6.0317
15 0.3981 6.6558
16 0.3981 7.2150
17 0.3981 7.7126
18 0.3981 8.2458
19 0.3981 8.6238
20 0.3981 9.1115
21 0.3981 9.4029
22 0.3981 9.5921
23 0.3981 9.8413
24 0.3981 9.9989
25 0.3981 9.9764
26 0.3981 9.9844
27 0.3981 9.9551
28 0.3981 9.8714
29 0.3981 9.6236
30 0.3981 9.5746
31 0.3981 9.2358
32 0.3981 8.8999
33 0.3981 8.6095
34 0.3981 8.2498
35 0.3981 7.9490
36 0.3981 7.5631
37 0.3981 7.1050
38 0.3981 6.7802
39 0.3981 6.3512
40 0.3981 5.9038
41 0.3981 5.6346
42 0.3981 5.2035
43 0.3981 4.8447
44 0.3981 4.4802
45 0.3981 4.0834
46 0.3981 3.8568
47 0.3981 3.4910
48 0.3981 3.1192
49 0.3981 2.8846
50 0.3981 2.6052
51 0.3981 2.4235
52 0.3981 2.1500
53 0.3981 2.0008
54 0.3981 1.7622
55 0.3981 1.5808
56 0.3981 1.4157
57 0.3981 1.2731
58 0.3981 1.1555
59 0.3981 1.0393
60 0.3981 .9129
61 0.3981 .8271
62 0.3981 .7560
63 0.3981 .6962
64 0.3981 .6410
65 0.3981 .5962
66 0.3981 .5744
67 0.3981 .5523
68 0.3981 .4450
69 0.3981 .4088
70 0.3981 .4126
71 0.3981 .3711
72 0.3981 .4792
73 0.3981 .3449
74 0.3981 .3562
75 0.3981 .3671
76 0.3981 .3410
77 0.3981 .3251
78 0.3981 .3240
79 0.3981 .3203
80 0.3981 .3386
81 0.3981 .3194
82 0.3981 .3175
83 0.3981 .3324
84 0.3981 .3175
85 0.3981 .3169
86 0.3981 .3200
87 0.3981 .3187
88 0.3981 .3165
89 0.3981 .4520
90 0.3981 .3164
91 0.3981 .3163
92 0.3981 .3163
93 0.3981 .3191
94 0.3981 .3162
95 0.3981 .3165
96 0.3981 .3162
97 0.3981 .3162
98 0.3981 .3165
99 0.3981 .3162

1 0.3162 .0468
2 0.3162 .1892
3 0.3162 .4179
4 0.3162 .7332
5 0.3162 1.1218
6 0.3162 1.5900
7 0.3162 2.0925
8 0.3162 2.6573
9 0.3162 3.2730
10 0.3162 3.8498
11 0.3162 4.4663
12 0.3162 5.0910
13 0.3162 5.7271
14 0.3162 6.2881
15 0.3162 6.7750
16 0.3162 7.3032
17 0.3162 7.7526
18 0.3162 8.0790
19 0.3162 8.4056
20 0.3162 8.5933
21 0.3162 8.7787
22 0.3162 8.8892
23 0.3162 8.8703
24 0.3162 8.8992
25 0.3162 8.7465
26 0.3162 8.6653
27 0.3162 8.3966
28 0.3162 8.1226
29 0.3162 7.8037
30 0.3162 7.4291
31 0.3162 7.0973
32 0.3162 6.7053
33 0.3162 6.3318
34 0.3162 6.0166
35 0.3162 5.5133
36 0.3162 5.1965
37 0.3162 4.8258
38 0.3162 4.4087
39 0.3162 4.0230
40 0.3162 3.7183
41 0.3162 3.4162
42 0.3162 2.9969
43 0.3162 2.7026
44 0.3162 2.5185
45 0.3162 2.2317
46 0.3162 1.9540
47 0.3162 1.7890
48 0.3162 1.6210
49 0.3162 1.4201
50 0.3162 1.2852
51 0.3162 1.1428
52 0.3162 .9863
53 0.3162 .9150
54 0.3162 .7902
55 0.3162 .7166
56 0.3162 .6276
57 0.3162 .5700
58 0.3162 .5248
59 0.3162 .5080
60 0.3162 .4649
61 0.3162 .4196
62 0.3162 .4134
63 0.3162 .3750
64 0.3162 .3666
65 0.3162 .3463
66 0.3162 .3548
67 0.3162 .3808
68 0.3162 .3292
69 0.3162 .3423
70 0.3162 .3589
71 0.3162 .3193
72 0.3162 .3261
73 0.3162 .3185
74 0.3162 .3232
75 0.3162 .3229
76 0.3162 .3226
77 0.3162 .3169
78 0.3162 .3168
79 0.3162 .3166
80 0.3162 .4616
81 0.3162 .3172
82 0.3162 .3208
83 0.3162 .3312
84 0.3162 .3163
85 0.3162 .3162
86 0.3162 .3162
87 0.3162 .3163
88 0.3162 .3162
89 0.3162 .3162
90 0.3162 .4473
91 0.3162 .3162
92 0.3162 .3162
93 0.3162 .3162
94 0.3162 .3162
95 0.3162 .3162
96 0.3162 .3162
97 0.3162 .3162
98 0.3162 .3163
99 0.3162 .3162

1 0.2512 .0527
2 0.2512 .2103
3 0.2512 .4653
4 0.2512 .8194
5 0.2512 1.2408
6 0.2512 1.7464
7 0.2512 2.3076
8 0.2512 2.9229
9 0.2512 3.5228
10 0.2512 4.1152
11 0.2512 4.7250
12 0.2512 5.3236
13 0.2512 5.8887
14 0.2512 6.3690
15 0.2512 6.8231
16 0.2512 7.2333
17 0.2512 7.5311
18 0.2512 7.7135
19 0.2512 7.8469
20 0.2512 7.9261
21 0.2512 8.0101
22 0.2512 7.8661
23 0.2512 7.6954
24 0.2512 7.5097
25 0.2512 7.2441
26 0.2512 6.9363
27 0.2512 6.5731
28 0.2512 6.2671
29 0.2512 5.8775
30 0.2512 5.4819
31 0.2512 5.0591
32 0.2512 4.6191
33 0.2512 4.2442
34 0.2512 3.8940
35 0.2512 3.5648
36 0.2512 3.2226
37 0.2512 2.8717
38 0.2512 2.5753
39 0.2512 2.2501
40 0.2512 2.0266
41 0.2512 1.8180
42 0.2512 1.5997
43 0.2512 1.3886
44 0.2512 1.1946
45 0.2512 1.1016
46 0.2512 .9665
47 0.2512 .8452
48 0.2512 .7438
49 0.2512 .6539
50 0.2512 .5852
51 0.2512 .5320
52 0.2512 .4772
53 0.2512 .4507
54 0.2512 .3998
55 0.2512 .3788
56 0.2512 .4102
57 0.2512 .3512
58 0.2512 .3439
59 0.2512 .3345
60 0.2512 .3251
61 0.2512 .3522
62 0.2512 .3394
63 0.2512 .3198
64 0.2512 .3208
65 0.2512 .3178
66 0.2512 .3254
67 0.2512 .3196
68 0.2512 .3367
69 0.2512 .3173
70 0.2512 .3164
71 0.2512 .3209
72 0.2512 .3164
73 0.2512 .3164
74 0.2512 .3164
75 0.2512 .3452
76 0.2512 .3165
77 0.2512 .3415
78 0.2512 .3165
79 0.2512 .3175
80 0.2512 .3162
81 0.2512 .3170
82 0.2512 .3162
83 0.2512 .3312
84 0.2512 .3163
85 0.2512 .3162
86 0.2512 .4472
87 0.2512 .3176
88 0.2512 .3162
89 0.2512 .3162
90 0.2512 .3162
91 0.2512 .3162
92 0.2512 .3162
93 0.2512 .3162
94 0.2512 .3162
95 0.2512 .3162
96 0.2512 .3162
97 0.2512 .4472
98 0.2512 .3162
99 0.2512 .3162

1 0.1995 .0589
2 0.1995 .2336
3 0.1995 .5181
4 0.1995 .8971
5 0.1995 1.3707
6 0.1995 1.8971
7 0.1995 2.5232
8 0.1995 3.1225
9 0.1995 3.7336
10 0.1995 4.3522
11 0.1995 4.9259
12 0.1995 5.4702
13 0.1995 5.8940
14 0.1995 6.3257
15 0.1995 6.6622
16 0.1995 6.9253
17 0.1995 7.0127
18 0.1995 7.0622
19 0.1995 7.0239
20 0.1995 6.9369
21 0.1995 6.7874
22 0.1995 6.5348
23 0.1995 6.1643
24 0.1995 5.9352
25 0.1995 5.5940
26 0.1995 5.1545
27 0.1995 4.7548
28 0.1995 4.3829
29 0.1995 4.0010
30 0.1995 3.5583
31 0.1995 3.2124
32 0.1995 2.8763
33 0.1995 2.5280
34 0.1995 2.2547
35 0.1995 2.0144
36 0.1995 1.7280
37 0.1995 1.4999
38 0.1995 1.3207
39 0.1995 1.1311
40 0.1995 .9805
41 0.1995 .8631
42 0.1995 .7495
43 0.1995 .6674
44 0.1995 .5861
45 0.1995 .5597
46 0.1995 .4566
47 0.1995 .4292
48 0.1995 .3972
49 0.1995 .3746
50 0.1995 .3544
51 0.1995 .3422
52 0.1995 .3473
53 0.1995 .3307
54 0.1995 .3275
55 0.1995 .3243
56 0.1995 .3192
57 0.1995 .3252
58 0.1995 .3532
59 0.1995 .3188
60 0.1995 .3632
61 0.1995 .3165
62 0.1995 .3227
63 0.1995 .3168
64 0.1995 .3180
65 0.1995 .3164
66 0.1995 .3163
67 0.1995 .4600
68 0.1995 .3162
69 0.1995 .3204
70 0.1995 .3550
71 0.1995 .3162
72 0.1995 .3163
73 0.1995 .4547
74 0.1995 .3162
75 0.1995 .3251
76 0.1995 .3162
77 0.1995 .3162
78 0.1995 .3168
79 0.1995 .3162
80 0.1995 .3164
81 0.1995 .3163
82 0.1995 .3163
83 0.1995 .3162
84 0.1995 .3162
85 0.1995 .3162
86 0.1995 .3162
87 0.1995 .3162
88 0.1995 .3162
89 0.1995 .3162
90 0.1995 .3162
91 0.1995 .3162
92 0.1995 .3162
93 0.1995 .3162
94 0.1995 .3162
95 0.1995 .3162
96 0.1995 .3162
97 0.1995 .3162
98 0.1995 .3162
99 0.1995 .3162

1 0.1585 .0665
2 0.1585 .2611
3 0.1585 .5786
4 0.1585 .9996
5 0.1585 1.4882
6 0.1585 2.0705
7 0.1585 2.6945
8 0.1585 3.3259
9 0.1585 3.8848
10 0.1585 4.5098
11 0.1585 4.9871
12 0.1585 5.4185
13 0.1585 5.8558
14 0.1585 6.1265
15 0.1585 6.2736
16 0.1585 6.3332
17 0.1585 6.3406
18 0.1585 6.1841
19 0.1585 5.9787
20 0.1585 5.7302
21 0.1585 5.3982
22 0.1585 5.0702
23 0.1585 4.6764
24 0.1585 4.2767
25 0.1585 3.8633
26 0.1585 3.4557
27 0.1585 3.1156
28 0.1585 2.7417
29 0.1585 2.4262
30 0.1585 2.1160
31 0.1585 1.8142
32 0.1585 1.5954
33 0.1585 1.3550
34 0.1585 1.1416
35 0.1585 .9787
36 0.1585 .8896
37 0.1585 .7038
38 0.1585 .6218
39 0.1585 .5271
40 0.1585 .4945
41 0.1585 .4310
42 0.1585 .4135
43 0.1585 .4015
44 0.1585 .3545
45 0.1585 .3662
46 0.1585 .3605
47 0.1585 .3418
48 0.1585 .3407
49 0.1585 .3419
50 0.1585 .3207
51 0.1585 .3346
52 0.1585 .3342
53 0.1585 .3174
54 0.1585 .3240
55 0.1585 .3185
56 0.1585 .3897
57 0.1585 .3172
58 0.1585 .3200
59 0.1585 .3162
60 0.1585 .3193
61 0.1585 .3165
62 0.1585 .3169
63 0.1585 .3162
64 0.1585 .3162
65 0.1585 .3163
66 0.1585 .3163
67 0.1585 .3200
68 0.1585 .3162
69 0.1585 .3162
70 0.1585 .3166
71 0.1585 .3162
72 0.1585 .3162
73 0.1585 .3162
74 0.1585 .3162
75 0.1585 .3162
76 0.1585 .3162
77 0.1585 .3162
78 0.1585 .3162
79 0.1585 .3162
80 0.1585 .3162
81 0.1585 .3163
82 0.1585 .3162
83 0.1585 .3170
84 0.1585 .3162
85 0.1585 .3162
86 0.1585 .3162
87 0.1585 .3162
88 0.1585 .3173
89 0.1585 .3162
90 0.1585 .3162
91 0.1585 .3162
92 0.1585 .3162
93 0.1585 .3162
94 0.1585 .3162
95 0.1585 .3162
96 0.1585 .3162
97 0.1585 .3162
98 0.1585 .3162
99 0.1585 .3162

1 0.1259 .0743
2 0.1259 .2935
3 0.1259 .6385
4 0.1259 1.1087
5 0.1259 1.6476
6 0.1259 2.2282
7 0.1259 2.8922
8 0.1259 3.4638
9 0.1259 4.0403
10 0.1259 4.5648
11 0.1259 4.9995
12 0.1259 5.2853
13 0.1259 5.5273
14 0.1259 5.6399
15 0.1259 5.6193
16 0.1259 5.4820
17 0.1259 5.3237
18 0.1259 5.0773
19 0.1259 4.6867
20 0.1259 4.3839
21 0.1259 3.9360
22 0.1259 3.5681
23 0.1259 3.1722
24 0.1259 2.8053
25 0.1259 2.4414
26 0.1259 2.0959
27 0.1259 1.7892
28 0.1259 1.5569
29 0.1259 1.2821
30 0.1259 1.1049
31 0.1259 .9191
32 0.1259 .7750
33 0.1259 .6562
34 0.1259 .5697
35 0.1259 .5045
36 0.1259 .4379
37 0.1259 .4255
38 0.1259 .3697
39 0.1259 .3692
40 0.1259 .3388
41 0.1259 .3550
42 0.1259 .3555
43 0.1259 .3368
44 0.1259 .3286
45 0.1259 .3188
46 0.1259 .3274
47 0.1259 .3170
48 0.1259 .3169
49 0.1259 .3168
50 0.1259 .3204
51 0.1259 .3163
52 0.1259 .3194
53 0.1259 .3745
54 0.1259 .3162
55 0.1259 .3328
56 0.1259 .3162
57 0.1259 .3162
58 0.1259 .3190
59 0.1259 .3183
60 0.1259 .3162
61 0.1259 .3162
62 0.1259 .3163
63 0.1259 .3162
64 0.1259 .3162
65 0.1259 .3172
66 0.1259 .3162
67 0.1259 .3162
68 0.1259 .3162
69 0.1259 .3164
70 0.1259 .3169
71 0.1259 .3162
72 0.1259 .3162
73 0.1259 .3162
74 0.1259 .3162
75 0.1259 .3163
76 0.1259 .3162
77 0.1259 .3162
78 0.1259 .3162
79 0.1259 .3162
80 0.1259 .3162
81 0.1259 .3162
82 0.1259 .3162
83 0.1259 .3162
84 0.1259 .3162
85 0.1259 .3162
86 0.1259 .3162
87 0.1259 .3170
88 0.1259 .3162
89 0.1259 .3162
90 0.1259 .3162
91 0.1259 .3162
92 0.1259 .3162
93 0.1259 .3162
94 0.1259 .3162
95 0.1259 .3162
96 0.1259 .3162
97 0.1259 .3162
98 0.1259 .3162
99 0.1259 .3162

1 0.1 .0832
2 0.1 .3261
3 0.1 .7171
4 0.1 1.2080
5 0.1 1.7971
6 0.1 2.4111
7 0.1 3.0281
8 0.1 3.5713
9 0.1 4.1263
10 0.1 4.5203
11 0.1 4.8068
12 0.1 5.0010
13 0.1 4.9993
14 0.1 4.9495
15 0.1 4.7688
16 0.1 4.4845
17 0.1 4.1841
18 0.1 3.8290
19 0.1 3.4566
20 0.1 3.0404
21 0.1 2.6549
22 0.1 2.2692
23 0.1 1.9555
24 0.1 1.6399
25 0.1 1.3672
26 0.1 1.1382
27 0.1 .9595
28 0.1 .7952
29 0.1 .6959
30 0.1 .5727
31 0.1 .4714
32 0.1 .4486
33 0.1 .3855
34 0.1 .4084
35 0.1 .3393
36 0.1 .3328
37 0.1 .3301
38 0.1 .3373
39 0.1 .3370
40 0.1 .3182
41 0.1 .3300
42 0.1 .3214
43 0.1 .3228
44 0.1 .3171
45 0.1 .3177
46 0.1 .3163
47 0.1 .3180
48 0.1 .3168
49 0.1 .3174
50 0.1 .3162
51 0.1 .3166
52 0.1 .3165
53 0.1 .3162
54 0.1 .3162
55 0.1 .3162
56 0.1 .3190
57 0.1 .3162
58 0.1 .3162
59 0.1 .3162
60 0.1 .3164
61 0.1 .3162
62 0.1 .3162
63 0.1 .3162
64 0.1 .3163
65 0.1 .3162
66 0.1 .3162
67 0.1 .3162
68 0.1 .3162
69 0.1 .3162
70 0.1 .3162
71 0.1 .3221
72 0.1 .3162
73 0.1 .3162
74 0.1 .3162
75 0.1 .3162
76 0.1 .3162
77 0.1 .3163
78 0.1 .3162
79 0.1 .3162
80 0.1 .3162
81 0.1 .3162
82 0.1 .3162
83 0.1 .3162
84 0.1 .3162
85 0.1 .3162
86 0.1 .3162
87 0.1 .3162
88 0.1 .3162
89 0.1 .3162
90 0.1 .3162
91 0.1 .3162
92 0.1 .3162
93 0.1 .3162
94 0.1 .3162
95 0.1 .3162
96 0.1 .3162
97 0.1 .3162
98 0.1 .3162
99 0.1 .3162

1 0.0794 .0921
2 0.0794 .3641
3 0.0794 .7828
4 0.0794 1.3293
5 0.0794 1.9400
6 0.0794 2.5444
7 0.0794 3.1516
8 0.0794 3.6643
9 0.0794 4.0778
10 0.0794 4.2772
11 0.0794 4.4691
12 0.0794 4.4667
13 0.0794 4.2723
14 0.0794 4.1023
15 0.0794 3.7722
16 0.0794 3.4237
17 0.0794 3.0608
18 0.0794 2.6451
19 0.0794 2.2733
20 0.0794 1.8960
21 0.0794 1.5901
22 0.0794 1.3054
23 0.0794 1.0571
24 0.0794 .8650
25 0.0794 .7085
26 0.0794 .5852
27 0.0794 .4915
28 0.0794 .4322
29 0.0794 .3983
30 0.0794 .3737
31 0.0794 .3439
32 0.0794 .3299
33 0.0794 .3278
34 0.0794 .3214
35 0.0794 .3307
36 0.0794 .3177
37 0.0794 .3479
38 0.0794 .3214
39 0.0794 .3179
40 0.0794 .3290
41 0.0794 .3183
42 0.0794 .3165
43 0.0794 .3173
44 0.0794 .3341
45 0.0794 .3169
46 0.0794 .3164
47 0.0794 .3162
48 0.0794 .3168
49 0.0794 .3173
50 0.0794 .3162
51 0.0794 .3162
52 0.0794 .3162
53 0.0794 .3163
54 0.0794 .3162
55 0.0794 .3162
56 0.0794 .3162
57 0.0794 .3169
58 0.0794 .3167
59 0.0794 .3162
60 0.0794 .3163
61 0.0794 .3162
62 0.0794 .3163
63 0.0794 .3162
64 0.0794 .3162
65 0.0794 .3162
66 0.0794 .3162
67 0.0794 .3162
68 0.0794 .3162
69 0.0794 .3162
70 0.0794 .3162
71 0.0794 .3162
72 0.0794 .3162
73 0.0794 .3162
74 0.0794 .3162
75 0.0794 .3162
76 0.0794 .3162
77 0.0794 .3162
78 0.0794 .3162
79 0.0794 .3162
80 0.0794 .3162
81 0.0794 .3162
82 0.0794 .3162
83 0.0794 .3162
84 0.0794 .3162
85 0.0794 .3162
86 0.0794 .3162
87 0.0794 .3162
88 0.0794 .3162
89 0.0794 .3162
90 0.0794 .3162
91 0.0794 .3162
92 0.0794 .3162
93 0.0794 .3162
94 0.0794 .3162
95 0.0794 .3162
96 0.0794 .3162
97 0.0794 .3162
98 0.0794 .3162
99 0.0794 .3162

1 0.0631 .1045
2 0.0631 .4090
3 0.0631 .8682
4 0.0631 1.4425
5 0.0631 2.0835
6 0.0631 2.6628
7 0.0631 3.1650
8 0.0631 3.6322
9 0.0631 3.9152
10 0.0631 3.9643
11 0.0631 3.9635
12 0.0631 3.7755
13 0.0631 3.5022
14 0.0631 3.1333
15 0.0631 2.7740
16 0.0631 2.4146
17 0.0631 1.9990
18 0.0631 1.6330
19 0.0631 1.3474
20 0.0631 1.0910
21 0.0631 .8638
22 0.0631 .7161
23 0.0631 .5578
24 0.0631 .4998
25 0.0631 .4211
26 0.0631 .3960
27 0.0631 .3443
28 0.0631 .3484
29 0.0631 .3446
30 0.0631 .3401
31 0.0631 .3192
32 0.0631 .3346
33 0.0631 .3205
34 0.0631 .3197
35 0.0631 .3190
36 0.0631 .3209
37 0.0631 .3163
38 0.0631 .3163
39 0.0631 .3187
40 0.0631 .3426
41 0.0631 .3162
42 0.0631 .3221
43 0.0631 .3202
44 0.0631 .3164
45 0.0631 .3163
46 0.0631 .3162
47 0.0631 .3162
48 0.0631 .3162
49 0.0631 .3162
50 0.0631 .3186
51 0.0631 .3171
52 0.0631 .3162
53 0.0631 .3162
54 0.0631 .3169
55 0.0631 .3162
56 0.0631 .3162
57 0.0631 .3162
58 0.0631 .3162
59 0.0631 .3170
60 0.0631 .3162
61 0.0631 .3162
62 0.0631 .3162
63 0.0631 .3162
64 0.0631 .3162
65 0.0631 .3162
66 0.0631 .3162
67 0.0631 .3162
68 0.0631 .3162
69 0.0631 .3162
70 0.0631 .3162
71 0.0631 .3162
72 0.0631 .3162
73 0.0631 .3162
74 0.0631 .3162
75 0.0631 .3162
76 0.0631 .3162
77 0.0631 .3162
78 0.0631 .3162
79 0.0631 .3162
80 0.0631 .3162
81 0.0631 .3162
82 0.0631 .3162
83 0.0631 .3162
84 0.0631 .3162
85 0.0631 .3162
86 0.0631 .3162
87 0.0631 .3162
88 0.0631 .3162
89 0.0631 .3162
90 0.0631 .3162
91 0.0631 .3162
92 0.0631 .3162
93 0.0631 .3162
94 0.0631 .3162
95 0.0631 .3162
96 0.0631 .3162
97 0.0631 .3162
98 0.0631 .3162
99 0.0631 .3162

1 0.0501 .1176
2 0.0501 .4524
3 0.0501 .9582
4 0.0501 1.5504
5 0.0501 2.1834
6 0.0501 2.7634
7 0.0501 3.1710
8 0.0501 3.4377
9 0.0501 3.5505
10 0.0501 3.5375
11 0.0501 3.2639
12 0.0501 2.9877
13 0.0501 2.6268
14 0.0501 2.2350
15 0.0501 1.8567
16 0.0501 1.4816
17 0.0501 1.1784
18 0.0501 .9260
19 0.0501 .7270
20 0.0501 .5899
21 0.0501 .4663
22 0.0501 .4187
23 0.0501 .4023
24 0.0501 .3428
25 0.0501 .3394
26 0.0501 .3301
27 0.0501 .3209
28 0.0501 .3299
29 0.0501 .3188
30 0.0501 .3187
31 0.0501 .3246
32 0.0501 .3164
33 0.0501 .3183
34 0.0501 .3163
35 0.0501 .3222
36 0.0501 .3191
37 0.0501 .3162
38 0.0501 .3180
39 0.0501 .3168
40 0.0501 .3164
41 0.0501 .3163
42 0.0501 .3162
43 0.0501 .3181
44 0.0501 .3162
45 0.0501 .3163
46 0.0501 .3162
47 0.0501 .3162
48 0.0501 .3162
49 0.0501 .3162
50 0.0501 .3162
51 0.0501 .3167
52 0.0501 .3162
53 0.0501 .3162
54 0.0501 .3162
55 0.0501 .3162
56 0.0501 .3162
57 0.0501 .3162
58 0.0501 .3162
59 0.0501 .3162
60 0.0501 .3162
61 0.0501 .3162
62 0.0501 .3162
63 0.0501 .3162
64 0.0501 .3162
65 0.0501 .3162
66 0.0501 .3162
67 0.0501 .3162
68 0.0501 .3162
69 0.0501 .3162
70 0.0501 .3162
71 0.0501 .3162
72 0.0501 .3162
73 0.0501 .3162
74 0.0501 .3162
75 0.0501 .3162
76 0.0501 .3162
77 0.0501 .3162
78 0.0501 .3162
79 0.0501 .3162
80 0.0501 .3162
81 0.0501 .3162
82 0.0501 .3162
83 0.0501 .3162
84 0.0501 .3162
85 0.0501 .3162
86 0.0501 .3162
87 0.0501 .3162
88 0.0501 .3162
89 0.0501 .3162
90 0.0501 .3162
91 0.0501 .3162
92 0.0501 .3162
93 0.0501 .3162
94 0.0501 .3162
95 0.0501 .3162
96 0.0501 .3162
97 0.0501 .3162
98 0.0501 .3162
99 0.0501 .3162

1 0.0398 .1315
2 0.0398 .5025
3 0.0398 1.0379
4 0.0398 1.6472
5 0.0398 2.2501
6 0.0398 2.7204
7 0.0398 3.0672
8 0.0398 3.1511
9 0.0398 3.0747
10 0.0398 2.8872
11 0.0398 2.5747
12 0.0398 2.1774
13 0.0398 1.7944
14 0.0398 1.4388
15 0.0398 1.1144
16 0.0398 .8715
17 0.0398 .6594
18 0.0398 .5233
19 0.0398 .4476
20 0.0398 .3862
21 0.0398 .3523
22 0.0398 .3428
23 0.0398 .3323
24 0.0398 .3302
25 0.0398 .3246
26 0.0398 .3272
27 0.0398 .3177
28 0.0398 .3221
29 0.0398 .3182
30 0.0398 .3170
31 0.0398 .3213
32 0.0398 .3162
33 0.0398 .3162
34 0.0398 .3170
35 0.0398 .3164
36 0.0398 .3164
37 0.0398 .3162
38 0.0398 .3164
39 0.0398 .3163
40 0.0398 .3162
41 0.0398 .3162
42 0.0398 .3162
43 0.0398 .3163
44 0.0398 .3162
45 0.0398 .3163
46 0.0398 .3162
47 0.0398 .3162
48 0.0398 .3163
49 0.0398 .3162
50 0.0398 .3164
51 0.0398 .3162
52 0.0398 .3182
53 0.0398 .3162
54 0.0398 .3162
55 0.0398 .3162
56 0.0398 .3162
57 0.0398 .3162
58 0.0398 .3162
59 0.0398 .3162
60 0.0398 .3162
61 0.0398 .3162
62 0.0398 .3162
63 0.0398 .3162
64 0.0398 .3162
65 0.0398 .3162
66 0.0398 .3162
67 0.0398 .3162
68 0.0398 .3162
69 0.0398 .3162
70 0.0398 .3162
71 0.0398 .3162
72 0.0398 .3162
73 0.0398 .3162
74 0.0398 .3162
75 0.0398 .3162
76 0.0398 .3162
77 0.0398 .3162
78 0.0398 .3162
79 0.0398 .3162
80 0.0398 .3162
81 0.0398 .3162
82 0.0398 .3162
83 0.0398 .3162
84 0.0398 .3162
85 0.0398 .3162
86 0.0398 .3162
87 0.0398 .3162
88 0.0398 .3162
89 0.0398 .3162
90 0.0398 .3162
91 0.0398 .3162
92 0.0398 .3162
93 0.0398 .3162
94 0.0398 .3162
95 0.0398 .3162
96 0.0398 .3162
97 0.0398 .3162
98 0.0398 .3162
99 0.0398 .3162

1 0.0316 .1471
2 0.0316 .5514
3 0.0316 1.1290
4 0.0316 1.7554
5 0.0316 2.2760
6 0.0316 2.6821
7 0.0316 2.8483
8 0.0316 2.7794
9 0.0316 2.5690
10 0.0316 2.2138
11 0.0316 1.8295
12 0.0316 1.4495
13 0.0316 1.1080
14 0.0316 .8584
15 0.0316 .6306
16 0.0316 .4945
17 0.0316 .4354
18 0.0316 .3678
19 0.0316 .3500
20 0.0316 .3393
21 0.0316 .3310
22 0.0316 .3220
23 0.0316 .3266
24 0.0316 .3242
25 0.0316 .3182
26 0.0316 .3166
27 0.0316 .3179
28 0.0316 .3174
29 0.0316 .3162
30 0.0316 .3164
31 0.0316 .3163
32 0.0316 .3184
33 0.0316 .3162
34 0.0316 .3165
35 0.0316 .3162
36 0.0316 .3162
37 0.0316 .3163
38 0.0316 .3162
39 0.0316 .3162
40 0.0316 .3162
41 0.0316 .3162
42 0.0316 .3162
43 0.0316 .3162
44 0.0316 .3162
45 0.0316 .3162
46 0.0316 .3163
47 0.0316 .3162
48 0.0316 .3162
49 0.0316 .3162
50 0.0316 .3162
51 0.0316 .3162
52 0.0316 .3162
53 0.0316 .3162
54 0.0316 .3162
55 0.0316 .3162
56 0.0316 .3162
57 0.0316 .3162
58 0.0316 .3162
59 0.0316 .3162
60 0.0316 .3162
61 0.0316 .3162
62 0.0316 .3162
63 0.0316 .3162
64 0.0316 .3162
65 0.0316 .3162
66 0.0316 .3162
67 0.0316 .3162
68 0.0316 .3162
69 0.0316 .3162
70 0.0316 .3162
71 0.0316 .3162
72 0.0316 .3162
73 0.0316 .3162
74 0.0316 .3162
75 0.0316 .3162
76 0.0316 .3162
77 0.0316 .3162
78 0.0316 .3162
79 0.0316 .3162
80 0.0316 .3162
81 0.0316 .3162
82 0.0316 .3162
83 0.0316 .3162
84 0.0316 .3162
85 0.0316 .3162
86 0.0316 .3162
87 0.0316 .3162
88 0.0316 .3162
89 0.0316 .3162
90 0.0316 .3162
91 0.0316 .3162
92 0.0316 .3162
93 0.0316 .3162
94 0.0316 .3162
95 0.0316 .3162
96 0.0316 .3162
97 0.0316 .3162
98 0.0316 .3162
99 0.0316 .3162

1 0.0251 .1646
2 0.0251 .6081
3 0.0251 1.2180
4 0.0251 1.8187
5 0.0251 2.2852
6 0.0251 2.5083
7 0.0251 2.4973
8 0.0251 2.3051
9 0.0251 1.9568
10 0.0251 1.5740
11 0.0251 1.1960
12 0.0251 .8903
13 0.0251 .6594
14 0.0251 .5050
15 0.0251 .4142
16 0.0251 .3572
17 0.0251 .3382
18 0.0251 .3338
19 0.0251 .3250
20 0.0251 .3209
21 0.0251 .3349
22 0.0251 .3181
23 0.0251 .3170
24 0.0251 .3174
25 0.0251 .3214
26 0.0251 .3175
27 0.0251 .3163
28 0.0251 .3165
29 0.0251 .3183
30 0.0251 .3162
31 0.0251 .3162
32 0.0251 .3162
33 0.0251 .3163
34 0.0251 .3162
35 0.0251 .3162
36 0.0251 .3162
37 0.0251 .3164
38 0.0251 .3162
39 0.0251 .3162
40 0.0251 .3162
41 0.0251 .3162
42 0.0251 .3162
43 0.0251 .3162
44 0.0251 .3162
45 0.0251 .3162
46 0.0251 .3162
47 0.0251 .3162
48 0.0251 .3162
49 0.0251 .3162
50 0.0251 .3162
51 0.0251 .3162
52 0.0251 .3162
53 0.0251 .3162
54 0.0251 .3162
55 0.0251 .3162
56 0.0251 .3162
57 0.0251 .3162
58 0.0251 .3162
59 0.0251 .3162
60 0.0251 .3162
61 0.0251 .3162
62 0.0251 .3162
63 0.0251 .3162
64 0.0251 .3162
65 0.0251 .3162
66 0.0251 .3162
67 0.0251 .3162
68 0.0251 .3162
69 0.0251 .3162
70 0.0251 .3162
71 0.0251 .3162
72 0.0251 .3162
73 0.0251 .3162
74 0.0251 .3162
75 0.0251 .3162
76 0.0251 .3162
77 0.0251 .3162
78 0.0251 .3162
79 0.0251 .3162
80 0.0251 .3162
81 0.0251 .3162
82 0.0251 .3162
83 0.0251 .3162
84 0.0251 .3162
85 0.0251 .3162
86 0.0251 .3162
87 0.0251 .3162
88 0.0251 .3162
89 0.0251 .3162
90 0.0251 .3162
91 0.0251 .3162
92 0.0251 .3162
93 0.0251 .3162
94 0.0251 .3162
95 0.0251 .3162
96 0.0251 .3162
97 0.0251 .3162
98 0.0251 .3162
99 0.0251 .3162

1 0.02 .1815
2 0.02 .6703
3 0.02 1.2851
4 0.02 1.8489
5 0.02 2.1786
6 0.02 2.2627
7 0.02 2.0898
8 0.02 1.7651
9 0.02 1.3823
10 0.02 1.0235
11 0.02 .7381
12 0.02 .5510
13 0.02 .4312
14 0.02 .3658
15 0.02 .3324
16 0.02 .3275
17 0.02 .3273
18 0.02 .3222
19 0.02 .3238
20 0.02 .3183
21 0.02 .3177
22 0.02 .3175
23 0.02 .3182
24 0.02 .3178
25 0.02 .3162
26 0.02 .3163
27 0.02 .3162
28 0.02 .3163
29 0.02 .3162
30 0.02 .3162
31 0.02 .3162
32 0.02 .3162
33 0.02 .3162
34 0.02 .3162
35 0.02 .3162
36 0.02 .3162
37 0.02 .3162
38 0.02 .3162
39 0.02 .3162
40 0.02 .3162
41 0.02 .3162
42 0.02 .3162
43 0.02 .3162
44 0.02 .3162
45 0.02 .3162
46 0.02 .3162
47 0.02 .3162
48 0.02 .3162
49 0.02 .3162
50 0.02 .3162
51 0.02 .3162
52 0.02 .3162
53 0.02 .3162
54 0.02 .3162
55 0.02 .3162
56 0.02 .3162
57 0.02 .3162
58 0.02 .3162
59 0.02 .3162
60 0.02 .3162
61 0.02 .3162
62 0.02 .3162
63 0.02 .3162
64 0.02 .3162
65 0.02 .3162
66 0.02 .3162
67 0.02 .3162
68 0.02 .3162
69 0.02 .3162
70 0.02 .3162
71 0.02 .3162
72 0.02 .3162
73 0.02 .3162
74 0.02 .3162
75 0.02 .3162
76 0.02 .3162
77 0.02 .3162
78 0.02 .3162
79 0.02 .3162
80 0.02 .3162
81 0.02 .3162
82 0.02 .3162
83 0.02 .3162
84 0.02 .3162
85 0.02 .3162
86 0.02 .3162
87 0.02 .3162
88 0.02 .3162
89 0.02 .3162
90 0.02 .3162
91 0.02 .3162
92 0.02 .3162
93 0.02 .3162
94 0.02 .3162
95 0.02 .3162
96 0.02 .3162
97 0.02 .3162
98 0.02 .3162
99 0.02 .3162

1 0.0158 .2044
2 0.0158 .7308
3 0.0158 1.3450
4 0.0158 1.8273
5 0.0158 2.0392
6 0.0158 1.9211
7 0.0158 1.6368
8 0.0158 1.2457
9 0.0158 .8913
10 0.0158 .6343
11 0.0158 .4584
12 0.0158 .3763
13 0.0158 .3475
14 0.0158 .3357
15 0.0158 .3291
16 0.0158 .3266
17 0.0158 .3254
18 0.0158 .3185
19 0.0158 .3166
20 0.0158 .3176
21 0.0158 .3170
22 0.0158 .3167
23 0.0158 .3163
24 0.0158 .3164
25 0.0158 .3163
26 0.0158 .3162
27 0.0158 .3162
28 0.0158 .3162
29 0.0158 .3162
30 0.0158 .3163
31 0.0158 .3162
32 0.0158 .3162
33 0.0158 .3162
34 0.0158 .3162
35 0.0158 .3162
36 0.0158 .3162
37 0.0158 .3162
38 0.0158 .3162
39 0.0158 .3162
40 0.0158 .3162
41 0.0158 .3162
42 0.0158 .3162
43 0.0158 .3162
44 0.0158 .3162
45 0.0158 .3162
46 0.0158 .3162
47 0.0158 .3162
48 0.0158 .3162
49 0.0158 .3162
50 0.0158 .3162
51 0.0158 .3162
52 0.0158 .3162
53 0.0158 .3162
54 0.0158 .3162
55 0.0158 .3162
56 0.0158 .3162
57 0.0158 .3162
58 0.0158 .3162
59 0.0158 .3162
60 0.0158 .3162
61 0.0158 .3162
62 0.0158 .3162
63 0.0158 .3162
64 0.0158 .3162
65 0.0158 .3162
66 0.0158 .3162
67 0.0158 .3162
68 0.0158 .3162
69 0.0158 .3162
70 0.0158 .3162
71 0.0158 .3162
72 0.0158 .3162
73 0.0158 .3162
74 0.0158 .3162
75 0.0158 .3162
76 0.0158 .3162
77 0.0158 .3162
78 0.0158 .3162
79 0.0158 .3162
80 0.0158 .3162
81 0.0158 .3162
82 0.0158 .3162
83 0.0158 .3162
84 0.0158 .3162
85 0.0158 .3162
86 0.0158 .3162
87 0.0158 .3162
88 0.0158 .3162
89 0.0158 .3162
90 0.0158 .3162
91 0.0158 .3162
92 0.0158 .3162
93 0.0158 .3162
94 0.0158 .3162
95 0.0158 .3162
96 0.0158 .3162
97 0.0158 .3162
98 0.0158 .3162
99 0.0158 .3162

1 0.0126 .2281
2 0.0126 .7796
3 0.0126 1.3944
4 0.0126 1.7557
5 0.0126 1.7831
6 0.0126 1.5516
7 0.0126 1.1907
8 0.0126 .8352
9 0.0126 .5757
10 0.0126 .4310
11 0.0126 .3790
12 0.0126 .3435
13 0.0126 .3318
14 0.0126 .3203
15 0.0126 .3249
16 0.0126 .3224
17 0.0126 .3184
18 0.0126 .3166
19 0.0126 .3170
20 0.0126 .3167
21 0.0126 .3186
22 0.0126 .3163
23 0.0126 .3162
24 0.0126 .3162
25 0.0126 .3162
26 0.0126 .3162
27 0.0126 .3162
28 0.0126 .3162
29 0.0126 .3162
30 0.0126 .3162
31 0.0126 .3162
32 0.0126 .3162
33 0.0126 .3162
34 0.0126 .3162
35 0.0126 .3162
36 0.0126 .3162
37 0.0126 .3162
38 0.0126 .3162
39 0.0126 .3162
40 0.0126 .3162
41 0.0126 .3162
42 0.0126 .3162
43 0.0126 .3162
44 0.0126 .3162
45 0.0126 .3162
46 0.0126 .3162
47 0.0126 .3162
48 0.0126 .3162
49 0.0126 .3162
50 0.0126 .3162
51 0.0126 .3162
52 0.0126 .3162
53 0.0126 .3162
54 0.0126 .3162
55 0.0126 .3162
56 0.0126 .3162
57 0.0126 .3162
58 0.0126 .3162
59 0.0126 .3162
60 0.0126 .3162
61 0.0126 .3162
62 0.0126 .3162
63 0.0126 .3162
64 0.0126 .3162
65 0.0126 .3162
66 0.0126 .3162
67 0.0126 .3162
68 0.0126 .3162
69 0.0126 .3162
70 0.0126 .3162
71 0.0126 .3162
72 0.0126 .3162
73 0.0126 .3162
74 0.0126 .3162
75 0.0126 .3162
76 0.0126 .3162
77 0.0126 .3162
78 0.0126 .3162
79 0.0126 .3162
80 0.0126 .3162
81 0.0126 .3162
82 0.0126 .3162
83 0.0126 .3162
84 0.0126 .3162
85 0.0126 .3162
86 0.0126 .3162
87 0.0126 .3162
88 0.0126 .3162
89 0.0126 .3162
90 0.0126 .3162
91 0.0126 .3162
92 0.0126 .3162
93 0.0126 .3162
94 0.0126 .3162
95 0.0126 .3162
96 0.0126 .3162
97 0.0126 .3162
98 0.0126 .3162
99 0.0126 .3162

1 0.01 .2500
2 0.01 .8473
3 0.01 1.3998
4 0.01 1.6293
5 0.01 1.4963
6 0.01 1.1725
7 0.01 .7997
8 0.01 .5348
9 0.01 .4157
10 0.01 .3431
11 0.01 .3325
12 0.01 .3367
13 0.01 .3232
14 0.01 .3211
15 0.01 .3196
16 0.01 .3174
17 0.01 .3164
18 0.01 .3164
19 0.01 .3165
20 0.01 .3164
21 0.01 .3162
22 0.01 .3162
23 0.01 .3162
24 0.01 .3162
25 0.01 .3163
26 0.01 .3162
27 0.01 .3162
28 0.01 .3162
29 0.01 .3162
30 0.01 .3162
31 0.01 .3162
32 0.01 .3162
33 0.01 .3162
34 0.01 .3162
35 0.01 .3162
36 0.01 .3162
37 0.01 .3162
38 0.01 .3162
39 0.01 .3162
40 0.01 .3162
41 0.01 .3162
42 0.01 .3162
43 0.01 .3162
44 0.01 .3162
45 0.01 .3162
46 0.01 .3162
47 0.01 .3162
48 0.01 .3162
49 0.01 .3162
50 0.01 .3162
51 0.01 .3162
52 0.01 .3162
53 0.01 .3162
54 0.01 .3162
55 0.01 .3162
56 0.01 .3162
57 0.01 .3162
58 0.01 .3162
59 0.01 .3162
60 0.01 .3162
61 0.01 .3162
62 0.01 .3162
63 0.01 .3162
64 0.01 .3162
65 0.01 .3162
66 0.01 .3162
67 0.01 .3162
68 0.01 .3162
69 0.01 .3162
70 0.01 .3162
71 0.01 .3162
72 0.01 .3162
73 0.01 .3162
74 0.01 .3162
75 0.01 .3162
76 0.01 .3162
77 0.01 .3162
78 0.01 .3162
79 0.01 .3162
80 0.01 .3162
81 0.01 .3162
82 0.01 .3162
83 0.01 .3162
84 0.01 .3162
85 0.01 .3162
86 0.01 .3162
87 0.01 .3162
88 0.01 .3162
89 0.01 .3162
90 0.01 .3162
91 0.01 .3162
92 0.01 .3162
93 0.01 .3162
94 0.01 .3162
95 0.01 .3162
96 0.01 .3162
97 0.01 .3162
98 0.01 .3162
99 0.01 .3162
