# Supplementary material for: Stochastic disturbance regimes alter patterns of ecosystem variability and recovery
Source: PLoS One. 2020 Mar 9;15(3):e0229927. doi: 10.1371/journal.pone.0229927 (PMC7062255; doi:10.1371/journal.pone.0229927)
Supplement: S1 Raw data — (ZIP) [file pone.0229927.s008.zip › raw data/raw data/figure 3 and 4 - S1/random severity.txt]

1 1000.0 .0007
2 1000.0 .0025
3 1000.0 .0051
4 1000.0 .0097
5 1000.0 .0150
6 1000.0 .0228
7 1000.0 .0280
8 1000.0 .0391
9 1000.0 .0494
10 1000.0 .0585
11 1000.0 .0723
12 1000.0 .0904
13 1000.0 .0979
14 1000.0 .1208
15 1000.0 .1257
16 1000.0 .1497
17 1000.0 .1778
18 1000.0 .1991
19 1000.0 .2159
20 1000.0 .2402
21 1000.0 .2738
22 1000.0 .2915
23 1000.0 .3220
24 1000.0 .3387
25 1000.0 .3707
26 1000.0 .4049
27 1000.0 .4664
28 1000.0 .4949
29 1000.0 .5009
30 1000.0 .5262
31 1000.0 .5913
32 1000.0 .6073
33 1000.0 .6179
34 1000.0 .6709
35 1000.0 .7448
36 1000.0 .7577
37 1000.0 .8445
38 1000.0 .8884
39 1000.0 .9160
40 1000.0 .9921
41 1000.0 1.0123
42 1000.0 1.0388
43 1000.0 1.0951
44 1000.0 1.1401
45 1000.0 1.2328
46 1000.0 1.2371
47 1000.0 1.2669
48 1000.0 1.3780
49 1000.0 1.4139
50 1000.0 1.4446
51 1000.0 1.5919
52 1000.0 1.6767
53 1000.0 1.6636
54 1000.0 1.6874
55 1000.0 1.8317
56 1000.0 1.9892
57 1000.0 2.0069
58 1000.0 1.9524
59 1000.0 2.0587
60 1000.0 2.0771
61 1000.0 2.2193
62 1000.0 2.3527
63 1000.0 2.4000
64 1000.0 2.4902
65 1000.0 2.4594
66 1000.0 2.6017
67 1000.0 2.6169
68 1000.0 2.8636
69 1000.0 2.7139
70 1000.0 2.9306
71 1000.0 2.8559
72 1000.0 3.1177
73 1000.0 3.0929
74 1000.0 3.2432
75 1000.0 3.4152
76 1000.0 3.5351
77 1000.0 3.3381
78 1000.0 3.6083
79 1000.0 3.8600
80 1000.0 3.8595
81 1000.0 3.8304
82 1000.0 4.2123
83 1000.0 4.3428
84 1000.0 4.3128
85 1000.0 4.2241
86 1000.0 4.4235
87 1000.0 4.3146
88 1000.0 4.8143
89 1000.0 4.6176
90 1000.0 4.7012
91 1000.0 4.7921
92 1000.0 5.2349
93 1000.0 5.2015
94 1000.0 5.1435
95 1000.0 5.8435
96 1000.0 5.4659
97 1000.0 5.6118
98 1000.0 5.5823
99 1000.0 5.7468

1 794.3282 .0009
2 794.3282 .0027
3 794.3282 .0060
4 794.3282 .0108
5 794.3282 .0174
6 794.3282 .0242
7 794.3282 .0323
8 794.3282 .0430
9 794.3282 .0559
10 794.3282 .0695
11 794.3282 .0793
12 794.3282 .1016
13 794.3282 .1130
14 794.3282 .1300
15 794.3282 .1558
16 794.3282 .1691
17 794.3282 .1902
18 794.3282 .2176
19 794.3282 .2459
20 794.3282 .2611
21 794.3282 .2919
22 794.3282 .3229
23 794.3282 .3556
24 794.3282 .4055
25 794.3282 .4215
26 794.3282 .4584
27 794.3282 .4798
28 794.3282 .5368
29 794.3282 .5849
30 794.3282 .5997
31 794.3282 .6607
32 794.3282 .6884
33 794.3282 .7224
34 794.3282 .7822
35 794.3282 .8144
36 794.3282 .8470
37 794.3282 .9324
38 794.3282 .9739
39 794.3282 .9825
40 794.3282 1.1574
41 794.3282 1.1412
42 794.3282 1.2090
43 794.3282 1.2539
44 794.3282 1.3115
45 794.3282 1.3688
46 794.3282 1.4488
47 794.3282 1.5204
48 794.3282 1.5352
49 794.3282 1.6646
50 794.3282 1.7386
51 794.3282 1.7676
52 794.3282 1.8118
53 794.3282 1.9008
54 794.3282 1.9058
55 794.3282 2.0247
56 794.3282 2.1312
57 794.3282 2.1357
58 794.3282 2.2341
59 794.3282 2.3350
60 794.3282 2.4360
61 794.3282 2.6062
62 794.3282 2.6402
63 794.3282 2.6770
64 794.3282 2.6739
65 794.3282 2.9019
66 794.3282 3.0200
67 794.3282 3.1473
68 794.3282 3.0081
69 794.3282 3.2872
70 794.3282 3.3867
71 794.3282 3.3777
72 794.3282 3.5041
73 794.3282 3.6946
74 794.3282 3.4949
75 794.3282 3.7440
76 794.3282 3.9042
77 794.3282 3.8930
78 794.3282 4.0856
79 794.3282 4.3313
80 794.3282 4.3307
81 794.3282 4.5064
82 794.3282 4.3536
83 794.3282 4.7018
84 794.3282 4.7591
85 794.3282 4.8036
86 794.3282 4.9502
87 794.3282 5.2907
88 794.3282 5.1139
89 794.3282 5.2248
90 794.3282 5.4334
91 794.3282 5.4995
92 794.3282 5.8621
93 794.3282 6.0394
94 794.3282 5.9855
95 794.3282 6.0605
96 794.3282 6.1615
97 794.3282 5.9315
98 794.3282 6.3421
99 794.3282 6.3007

1 630.9573 .0009
2 630.9573 .0031
3 630.9573 .0069
4 630.9573 .0121
5 630.9573 .0191
6 630.9573 .0275
7 630.9573 .0382
8 630.9573 .0472
9 630.9573 .0610
10 630.9573 .0772
11 630.9573 .0949
12 630.9573 .1118
13 630.9573 .1288
14 630.9573 .1500
15 630.9573 .1740
16 630.9573 .1922
17 630.9573 .2193
18 630.9573 .2422
19 630.9573 .2762
20 630.9573 .3022
21 630.9573 .3226
22 630.9573 .3625
23 630.9573 .4031
24 630.9573 .4306
25 630.9573 .4937
26 630.9573 .5089
27 630.9573 .5550
28 630.9573 .5938
29 630.9573 .6403
30 630.9573 .6933
31 630.9573 .7310
32 630.9573 .7601
33 630.9573 .8148
34 630.9573 .8725
35 630.9573 .9117
36 630.9573 .9330
37 630.9573 1.0152
38 630.9573 1.1115
39 630.9573 1.1882
40 630.9573 1.1865
41 630.9573 1.2522
42 630.9573 1.3441
43 630.9573 1.3675
44 630.9573 1.4511
45 630.9573 1.5521
46 630.9573 1.6355
47 630.9573 1.6746
48 630.9573 1.7117
49 630.9573 1.7981
50 630.9573 1.9545
51 630.9573 1.9598
52 630.9573 1.9853
53 630.9573 2.0943
54 630.9573 2.2631
55 630.9573 2.2332
56 630.9573 2.3088
57 630.9573 2.5503
58 630.9573 2.4902
59 630.9573 2.6343
60 630.9573 2.7431
61 630.9573 2.7644
62 630.9573 2.8812
63 630.9573 3.0575
64 630.9573 3.0402
65 630.9573 3.3191
66 630.9573 3.3835
67 630.9573 3.3971
68 630.9573 3.5591
69 630.9573 3.6029
70 630.9573 3.7526
71 630.9573 3.7551
72 630.9573 3.9534
73 630.9573 4.1696
74 630.9573 4.1583
75 630.9573 4.2087
76 630.9573 4.4974
77 630.9573 4.5254
78 630.9573 4.2998
79 630.9573 4.6572
80 630.9573 4.8766
81 630.9573 4.7459
82 630.9573 5.1409
83 630.9573 5.3334
84 630.9573 5.4084
85 630.9573 5.3192
86 630.9573 5.6927
87 630.9573 5.7722
88 630.9573 5.8350
89 630.9573 5.9004
90 630.9573 6.0979
91 630.9573 6.4898
92 630.9573 6.7495
93 630.9573 6.4082
94 630.9573 6.8801
95 630.9573 6.8061
96 630.9573 6.9077
97 630.9573 7.1265
98 630.9573 7.2175
99 630.9573 7.4553

1 501.1872 .0010
2 501.1872 .0034
3 501.1872 .0078
4 501.1872 .0137
5 501.1872 .0211
6 501.1872 .0303
7 501.1872 .0430
8 501.1872 .0537
9 501.1872 .0677
10 501.1872 .0831
11 501.1872 .1010
12 501.1872 .1205
13 501.1872 .1445
14 501.1872 .1647
15 501.1872 .1957
16 501.1872 .2071
17 501.1872 .2474
18 501.1872 .2747
19 501.1872 .3044
20 501.1872 .3335
21 501.1872 .3682
22 501.1872 .4117
23 501.1872 .4473
24 501.1872 .4799
25 501.1872 .5371
26 501.1872 .5490
27 501.1872 .6121
28 501.1872 .6624
29 501.1872 .7227
30 501.1872 .7661
31 501.1872 .8197
32 501.1872 .8758
33 501.1872 .9047
34 501.1872 .9706
35 501.1872 1.0555
36 501.1872 1.1167
37 501.1872 1.1283
38 501.1872 1.1979
39 501.1872 1.2681
40 501.1872 1.3886
41 501.1872 1.4769
42 501.1872 1.5340
43 501.1872 1.5931
44 501.1872 1.5957
45 501.1872 1.7285
46 501.1872 1.8074
47 501.1872 1.8702
48 501.1872 1.9439
49 501.1872 2.0004
50 501.1872 2.0364
51 501.1872 2.2485
52 501.1872 2.3065
53 501.1872 2.2208
54 501.1872 2.4260
55 501.1872 2.6322
56 501.1872 2.6238
57 501.1872 2.8436
58 501.1872 2.8402
59 501.1872 2.9854
60 501.1872 3.1407
61 501.1872 3.1805
62 501.1872 3.3730
63 501.1872 3.2902
64 501.1872 3.4270
65 501.1872 3.5325
66 501.1872 3.8027
67 501.1872 3.8498
68 501.1872 4.0236
69 501.1872 3.9637
70 501.1872 4.1256
71 501.1872 4.4516
72 501.1872 4.3159
73 501.1872 4.5488
74 501.1872 4.7526
75 501.1872 4.7721
76 501.1872 4.8666
77 501.1872 5.1625
78 501.1872 5.1545
79 501.1872 5.2070
80 501.1872 5.3396
81 501.1872 5.6494
82 501.1872 5.8204
83 501.1872 5.8565
84 501.1872 6.1158
85 501.1872 6.1755
86 501.1872 5.9161
87 501.1872 6.2746
88 501.1872 6.4610
89 501.1872 6.8430
90 501.1872 6.8719
91 501.1872 7.3358
92 501.1872 7.1214
93 501.1872 7.6377
94 501.1872 7.4706
95 501.1872 7.6932
96 501.1872 7.6945
97 501.1872 7.8778
98 501.1872 7.8290
99 501.1872 8.5837

1 398.1072 .0011
2 398.1072 .0039
3 398.1072 .0089
4 398.1072 .0153
5 398.1072 .0230
6 398.1072 .0338
7 398.1072 .0451
8 398.1072 .0611
9 398.1072 .0766
10 398.1072 .0937
11 398.1072 .1133
12 398.1072 .1357
13 398.1072 .1639
14 398.1072 .1858
15 398.1072 .2126
16 398.1072 .2424
17 398.1072 .2844
18 398.1072 .3045
19 398.1072 .3373
20 398.1072 .3811
21 398.1072 .4095
22 398.1072 .4548
23 398.1072 .4993
24 398.1072 .5413
25 398.1072 .5932
26 398.1072 .6527
27 398.1072 .6975
28 398.1072 .7396
29 398.1072 .7797
30 398.1072 .8717
31 398.1072 .9244
32 398.1072 .9980
33 398.1072 1.0447
34 398.1072 1.1007
35 398.1072 1.1790
36 398.1072 1.2280
37 398.1072 1.3314
38 398.1072 1.3569
39 398.1072 1.4808
40 398.1072 1.5342
41 398.1072 1.6195
42 398.1072 1.6769
43 398.1072 1.7644
44 398.1072 1.7979
45 398.1072 1.8623
46 398.1072 2.0093
47 398.1072 2.0421
48 398.1072 2.2338
49 398.1072 2.3520
50 398.1072 2.3971
51 398.1072 2.4846
52 398.1072 2.5593
53 398.1072 2.7263
54 398.1072 2.7810
55 398.1072 2.8172
56 398.1072 3.0166
57 398.1072 3.1335
58 398.1072 3.2169
59 398.1072 3.3960
60 398.1072 3.4500
61 398.1072 3.6189
62 398.1072 3.7054
63 398.1072 3.8741
64 398.1072 3.8704
65 398.1072 4.0511
66 398.1072 4.1678
67 398.1072 4.0727
68 398.1072 4.4455
69 398.1072 4.5210
70 398.1072 4.5815
71 398.1072 4.8387
72 398.1072 4.8416
73 398.1072 5.0383
74 398.1072 5.2394
75 398.1072 5.2947
76 398.1072 5.4818
77 398.1072 5.6515
78 398.1072 5.7993
79 398.1072 5.8222
80 398.1072 6.0608
81 398.1072 6.0056
82 398.1072 6.5157
83 398.1072 6.4629
84 398.1072 6.8695
85 398.1072 7.1172
86 398.1072 6.8174
87 398.1072 7.2923
88 398.1072 7.4490
89 398.1072 7.4600
90 398.1072 7.6201
91 398.1072 7.8464
92 398.1072 8.2488
93 398.1072 8.0868
94 398.1072 8.3631
95 398.1072 8.5654
96 398.1072 8.7942
97 398.1072 8.9201
98 398.1072 8.9443
99 398.1072 9.4925

1 316.2278 .0013
2 316.2278 .0042
3 316.2278 .0094
4 316.2278 .0165
5 316.2278 .0274
6 316.2278 .0370
7 316.2278 .0526
8 316.2278 .0695
9 316.2278 .0842
10 316.2278 .1054
11 316.2278 .1247
12 316.2278 .1571
13 316.2278 .1758
14 316.2278 .2076
15 316.2278 .2377
16 316.2278 .2748
17 316.2278 .3083
18 316.2278 .3481
19 316.2278 .3758
20 316.2278 .4252
21 316.2278 .4661
22 316.2278 .5211
23 316.2278 .5574
24 316.2278 .6056
25 316.2278 .6672
26 316.2278 .7238
27 316.2278 .7719
28 316.2278 .8254
29 316.2278 .9047
30 316.2278 .9534
31 316.2278 1.0421
32 316.2278 1.0974
33 316.2278 1.1566
34 316.2278 1.2235
35 316.2278 1.3128
36 316.2278 1.3548
37 316.2278 1.4521
38 316.2278 1.5296
39 316.2278 1.5985
40 316.2278 1.7066
41 316.2278 1.7721
42 316.2278 1.9239
43 316.2278 1.9355
44 316.2278 2.0499
45 316.2278 2.1757
46 316.2278 2.2405
47 316.2278 2.3380
48 316.2278 2.4150
49 316.2278 2.5500
50 316.2278 2.6192
51 316.2278 2.7031
52 316.2278 2.8892
53 316.2278 2.9820
54 316.2278 3.1077
55 316.2278 3.1721
56 316.2278 3.3693
57 316.2278 3.5623
58 316.2278 3.5867
59 316.2278 3.6291
60 316.2278 3.7902
61 316.2278 3.9193
62 316.2278 4.1230
63 316.2278 4.2607
64 316.2278 4.3446
65 316.2278 4.4442
66 316.2278 4.6063
67 316.2278 4.8149
68 316.2278 4.9491
69 316.2278 4.9925
70 316.2278 5.1815
71 316.2278 5.4979
72 316.2278 5.4482
73 316.2278 5.7037
74 316.2278 5.7474
75 316.2278 5.8986
76 316.2278 6.1345
77 316.2278 6.3296
78 316.2278 6.6055
79 316.2278 6.3103
80 316.2278 6.7053
81 316.2278 7.0522
82 316.2278 7.2060
83 316.2278 7.3985
84 316.2278 7.5778
85 316.2278 7.7429
86 316.2278 7.7107
87 316.2278 8.1597
88 316.2278 8.2104
89 316.2278 8.3834
90 316.2278 8.6880
91 316.2278 8.8632
92 316.2278 8.9268
93 316.2278 9.4484
94 316.2278 9.1580
95 316.2278 9.5643
96 316.2278 10.0225
97 316.2278 10.0405
98 316.2278 10.1291
99 316.2278 10.3414

1 251.1886 .0014
2 251.1886 .0048
3 251.1886 .0110
4 251.1886 .0192
5 251.1886 .0298
6 251.1886 .0431
7 251.1886 .0584
8 251.1886 .0758
9 251.1886 .0968
10 251.1886 .1199
11 251.1886 .1445
12 251.1886 .1746
13 251.1886 .1993
14 251.1886 .2329
15 251.1886 .2626
16 251.1886 .3053
17 251.1886 .3493
18 251.1886 .3750
19 251.1886 .4292
20 251.1886 .4814
21 251.1886 .5210
22 251.1886 .5875
23 251.1886 .6386
24 251.1886 .6997
25 251.1886 .7458
26 251.1886 .8195
27 251.1886 .8682
28 251.1886 .9159
29 251.1886 .9943
30 251.1886 1.0759
31 251.1886 1.1283
32 251.1886 1.2597
33 251.1886 1.3405
34 251.1886 1.3758
35 251.1886 1.4443
36 251.1886 1.5360
37 251.1886 1.5999
38 251.1886 1.6888
39 251.1886 1.8323
40 251.1886 1.9002
41 251.1886 2.0088
42 251.1886 2.1151
43 251.1886 2.2058
44 251.1886 2.3048
45 251.1886 2.3967
46 251.1886 2.5508
47 251.1886 2.5687
48 251.1886 2.7250
49 251.1886 2.8130
50 251.1886 2.9976
51 251.1886 3.0965
52 251.1886 3.2575
53 251.1886 3.3441
54 251.1886 3.4477
55 251.1886 3.5716
56 251.1886 3.7091
57 251.1886 3.7930
58 251.1886 3.9884
59 251.1886 4.1978
60 251.1886 4.2697
61 251.1886 4.4842
62 251.1886 4.6324
63 251.1886 4.7702
64 251.1886 4.7988
65 251.1886 4.9901
66 251.1886 5.1305
67 251.1886 5.2760
68 251.1886 5.4860
69 251.1886 5.6680
70 251.1886 5.8115
71 251.1886 5.9060
72 251.1886 6.0907
73 251.1886 6.3983
74 251.1886 6.4812
75 251.1886 6.6690
76 251.1886 6.6948
77 251.1886 7.0002
78 251.1886 7.1128
79 251.1886 7.5286
80 251.1886 7.7768
81 251.1886 7.7788
82 251.1886 8.0896
83 251.1886 8.2099
84 251.1886 8.3512
85 251.1886 8.6367
86 251.1886 8.7597
87 251.1886 9.1427
88 251.1886 9.2760
89 251.1886 9.3522
90 251.1886 9.5868
91 251.1886 10.2587
92 251.1886 10.1829
93 251.1886 10.5544
94 251.1886 10.6055
95 251.1886 10.9953
96 251.1886 10.8126
97 251.1886 11.1939
98 251.1886 11.5351
99 251.1886 11.5112

1 199.5262 .0016
2 199.5262 .0054
3 199.5262 .0120
4 199.5262 .0212
5 199.5262 .0327
6 199.5262 .0479
7 199.5262 .0658
8 199.5262 .0847
9 199.5262 .1078
10 199.5262 .1320
11 199.5262 .1609
12 199.5262 .1918
13 199.5262 .2240
14 199.5262 .2593
15 199.5262 .2973
16 199.5262 .3385
17 199.5262 .3837
18 199.5262 .4318
19 199.5262 .4778
20 199.5262 .5263
21 199.5262 .5917
22 199.5262 .6456
23 199.5262 .7023
24 199.5262 .7786
25 199.5262 .8163
26 199.5262 .9099
27 199.5262 .9446
28 199.5262 1.0225
29 199.5262 1.0984
30 199.5262 1.1920
31 199.5262 1.2696
32 199.5262 1.3584
33 199.5262 1.4604
34 199.5262 1.5306
35 199.5262 1.6594
36 199.5262 1.7155
37 199.5262 1.8354
38 199.5262 1.9318
39 199.5262 2.0111
40 199.5262 2.1220
41 199.5262 2.2567
42 199.5262 2.3137
43 199.5262 2.5001
44 199.5262 2.5535
45 199.5262 2.7229
46 199.5262 2.7940
47 199.5262 2.9853
48 199.5262 3.0765
49 199.5262 3.1826
50 199.5262 3.2955
51 199.5262 3.4731
52 199.5262 3.6018
53 199.5262 3.7488
54 199.5262 3.9439
55 199.5262 3.9942
56 199.5262 4.1875
57 199.5262 4.2841
58 199.5262 4.3725
59 199.5262 4.5798
60 199.5262 4.8161
61 199.5262 4.8709
62 199.5262 5.0925
63 199.5262 5.2508
64 199.5262 5.4871
65 199.5262 5.6796
66 199.5262 5.8150
67 199.5262 6.0152
68 199.5262 6.1493
69 199.5262 6.2218
70 199.5262 6.5782
71 199.5262 6.7203
72 199.5262 6.9222
73 199.5262 7.0092
74 199.5262 7.3436
75 199.5262 7.4948
76 199.5262 7.8017
77 199.5262 7.9766
78 199.5262 8.1590
79 199.5262 8.2544
80 199.5262 8.4483
81 199.5262 8.6848
82 199.5262 8.8588
83 199.5262 9.1515
84 199.5262 9.4524
85 199.5262 9.6995
86 199.5262 10.0110
87 199.5262 10.1151
88 199.5262 10.1685
89 199.5262 10.7890
90 199.5262 10.9148
91 199.5262 11.5820
92 199.5262 11.2161
93 199.5262 11.6577
94 199.5262 11.9475
95 199.5262 11.9068
96 199.5262 12.3161
97 199.5262 12.4547
98 199.5262 12.7372
99 199.5262 12.7538

1 158.4893 .0018
2 158.4893 .0061
3 158.4893 .0134
4 158.4893 .0234
5 158.4893 .0372
6 158.4893 .0539
7 158.4893 .0741
8 158.4893 .0972
9 158.4893 .1228
10 158.4893 .1475
11 158.4893 .1804
12 158.4893 .2115
13 158.4893 .2563
14 158.4893 .2887
15 158.4893 .3367
16 158.4893 .3835
17 158.4893 .4341
18 158.4893 .4977
19 158.4893 .5254
20 158.4893 .5820
21 158.4893 .6606
22 158.4893 .7272
23 158.4893 .7972
24 158.4893 .8579
25 158.4893 .9232
26 158.4893 1.0189
27 158.4893 1.0865
28 158.4893 1.1629
29 158.4893 1.2779
30 158.4893 1.3488
31 158.4893 1.4171
32 158.4893 1.5389
33 158.4893 1.6083
34 158.4893 1.7028
35 158.4893 1.8214
36 158.4893 1.9207
37 158.4893 2.0412
38 158.4893 2.1600
39 158.4893 2.2978
40 158.4893 2.3754
41 158.4893 2.5279
42 158.4893 2.6954
43 158.4893 2.7158
44 158.4893 2.9242
45 158.4893 2.9650
46 158.4893 3.1591
47 158.4893 3.3113
48 158.4893 3.3562
49 158.4893 3.5777
50 158.4893 3.6987
51 158.4893 3.9006
52 158.4893 4.0439
53 158.4893 4.2233
54 158.4893 4.4026
55 158.4893 4.4891
56 158.4893 4.6407
57 158.4893 4.9513
58 158.4893 5.0288
59 158.4893 5.1837
60 158.4893 5.3781
61 158.4893 5.5956
62 158.4893 5.7057
63 158.4893 5.9660
64 158.4893 6.1945
65 158.4893 6.1974
66 158.4893 6.4376
67 158.4893 6.6919
68 158.4893 6.9020
69 158.4893 7.1777
70 158.4893 7.2936
71 158.4893 7.6885
72 158.4893 7.7874
73 158.4893 7.8358
74 158.4893 7.9534
75 158.4893 8.3075
76 158.4893 8.6547
77 158.4893 8.6930
78 158.4893 9.0774
79 158.4893 9.2776
80 158.4893 9.5591
81 158.4893 9.6602
82 158.4893 9.9610
83 158.4893 10.2321
84 158.4893 10.5434
85 158.4893 10.7056
86 158.4893 11.2131
87 158.4893 11.4014
88 158.4893 11.6675
89 158.4893 11.7598
90 158.4893 12.0412
91 158.4893 12.2623
92 158.4893 12.5387
93 158.4893 12.7120
94 158.4893 13.1975
95 158.4893 13.4770
96 158.4893 13.5033
97 158.4893 13.9629
98 158.4893 14.4272
99 158.4893 14.7200

1 125.8925 .0020
2 125.8925 .0067
3 125.8925 .0151
4 125.8925 .0273
5 125.8925 .0421
6 125.8925 .0606
7 125.8925 .0809
8 125.8925 .1062
9 125.8925 .1372
10 125.8925 .1709
11 125.8925 .2022
12 125.8925 .2404
13 125.8925 .2864
14 125.8925 .3305
15 125.8925 .3787
16 125.8925 .4288
17 125.8925 .4878
18 125.8925 .5418
19 125.8925 .6083
20 125.8925 .6682
21 125.8925 .7459
22 125.8925 .8131
23 125.8925 .8712
24 125.8925 .9691
25 125.8925 1.0359
26 125.8925 1.1281
27 125.8925 1.2219
28 125.8925 1.3193
29 125.8925 1.4100
30 125.8925 1.5266
31 125.8925 1.6271
32 125.8925 1.6805
33 125.8925 1.8356
34 125.8925 1.9018
35 125.8925 2.0611
36 125.8925 2.1773
37 125.8925 2.2965
38 125.8925 2.4513
39 125.8925 2.5092
40 125.8925 2.6682
41 125.8925 2.8387
42 125.8925 2.9192
43 125.8925 3.1095
44 125.8925 3.2725
45 125.8925 3.4009
46 125.8925 3.4475
47 125.8925 3.6656
48 125.8925 3.8161
49 125.8925 4.0679
50 125.8925 4.1049
51 125.8925 4.3279
52 125.8925 4.5039
53 125.8925 4.7105
54 125.8925 4.8587
55 125.8925 5.1041
56 125.8925 5.1248
57 125.8925 5.3840
58 125.8925 5.6080
59 125.8925 5.8070
60 125.8925 6.0481
61 125.8925 6.2909
62 125.8925 6.4645
63 125.8925 6.5738
64 125.8925 6.7807
65 125.8925 7.2073
66 125.8925 7.3279
67 125.8925 7.5580
68 125.8925 7.6745
69 125.8925 7.8802
70 125.8925 8.2197
71 125.8925 8.2685
72 125.8925 8.6068
73 125.8925 8.9319
74 125.8925 9.0885
75 125.8925 9.4863
76 125.8925 9.8020
77 125.8925 9.9542
78 125.8925 10.3365
79 125.8925 10.4955
80 125.8925 10.6946
81 125.8925 10.8669
82 125.8925 11.1618
83 125.8925 11.4708
84 125.8925 12.0638
85 125.8925 11.9914
86 125.8925 12.4792
87 125.8925 12.7563
88 125.8925 13.0210
89 125.8925 13.2808
90 125.8925 13.2814
91 125.8925 13.8797
92 125.8925 14.1125
93 125.8925 14.2040
94 125.8925 14.7702
95 125.8925 15.0708
96 125.8925 15.3924
97 125.8925 15.8653
98 125.8925 15.9725
99 125.8925 16.4522

1 100.0 .0022
2 100.0 .0076
3 100.0 .0171
4 100.0 .0301
5 100.0 .0466
6 100.0 .0670
7 100.0 .0923
8 100.0 .1182
9 100.0 .1531
10 100.0 .1883
11 100.0 .2255
12 100.0 .2669
13 100.0 .3149
14 100.0 .3661
15 100.0 .4205
16 100.0 .4737
17 100.0 .5446
18 100.0 .6115
19 100.0 .6660
20 100.0 .7427
21 100.0 .8256
22 100.0 .9117
23 100.0 .9799
24 100.0 1.0698
25 100.0 1.1694
26 100.0 1.2611
27 100.0 1.3689
28 100.0 1.4595
29 100.0 1.5846
30 100.0 1.6904
31 100.0 1.7931
32 100.0 1.8976
33 100.0 2.0478
34 100.0 2.1704
35 100.0 2.2649
36 100.0 2.3919
37 100.0 2.5283
38 100.0 2.6857
39 100.0 2.8763
40 100.0 3.0158
41 100.0 3.1578
42 100.0 3.3036
43 100.0 3.4555
44 100.0 3.6123
45 100.0 3.7658
46 100.0 3.9650
47 100.0 4.1299
48 100.0 4.3110
49 100.0 4.5020
50 100.0 4.6907
51 100.0 4.9039
52 100.0 5.0861
53 100.0 5.2419
54 100.0 5.4878
55 100.0 5.5708
56 100.0 5.7625
57 100.0 6.0904
58 100.0 6.2491
59 100.0 6.5245
60 100.0 6.7680
61 100.0 7.0265
62 100.0 7.1648
63 100.0 7.3810
64 100.0 7.6243
65 100.0 7.8980
66 100.0 8.1742
67 100.0 8.3960
68 100.0 8.6290
69 100.0 8.9553
70 100.0 9.0200
71 100.0 9.4484
72 100.0 9.7036
73 100.0 10.0499
74 100.0 10.1410
75 100.0 10.4028
76 100.0 10.7255
77 100.0 10.9113
78 100.0 11.3050
79 100.0 11.4491
80 100.0 11.9560
81 100.0 12.0478
82 100.0 12.8884
83 100.0 13.0190
84 100.0 13.2774
85 100.0 13.5097
86 100.0 13.8258
87 100.0 14.3337
88 100.0 14.5567
89 100.0 14.7066
90 100.0 15.0105
91 100.0 15.0967
92 100.0 15.8997
93 100.0 16.1595
94 100.0 16.6051
95 100.0 16.7947
96 100.0 17.1868
97 100.0 17.7074
98 100.0 17.9247
99 100.0 18.7628

1 79.4328 .0025
2 79.4328 .0084
3 79.4328 .0188
4 79.4328 .0332
5 79.4328 .0513
6 79.4328 .0748
7 79.4328 .1024
8 79.4328 .1326
9 79.4328 .1682
10 79.4328 .2122
11 79.4328 .2493
12 79.4328 .2988
13 79.4328 .3530
14 79.4328 .4047
15 79.4328 .4703
16 79.4328 .5281
17 79.4328 .5923
18 79.4328 .6746
19 79.4328 .7509
20 79.4328 .8272
21 79.4328 .9131
22 79.4328 1.0105
23 79.4328 1.1001
24 79.4328 1.1921
25 79.4328 1.2811
26 79.4328 1.4133
27 79.4328 1.5170
28 79.4328 1.6211
29 79.4328 1.7623
30 79.4328 1.8613
31 79.4328 1.9974
32 79.4328 2.1250
33 79.4328 2.2907
34 79.4328 2.4088
35 79.4328 2.5504
36 79.4328 2.7320
37 79.4328 2.8799
38 79.4328 3.0139
39 79.4328 3.1786
40 79.4328 3.2967
41 79.4328 3.5042
42 79.4328 3.6607
43 79.4328 3.7950
44 79.4328 4.0518
45 79.4328 4.1863
46 79.4328 4.4285
47 79.4328 4.5900
48 79.4328 4.8205
49 79.4328 5.0783
50 79.4328 5.1820
51 79.4328 5.4045
52 79.4328 5.6179
53 79.4328 5.7530
54 79.4328 6.0328
55 79.4328 6.3205
56 79.4328 6.5031
57 79.4328 6.7843
58 79.4328 6.9247
59 79.4328 7.3372
60 79.4328 7.4803
61 79.4328 7.7707
62 79.4328 7.9594
63 79.4328 8.1955
64 79.4328 8.6546
65 79.4328 8.8790
66 79.4328 9.0568
67 79.4328 9.4793
68 79.4328 9.6363
69 79.4328 9.8927
70 79.4328 10.2965
71 79.4328 10.6611
72 79.4328 10.9535
73 79.4328 11.1032
74 79.4328 11.5175
75 79.4328 11.4965
76 79.4328 11.8591
77 79.4328 12.4062
78 79.4328 12.7239
79 79.4328 13.0047
80 79.4328 13.1033
81 79.4328 13.6084
82 79.4328 13.9081
83 79.4328 14.3339
84 79.4328 14.5761
85 79.4328 14.9427
86 79.4328 15.4066
87 79.4328 15.7620
88 79.4328 16.1214
89 79.4328 16.5262
90 79.4328 16.8094
91 79.4328 17.4190
92 79.4328 17.8331
93 79.4328 18.0186
94 79.4328 18.2025
95 79.4328 18.6933
96 79.4328 19.0626
97 79.4328 19.4618
98 79.4328 19.8841
99 79.4328 20.1275

1 63.0957 .0027
2 63.0957 .0094
3 63.0957 .0208
4 63.0957 .0367
5 63.0957 .0576
6 63.0957 .0834
7 63.0957 .1133
8 63.0957 .1478
9 63.0957 .1863
10 63.0957 .2306
11 63.0957 .2843
12 63.0957 .3341
13 63.0957 .3874
14 63.0957 .4558
15 63.0957 .5169
16 63.0957 .5938
17 63.0957 .6671
18 63.0957 .7484
19 63.0957 .8292
20 63.0957 .9295
21 63.0957 1.0291
22 63.0957 1.1218
23 63.0957 1.2307
24 63.0957 1.3227
25 63.0957 1.4573
26 63.0957 1.5685
27 63.0957 1.6867
28 63.0957 1.8066
29 63.0957 1.9483
30 63.0957 2.0598
31 63.0957 2.2522
32 63.0957 2.3634
33 63.0957 2.5479
34 63.0957 2.6433
35 63.0957 2.8332
36 63.0957 3.0106
37 63.0957 3.1879
38 63.0957 3.3817
39 63.0957 3.5624
40 63.0957 3.7507
41 63.0957 3.8740
42 63.0957 4.1212
43 63.0957 4.2619
44 63.0957 4.4710
45 63.0957 4.6816
46 63.0957 4.9178
47 63.0957 5.1713
48 63.0957 5.3984
49 63.0957 5.5568
50 63.0957 5.7306
51 63.0957 6.0767
52 63.0957 6.2066
53 63.0957 6.5038
54 63.0957 6.7236
55 63.0957 6.9434
56 63.0957 7.1872
57 63.0957 7.4782
58 63.0957 7.7901
59 63.0957 8.0631
60 63.0957 8.3346
61 63.0957 8.6438
62 63.0957 8.9039
63 63.0957 9.2667
64 63.0957 9.3300
65 63.0957 9.8017
66 63.0957 10.1430
67 63.0957 10.4185
68 63.0957 10.6360
69 63.0957 11.0352
70 63.0957 11.3612
71 63.0957 11.6272
72 63.0957 11.9531
73 63.0957 12.2956
74 63.0957 12.6736
75 63.0957 12.8720
76 63.0957 13.4473
77 63.0957 13.8215
78 63.0957 14.0446
79 63.0957 14.5654
80 63.0957 14.7433
81 63.0957 15.0254
82 63.0957 15.6518
83 63.0957 16.0529
84 63.0957 16.3507
85 63.0957 16.6257
86 63.0957 17.1696
87 63.0957 17.4115
88 63.0957 17.9138
89 63.0957 18.2822
90 63.0957 18.5703
91 63.0957 19.3484
92 63.0957 19.5745
93 63.0957 20.1064
94 63.0957 20.3703
95 63.0957 21.0902
96 63.0957 21.2517
97 63.0957 21.8068
98 63.0957 22.1390
99 63.0957 22.5931

1 50.1187 .0030
2 50.1187 .0103
3 50.1187 .0233
4 50.1187 .0410
5 50.1187 .0647
6 50.1187 .0926
7 50.1187 .1257
8 50.1187 .1651
9 50.1187 .2074
10 50.1187 .2569
11 50.1187 .3108
12 50.1187 .3671
13 50.1187 .4346
14 50.1187 .5046
15 50.1187 .5796
16 50.1187 .6558
17 50.1187 .7401
18 50.1187 .8300
19 50.1187 .9283
20 50.1187 1.0302
21 50.1187 1.1163
22 50.1187 1.2490
23 50.1187 1.3573
24 50.1187 1.4746
25 50.1187 1.6102
26 50.1187 1.7439
27 50.1187 1.8434
28 50.1187 2.0125
29 50.1187 2.1615
30 50.1187 2.3253
31 50.1187 2.4685
32 50.1187 2.6426
33 50.1187 2.7913
34 50.1187 2.9527
35 50.1187 3.1323
36 50.1187 3.3114
37 50.1187 3.5343
38 50.1187 3.6820
39 50.1187 3.9408
40 50.1187 4.0590
41 50.1187 4.3703
42 50.1187 4.4992
43 50.1187 4.7421
44 50.1187 4.9252
45 50.1187 5.2493
46 50.1187 5.4470
47 50.1187 5.6122
48 50.1187 5.9916
49 50.1187 6.1963
50 50.1187 6.3727
51 50.1187 6.6538
52 50.1187 6.9706
53 50.1187 7.2212
54 50.1187 7.5273
55 50.1187 7.6956
56 50.1187 8.1351
57 50.1187 8.3365
58 50.1187 8.6681
59 50.1187 8.8581
60 50.1187 9.2642
61 50.1187 9.5830
62 50.1187 9.8523
63 50.1187 10.1167
64 50.1187 10.4307
65 50.1187 10.8944
66 50.1187 11.1559
67 50.1187 11.5228
68 50.1187 11.9363
69 50.1187 12.2401
70 50.1187 12.5671
71 50.1187 12.9675
72 50.1187 13.3509
73 50.1187 13.7163
74 50.1187 14.2270
75 50.1187 14.3548
76 50.1187 14.8659
77 50.1187 15.1086
78 50.1187 15.6890
79 50.1187 15.8762
80 50.1187 16.5569
81 50.1187 16.8874
82 50.1187 17.2418
83 50.1187 17.7225
84 50.1187 18.0589
85 50.1187 18.5446
86 50.1187 18.8169
87 50.1187 19.3680
88 50.1187 19.9710
89 50.1187 20.2833
90 50.1187 20.8810
91 50.1187 21.2399
92 50.1187 21.6837
93 50.1187 22.1592
94 50.1187 22.4940
95 50.1187 23.4119
96 50.1187 23.6566
97 50.1187 24.3132
98 50.1187 24.6590
99 50.1187 25.2904

1 39.8107 .0034
2 39.8107 .0115
3 39.8107 .0256
4 39.8107 .0460
5 39.8107 .0716
6 39.8107 .1030
7 39.8107 .1406
8 39.8107 .1831
9 39.8107 .2319
10 39.8107 .2875
11 39.8107 .3483
12 39.8107 .4135
13 39.8107 .4872
14 39.8107 .5607
15 39.8107 .6494
16 39.8107 .7348
17 39.8107 .8323
18 39.8107 .9337
19 39.8107 1.0417
20 39.8107 1.1476
21 39.8107 1.2607
22 39.8107 1.3955
23 39.8107 1.5287
24 39.8107 1.6517
25 39.8107 1.8052
26 39.8107 1.9369
27 39.8107 2.0829
28 39.8107 2.2344
29 39.8107 2.4277
30 39.8107 2.5832
31 39.8107 2.7499
32 39.8107 2.9216
33 39.8107 3.1400
34 39.8107 3.3053
35 39.8107 3.4873
36 39.8107 3.7056
37 39.8107 3.9228
38 39.8107 4.1974
39 39.8107 4.3925
40 39.8107 4.6098
41 39.8107 4.8339
42 39.8107 5.0299
43 39.8107 5.3128
44 39.8107 5.5470
45 39.8107 5.8257
46 39.8107 6.0709
47 39.8107 6.3710
48 39.8107 6.5640
49 39.8107 6.9088
50 39.8107 7.2589
51 39.8107 7.5152
52 39.8107 7.7687
53 39.8107 8.0868
54 39.8107 8.3458
55 39.8107 8.7086
56 39.8107 8.9624
57 39.8107 9.4976
58 39.8107 9.6154
59 39.8107 10.0308
60 39.8107 10.3569
61 39.8107 10.7108
62 39.8107 11.0293
63 39.8107 11.3596
64 39.8107 11.7850
65 39.8107 12.0571
66 39.8107 12.3863
67 39.8107 12.8876
68 39.8107 13.2785
69 39.8107 13.6332
70 39.8107 14.0550
71 39.8107 14.5204
72 39.8107 14.9573
73 39.8107 15.2749
74 39.8107 15.7859
75 39.8107 16.1635
76 39.8107 16.4425
77 39.8107 16.9242
78 39.8107 17.3929
79 39.8107 17.7662
80 39.8107 18.3959
81 39.8107 18.7828
82 39.8107 19.3540
83 39.8107 19.8553
84 39.8107 20.1148
85 39.8107 20.7837
86 39.8107 21.3103
87 39.8107 21.7345
88 39.8107 22.2855
89 39.8107 22.7667
90 39.8107 23.3353
91 39.8107 23.6926
92 39.8107 24.2562
93 39.8107 24.8899
94 39.8107 25.6377
95 39.8107 26.0258
96 39.8107 26.2804
97 39.8107 27.0463
98 39.8107 27.6164
99 39.8107 28.3315

1 31.6228 .0037
2 31.6228 .0127
3 31.6228 .0285
4 31.6228 .0503
5 31.6228 .0793
6 31.6228 .1137
7 31.6228 .1552
8 31.6228 .2037
9 31.6228 .2562
10 31.6228 .3193
11 31.6228 .3850
12 31.6228 .4590
13 31.6228 .5330
14 31.6228 .6217
15 31.6228 .7106
16 31.6228 .8135
17 31.6228 .9152
18 31.6228 1.0205
19 31.6228 1.1469
20 31.6228 1.2703
21 31.6228 1.3983
22 31.6228 1.5202
23 31.6228 1.6767
24 31.6228 1.8286
25 31.6228 1.9832
26 31.6228 2.1452
27 31.6228 2.3026
28 31.6228 2.4756
29 31.6228 2.6684
30 31.6228 2.8534
31 31.6228 3.0571
32 31.6228 3.2399
33 31.6228 3.4820
34 31.6228 3.6926
35 31.6228 3.8991
36 31.6228 4.1051
37 31.6228 4.3072
38 31.6228 4.6035
39 31.6228 4.7575
40 31.6228 5.0478
41 31.6228 5.3246
42 31.6228 5.5873
43 31.6228 5.8757
44 31.6228 6.0841
45 31.6228 6.4269
46 31.6228 6.7339
47 31.6228 6.9703
48 31.6228 7.2761
49 31.6228 7.6188
50 31.6228 7.9518
51 31.6228 8.2462
52 31.6228 8.5869
53 31.6228 8.8536
54 31.6228 9.2088
55 31.6228 9.5281
56 31.6228 9.9922
57 31.6228 10.3279
58 31.6228 10.7179
59 31.6228 11.1431
60 31.6228 11.4554
61 31.6228 11.6702
62 31.6228 12.1320
63 31.6228 12.5751
64 31.6228 12.9308
65 31.6228 13.3898
66 31.6228 13.7356
67 31.6228 14.2402
68 31.6228 14.6577
69 31.6228 15.0850
70 31.6228 15.5254
71 31.6228 15.9851
72 31.6228 16.3344
73 31.6228 16.9159
74 31.6228 17.4794
75 31.6228 17.7101
76 31.6228 18.2996
77 31.6228 18.7401
78 31.6228 19.2129
79 31.6228 19.6926
80 31.6228 20.1130
81 31.6228 20.7883
82 31.6228 21.4086
83 31.6228 21.8343
84 31.6228 22.2833
85 31.6228 22.6977
86 31.6228 23.3824
87 31.6228 23.8466
88 31.6228 24.4675
89 31.6228 25.1100
90 31.6228 25.5724
91 31.6228 26.2078
92 31.6228 26.9086
93 31.6228 27.3523
94 31.6228 28.3002
95 31.6228 28.4694
96 31.6228 29.2265
97 31.6228 29.8523
98 31.6228 30.4979
99 31.6228 31.2813

1 25.1189 .0040
2 25.1189 .0138
3 25.1189 .0308
4 25.1189 .0553
5 25.1189 .0865
6 25.1189 .1236
7 25.1189 .1696
8 25.1189 .2212
9 25.1189 .2786
10 25.1189 .3452
11 25.1189 .4228
12 25.1189 .4996
13 25.1189 .5818
14 25.1189 .6806
15 25.1189 .7784
16 25.1189 .8880
17 25.1189 1.0008
18 25.1189 1.1241
19 25.1189 1.2555
20 25.1189 1.3792
21 25.1189 1.5178
22 25.1189 1.6807
23 25.1189 1.8241
24 25.1189 2.0004
25 25.1189 2.1608
26 25.1189 2.3538
27 25.1189 2.5226
28 25.1189 2.7059
29 25.1189 2.9121
30 25.1189 3.0988
31 25.1189 3.3067
32 25.1189 3.5395
33 25.1189 3.7695
34 25.1189 4.0165
35 25.1189 4.2445
36 25.1189 4.4859
37 25.1189 4.7646
38 25.1189 5.0105
39 25.1189 5.3001
40 25.1189 5.5005
41 25.1189 5.8216
42 25.1189 6.0928
43 25.1189 6.3688
44 25.1189 6.7188
45 25.1189 7.0007
46 25.1189 7.3791
47 25.1189 7.6613
48 25.1189 7.9869
49 25.1189 8.2578
50 25.1189 8.7054
51 25.1189 9.0663
52 25.1189 9.3176
53 25.1189 9.7591
54 25.1189 10.0573
55 25.1189 10.4757
56 25.1189 10.8132
57 25.1189 11.2429
58 25.1189 11.6842
59 25.1189 12.1025
60 25.1189 12.5574
61 25.1189 12.9030
62 25.1189 13.2589
63 25.1189 13.8336
64 25.1189 14.1744
65 25.1189 14.5651
66 25.1189 15.0195
67 25.1189 15.4964
68 25.1189 15.9789
69 25.1189 16.5050
70 25.1189 16.8906
71 25.1189 17.4678
72 25.1189 17.9369
73 25.1189 18.3677
74 25.1189 18.9529
75 25.1189 19.3844
76 25.1189 20.0889
77 25.1189 20.6076
78 25.1189 21.1382
79 25.1189 21.5825
80 25.1189 22.0646
81 25.1189 22.6383
82 25.1189 23.2885
83 25.1189 23.9593
84 25.1189 24.4472
85 25.1189 25.0815
86 25.1189 25.6437
87 25.1189 26.2828
88 25.1189 26.8415
89 25.1189 27.5812
90 25.1189 28.0543
91 25.1189 28.8168
92 25.1189 29.3494
93 25.1189 29.9504
94 25.1189 30.6219
95 25.1189 31.2957
96 25.1189 32.0210
97 25.1189 32.4484
98 25.1189 33.2865
99 25.1189 34.1144

1 19.9526 .0044
2 19.9526 .0153
3 19.9526 .0345
4 19.9526 .0613
5 19.9526 .0955
6 19.9526 .1383
7 19.9526 .1879
8 19.9526 .2455
9 19.9526 .3108
10 19.9526 .3861
11 19.9526 .4653
12 19.9526 .5542
13 19.9526 .6501
14 19.9526 .7535
15 19.9526 .8681
16 19.9526 .9927
17 19.9526 1.1103
18 19.9526 1.2397
19 19.9526 1.3865
20 19.9526 1.5469
21 19.9526 1.6975
22 19.9526 1.8722
23 19.9526 2.0395
24 19.9526 2.2226
25 19.9526 2.4007
26 19.9526 2.5992
27 19.9526 2.8016
28 19.9526 3.0188
29 19.9526 3.2341
30 19.9526 3.4712
31 19.9526 3.7098
32 19.9526 3.9397
33 19.9526 4.2122
34 19.9526 4.4596
35 19.9526 4.7208
36 19.9526 4.9861
37 19.9526 5.2635
38 19.9526 5.5711
39 19.9526 5.8587
40 19.9526 6.1643
41 19.9526 6.5188
42 19.9526 6.8250
43 19.9526 7.1637
44 19.9526 7.4635
45 19.9526 7.8111
46 19.9526 8.1426
47 19.9526 8.5280
48 19.9526 8.9197
49 19.9526 9.2497
50 19.9526 9.5788
51 19.9526 10.0481
52 19.9526 10.4049
53 19.9526 10.8923
54 19.9526 11.2496
55 19.9526 11.6188
56 19.9526 12.1136
57 19.9526 12.5024
58 19.9526 12.9375
59 19.9526 13.3447
60 19.9526 13.9007
61 19.9526 14.2462
62 19.9526 14.7224
63 19.9526 15.1600
64 19.9526 15.7737
65 19.9526 16.3608
66 19.9526 16.7768
67 19.9526 17.2963
68 19.9526 17.7656
69 19.9526 18.3015
70 19.9526 18.7781
71 19.9526 19.3517
72 19.9526 19.9211
73 19.9526 20.5793
74 19.9526 21.1923
75 19.9526 21.7574
76 19.9526 22.2626
77 19.9526 22.8400
78 19.9526 23.4192
79 19.9526 24.0577
80 19.9526 24.6011
81 19.9526 25.3149
82 19.9526 25.9911
83 19.9526 26.5397
84 19.9526 27.1081
85 19.9526 27.9723
86 19.9526 28.4450
87 19.9526 29.0788
88 19.9526 29.9197
89 19.9526 30.4918
90 19.9526 31.0640
91 19.9526 31.6421
92 19.9526 32.6505
93 19.9526 33.3149
94 19.9526 34.0579
95 19.9526 34.6477
96 19.9526 35.5340
97 19.9526 36.2633
98 19.9526 37.2386
99 19.9526 37.7905

1 15.8489 .0047
2 15.8489 .0165
3 15.8489 .0372
4 15.8489 .0665
5 15.8489 .1041
6 15.8489 .1506
7 15.8489 .2053
8 15.8489 .2668
9 15.8489 .3385
10 15.8489 .4180
11 15.8489 .5068
12 15.8489 .6031
13 15.8489 .7065
14 15.8489 .8221
15 15.8489 .9399
16 15.8489 1.0687
17 15.8489 1.2099
18 15.8489 1.3488
19 15.8489 1.5165
20 15.8489 1.6789
21 15.8489 1.8453
22 15.8489 2.0271
23 15.8489 2.2147
24 15.8489 2.4008
25 15.8489 2.6326
26 15.8489 2.8279
27 15.8489 3.0599
28 15.8489 3.2848
29 15.8489 3.5267
30 15.8489 3.7683
31 15.8489 4.0190
32 15.8489 4.2938
33 15.8489 4.5311
34 15.8489 4.8147
35 15.8489 5.1299
36 15.8489 5.4225
37 15.8489 5.7250
38 15.8489 6.0447
39 15.8489 6.3708
40 15.8489 6.6817
41 15.8489 7.0144
42 15.8489 7.3855
43 15.8489 7.7294
44 15.8489 8.1180
45 15.8489 8.4908
46 15.8489 8.8531
47 15.8489 9.2415
48 15.8489 9.6383
49 15.8489 10.0724
50 15.8489 10.5150
51 15.8489 10.9117
52 15.8489 11.3240
53 15.8489 11.7931
54 15.8489 12.1796
55 15.8489 12.6486
56 15.8489 13.1130
57 15.8489 13.6182
58 15.8489 14.0252
59 15.8489 14.6136
60 15.8489 15.0810
61 15.8489 15.5838
62 15.8489 16.1745
63 15.8489 16.5890
64 15.8489 17.1664
65 15.8489 17.7807
66 15.8489 18.2784
67 15.8489 18.8762
68 15.8489 19.3397
69 15.8489 19.8953
70 15.8489 20.4912
71 15.8489 21.1122
72 15.8489 21.6966
73 15.8489 22.3941
74 15.8489 22.9033
75 15.8489 23.6027
76 15.8489 24.1152
77 15.8489 24.7290
78 15.8489 25.4068
79 15.8489 26.0665
80 15.8489 26.7209
81 15.8489 27.4800
82 15.8489 28.2060
83 15.8489 28.8677
84 15.8489 29.6393
85 15.8489 30.2319
86 15.8489 30.9894
87 15.8489 31.5968
88 15.8489 32.4602
89 15.8489 33.1468
90 15.8489 33.9414
91 15.8489 34.8502
92 15.8489 35.4225
93 15.8489 36.1916
94 15.8489 37.2846
95 15.8489 37.7296
96 15.8489 38.9063
97 15.8489 39.2407
98 15.8489 40.0553
99 15.8489 40.9814

1 12.5893 .0049
2 12.5893 .0175
3 12.5893 .0397
4 12.5893 .0710
5 12.5893 .1115
6 12.5893 .1606
7 12.5893 .2187
8 12.5893 .2869
9 12.5893 .3625
10 12.5893 .4474
11 12.5893 .5399
12 12.5893 .6457
13 12.5893 .7576
14 12.5893 .8801
15 12.5893 1.0097
16 12.5893 1.1506
17 12.5893 1.2965
18 12.5893 1.4525
19 12.5893 1.6182
20 12.5893 1.7907
21 12.5893 1.9810
22 12.5893 2.1712
23 12.5893 2.3685
24 12.5893 2.5750
25 12.5893 2.8061
26 12.5893 3.0433
27 12.5893 3.2748
28 12.5893 3.5140
29 12.5893 3.7800
30 12.5893 4.0342
31 12.5893 4.3182
32 12.5893 4.5882
33 12.5893 4.8618
34 12.5893 5.1904
35 12.5893 5.4629
36 12.5893 5.8168
37 12.5893 6.1241
38 12.5893 6.4877
39 12.5893 6.8170
40 12.5893 7.1482
41 12.5893 7.5355
42 12.5893 7.9145
43 12.5893 8.2782
44 12.5893 8.7036
45 12.5893 9.0721
46 12.5893 9.5078
47 12.5893 9.9209
48 12.5893 10.3197
49 12.5893 10.7605
50 12.5893 11.1937
51 12.5893 11.6292
52 12.5893 12.1165
53 12.5893 12.5539
54 12.5893 13.0750
55 12.5893 13.5374
56 12.5893 14.0311
57 12.5893 14.5918
58 12.5893 15.0486
59 12.5893 15.6023
60 12.5893 16.1639
61 12.5893 16.6597
62 12.5893 17.2488
63 12.5893 17.8251
64 12.5893 18.3632
65 12.5893 18.9705
66 12.5893 19.5356
67 12.5893 20.1007
68 12.5893 20.8006
69 12.5893 21.3935
70 12.5893 22.0206
71 12.5893 22.6531
72 12.5893 23.2334
73 12.5893 23.9651
74 12.5893 24.5205
75 12.5893 25.1576
76 12.5893 25.8704
77 12.5893 26.6389
78 12.5893 27.2561
79 12.5893 27.9807
80 12.5893 28.7116
81 12.5893 29.4332
82 12.5893 30.1173
83 12.5893 30.9442
84 12.5893 31.6882
85 12.5893 32.4152
86 12.5893 33.2438
87 12.5893 33.8181
88 12.5893 34.9190
89 12.5893 35.5194
90 12.5893 36.3021
91 12.5893 37.0275
92 12.5893 37.7751
93 12.5893 38.8734
94 12.5893 39.5048
95 12.5893 40.5518
96 12.5893 41.3485
97 12.5893 42.1267
98 12.5893 43.0440
99 12.5893 43.9686

1 10.0 .0050
2 10.0 .0183
3 10.0 .0421
4 10.0 .0756
5 10.0 .1189
6 10.0 .1717
7 10.0 .2345
8 10.0 .3056
9 10.0 .3878
10 10.0 .4797
11 10.0 .5814
12 10.0 .6914
13 10.0 .8113
14 10.0 .9403
15 10.0 1.0792
16 10.0 1.2293
17 10.0 1.3877
18 10.0 1.5564
19 10.0 1.7365
20 10.0 1.9193
21 10.0 2.1231
22 10.0 2.3229
23 10.0 2.5365
24 10.0 2.7655
25 10.0 3.0024
26 10.0 3.2610
27 10.0 3.5026
28 10.0 3.7713
29 10.0 4.0473
30 10.0 4.3300
31 10.0 4.6181
32 10.0 4.9107
33 10.0 5.2195
34 10.0 5.5507
35 10.0 5.8952
36 10.0 6.2170
37 10.0 6.5762
38 10.0 6.9420
39 10.0 7.3120
40 10.0 7.6988
41 10.0 8.0897
42 10.0 8.4612
43 10.0 8.8848
44 10.0 9.3168
45 10.0 9.7254
46 10.0 10.1596
47 10.0 10.6329
48 10.0 11.0522
49 10.0 11.5256
50 10.0 12.0411
51 10.0 12.5339
52 10.0 12.9989
53 10.0 13.5114
54 10.0 13.9977
55 10.0 14.5638
56 10.0 15.0657
57 10.0 15.6031
58 10.0 16.1677
59 10.0 16.7812
60 10.0 17.2621
61 10.0 17.8779
62 10.0 18.4805
63 10.0 19.0502
64 10.0 19.6826
65 10.0 20.2870
66 10.0 20.9178
67 10.0 21.5923
68 10.0 22.2274
69 10.0 22.8595
70 10.0 23.5350
71 10.0 24.1662
72 10.0 24.8922
73 10.0 25.6420
74 10.0 26.3322
75 10.0 27.0078
76 10.0 27.7852
77 10.0 28.5276
78 10.0 29.2915
79 10.0 29.9764
80 10.0 30.7939
81 10.0 31.5560
82 10.0 32.3445
83 10.0 33.1616
84 10.0 33.9616
85 10.0 34.7406
86 10.0 35.5914
87 10.0 36.4314
88 10.0 37.2310
89 10.0 38.1155
90 10.0 38.9294
91 10.0 39.7862
92 10.0 40.6793
93 10.0 41.6067
94 10.0 42.3431
95 10.0 43.4073
96 10.0 44.1926
97 10.0 45.2272
98 10.0 46.0848
99 10.0 47.0695

1 7.9433 .0048
2 7.9433 .0184
3 7.9433 .0431
4 7.9433 .0779
5 7.9433 .1226
6 7.9433 .1773
7 7.9433 .2422
8 7.9433 .3168
9 7.9433 .4015
10 7.9433 .4961
11 7.9433 .6002
12 7.9433 .7147
13 7.9433 .8396
14 7.9433 .9739
15 7.9433 1.1179
16 7.9433 1.2722
17 7.9433 1.4367
18 7.9433 1.6109
19 7.9433 1.7958
20 7.9433 1.9884
21 7.9433 2.1943
22 7.9433 2.4089
23 7.9433 2.6307
24 7.9433 2.8667
25 7.9433 3.1097
26 7.9433 3.3645
27 7.9433 3.6251
28 7.9433 3.8991
29 7.9433 4.1837
30 7.9433 4.4812
31 7.9433 4.7862
32 7.9433 5.0936
33 7.9433 5.4143
34 7.9433 5.7538
35 7.9433 6.0914
36 7.9433 6.4532
37 7.9433 6.8136
38 7.9433 7.1794
39 7.9433 7.5688
40 7.9433 7.9653
41 7.9433 8.3703
42 7.9433 8.7826
43 7.9433 9.2057
44 7.9433 9.6449
45 7.9433 10.0847
46 7.9433 10.5310
47 7.9433 10.9995
48 7.9433 11.4696
49 7.9433 11.9513
50 7.9433 12.4427
51 7.9433 12.9431
52 7.9433 13.4574
53 7.9433 13.9881
54 7.9433 14.5246
55 7.9433 15.0585
56 7.9433 15.6212
57 7.9433 16.1849
58 7.9433 16.7348
59 7.9433 17.3196
60 7.9433 17.9101
61 7.9433 18.5251
62 7.9433 19.1357
63 7.9433 19.7605
64 7.9433 20.3883
65 7.9433 21.0425
66 7.9433 21.6907
67 7.9433 22.3439
68 7.9433 23.0263
69 7.9433 23.6975
70 7.9433 24.3965
71 7.9433 25.0964
72 7.9433 25.8095
73 7.9433 26.5533
74 7.9433 27.2708
75 7.9433 27.9989
76 7.9433 28.7320
77 7.9433 29.5226
78 7.9433 30.2584
79 7.9433 31.0652
80 7.9433 31.8807
81 7.9433 32.6412
82 7.9433 33.4527
83 7.9433 34.2912
84 7.9433 35.1571
85 7.9433 35.9543
86 7.9433 36.8207
87 7.9433 37.7007
88 7.9433 38.5539
89 7.9433 39.4578
90 7.9433 40.3148
91 7.9433 41.2035
92 7.9433 42.0825
93 7.9433 43.0571
94 7.9433 43.9851
95 7.9433 44.9334
96 7.9433 45.8737
97 7.9433 46.8268
98 7.9433 47.7657
99 7.9433 48.7912

1 6.3096 .0043
2 6.3096 .0179
3 6.3096 .0427
4 6.3096 .0777
5 6.3096 .1226
6 6.3096 .1776
7 6.3096 .2425
8 6.3096 .3174
9 6.3096 .4025
10 6.3096 .4974
11 6.3096 .6024
12 6.3096 .7177
13 6.3096 .8423
14 6.3096 .9767
15 6.3096 1.1221
16 6.3096 1.2764
17 6.3096 1.4420
18 6.3096 1.6166
19 6.3096 1.8021
20 6.3096 1.9969
21 6.3096 2.2013
22 6.3096 2.4162
23 6.3096 2.6405
24 6.3096 2.8768
25 6.3096 3.1201
26 6.3096 3.3764
27 6.3096 3.6409
28 6.3096 3.9149
29 6.3096 4.2013
30 6.3096 4.4938
31 6.3096 4.8006
32 6.3096 5.1133
33 6.3096 5.4384
34 6.3096 5.7769
35 6.3096 6.1187
36 6.3096 6.4734
37 6.3096 6.8382
38 6.3096 7.2121
39 6.3096 7.5959
40 6.3096 7.9959
41 6.3096 8.3961
42 6.3096 8.8110
43 6.3096 9.2391
44 6.3096 9.6736
45 6.3096 10.1204
46 6.3096 10.5715
47 6.3096 11.0356
48 6.3096 11.5111
49 6.3096 11.9981
50 6.3096 12.4865
51 6.3096 12.9965
52 6.3096 13.5065
53 6.3096 14.0299
54 6.3096 14.5645
55 6.3096 15.1167
56 6.3096 15.6704
57 6.3096 16.2320
58 6.3096 16.8033
59 6.3096 17.3880
60 6.3096 17.9798
61 6.3096 18.5910
62 6.3096 19.2093
63 6.3096 19.8312
64 6.3096 20.4701
65 6.3096 21.1097
66 6.3096 21.7681
67 6.3096 22.4300
68 6.3096 23.1087
69 6.3096 23.7940
70 6.3096 24.4888
71 6.3096 25.1824
72 6.3096 25.8963
73 6.3096 26.6250
74 6.3096 27.3560
75 6.3096 28.1031
76 6.3096 28.8593
77 6.3096 29.6311
78 6.3096 30.4021
79 6.3096 31.1887
80 6.3096 31.9786
81 6.3096 32.7720
82 6.3096 33.5849
83 6.3096 34.4112
84 6.3096 35.2585
85 6.3096 36.1030
86 6.3096 36.9537
87 6.3096 37.8268
88 6.3096 38.6871
89 6.3096 39.5895
90 6.3096 40.4676
91 6.3096 41.3599
92 6.3096 42.2833
93 6.3096 43.2098
94 6.3096 44.1557
95 6.3096 45.0792
96 6.3096 46.0425
97 6.3096 47.0063
98 6.3096 47.9857
99 6.3096 48.9637

1 5.0119 .0053
2 5.0119 .0197
3 5.0119 .0460
4 5.0119 .0828
5 5.0119 .1309
6 5.0119 .1889
7 5.0119 .2578
8 5.0119 .3367
9 5.0119 .4271
10 5.0119 .5280
11 5.0119 .6380
12 5.0119 .7591
13 5.0119 .8927
14 5.0119 1.0356
15 5.0119 1.1905
16 5.0119 1.3518
17 5.0119 1.5233
18 5.0119 1.7069
19 5.0119 1.9042
20 5.0119 2.1084
21 5.0119 2.3253
22 5.0119 2.5538
23 5.0119 2.7835
24 5.0119 3.0360
25 5.0119 3.2886
26 5.0119 3.5674
27 5.0119 3.8322
28 5.0119 4.1205
29 5.0119 4.4105
30 5.0119 4.7292
31 5.0119 5.0322
32 5.0119 5.3722
33 5.0119 5.7030
34 5.0119 6.0480
35 5.0119 6.4161
36 5.0119 6.7636
37 5.0119 7.1488
38 5.0119 7.5380
39 5.0119 7.9162
40 5.0119 8.3457
41 5.0119 8.7514
42 5.0119 9.1583
43 5.0119 9.6188
44 5.0119 10.0393
45 5.0119 10.4867
46 5.0119 10.9500
47 5.0119 11.4212
48 5.0119 11.8999
49 5.0119 12.3837
50 5.0119 12.8934
51 5.0119 13.3860
52 5.0119 13.9158
53 5.0119 14.4612
54 5.0119 14.9694
55 5.0119 15.5292
56 5.0119 16.0612
57 5.0119 16.5676
58 5.0119 17.1543
59 5.0119 17.7905
60 5.0119 18.3491
61 5.0119 18.9376
62 5.0119 19.5453
63 5.0119 20.1380
64 5.0119 20.7630
65 5.0119 21.3709
66 5.0119 22.0108
67 5.0119 22.6565
68 5.0119 23.2804
69 5.0119 24.0000
70 5.0119 24.6766
71 5.0119 25.2945
72 5.0119 26.0073
73 5.0119 26.7187
74 5.0119 27.4004
75 5.0119 28.1389
76 5.0119 28.8252
77 5.0119 29.5802
78 5.0119 30.3003
79 5.0119 31.0294
80 5.0119 31.7475
81 5.0119 32.5190
82 5.0119 33.3359
83 5.0119 34.0575
84 5.0119 34.8822
85 5.0119 35.6478
86 5.0119 36.4381
87 5.0119 37.3080
88 5.0119 38.0929
89 5.0119 38.9442
90 5.0119 39.8049
91 5.0119 40.7255
92 5.0119 41.5592
93 5.0119 42.4865
94 5.0119 43.3748
95 5.0119 44.2456
96 5.0119 45.1978
97 5.0119 46.0809
98 5.0119 47.0094
99 5.0119 48.0607

1 3.9811 .0064
2 3.9811 .0235
3 3.9811 .0550
4 3.9811 .0997
5 3.9811 .1566
6 3.9811 .2270
7 3.9811 .3095
8 3.9811 .4042
9 3.9811 .5104
10 3.9811 .6305
11 3.9811 .7658
12 3.9811 .9083
13 3.9811 1.0651
14 3.9811 1.2367
15 3.9811 1.4171
16 3.9811 1.6132
17 3.9811 1.8092
18 3.9811 2.0312
19 3.9811 2.2587
20 3.9811 2.4959
21 3.9811 2.7538
22 3.9811 3.0271
23 3.9811 3.2863
24 3.9811 3.5772
25 3.9811 3.8638
26 3.9811 4.1710
27 3.9811 4.4983
28 3.9811 4.8317
29 3.9811 5.1738
30 3.9811 5.5168
31 3.9811 5.8526
32 3.9811 6.2309
33 3.9811 6.6123
34 3.9811 6.9810
35 3.9811 7.3732
36 3.9811 7.8029
37 3.9811 8.1979
38 3.9811 8.6020
39 3.9811 9.0340
40 3.9811 9.4711
41 3.9811 9.9018
42 3.9811 10.3650
43 3.9811 10.7937
44 3.9811 11.2282
45 3.9811 11.7596
46 3.9811 12.1760
47 3.9811 12.6410
48 3.9811 13.1485
49 3.9811 13.5896
50 3.9811 14.0728
51 3.9811 14.5696
52 3.9811 15.0585
53 3.9811 15.5353
54 3.9811 16.0608
55 3.9811 16.4836
56 3.9811 17.0336
57 3.9811 17.5315
58 3.9811 18.0111
59 3.9811 18.3943
60 3.9811 19.0039
61 3.9811 19.4266
62 3.9811 20.0227
63 3.9811 20.3823
64 3.9811 20.8920
65 3.9811 21.4673
66 3.9811 21.8574
67 3.9811 22.2486
68 3.9811 22.7580
69 3.9811 23.3655
70 3.9811 23.8197
71 3.9811 24.0913
72 3.9811 24.7083
73 3.9811 25.1801
74 3.9811 25.6412
75 3.9811 25.9905
76 3.9811 26.3258
77 3.9811 26.8900
78 3.9811 27.4237
79 3.9811 27.7264
80 3.9811 28.0920
81 3.9811 28.4703
82 3.9811 28.8631
83 3.9811 29.4059
84 3.9811 29.7424
85 3.9811 30.0799
86 3.9811 30.5696
87 3.9811 30.8237
88 3.9811 31.2291
89 3.9811 31.5358
90 3.9811 32.3121
91 3.9811 32.5442
92 3.9811 33.1667
93 3.9811 33.2287
94 3.9811 33.7864
95 3.9811 33.8734
96 3.9811 34.6055
97 3.9811 34.8999
98 3.9811 35.9329
99 3.9811 36.1497

1 3.1623 .0064
2 3.1623 .0236
3 3.1623 .0551
4 3.1623 .0993
5 3.1623 .1568
6 3.1623 .2264
7 3.1623 .3093
8 3.1623 .4052
9 3.1623 .5120
10 3.1623 .6302
11 3.1623 .7618
12 3.1623 .9108
13 3.1623 1.0650
14 3.1623 1.2361
15 3.1623 1.4131
16 3.1623 1.6112
17 3.1623 1.8132
18 3.1623 2.0384
19 3.1623 2.2539
20 3.1623 2.5022
21 3.1623 2.7594
22 3.1623 3.0187
23 3.1623 3.2863
24 3.1623 3.5675
25 3.1623 3.8570
26 3.1623 4.1830
27 3.1623 4.4967
28 3.1623 4.8309
29 3.1623 5.1572
30 3.1623 5.4812
31 3.1623 5.8545
32 3.1623 6.2537
33 3.1623 6.6109
34 3.1623 6.9799
35 3.1623 7.4031
36 3.1623 7.7907
37 3.1623 8.2174
38 3.1623 8.5942
39 3.1623 9.0604
40 3.1623 9.4592
41 3.1623 9.9379
42 3.1623 10.3669
43 3.1623 10.7892
44 3.1623 11.2402
45 3.1623 11.7178
46 3.1623 12.1674
47 3.1623 12.6898
48 3.1623 13.1447
49 3.1623 13.5906
50 3.1623 14.1089
51 3.1623 14.5581
52 3.1623 15.0322
53 3.1623 15.5743
54 3.1623 16.0488
55 3.1623 16.5573
56 3.1623 17.0360
57 3.1623 17.4635
58 3.1623 17.9604
59 3.1623 18.4749
60 3.1623 18.9415
61 3.1623 19.4654
62 3.1623 19.9760
63 3.1623 20.4771
64 3.1623 20.9121
65 3.1623 21.3186
66 3.1623 21.9019
67 3.1623 22.3655
68 3.1623 22.8694
69 3.1623 23.2724
70 3.1623 23.7239
71 3.1623 24.1767
72 3.1623 24.6999
73 3.1623 25.1383
74 3.1623 25.5581
75 3.1623 26.0428
76 3.1623 26.5513
77 3.1623 26.8993
78 3.1623 27.2848
79 3.1623 27.8751
80 3.1623 28.0296
81 3.1623 28.6693
82 3.1623 28.9104
83 3.1623 29.2323
84 3.1623 29.7591
85 3.1623 30.1873
86 3.1623 30.4947
87 3.1623 30.8776
88 3.1623 31.4281
89 3.1623 31.6093
90 3.1623 32.0381
91 3.1623 32.5704
92 3.1623 32.6714
93 3.1623 33.2156
94 3.1623 33.6818
95 3.1623 33.9482
96 3.1623 34.3405
97 3.1623 34.9952
98 3.1623 35.5106
99 3.1623 36.1229

1 2.5119 .0071
2 2.5119 .0260
3 2.5119 .0611
4 2.5119 .1106
5 2.5119 .1734
6 2.5119 .2515
7 2.5119 .3417
8 2.5119 .4471
9 2.5119 .5642
10 2.5119 .6958
11 2.5119 .8484
12 2.5119 1.0061
13 2.5119 1.1748
14 2.5119 1.3615
15 2.5119 1.5596
16 2.5119 1.7686
17 2.5119 2.0001
18 2.5119 2.2309
19 2.5119 2.4951
20 2.5119 2.7458
21 2.5119 3.0167
22 2.5119 3.3095
23 2.5119 3.6000
24 2.5119 3.9112
25 2.5119 4.2347
26 2.5119 4.5581
27 2.5119 4.9001
28 2.5119 5.2546
29 2.5119 5.6069
30 2.5119 5.9709
31 2.5119 6.3426
32 2.5119 6.7218
33 2.5119 7.0919
34 2.5119 7.5123
35 2.5119 7.9413
36 2.5119 8.3237
37 2.5119 8.7473
38 2.5119 9.1627
39 2.5119 9.6100
40 2.5119 10.0001
41 2.5119 10.4869
42 2.5119 10.9129
43 2.5119 11.3439
44 2.5119 11.7650
45 2.5119 12.1984
46 2.5119 12.7564
47 2.5119 13.0964
48 2.5119 13.6116
49 2.5119 14.0408
50 2.5119 14.4095
51 2.5119 14.8142
52 2.5119 15.3125
53 2.5119 15.7278
54 2.5119 16.1153
55 2.5119 16.5708
56 2.5119 16.8717
57 2.5119 17.2166
58 2.5119 17.7509
59 2.5119 18.0013
60 2.5119 18.4465
61 2.5119 18.7642
62 2.5119 19.1891
63 2.5119 19.3854
64 2.5119 19.7487
65 2.5119 20.0158
66 2.5119 20.4266
67 2.5119 20.6615
68 2.5119 21.0054
69 2.5119 20.9742
70 2.5119 21.2650
71 2.5119 21.4848
72 2.5119 21.7370
73 2.5119 21.7476
74 2.5119 21.7198
75 2.5119 22.0820
76 2.5119 22.2093
77 2.5119 22.2785
78 2.5119 22.4426
79 2.5119 22.1404
80 2.5119 22.1406
81 2.5119 22.3626
82 2.5119 22.0997
83 2.5119 22.3445
84 2.5119 21.8651
85 2.5119 22.1914
86 2.5119 21.8493
87 2.5119 21.4886
88 2.5119 21.6148
89 2.5119 21.3543
90 2.5119 21.2023
91 2.5119 20.6654
92 2.5119 20.6984
93 2.5119 20.3708
94 2.5119 19.8141
95 2.5119 19.8874
96 2.5119 19.9091
97 2.5119 19.4889
98 2.5119 19.2449
99 2.5119 19.3021

1 1.9953 .0078
2 1.9953 .0303
3 1.9953 .0716
4 1.9953 .1299
5 1.9953 .2057
6 1.9953 .2967
7 1.9953 .4024
8 1.9953 .5270
9 1.9953 .6701
10 1.9953 .8211
11 1.9953 .9940
12 1.9953 1.1776
13 1.9953 1.3772
14 1.9953 1.5990
15 1.9953 1.8201
16 1.9953 2.0744
17 1.9953 2.3240
18 1.9953 2.5962
19 1.9953 2.8886
20 1.9953 3.1874
21 1.9953 3.4984
22 1.9953 3.8188
23 1.9953 4.1375
24 1.9953 4.4659
25 1.9953 4.8246
26 1.9953 5.1916
27 1.9953 5.5579
28 1.9953 5.9445
29 1.9953 6.2906
30 1.9953 6.7196
31 1.9953 7.0720
32 1.9953 7.4859
33 1.9953 7.9016
34 1.9953 8.2800
35 1.9953 8.7018
36 1.9953 9.1523
37 1.9953 9.5541
38 1.9953 9.9293
39 1.9953 10.3037
40 1.9953 10.7442
41 1.9953 11.0365
42 1.9953 11.4770
43 1.9953 11.8981
44 1.9953 12.2283
45 1.9953 12.6984
46 1.9953 13.0003
47 1.9953 13.3588
48 1.9953 13.6866
49 1.9953 14.0450
50 1.9953 14.2453
51 1.9953 14.5708
52 1.9953 14.8092
53 1.9953 14.9333
54 1.9953 15.1982
55 1.9953 15.4283
56 1.9953 15.5708
57 1.9953 15.7794
58 1.9953 15.7992
59 1.9953 16.0086
60 1.9953 16.0384
61 1.9953 15.9542
62 1.9953 15.9538
63 1.9953 15.8880
64 1.9953 16.0183
65 1.9953 15.8107
66 1.9953 15.8091
67 1.9953 15.6430
68 1.9953 15.5803
69 1.9953 15.2938
70 1.9953 15.0009
71 1.9953 14.8205
72 1.9953 14.6388
73 1.9953 14.0024
74 1.9953 13.8133
75 1.9953 13.5329
76 1.9953 12.9657
77 1.9953 12.4818
78 1.9953 12.0554
79 1.9953 11.6560
80 1.9953 11.0504
81 1.9953 10.6465
82 1.9953 10.0455
83 1.9953 9.5779
84 1.9953 8.6972
85 1.9953 8.3839
86 1.9953 7.6229
87 1.9953 7.5120
88 1.9953 6.8738
89 1.9953 6.1261
90 1.9953 5.5703
91 1.9953 4.9615
92 1.9953 4.7255
93 1.9953 3.5781
94 1.9953 3.6960
95 1.9953 3.1143
96 1.9953 3.0161
97 1.9953 2.1345
98 1.9953 2.2208
99 1.9953 1.9699

1 1.5849 .0078
2 1.5849 .0300
3 1.5849 .0712
4 1.5849 .1302
5 1.5849 .2048
6 1.5849 .2955
7 1.5849 .4043
8 1.5849 .5234
9 1.5849 .6681
10 1.5849 .8222
11 1.5849 .9931
12 1.5849 1.1753
13 1.5849 1.3846
14 1.5849 1.5987
15 1.5849 1.8321
16 1.5849 2.0649
17 1.5849 2.3205
18 1.5849 2.6103
19 1.5849 2.8896
20 1.5849 3.1761
21 1.5849 3.4881
22 1.5849 3.8004
23 1.5849 4.1465
24 1.5849 4.4707
25 1.5849 4.8079
26 1.5849 5.2014
27 1.5849 5.5831
28 1.5849 5.9340
29 1.5849 6.3345
30 1.5849 6.7303
31 1.5849 7.0866
32 1.5849 7.5334
33 1.5849 7.8856
34 1.5849 8.2689
35 1.5849 8.7218
36 1.5849 9.0408
37 1.5849 9.5090
38 1.5849 9.9202
39 1.5849 10.3179
40 1.5849 10.7168
41 1.5849 11.1215
42 1.5849 11.5456
43 1.5849 11.8493
44 1.5849 12.2407
45 1.5849 12.6250
46 1.5849 12.9653
47 1.5849 13.3488
48 1.5849 13.5974
49 1.5849 14.0551
50 1.5849 14.2357
51 1.5849 14.4635
52 1.5849 14.9081
53 1.5849 15.0084
54 1.5849 15.2177
55 1.5849 15.3238
56 1.5849 15.4977
57 1.5849 15.6508
58 1.5849 15.7674
59 1.5849 15.9309
60 1.5849 16.0141
61 1.5849 16.0346
62 1.5849 16.0016
63 1.5849 15.9247
64 1.5849 15.9937
65 1.5849 15.8357
66 1.5849 15.7607
67 1.5849 15.6751
68 1.5849 15.4251
69 1.5849 15.2561
70 1.5849 15.0359
71 1.5849 14.7979
72 1.5849 14.3483
73 1.5849 14.3068
74 1.5849 13.7766
75 1.5849 13.4148
76 1.5849 13.0812
77 1.5849 12.5956
78 1.5849 12.1184
79 1.5849 11.5896
80 1.5849 11.1132
81 1.5849 10.6245
82 1.5849 10.0272
83 1.5849 9.5540
84 1.5849 9.0948
85 1.5849 8.3650
86 1.5849 8.0565
87 1.5849 7.2313
88 1.5849 6.6895
89 1.5849 6.2203
90 1.5849 5.6155
91 1.5849 4.7601
92 1.5849 4.6267
93 1.5849 4.0874
94 1.5849 3.3843
95 1.5849 2.9471
96 1.5849 2.4594
97 1.5849 2.3089
98 1.5849 1.8773
99 1.5849 1.9351

1 1.2589 .0078
2 1.2589 .0301
3 1.2589 .0714
4 1.2589 .1296
5 1.2589 .2046
6 1.2589 .2958
7 1.2589 .4050
8 1.2589 .5262
9 1.2589 .6681
10 1.2589 .8238
11 1.2589 .9933
12 1.2589 1.1855
13 1.2589 1.3784
14 1.2589 1.6012
15 1.2589 1.8179
16 1.2589 2.0698
17 1.2589 2.3306
18 1.2589 2.5975
19 1.2589 2.8771
20 1.2589 3.1845
21 1.2589 3.4878
22 1.2589 3.8199
23 1.2589 4.1326
24 1.2589 4.4976
25 1.2589 4.8000
26 1.2589 5.1863
27 1.2589 5.5749
28 1.2589 5.9226
29 1.2589 6.2886
30 1.2589 6.6724
31 1.2589 7.1014
32 1.2589 7.5065
33 1.2589 7.8667
34 1.2589 8.2954
35 1.2589 8.7401
36 1.2589 9.0806
37 1.2589 9.5767
38 1.2589 9.8834
39 1.2589 10.3544
40 1.2589 10.6960
41 1.2589 11.0931
42 1.2589 11.5499
43 1.2589 11.8579
44 1.2589 12.2310
45 1.2589 12.6251
46 1.2589 12.9093
47 1.2589 13.3093
48 1.2589 13.6464
49 1.2589 13.9705
50 1.2589 14.3388
51 1.2589 14.5560
52 1.2589 14.8110
53 1.2589 15.0739
54 1.2589 15.3050
55 1.2589 15.5193
56 1.2589 15.6243
57 1.2589 15.6738
58 1.2589 15.8589
59 1.2589 15.8381
60 1.2589 16.0128
61 1.2589 16.0512
62 1.2589 15.8756
63 1.2589 16.0246
64 1.2589 15.9270
65 1.2589 15.9383
66 1.2589 15.8472
67 1.2589 15.6219
68 1.2589 15.4498
69 1.2589 15.2231
70 1.2589 15.1335
71 1.2589 14.7936
72 1.2589 14.4910
73 1.2589 13.9670
74 1.2589 13.8960
75 1.2589 13.4017
76 1.2589 13.0332
77 1.2589 12.6125
78 1.2589 12.3174
79 1.2589 11.5171
80 1.2589 11.1772
81 1.2589 10.6712
82 1.2589 10.3203
83 1.2589 9.4185
84 1.2589 8.7855
85 1.2589 8.5067
86 1.2589 7.6856
87 1.2589 7.1580
88 1.2589 6.7117
89 1.2589 5.9044
90 1.2589 5.6317
91 1.2589 5.0501
92 1.2589 4.3272
93 1.2589 3.8330
94 1.2589 3.4434
95 1.2589 3.0494
96 1.2589 2.6858
97 1.2589 2.1026
98 1.2589 2.1650
99 1.2589 1.9530

1 1.0 .0105
2 1.0 .0392
3 1.0 .0935
4 1.0 .1697
5 1.0 .2673
6 1.0 .3850
7 1.0 .5217
8 1.0 .6845
9 1.0 .8594
10 1.0 1.0559
11 1.0 1.2810
12 1.0 1.5170
13 1.0 1.7640
14 1.0 2.0155
15 1.0 2.3099
16 1.0 2.6124
17 1.0 2.9154
18 1.0 3.2343
19 1.0 3.5402
20 1.0 3.8960
21 1.0 4.2744
22 1.0 4.5892
23 1.0 4.9663
24 1.0 5.3155
25 1.0 5.7064
26 1.0 6.0556
27 1.0 6.4067
28 1.0 6.7580
29 1.0 7.1406
30 1.0 7.5188
31 1.0 7.8108
32 1.0 8.1477
33 1.0 8.5216
34 1.0 8.7766
35 1.0 9.0624
36 1.0 9.3934
37 1.0 9.5896
38 1.0 9.8196
39 1.0 10.0622
40 1.0 10.3010
41 1.0 10.4605
42 1.0 10.5739
43 1.0 10.6822
44 1.0 10.7451
45 1.0 10.8232
46 1.0 10.8356
47 1.0 10.8477
48 1.0 10.7747
49 1.0 10.6655
50 1.0 10.5030
51 1.0 10.3680
52 1.0 10.2913
53 1.0 9.9172
54 1.0 9.6701
55 1.0 9.3584
56 1.0 9.0650
57 1.0 8.7008
58 1.0 8.3133
59 1.0 7.9413
60 1.0 7.5440
61 1.0 7.1680
62 1.0 6.7456
63 1.0 6.2953
64 1.0 5.9260
65 1.0 5.4240
66 1.0 5.0706
67 1.0 4.6344
68 1.0 4.2557
69 1.0 3.8146
70 1.0 3.4410
71 1.0 3.1145
72 1.0 2.7122
73 1.0 2.3932
74 1.0 2.1235
75 1.0 1.8290
76 1.0 1.5813
77 1.0 1.3671
78 1.0 1.1604
79 1.0 1.0006
80 1.0 .8462
81 1.0 .6888
82 1.0 .6000
83 1.0 .5163
84 1.0 .4410
85 1.0 .4198
86 1.0 .3779
87 1.0 .3481
88 1.0 .3377
89 1.0 .3297
90 1.0 .3295
91 1.0 .3219
92 1.0 .3209
93 1.0 .3192
94 1.0 .3184
95 1.0 .3237
96 1.0 .3172
97 1.0 .3168
98 1.0 .3165
99 1.0 .3164

1 0.7943 .0122
2 0.7943 .0460
3 0.7943 .1078
4 0.7943 .1959
5 0.7943 .3091
6 0.7943 .4454
7 0.7943 .6038
8 0.7943 .7898
9 0.7943 .9878
10 0.7943 1.2180
11 0.7943 1.4583
12 0.7943 1.7250
13 0.7943 2.0123
14 0.7943 2.3037
15 0.7943 2.6138
16 0.7943 2.9514
17 0.7943 3.2679
18 0.7943 3.6387
19 0.7943 3.9848
20 0.7943 4.3464
21 0.7943 4.7265
22 0.7943 5.1211
23 0.7943 5.4246
24 0.7943 5.8410
25 0.7943 6.2153
26 0.7943 6.5666
27 0.7943 6.9014
28 0.7943 7.2510
29 0.7943 7.6191
30 0.7943 7.9444
31 0.7943 8.2371
32 0.7943 8.5808
33 0.7943 8.8170
34 0.7943 9.0667
35 0.7943 9.3085
36 0.7943 9.4454
37 0.7943 9.6260
38 0.7943 9.7467
39 0.7943 9.8988
40 0.7943 9.9679
41 0.7943 9.9772
42 0.7943 10.0180
43 0.7943 9.9821
44 0.7943 9.9635
45 0.7943 9.8185
46 0.7943 9.6855
47 0.7943 9.5311
48 0.7943 9.3426
49 0.7943 9.1496
50 0.7943 8.8124
51 0.7943 8.5570
52 0.7943 8.2477
53 0.7943 7.7777
54 0.7943 7.4626
55 0.7943 7.0706
56 0.7943 6.6424
57 0.7943 6.2752
58 0.7943 5.8490
59 0.7943 5.4159
60 0.7943 5.0652
61 0.7943 4.6238
62 0.7943 4.2251
63 0.7943 3.8336
64 0.7943 3.4525
65 0.7943 3.1175
66 0.7943 2.7902
67 0.7943 2.4447
68 0.7943 2.1302
69 0.7943 1.8914
70 0.7943 1.6299
71 0.7943 1.4018
72 0.7943 1.2270
73 0.7943 1.0492
74 0.7943 .9098
75 0.7943 .7713
76 0.7943 .6484
77 0.7943 .5732
78 0.7943 .4947
79 0.7943 .4487
80 0.7943 .3973
81 0.7943 .3648
82 0.7943 .3600
83 0.7943 .3341
84 0.7943 .3402
85 0.7943 .3228
86 0.7943 .3194
87 0.7943 .3174
88 0.7943 .3169
89 0.7943 .3165
90 0.7943 .3175
91 0.7943 .3163
92 0.7943 .3163
93 0.7943 .3165
94 0.7943 .3162
95 0.7943 .3162
96 0.7943 .3162
97 0.7943 .3162
98 0.7943 .3162
99 0.7943 .3162

1 0.631 .0131
2 0.631 .0494
3 0.631 .1175
4 0.631 .2130
5 0.631 .3324
6 0.631 .4798
7 0.631 .6526
8 0.631 .8523
9 0.631 1.0719
10 0.631 1.3091
11 0.631 1.5795
12 0.631 1.8624
13 0.631 2.1635
14 0.631 2.4765
15 0.631 2.7986
16 0.631 3.1324
17 0.631 3.4899
18 0.631 3.8398
19 0.631 4.2097
20 0.631 4.6034
21 0.631 4.9482
22 0.631 5.2996
23 0.631 5.6841
24 0.631 6.0535
25 0.631 6.3930
26 0.631 6.7296
27 0.631 7.0747
28 0.631 7.3917
29 0.631 7.6480
30 0.631 7.9674
31 0.631 8.1930
32 0.631 8.4319
33 0.631 8.6489
34 0.631 8.8422
35 0.631 8.9627
36 0.631 9.1175
37 0.631 9.1743
38 0.631 9.1606
39 0.631 9.2041
40 0.631 9.1520
41 0.631 9.0997
42 0.631 9.0069
43 0.631 8.8486
44 0.631 8.6954
45 0.631 8.5286
46 0.631 8.2454
47 0.631 7.9737
48 0.631 7.6565
49 0.631 7.3588
50 0.631 6.9787
51 0.631 6.5922
52 0.631 6.2499
53 0.631 5.8892
54 0.631 5.4345
55 0.631 5.0873
56 0.631 4.6296
57 0.631 4.2994
58 0.631 3.8512
59 0.631 3.5547
60 0.631 3.1444
61 0.631 2.8116
62 0.631 2.4698
63 0.631 2.2036
64 0.631 1.9145
65 0.631 1.7005
66 0.631 1.4611
67 0.631 1.2662
68 0.631 1.1195
69 0.631 .9285
70 0.631 .8108
71 0.631 .6798
72 0.631 .5902
73 0.631 .5383
74 0.631 .4574
75 0.631 .4137
76 0.631 .3893
77 0.631 .3638
78 0.631 .3421
79 0.631 .3298
80 0.631 .3329
81 0.631 .3276
82 0.631 .3203
83 0.631 .3179
84 0.631 .3186
85 0.631 .3168
86 0.631 .3179
87 0.631 .3179
88 0.631 .3174
89 0.631 .3166
90 0.631 .3163
91 0.631 .3173
92 0.631 .3163
93 0.631 .3163
94 0.631 .3166
95 0.631 .3162
96 0.631 .3163
97 0.631 .3162
98 0.631 .3162
99 0.631 .3162

1 0.5012 .0131
2 0.5012 .0493
3 0.5012 .1173
4 0.5012 .2129
5 0.5012 .3338
6 0.5012 .4808
7 0.5012 .6550
8 0.5012 .8517
9 0.5012 1.0719
10 0.5012 1.3137
11 0.5012 1.5791
12 0.5012 1.8659
13 0.5012 2.1557
14 0.5012 2.4632
15 0.5012 2.7970
16 0.5012 3.1366
17 0.5012 3.4780
18 0.5012 3.8559
19 0.5012 4.2355
20 0.5012 4.5661
21 0.5012 4.9453
22 0.5012 5.3212
23 0.5012 5.6929
24 0.5012 6.0491
25 0.5012 6.3654
26 0.5012 6.7583
27 0.5012 7.0437
28 0.5012 7.3866
29 0.5012 7.7021
30 0.5012 7.9571
31 0.5012 8.1869
32 0.5012 8.4803
33 0.5012 8.6459
34 0.5012 8.8550
35 0.5012 8.9225
36 0.5012 9.0497
37 0.5012 9.1290
38 0.5012 9.1928
39 0.5012 9.1803
40 0.5012 9.1016
41 0.5012 9.0663
42 0.5012 8.9515
43 0.5012 8.9052
44 0.5012 8.6662
45 0.5012 8.4956
46 0.5012 8.2608
47 0.5012 7.9917
48 0.5012 7.6946
49 0.5012 7.3420
50 0.5012 6.9362
51 0.5012 6.6452
52 0.5012 6.2958
53 0.5012 5.8524
54 0.5012 5.4301
55 0.5012 5.0260
56 0.5012 4.6486
57 0.5012 4.2283
58 0.5012 3.9120
59 0.5012 3.5800
60 0.5012 3.1552
61 0.5012 2.8223
62 0.5012 2.4924
63 0.5012 2.1791
64 0.5012 1.9496
65 0.5012 1.6898
66 0.5012 1.4773
67 0.5012 1.2672
68 0.5012 1.0726
69 0.5012 .9510
70 0.5012 .8032
71 0.5012 .6983
72 0.5012 .6098
73 0.5012 .5199
74 0.5012 .4655
75 0.5012 .4296
76 0.5012 .3946
77 0.5012 .3586
78 0.5012 .3443
79 0.5012 .3412
80 0.5012 .3259
81 0.5012 .3208
82 0.5012 .3244
83 0.5012 .3176
84 0.5012 .3172
85 0.5012 .3168
86 0.5012 .3183
87 0.5012 .3166
88 0.5012 .3165
89 0.5012 .3163
90 0.5012 .3163
91 0.5012 .3163
92 0.5012 .3163
93 0.5012 .3162
94 0.5012 .3162
95 0.5012 .3162
96 0.5012 .3162
97 0.5012 .3162
98 0.5012 .3162
99 0.5012 .3162

1 0.3981 .0167
2 0.3981 .0630
3 0.3981 .1504
4 0.3981 .2700
5 0.3981 .4224
6 0.3981 .6104
7 0.3981 .8275
8 0.3981 1.0625
9 0.3981 1.3302
10 0.3981 1.6220
11 0.3981 1.9374
12 0.3981 2.2694
13 0.3981 2.5930
14 0.3981 2.9650
15 0.3981 3.3251
16 0.3981 3.6997
17 0.3981 4.0572
18 0.3981 4.4153
19 0.3981 4.7758
20 0.3981 5.0772
21 0.3981 5.4197
22 0.3981 5.7330
23 0.3981 6.0517
24 0.3981 6.2593
25 0.3981 6.5435
26 0.3981 6.7358
27 0.3981 6.9001
28 0.3981 7.0166
29 0.3981 7.1305
30 0.3981 7.1405
31 0.3981 7.2028
32 0.3981 7.1206
33 0.3981 7.0961
34 0.3981 7.0087
35 0.3981 6.8551
36 0.3981 6.6650
37 0.3981 6.4802
38 0.3981 6.1918
39 0.3981 5.9486
40 0.3981 5.6526
41 0.3981 5.3547
42 0.3981 4.9328
43 0.3981 4.6118
44 0.3981 4.2911
45 0.3981 3.8805
46 0.3981 3.5471
47 0.3981 3.1660
48 0.3981 2.8383
49 0.3981 2.5290
50 0.3981 2.2485
51 0.3981 1.9722
52 0.3981 1.7217
53 0.3981 1.4910
54 0.3981 1.2829
55 0.3981 1.0840
56 0.3981 .9212
57 0.3981 .7912
58 0.3981 .6879
59 0.3981 .6049
60 0.3981 .5186
61 0.3981 .4733
62 0.3981 .4214
63 0.3981 .3853
64 0.3981 .3785
65 0.3981 .3550
66 0.3981 .3433
67 0.3981 .3284
68 0.3981 .3220
69 0.3981 .3211
70 0.3981 .3304
71 0.3981 .3193
72 0.3981 .3190
73 0.3981 .3179
74 0.3981 .3171
75 0.3981 .3213
76 0.3981 .3163
77 0.3981 .3165
78 0.3981 .3214
79 0.3981 .3165
80 0.3981 .3168
81 0.3981 .3164
82 0.3981 .3162
83 0.3981 .3163
84 0.3981 .3162
85 0.3981 .3162
86 0.3981 .3162
87 0.3981 .3163
88 0.3981 .3163
89 0.3981 .3163
90 0.3981 .3173
91 0.3981 .3162
92 0.3981 .3162
93 0.3981 .3162
94 0.3981 .3162
95 0.3981 .3162
96 0.3981 .3162
97 0.3981 .3162
98 0.3981 .3162
99 0.3981 .3162

1 0.3162 .0187
2 0.3162 .0700
3 0.3162 .1650
4 0.3162 .3000
5 0.3162 .4720
6 0.3162 .6701
7 0.3162 .9073
8 0.3162 1.1646
9 0.3162 1.4675
10 0.3162 1.7744
11 0.3162 2.0999
12 0.3162 2.4583
13 0.3162 2.8172
14 0.3162 3.1491
15 0.3162 3.5156
16 0.3162 3.8623
17 0.3162 4.2178
18 0.3162 4.5499
19 0.3162 4.8951
20 0.3162 5.1924
21 0.3162 5.4448
22 0.3162 5.6667
23 0.3162 5.9002
24 0.3162 6.0976
25 0.3162 6.2478
26 0.3162 6.3748
27 0.3162 6.4042
28 0.3162 6.3783
29 0.3162 6.3935
30 0.3162 6.3370
31 0.3162 6.2037
32 0.3162 6.0912
33 0.3162 5.8772
34 0.3162 5.6410
35 0.3162 5.3733
36 0.3162 5.1130
37 0.3162 4.7510
38 0.3162 4.4442
39 0.3162 4.1148
40 0.3162 3.7605
41 0.3162 3.4045
42 0.3162 3.0756
43 0.3162 2.7508
44 0.3162 2.4223
45 0.3162 2.1203
46 0.3162 1.8827
47 0.3162 1.6151
48 0.3162 1.3940
49 0.3162 1.1679
50 0.3162 1.0098
51 0.3162 .8614
52 0.3162 .7716
53 0.3162 .6332
54 0.3162 .5530
55 0.3162 .5065
56 0.3162 .4362
57 0.3162 .3945
58 0.3162 .3722
59 0.3162 .3562
60 0.3162 .3380
61 0.3162 .3423
62 0.3162 .3386
63 0.3162 .3312
64 0.3162 .3217
65 0.3162 .3182
66 0.3162 .3184
67 0.3162 .3192
68 0.3162 .3172
69 0.3162 .3169
70 0.3162 .3169
71 0.3162 .3170
72 0.3162 .3172
73 0.3162 .3163
74 0.3162 .3167
75 0.3162 .3164
76 0.3162 .3162
77 0.3162 .3162
78 0.3162 .3166
79 0.3162 .3163
80 0.3162 .3165
81 0.3162 .3162
82 0.3162 .3162
83 0.3162 .3163
84 0.3162 .3163
85 0.3162 .3162
86 0.3162 .3162
87 0.3162 .3162
88 0.3162 .3162
89 0.3162 .3162
90 0.3162 .3162
91 0.3162 .3162
92 0.3162 .3162
93 0.3162 .3162
94 0.3162 .3162
95 0.3162 .3162
96 0.3162 .3162
97 0.3162 .3162
98 0.3162 .3162
99 0.3162 .3162

1 0.2512 .0198
2 0.2512 .0741
3 0.2512 .1756
4 0.2512 .3161
5 0.2512 .4983
6 0.2512 .7110
7 0.2512 .9526
8 0.2512 1.2307
9 0.2512 1.5226
10 0.2512 1.8509
11 0.2512 2.1947
12 0.2512 2.5346
13 0.2512 2.9112
14 0.2512 3.2530
15 0.2512 3.6239
16 0.2512 3.9818
17 0.2512 4.3167
18 0.2512 4.6567
19 0.2512 4.9530
20 0.2512 5.2258
21 0.2512 5.4678
22 0.2512 5.6738
23 0.2512 5.8581
24 0.2512 5.9664
25 0.2512 6.0295
26 0.2512 6.0977
27 0.2512 6.0965
28 0.2512 6.0774
29 0.2512 5.9411
30 0.2512 5.8526
31 0.2512 5.6636
32 0.2512 5.4610
33 0.2512 5.1768
34 0.2512 4.9414
35 0.2512 4.6021
36 0.2512 4.3327
37 0.2512 3.9528
38 0.2512 3.6044
39 0.2512 3.2681
40 0.2512 2.9622
41 0.2512 2.6262
42 0.2512 2.3149
43 0.2512 2.0340
44 0.2512 1.7572
45 0.2512 1.5046
46 0.2512 1.3086
47 0.2512 1.0981
48 0.2512 .9611
49 0.2512 .8005
50 0.2512 .6867
51 0.2512 .5833
52 0.2512 .5160
53 0.2512 .4495
54 0.2512 .4413
55 0.2512 .3885
56 0.2512 .3589
57 0.2512 .3571
58 0.2512 .3365
59 0.2512 .3364
60 0.2512 .3264
61 0.2512 .3330
62 0.2512 .3233
63 0.2512 .3214
64 0.2512 .3247
65 0.2512 .3392
66 0.2512 .3272
67 0.2512 .3170
68 0.2512 .3184
69 0.2512 .3166
70 0.2512 .3165
71 0.2512 .3165
72 0.2512 .3169
73 0.2512 .3164
74 0.2512 .3165
75 0.2512 .3164
76 0.2512 .3162
77 0.2512 .3166
78 0.2512 .3164
79 0.2512 .3163
80 0.2512 .3175
81 0.2512 .3164
82 0.2512 .3163
83 0.2512 .3162
84 0.2512 .3162
85 0.2512 .3162
86 0.2512 .3162
87 0.2512 .3162
88 0.2512 .3162
89 0.2512 .3162
90 0.2512 .3162
91 0.2512 .3162
92 0.2512 .3162
93 0.2512 .3162
94 0.2512 .3162
95 0.2512 .3162
96 0.2512 .3162
97 0.2512 .3162
98 0.2512 .3162
99 0.2512 .3162

1 0.1995 .0236
2 0.1995 .0876
3 0.1995 .2072
4 0.1995 .3737
5 0.1995 .5782
6 0.1995 .8235
7 0.1995 1.1104
8 0.1995 1.4145
9 0.1995 1.7383
10 0.1995 2.0794
11 0.1995 2.4393
12 0.1995 2.8031
13 0.1995 3.1590
14 0.1995 3.4837
15 0.1995 3.8427
16 0.1995 4.1314
17 0.1995 4.3847
18 0.1995 4.6030
19 0.1995 4.8494
20 0.1995 4.9785
21 0.1995 5.0769
22 0.1995 5.0939
23 0.1995 5.0969
24 0.1995 5.0656
25 0.1995 4.9766
26 0.1995 4.8040
27 0.1995 4.5922
28 0.1995 4.3481
29 0.1995 4.0493
30 0.1995 3.7901
31 0.1995 3.4824
32 0.1995 3.1418
33 0.1995 2.8102
34 0.1995 2.4833
35 0.1995 2.1733
36 0.1995 1.9014
37 0.1995 1.6106
38 0.1995 1.3890
39 0.1995 1.1863
40 0.1995 .9760
41 0.1995 .8140
42 0.1995 .7116
43 0.1995 .5949
44 0.1995 .5022
45 0.1995 .4569
46 0.1995 .4013
47 0.1995 .3836
48 0.1995 .3578
49 0.1995 .3364
50 0.1995 .3278
51 0.1995 .3239
52 0.1995 .3223
53 0.1995 .3186
54 0.1995 .3218
55 0.1995 .3191
56 0.1995 .3179
57 0.1995 .3189
58 0.1995 .3163
59 0.1995 .3198
60 0.1995 .3170
61 0.1995 .3165
62 0.1995 .3162
63 0.1995 .3163
64 0.1995 .3163
65 0.1995 .3167
66 0.1995 .3162
67 0.1995 .3164
68 0.1995 .3162
69 0.1995 .3166
70 0.1995 .3163
71 0.1995 .3163
72 0.1995 .3168
73 0.1995 .3162
74 0.1995 .3163
75 0.1995 .3162
76 0.1995 .3162
77 0.1995 .3162
78 0.1995 .3162
79 0.1995 .3162
80 0.1995 .3162
81 0.1995 .3162
82 0.1995 .3162
83 0.1995 .3162
84 0.1995 .3162
85 0.1995 .3162
86 0.1995 .3162
87 0.1995 .3162
88 0.1995 .3162
89 0.1995 .3162
90 0.1995 .3162
91 0.1995 .3162
92 0.1995 .3162
93 0.1995 .3162
94 0.1995 .3162
95 0.1995 .3162
96 0.1995 .3162
97 0.1995 .3162
98 0.1995 .3162
99 0.1995 .3162

1 0.1585 .0266
2 0.1585 .0984
3 0.1585 .2320
4 0.1585 .4164
5 0.1585 .6493
6 0.1585 .9129
7 0.1585 1.2185
8 0.1585 1.5476
9 0.1585 1.8923
10 0.1585 2.2519
11 0.1585 2.6151
12 0.1585 2.9624
13 0.1585 3.3002
14 0.1585 3.6067
15 0.1585 3.8945
16 0.1585 4.1404
17 0.1585 4.3300
18 0.1585 4.4795
19 0.1585 4.5623
20 0.1585 4.6270
21 0.1585 4.5765
22 0.1585 4.4798
23 0.1585 4.3723
24 0.1585 4.2006
25 0.1585 3.9606
26 0.1585 3.7180
27 0.1585 3.4034
28 0.1585 3.1185
29 0.1585 2.7849
30 0.1585 2.4688
31 0.1585 2.1736
32 0.1585 1.8569
33 0.1585 1.6008
34 0.1585 1.3495
35 0.1585 1.1358
36 0.1585 .9529
37 0.1585 .7813
38 0.1585 .6613
39 0.1585 .5523
40 0.1585 .4797
41 0.1585 .4254
42 0.1585 .3859
43 0.1585 .3710
44 0.1585 .3466
45 0.1585 .3365
46 0.1585 .3290
47 0.1585 .3247
48 0.1585 .3241
49 0.1585 .3180
50 0.1585 .3195
51 0.1585 .3200
52 0.1585 .3215
53 0.1585 .3172
54 0.1585 .3187
55 0.1585 .3177
56 0.1585 .3181
57 0.1585 .3164
58 0.1585 .3178
59 0.1585 .3167
60 0.1585 .3162
61 0.1585 .3176
62 0.1585 .3164
63 0.1585 .3163
64 0.1585 .3162
65 0.1585 .3162
66 0.1585 .3163
67 0.1585 .3162
68 0.1585 .3163
69 0.1585 .3162
70 0.1585 .3162
71 0.1585 .3162
72 0.1585 .3162
73 0.1585 .3162
74 0.1585 .3163
75 0.1585 .3162
76 0.1585 .3162
77 0.1585 .3162
78 0.1585 .3162
79 0.1585 .3162
80 0.1585 .3162
81 0.1585 .3162
82 0.1585 .3162
83 0.1585 .3162
84 0.1585 .3162
85 0.1585 .3162
86 0.1585 .3162
87 0.1585 .3162
88 0.1585 .3162
89 0.1585 .3162
90 0.1585 .3162
91 0.1585 .3162
92 0.1585 .3162
93 0.1585 .3162
94 0.1585 .3162
95 0.1585 .3162
96 0.1585 .3162
97 0.1585 .3162
98 0.1585 .3162
99 0.1585 .3162

1 0.1259 .0289
2 0.1259 .1080
3 0.1259 .2534
4 0.1259 .4500
5 0.1259 .7013
6 0.1259 .9900
7 0.1259 1.3074
8 0.1259 1.6442
9 0.1259 2.0101
10 0.1259 2.3670
11 0.1259 2.7049
12 0.1259 3.0543
13 0.1259 3.3567
14 0.1259 3.6486
15 0.1259 3.8672
16 0.1259 4.0100
17 0.1259 4.1301
18 0.1259 4.2306
19 0.1259 4.1879
20 0.1259 4.1296
21 0.1259 4.0299
22 0.1259 3.8708
23 0.1259 3.6103
24 0.1259 3.3303
25 0.1259 3.0599
26 0.1259 2.7087
27 0.1259 2.4487
28 0.1259 2.1281
29 0.1259 1.8002
30 0.1259 1.5410
31 0.1259 1.2870
32 0.1259 1.0823
33 0.1259 .8907
34 0.1259 .7305
35 0.1259 .6093
36 0.1259 .5148
37 0.1259 .4536
38 0.1259 .4051
39 0.1259 .3832
40 0.1259 .3494
41 0.1259 .3346
42 0.1259 .3325
43 0.1259 .3332
44 0.1259 .3236
45 0.1259 .3214
46 0.1259 .3233
47 0.1259 .3214
48 0.1259 .3258
49 0.1259 .3182
50 0.1259 .3248
51 0.1259 .3176
52 0.1259 .3190
53 0.1259 .3174
54 0.1259 .3162
55 0.1259 .3162
56 0.1259 .3169
57 0.1259 .3165
58 0.1259 .3180
59 0.1259 .3162
60 0.1259 .3163
61 0.1259 .3162
62 0.1259 .3162
63 0.1259 .3162
64 0.1259 .3162
65 0.1259 .3162
66 0.1259 .3165
67 0.1259 .3162
68 0.1259 .3162
69 0.1259 .3162
70 0.1259 .3162
71 0.1259 .3162
72 0.1259 .3164
73 0.1259 .3162
74 0.1259 .3162
75 0.1259 .3162
76 0.1259 .3162
77 0.1259 .3162
78 0.1259 .3162
79 0.1259 .3162
80 0.1259 .3162
81 0.1259 .3162
82 0.1259 .3162
83 0.1259 .3162
84 0.1259 .3162
85 0.1259 .3162
86 0.1259 .3162
87 0.1259 .3162
88 0.1259 .3162
89 0.1259 .3162
90 0.1259 .3162
91 0.1259 .3162
92 0.1259 .3162
93 0.1259 .3162
94 0.1259 .3162
95 0.1259 .3162
96 0.1259 .3162
97 0.1259 .3162
98 0.1259 .3162
99 0.1259 .3162

1 0.1 .0333
2 0.1 .1240
3 0.1 .2863
4 0.1 .5100
5 0.1 .7910
6 0.1 1.0945
7 0.1 1.4424
8 0.1 1.7929
9 0.1 2.1522
10 0.1 2.5030
11 0.1 2.8299
12 0.1 3.0870
13 0.1 3.3293
14 0.1 3.4894
15 0.1 3.6101
16 0.1 3.6555
17 0.1 3.6230
18 0.1 3.5170
19 0.1 3.3639
20 0.1 3.1593
21 0.1 2.8604
22 0.1 2.6083
23 0.1 2.2837
24 0.1 1.9630
25 0.1 1.6526
26 0.1 1.3999
27 0.1 1.1517
28 0.1 .9489
29 0.1 .7719
30 0.1 .6237
31 0.1 .5202
32 0.1 .4506
33 0.1 .3980
34 0.1 .3642
35 0.1 .3478
36 0.1 .3553
37 0.1 .3298
38 0.1 .3281
39 0.1 .3256
40 0.1 .3266
41 0.1 .3244
42 0.1 .3251
43 0.1 .3189
44 0.1 .3180
45 0.1 .3181
46 0.1 .3174
47 0.1 .3187
48 0.1 .3162
49 0.1 .3222
50 0.1 .3192
51 0.1 .3162
52 0.1 .3162
53 0.1 .3162
54 0.1 .3163
55 0.1 .3164
56 0.1 .3163
57 0.1 .3162
58 0.1 .3163
59 0.1 .3162
60 0.1 .3162
61 0.1 .3163
62 0.1 .3169
63 0.1 .3162
64 0.1 .3162
65 0.1 .3163
66 0.1 .3163
67 0.1 .3162
68 0.1 .3162
69 0.1 .3162
70 0.1 .3162
71 0.1 .3162
72 0.1 .3162
73 0.1 .3162
74 0.1 .3162
75 0.1 .3162
76 0.1 .3162
77 0.1 .3162
78 0.1 .3162
79 0.1 .3162
80 0.1 .3162
81 0.1 .3162
82 0.1 .3162
83 0.1 .3162
84 0.1 .3162
85 0.1 .3162
86 0.1 .3162
87 0.1 .3162
88 0.1 .3162
89 0.1 .3162
90 0.1 .3162
91 0.1 .3162
92 0.1 .3162
93 0.1 .3162
94 0.1 .3162
95 0.1 .3162
96 0.1 .3162
97 0.1 .3162
98 0.1 .3162
99 0.1 .3162

1 0.0794 .0371
2 0.0794 .1383
3 0.0794 .3218
4 0.0794 .5709
5 0.0794 .8701
6 0.0794 1.2041
7 0.0794 1.5591
8 0.0794 1.8947
9 0.0794 2.2517
10 0.0794 2.5704
11 0.0794 2.8412
12 0.0794 3.0661
13 0.0794 3.1989
14 0.0794 3.2726
15 0.0794 3.2634
16 0.0794 3.1951
17 0.0794 3.0290
18 0.0794 2.8055
19 0.0794 2.5536
20 0.0794 2.2359
21 0.0794 1.9320
22 0.0794 1.6507
23 0.0794 1.3544
24 0.0794 1.1122
25 0.0794 .8927
26 0.0794 .7058
27 0.0794 .5880
28 0.0794 .4826
29 0.0794 .4283
30 0.0794 .3853
31 0.0794 .3440
32 0.0794 .3367
33 0.0794 .3265
34 0.0794 .3222
35 0.0794 .3277
36 0.0794 .3239
37 0.0794 .3177
38 0.0794 .3217
39 0.0794 .3172
40 0.0794 .3170
41 0.0794 .3165
42 0.0794 .3167
43 0.0794 .3178
44 0.0794 .3193
45 0.0794 .3163
46 0.0794 .3163
47 0.0794 .3165
48 0.0794 .3173
49 0.0794 .3163
50 0.0794 .3167
51 0.0794 .3162
52 0.0794 .3162
53 0.0794 .3162
54 0.0794 .3162
55 0.0794 .3162
56 0.0794 .3162
57 0.0794 .3162
58 0.0794 .3162
59 0.0794 .3162
60 0.0794 .3162
61 0.0794 .3162
62 0.0794 .3162
63 0.0794 .3162
64 0.0794 .3162
65 0.0794 .3162
66 0.0794 .3162
67 0.0794 .3162
68 0.0794 .3162
69 0.0794 .3162
70 0.0794 .3162
71 0.0794 .3162
72 0.0794 .3162
73 0.0794 .3162
74 0.0794 .3162
75 0.0794 .3162
76 0.0794 .3162
77 0.0794 .3162
78 0.0794 .3162
79 0.0794 .3162
80 0.0794 .3162
81 0.0794 .3162
82 0.0794 .3162
83 0.0794 .3162
84 0.0794 .3162
85 0.0794 .3162
86 0.0794 .3162
87 0.0794 .3162
88 0.0794 .3162
89 0.0794 .3162
90 0.0794 .3162
91 0.0794 .3162
92 0.0794 .3162
93 0.0794 .3162
94 0.0794 .3162
95 0.0794 .3162
96 0.0794 .3162
97 0.0794 .3162
98 0.0794 .3162
99 0.0794 .3162

1 0.0631 .0415
2 0.0631 .1522
3 0.0631 .3571
4 0.0631 .6242
5 0.0631 .9408
6 0.0631 1.2928
7 0.0631 1.6356
8 0.0631 1.9910
9 0.0631 2.3168
10 0.0631 2.5913
11 0.0631 2.8002
12 0.0631 2.9095
13 0.0631 2.9620
14 0.0631 2.8987
15 0.0631 2.7552
16 0.0631 2.5776
17 0.0631 2.3214
18 0.0631 2.0310
19 0.0631 1.7394
20 0.0631 1.4271
21 0.0631 1.1687
22 0.0631 .9293
23 0.0631 .7422
24 0.0631 .5942
25 0.0631 .4727
26 0.0631 .4043
27 0.0631 .3735
28 0.0631 .3449
29 0.0631 .3369
30 0.0631 .3291
31 0.0631 .3282
32 0.0631 .3247
33 0.0631 .3224
34 0.0631 .3188
35 0.0631 .3171
36 0.0631 .3206
37 0.0631 .3165
38 0.0631 .3166
39 0.0631 .3183
40 0.0631 .3162
41 0.0631 .3169
42 0.0631 .3162
43 0.0631 .3164
44 0.0631 .3163
45 0.0631 .3162
46 0.0631 .3162
47 0.0631 .3179
48 0.0631 .3163
49 0.0631 .3162
50 0.0631 .3167
51 0.0631 .3183
52 0.0631 .3162
53 0.0631 .3162
54 0.0631 .3162
55 0.0631 .3162
56 0.0631 .3162
57 0.0631 .3162
58 0.0631 .3162
59 0.0631 .3162
60 0.0631 .3162
61 0.0631 .3162
62 0.0631 .3162
63 0.0631 .3162
64 0.0631 .3162
65 0.0631 .3162
66 0.0631 .3162
67 0.0631 .3162
68 0.0631 .3162
69 0.0631 .3162
70 0.0631 .3162
71 0.0631 .3162
72 0.0631 .3162
73 0.0631 .3162
74 0.0631 .3162
75 0.0631 .3162
76 0.0631 .3162
77 0.0631 .3162
78 0.0631 .3162
79 0.0631 .3162
80 0.0631 .3162
81 0.0631 .3162
82 0.0631 .3162
83 0.0631 .3162
84 0.0631 .3162
85 0.0631 .3162
86 0.0631 .3162
87 0.0631 .3162
88 0.0631 .3162
89 0.0631 .3162
90 0.0631 .3162
91 0.0631 .3162
92 0.0631 .3162
93 0.0631 .3162
94 0.0631 .3162
95 0.0631 .3162
96 0.0631 .3162
97 0.0631 .3162
98 0.0631 .3162
99 0.0631 .3162

1 0.0501 .0465
2 0.0501 .1712
3 0.0501 .3911
4 0.0501 .6813
5 0.0501 1.0206
6 0.0501 1.3869
7 0.0501 1.7359
8 0.0501 2.0425
9 0.0501 2.3193
10 0.0501 2.5195
11 0.0501 2.6235
12 0.0501 2.6328
13 0.0501 2.5451
14 0.0501 2.3780
15 0.0501 2.1423
16 0.0501 1.8337
17 0.0501 1.5535
18 0.0501 1.2534
19 0.0501 .9919
20 0.0501 .7776
21 0.0501 .6134
22 0.0501 .4835
23 0.0501 .4158
24 0.0501 .3677
25 0.0501 .3512
26 0.0501 .3324
27 0.0501 .3234
28 0.0501 .3237
29 0.0501 .3206
30 0.0501 .3228
31 0.0501 .3325
32 0.0501 .3212
33 0.0501 .3182
34 0.0501 .3247
35 0.0501 .3165
36 0.0501 .3163
37 0.0501 .3169
38 0.0501 .3162
39 0.0501 .3168
40 0.0501 .3162
41 0.0501 .3162
42 0.0501 .3164
43 0.0501 .3170
44 0.0501 .3162
45 0.0501 .3162
46 0.0501 .3162
47 0.0501 .3163
48 0.0501 .3162
49 0.0501 .3162
50 0.0501 .3162
51 0.0501 .3162
52 0.0501 .3162
53 0.0501 .3162
54 0.0501 .3162
55 0.0501 .3162
56 0.0501 .3162
57 0.0501 .3162
58 0.0501 .3162
59 0.0501 .3162
60 0.0501 .3162
61 0.0501 .3162
62 0.0501 .3162
63 0.0501 .3162
64 0.0501 .3162
65 0.0501 .3162
66 0.0501 .3162
67 0.0501 .3162
68 0.0501 .3162
69 0.0501 .3162
70 0.0501 .3162
71 0.0501 .3162
72 0.0501 .3162
73 0.0501 .3162
74 0.0501 .3162
75 0.0501 .3162
76 0.0501 .3162
77 0.0501 .3162
78 0.0501 .3162
79 0.0501 .3162
80 0.0501 .3162
81 0.0501 .3162
82 0.0501 .3162
83 0.0501 .3162
84 0.0501 .3162
85 0.0501 .3162
86 0.0501 .3162
87 0.0501 .3162
88 0.0501 .3162
89 0.0501 .3162
90 0.0501 .3162
91 0.0501 .3162
92 0.0501 .3162
93 0.0501 .3162
94 0.0501 .3162
95 0.0501 .3162
96 0.0501 .3162
97 0.0501 .3162
98 0.0501 .3162
99 0.0501 .3162

1 0.0398 .0528
2 0.0398 .1930
3 0.0398 .4406
4 0.0398 .7558
5 0.0398 1.1089
6 0.0398 1.4584
7 0.0398 1.7968
8 0.0398 2.0636
9 0.0398 2.2574
10 0.0398 2.3205
11 0.0398 2.2898
12 0.0398 2.1419
13 0.0398 1.9387
14 0.0398 1.6818
15 0.0398 1.3725
16 0.0398 1.0943
17 0.0398 .8365
18 0.0398 .6442
19 0.0398 .5093
20 0.0398 .4157
21 0.0398 .3721
22 0.0398 .3438
23 0.0398 .3323
24 0.0398 .3260
25 0.0398 .3206
26 0.0398 .3198
27 0.0398 .3210
28 0.0398 .3166
29 0.0398 .3179
30 0.0398 .3180
31 0.0398 .3175
32 0.0398 .3164
33 0.0398 .3166
34 0.0398 .3163
35 0.0398 .3174
36 0.0398 .3162
37 0.0398 .3162
38 0.0398 .3166
39 0.0398 .3167
40 0.0398 .3162
41 0.0398 .3162
42 0.0398 .3162
43 0.0398 .3165
44 0.0398 .3162
45 0.0398 .3162
46 0.0398 .3162
47 0.0398 .3162
48 0.0398 .3162
49 0.0398 .3162
50 0.0398 .3162
51 0.0398 .3162
52 0.0398 .3162
53 0.0398 .3162
54 0.0398 .3162
55 0.0398 .3162
56 0.0398 .3162
57 0.0398 .3162
58 0.0398 .3162
59 0.0398 .3162
60 0.0398 .3162
61 0.0398 .3162
62 0.0398 .3162
63 0.0398 .3162
64 0.0398 .3162
65 0.0398 .3162
66 0.0398 .3162
67 0.0398 .3162
68 0.0398 .3162
69 0.0398 .3162
70 0.0398 .3162
71 0.0398 .3162
72 0.0398 .3162
73 0.0398 .3162
74 0.0398 .3162
75 0.0398 .3162
76 0.0398 .3162
77 0.0398 .3162
78 0.0398 .3162
79 0.0398 .3162
80 0.0398 .3162
81 0.0398 .3162
82 0.0398 .3162
83 0.0398 .3162
84 0.0398 .3162
85 0.0398 .3162
86 0.0398 .3162
87 0.0398 .3162
88 0.0398 .3162
89 0.0398 .3162
90 0.0398 .3162
91 0.0398 .3162
92 0.0398 .3162
93 0.0398 .3162
94 0.0398 .3162
95 0.0398 .3162
96 0.0398 .3162
97 0.0398 .3162
98 0.0398 .3162
99 0.0398 .3162

1 0.0316 .0595
2 0.0316 .2163
3 0.0316 .4844
4 0.0316 .8210
5 0.0316 1.1812
6 0.0316 1.5203
7 0.0316 1.8160
8 0.0316 1.9955
9 0.0316 2.0773
10 0.0316 2.0546
11 0.0316 1.8968
12 0.0316 1.6458
13 0.0316 1.3610
14 0.0316 1.0715
15 0.0316 .8221
16 0.0316 .6180
17 0.0316 .4874
18 0.0316 .3950
19 0.0316 .3560
20 0.0316 .3412
21 0.0316 .3286
22 0.0316 .3329
23 0.0316 .3186
24 0.0316 .3187
25 0.0316 .3191
26 0.0316 .3188
27 0.0316 .3191
28 0.0316 .3166
29 0.0316 .3185
30 0.0316 .3170
31 0.0316 .3171
32 0.0316 .3164
33 0.0316 .3171
34 0.0316 .3163
35 0.0316 .3162
36 0.0316 .3163
37 0.0316 .3162
38 0.0316 .3162
39 0.0316 .3162
40 0.0316 .3162
41 0.0316 .3162
42 0.0316 .3162
43 0.0316 .3162
44 0.0316 .3162
45 0.0316 .3162
46 0.0316 .3162
47 0.0316 .3162
48 0.0316 .3162
49 0.0316 .3162
50 0.0316 .3162
51 0.0316 .3162
52 0.0316 .3162
53 0.0316 .3162
54 0.0316 .3162
55 0.0316 .3162
56 0.0316 .3162
57 0.0316 .3162
58 0.0316 .3162
59 0.0316 .3162
60 0.0316 .3162
61 0.0316 .3162
62 0.0316 .3162
63 0.0316 .3162
64 0.0316 .3162
65 0.0316 .3162
66 0.0316 .3162
67 0.0316 .3162
68 0.0316 .3162
69 0.0316 .3162
70 0.0316 .3162
71 0.0316 .3162
72 0.0316 .3162
73 0.0316 .3162
74 0.0316 .3162
75 0.0316 .3162
76 0.0316 .3162
77 0.0316 .3162
78 0.0316 .3162
79 0.0316 .3162
80 0.0316 .3162
81 0.0316 .3162
82 0.0316 .3162
83 0.0316 .3162
84 0.0316 .3162
85 0.0316 .3162
86 0.0316 .3162
87 0.0316 .3162
88 0.0316 .3162
89 0.0316 .3162
90 0.0316 .3162
91 0.0316 .3162
92 0.0316 .3162
93 0.0316 .3162
94 0.0316 .3162
95 0.0316 .3162
96 0.0316 .3162
97 0.0316 .3162
98 0.0316 .3162
99 0.0316 .3162

1 0.0251 .0665
2 0.0251 .2385
3 0.0251 .5313
4 0.0251 .8815
5 0.0251 1.2504
6 0.0251 1.5509
7 0.0251 1.7722
8 0.0251 1.8648
9 0.0251 1.8228
10 0.0251 1.6727
11 0.0251 1.4157
12 0.0251 1.1223
13 0.0251 .8508
14 0.0251 .6272
15 0.0251 .4789
16 0.0251 .3913
17 0.0251 .3498
18 0.0251 .3369
19 0.0251 .3290
20 0.0251 .3228
21 0.0251 .3216
22 0.0251 .3191
23 0.0251 .3190
24 0.0251 .3186
25 0.0251 .3170
26 0.0251 .3171
27 0.0251 .3170
28 0.0251 .3168
29 0.0251 .3162
30 0.0251 .3163
31 0.0251 .3163
32 0.0251 .3162
33 0.0251 .3162
34 0.0251 .3162
35 0.0251 .3162
36 0.0251 .3162
37 0.0251 .3162
38 0.0251 .3162
39 0.0251 .3162
40 0.0251 .3162
41 0.0251 .3162
42 0.0251 .3162
43 0.0251 .3162
44 0.0251 .3162
45 0.0251 .3162
46 0.0251 .3162
47 0.0251 .3162
48 0.0251 .3162
49 0.0251 .3162
50 0.0251 .3162
51 0.0251 .3162
52 0.0251 .3162
53 0.0251 .3162
54 0.0251 .3162
55 0.0251 .3162
56 0.0251 .3162
57 0.0251 .3162
58 0.0251 .3162
59 0.0251 .3162
60 0.0251 .3162
61 0.0251 .3162
62 0.0251 .3162
63 0.0251 .3162
64 0.0251 .3162
65 0.0251 .3162
66 0.0251 .3162
67 0.0251 .3162
68 0.0251 .3162
69 0.0251 .3162
70 0.0251 .3162
71 0.0251 .3162
72 0.0251 .3162
73 0.0251 .3162
74 0.0251 .3162
75 0.0251 .3162
76 0.0251 .3162
77 0.0251 .3162
78 0.0251 .3162
79 0.0251 .3162
80 0.0251 .3162
81 0.0251 .3162
82 0.0251 .3162
83 0.0251 .3162
84 0.0251 .3162
85 0.0251 .3162
86 0.0251 .3162
87 0.0251 .3162
88 0.0251 .3162
89 0.0251 .3162
90 0.0251 .3162
91 0.0251 .3162
92 0.0251 .3162
93 0.0251 .3162
94 0.0251 .3162
95 0.0251 .3162
96 0.0251 .3162
97 0.0251 .3162
98 0.0251 .3162
99 0.0251 .3162

1 0.02 .0755
2 0.02 .2654
3 0.02 .5820
4 0.02 .9460
5 0.02 1.2862
6 0.02 1.5301
7 0.02 1.6551
8 0.02 1.6276
9 0.02 1.4690
10 0.02 1.2115
11 0.02 .9245
12 0.02 .6734
13 0.02 .4998
14 0.02 .3980
15 0.02 .3524
16 0.02 .3321
17 0.02 .3275
18 0.02 .3195
19 0.02 .3178
20 0.02 .3186
21 0.02 .3174
22 0.02 .3178
23 0.02 .3177
24 0.02 .3166
25 0.02 .3166
26 0.02 .3163
27 0.02 .3163
28 0.02 .3165
29 0.02 .3162
30 0.02 .3163
31 0.02 .3162
32 0.02 .3162
33 0.02 .3162
34 0.02 .3162
35 0.02 .3162
36 0.02 .3162
37 0.02 .3162
38 0.02 .3162
39 0.02 .3162
40 0.02 .3162
41 0.02 .3162
42 0.02 .3162
43 0.02 .3162
44 0.02 .3162
45 0.02 .3162
46 0.02 .3162
47 0.02 .3162
48 0.02 .3162
49 0.02 .3162
50 0.02 .3162
51 0.02 .3162
52 0.02 .3162
53 0.02 .3162
54 0.02 .3162
55 0.02 .3162
56 0.02 .3162
57 0.02 .3162
58 0.02 .3162
59 0.02 .3162
60 0.02 .3162
61 0.02 .3162
62 0.02 .3162
63 0.02 .3162
64 0.02 .3162
65 0.02 .3162
66 0.02 .3162
67 0.02 .3162
68 0.02 .3162
69 0.02 .3162
70 0.02 .3162
71 0.02 .3162
72 0.02 .3162
73 0.02 .3162
74 0.02 .3162
75 0.02 .3162
76 0.02 .3162
77 0.02 .3162
78 0.02 .3162
79 0.02 .3162
80 0.02 .3162
81 0.02 .3162
82 0.02 .3162
83 0.02 .3162
84 0.02 .3162
85 0.02 .3162
86 0.02 .3162
87 0.02 .3162
88 0.02 .3162
89 0.02 .3162
90 0.02 .3162
91 0.02 .3162
92 0.02 .3162
93 0.02 .3162
94 0.02 .3162
95 0.02 .3162
96 0.02 .3162
97 0.02 .3162
98 0.02 .3162
99 0.02 .3162

1 0.0158 .0850
2 0.0158 .2974
3 0.0158 .6377
4 0.0158 .9961
5 0.0158 1.2967
6 0.0158 1.4698
7 0.0158 1.4678
8 0.0158 1.3212
9 0.0158 1.0638
10 0.0158 .7796
11 0.0158 .5643
12 0.0158 .4228
13 0.0158 .3584
14 0.0158 .3332
15 0.0158 .3268
16 0.0158 .3218
17 0.0158 .3211
18 0.0158 .3188
19 0.0158 .3179
20 0.0158 .3176
21 0.0158 .3163
22 0.0158 .3164
23 0.0158 .3164
24 0.0158 .3169
25 0.0158 .3164
26 0.0158 .3162
27 0.0158 .3162
28 0.0158 .3162
29 0.0158 .3162
30 0.0158 .3162
31 0.0158 .3162
32 0.0158 .3162
33 0.0158 .3162
34 0.0158 .3162
35 0.0158 .3162
36 0.0158 .3162
37 0.0158 .3162
38 0.0158 .3162
39 0.0158 .3162
40 0.0158 .3162
41 0.0158 .3162
42 0.0158 .3162
43 0.0158 .3162
44 0.0158 .3162
45 0.0158 .3162
46 0.0158 .3162
47 0.0158 .3162
48 0.0158 .3162
49 0.0158 .3162
50 0.0158 .3162
51 0.0158 .3162
52 0.0158 .3162
53 0.0158 .3162
54 0.0158 .3162
55 0.0158 .3162
56 0.0158 .3162
57 0.0158 .3162
58 0.0158 .3162
59 0.0158 .3162
60 0.0158 .3162
61 0.0158 .3162
62 0.0158 .3162
63 0.0158 .3162
64 0.0158 .3162
65 0.0158 .3162
66 0.0158 .3162
67 0.0158 .3162
68 0.0158 .3162
69 0.0158 .3162
70 0.0158 .3162
71 0.0158 .3162
72 0.0158 .3162
73 0.0158 .3162
74 0.0158 .3162
75 0.0158 .3162
76 0.0158 .3162
77 0.0158 .3162
78 0.0158 .3162
79 0.0158 .3162
80 0.0158 .3162
81 0.0158 .3162
82 0.0158 .3162
83 0.0158 .3162
84 0.0158 .3162
85 0.0158 .3162
86 0.0158 .3162
87 0.0158 .3162
88 0.0158 .3162
89 0.0158 .3162
90 0.0158 .3162
91 0.0158 .3162
92 0.0158 .3162
93 0.0158 .3162
94 0.0158 .3162
95 0.0158 .3162
96 0.0158 .3162
97 0.0158 .3162
98 0.0158 .3162
99 0.0158 .3162

1 0.0126 .0950
2 0.0126 .3280
3 0.0126 .6784
4 0.0126 1.0227
5 0.0126 1.2786
6 0.0126 1.3296
7 0.0126 1.2170
8 0.0126 .9777
9 0.0126 .7010
10 0.0126 .4947
11 0.0126 .3871
12 0.0126 .3458
13 0.0126 .3310
14 0.0126 .3260
15 0.0126 .3222
16 0.0126 .3177
17 0.0126 .3173
18 0.0126 .3170
19 0.0126 .3166
20 0.0126 .3163
21 0.0126 .3163
22 0.0126 .3163
23 0.0126 .3164
24 0.0126 .3163
25 0.0126 .3163
26 0.0126 .3162
27 0.0126 .3162
28 0.0126 .3162
29 0.0126 .3162
30 0.0126 .3162
31 0.0126 .3162
32 0.0126 .3162
33 0.0126 .3162
34 0.0126 .3162
35 0.0126 .3162
36 0.0126 .3162
37 0.0126 .3162
38 0.0126 .3162
39 0.0126 .3162
40 0.0126 .3162
41 0.0126 .3162
42 0.0126 .3162
43 0.0126 .3162
44 0.0126 .3162
45 0.0126 .3162
46 0.0126 .3162
47 0.0126 .3162
48 0.0126 .3162
49 0.0126 .3162
50 0.0126 .3162
51 0.0126 .3162
52 0.0126 .3162
53 0.0126 .3162
54 0.0126 .3162
55 0.0126 .3162
56 0.0126 .3162
57 0.0126 .3162
58 0.0126 .3162
59 0.0126 .3162
60 0.0126 .3162
61 0.0126 .3162
62 0.0126 .3162
63 0.0126 .3162
64 0.0126 .3162
65 0.0126 .3162
66 0.0126 .3162
67 0.0126 .3162
68 0.0126 .3162
69 0.0126 .3162
70 0.0126 .3162
71 0.0126 .3162
72 0.0126 .3162
73 0.0126 .3162
74 0.0126 .3162
75 0.0126 .3162
76 0.0126 .3162
77 0.0126 .3162
78 0.0126 .3162
79 0.0126 .3162
80 0.0126 .3162
81 0.0126 .3162
82 0.0126 .3162
83 0.0126 .3162
84 0.0126 .3162
85 0.0126 .3162
86 0.0126 .3162
87 0.0126 .3162
88 0.0126 .3162
89 0.0126 .3162
90 0.0126 .3162
91 0.0126 .3162
92 0.0126 .3162
93 0.0126 .3162
94 0.0126 .3162
95 0.0126 .3162
96 0.0126 .3162
97 0.0126 .3162
98 0.0126 .3162
99 0.0126 .3162

1 0.01 .1079
2 0.01 .3628
3 0.01 .7284
4 0.01 1.0397
5 0.01 1.1998
6 0.01 1.1439
7 0.01 .9236
8 0.01 .6542
9 0.01 .4601
10 0.01 .3676
11 0.01 .3374
12 0.01 .3294
13 0.01 .3229
14 0.01 .3186
15 0.01 .3186
16 0.01 .3170
17 0.01 .3166
18 0.01 .3163
19 0.01 .3164
20 0.01 .3163
21 0.01 .3162
22 0.01 .3162
23 0.01 .3162
24 0.01 .3162
25 0.01 .3162
26 0.01 .3162
27 0.01 .3162
28 0.01 .3162
29 0.01 .3162
30 0.01 .3162
31 0.01 .3162
32 0.01 .3162
33 0.01 .3162
34 0.01 .3162
35 0.01 .3162
36 0.01 .3162
37 0.01 .3162
38 0.01 .3162
39 0.01 .3162
40 0.01 .3162
41 0.01 .3162
42 0.01 .3162
43 0.01 .3162
44 0.01 .3162
45 0.01 .3162
46 0.01 .3162
47 0.01 .3162
48 0.01 .3162
49 0.01 .3162
50 0.01 .3162
51 0.01 .3162
52 0.01 .3162
53 0.01 .3162
54 0.01 .3162
55 0.01 .3162
56 0.01 .3162
57 0.01 .3162
58 0.01 .3162
59 0.01 .3162
60 0.01 .3162
61 0.01 .3162
62 0.01 .3162
63 0.01 .3162
64 0.01 .3162
65 0.01 .3162
66 0.01 .3162
67 0.01 .3162
68 0.01 .3162
69 0.01 .3162
70 0.01 .3162
71 0.01 .3162
72 0.01 .3162
73 0.01 .3162
74 0.01 .3162
75 0.01 .3162
76 0.01 .3162
77 0.01 .3162
78 0.01 .3162
79 0.01 .3162
80 0.01 .3162
81 0.01 .3162
82 0.01 .3162
83 0.01 .3162
84 0.01 .3162
85 0.01 .3162
86 0.01 .3162
87 0.01 .3162
88 0.01 .3162
89 0.01 .3162
90 0.01 .3162
91 0.01 .3162
92 0.01 .3162
93 0.01 .3162
94 0.01 .3162
95 0.01 .3162
96 0.01 .3162
97 0.01 .3162
98 0.01 .3162
99 0.01 .3162
