# Supplementary material for: Stochastic disturbance regimes alter patterns of ecosystem variability and recovery
Source: PLoS One. 2020 Mar 9;15(3):e0229927. doi: 10.1371/journal.pone.0229927 (PMC7062255; doi:10.1371/journal.pone.0229927)
Supplement: S1 Raw data — (ZIP) [file pone.0229927.s008.zip › raw data/raw data/figure 3 and 4 - S1/random size.txt]

1 1000.0 .0023
2 1000.0 .0071
3 1000.0 .0134
4 1000.0 .0180
5 1000.0 .0314
6 1000.0 .0436
7 1000.0 .0583
8 1000.0 .0842
9 1000.0 .0939
10 1000.0 .1273
11 1000.0 .1533
12 1000.0 .1773
13 1000.0 .1901
14 1000.0 .2389
15 1000.0 .2957
16 1000.0 .3321
17 1000.0 .3874
18 1000.0 .3474
19 1000.0 .4009
20 1000.0 .4260
21 1000.0 .5558
22 1000.0 .6406
23 1000.0 .6241
24 1000.0 .6605
25 1000.0 .5754
26 1000.0 .8182
27 1000.0 .8669
28 1000.0 .9208
29 1000.0 .9052
30 1000.0 .9316
31 1000.0 1.0996
32 1000.0 1.0884
33 1000.0 1.0979
34 1000.0 1.3219
35 1000.0 1.3231
36 1000.0 1.6038
37 1000.0 1.5972
38 1000.0 1.5338
39 1000.0 1.7080
40 1000.0 1.6393
41 1000.0 1.8449
42 1000.0 1.9458
43 1000.0 2.0444
44 1000.0 2.1238
45 1000.0 2.3020
46 1000.0 2.5409
47 1000.0 2.5124
48 1000.0 2.1981
49 1000.0 2.7185
50 1000.0 2.7540
51 1000.0 3.2232
52 1000.0 2.6682
53 1000.0 2.9225
54 1000.0 2.9952
55 1000.0 3.1131
56 1000.0 2.7856
57 1000.0 3.7497
58 1000.0 3.6173
59 1000.0 3.8472
60 1000.0 3.7041
61 1000.0 3.6419
62 1000.0 4.1591
63 1000.0 3.8564
64 1000.0 4.0619
65 1000.0 4.3420
66 1000.0 4.3873
67 1000.0 4.6733
68 1000.0 4.4312
69 1000.0 4.5619
70 1000.0 4.9786
71 1000.0 4.5247
72 1000.0 5.1091
73 1000.0 4.7202
74 1000.0 4.8623
75 1000.0 4.5452
76 1000.0 4.5757
77 1000.0 4.8679
78 1000.0 5.1320
79 1000.0 5.1000
80 1000.0 4.9480
81 1000.0 5.0673
82 1000.0 4.9863
83 1000.0 5.1022
84 1000.0 4.9657
85 1000.0 5.2173
86 1000.0 5.3489
87 1000.0 4.7556
88 1000.0 5.3306
89 1000.0 5.2902
90 1000.0 5.4378
91 1000.0 4.7497
92 1000.0 5.2302
93 1000.0 5.2850
94 1000.0 5.5364
95 1000.0 5.3657
96 1000.0 5.6558
97 1000.0 5.7897
98 1000.0 5.4773
99 1000.0 5.6369

1 794.3282 .0024
2 794.3282 .0073
3 794.3282 .0128
4 794.3282 .0216
5 794.3282 .0365
6 794.3282 .0512
7 794.3282 .0651
8 794.3282 .0851
9 794.3282 .1007
10 794.3282 .1472
11 794.3282 .1451
12 794.3282 .1753
13 794.3282 .2188
14 794.3282 .2429
15 794.3282 .2741
16 794.3282 .3156
17 794.3282 .4039
18 794.3282 .3919
19 794.3282 .4350
20 794.3282 .5412
21 794.3282 .6580
22 794.3282 .6008
23 794.3282 .7127
24 794.3282 .7645
25 794.3282 .8536
26 794.3282 .8851
27 794.3282 .9729
28 794.3282 1.1039
29 794.3282 1.0562
30 794.3282 1.2684
31 794.3282 1.1412
32 794.3282 1.3514
33 794.3282 1.3325
34 794.3282 1.6654
35 794.3282 1.5681
36 794.3282 1.6831
37 794.3282 1.8942
38 794.3282 2.0581
39 794.3282 1.9454
40 794.3282 1.8831
41 794.3282 2.2117
42 794.3282 2.3726
43 794.3282 2.5140
44 794.3282 2.4869
45 794.3282 2.3171
46 794.3282 2.3342
47 794.3282 2.6699
48 794.3282 3.2455
49 794.3282 2.7677
50 794.3282 3.2890
51 794.3282 3.1588
52 794.3282 3.7460
53 794.3282 3.4876
54 794.3282 3.5132
55 794.3282 4.1299
56 794.3282 3.2571
57 794.3282 3.9797
58 794.3282 4.0655
59 794.3282 3.8697
60 794.3282 4.0848
61 794.3282 4.5601
62 794.3282 4.6452
63 794.3282 4.4593
64 794.3282 4.6158
65 794.3282 4.8295
66 794.3282 4.8983
67 794.3282 4.6357
68 794.3282 5.2329
69 794.3282 4.8137
70 794.3282 4.8131
71 794.3282 4.8854
72 794.3282 5.0819
73 794.3282 5.4788
74 794.3282 5.3775
75 794.3282 5.1280
76 794.3282 5.2420
77 794.3282 4.9046
78 794.3282 5.2853
79 794.3282 5.3474
80 794.3282 6.0599
81 794.3282 5.8848
82 794.3282 5.8627
83 794.3282 5.3224
84 794.3282 5.8903
85 794.3282 5.4605
86 794.3282 5.9059
87 794.3282 5.5612
88 794.3282 5.7715
89 794.3282 6.4582
90 794.3282 5.9433
91 794.3282 6.1467
92 794.3282 5.7282
93 794.3282 6.3497
94 794.3282 6.2073
95 794.3282 6.2471
96 794.3282 6.1939
97 794.3282 6.1447
98 794.3282 6.3178
99 794.3282 6.5679

1 630.9573 .0027
2 630.9573 .0076
3 630.9573 .0161
4 630.9573 .0250
5 630.9573 .0367
6 630.9573 .0554
7 630.9573 .0762
8 630.9573 .0978
9 630.9573 .1232
10 630.9573 .1465
11 630.9573 .1992
12 630.9573 .2166
13 630.9573 .2588
14 630.9573 .2918
15 630.9573 .3275
16 630.9573 .3855
17 630.9573 .4095
18 630.9573 .4058
19 630.9573 .4959
20 630.9573 .6074
21 630.9573 .6447
22 630.9573 .6833
23 630.9573 .7535
24 630.9573 .7690
25 630.9573 .8358
26 630.9573 1.0471
27 630.9573 1.1023
28 630.9573 1.0153
29 630.9573 1.1951
30 630.9573 1.2449
31 630.9573 1.3821
32 630.9573 1.3660
33 630.9573 1.5294
34 630.9573 1.5851
35 630.9573 1.6967
36 630.9573 1.8606
37 630.9573 2.0450
38 630.9573 2.2074
39 630.9573 2.1832
40 630.9573 2.2074
41 630.9573 2.6697
42 630.9573 2.4124
43 630.9573 2.5801
44 630.9573 2.2895
45 630.9573 2.8890
46 630.9573 3.1085
47 630.9573 3.3795
48 630.9573 4.1812
49 630.9573 2.7316
50 630.9573 3.6226
51 630.9573 3.7049
52 630.9573 3.8532
53 630.9573 4.1774
54 630.9573 4.2560
55 630.9573 4.2373
56 630.9573 4.4571
57 630.9573 4.3865
58 630.9573 4.6776
59 630.9573 4.3615
60 630.9573 4.3371
61 630.9573 4.8244
62 630.9573 4.7741
63 630.9573 5.3123
64 630.9573 5.3361
65 630.9573 5.2017
66 630.9573 5.4278
67 630.9573 5.2494
68 630.9573 5.3108
69 630.9573 5.8163
70 630.9573 5.4091
71 630.9573 5.5852
72 630.9573 5.7675
73 630.9573 5.9390
74 630.9573 5.6915
75 630.9573 6.0056
76 630.9573 6.6341
77 630.9573 6.4155
78 630.9573 5.7356
79 630.9573 5.8674
80 630.9573 6.2836
81 630.9573 6.1231
82 630.9573 6.2753
83 630.9573 6.2865
84 630.9573 6.2926
85 630.9573 6.3224
86 630.9573 6.3422
87 630.9573 6.5560
88 630.9573 6.4132
89 630.9573 6.6162
90 630.9573 7.0683
91 630.9573 6.7573
92 630.9573 6.5179
93 630.9573 6.7314
94 630.9573 6.6772
95 630.9573 6.8092
96 630.9573 6.5391
97 630.9573 7.0727
98 630.9573 6.8889
99 630.9573 6.9631

1 501.1872 .0029
2 501.1872 .0083
3 501.1872 .0179
4 501.1872 .0318
5 501.1872 .0413
6 501.1872 .0614
7 501.1872 .0861
8 501.1872 .1116
9 501.1872 .1505
10 501.1872 .1603
11 501.1872 .2205
12 501.1872 .2553
13 501.1872 .2824
14 501.1872 .3373
15 501.1872 .3830
16 501.1872 .4197
17 501.1872 .4466
18 501.1872 .5278
19 501.1872 .5680
20 501.1872 .6583
21 501.1872 .7356
22 501.1872 .7766
23 501.1872 .9349
24 501.1872 .9371
25 501.1872 .9348
26 501.1872 1.1127
27 501.1872 1.1948
28 501.1872 1.1660
29 501.1872 1.4644
30 501.1872 1.4188
31 501.1872 1.5285
32 501.1872 1.7712
33 501.1872 1.7459
34 501.1872 1.7870
35 501.1872 2.0727
36 501.1872 1.9357
37 501.1872 2.1014
38 501.1872 2.4748
39 501.1872 2.4895
40 501.1872 2.3495
41 501.1872 2.7561
42 501.1872 2.8785
43 501.1872 2.8393
44 501.1872 3.1082
45 501.1872 3.0873
46 501.1872 3.2736
47 501.1872 3.6226
48 501.1872 3.4906
49 501.1872 3.7866
50 501.1872 3.6835
51 501.1872 4.1690
52 501.1872 4.2958
53 501.1872 4.6451
54 501.1872 4.6255
55 501.1872 4.2970
56 501.1872 4.8406
57 501.1872 5.0711
58 501.1872 5.2421
59 501.1872 4.8783
60 501.1872 5.6043
61 501.1872 4.8413
62 501.1872 5.6515
63 501.1872 5.1654
64 501.1872 5.0940
65 501.1872 5.7283
66 501.1872 5.6482
67 501.1872 5.6997
68 501.1872 6.2317
69 501.1872 5.8281
70 501.1872 5.9482
71 501.1872 6.5654
72 501.1872 6.5426
73 501.1872 6.5085
74 501.1872 6.2238
75 501.1872 6.4050
76 501.1872 6.8047
77 501.1872 6.6426
78 501.1872 6.7510
79 501.1872 7.1169
80 501.1872 6.6586
81 501.1872 7.2219
82 501.1872 7.3207
83 501.1872 7.1907
84 501.1872 7.1105
85 501.1872 7.5305
86 501.1872 7.1955
87 501.1872 7.0892
88 501.1872 7.6005
89 501.1872 7.3807
90 501.1872 7.0371
91 501.1872 7.2913
92 501.1872 7.2890
93 501.1872 7.5145
94 501.1872 7.2398
95 501.1872 7.5529
96 501.1872 7.4296
97 501.1872 7.6812
98 501.1872 7.7523
99 501.1872 8.0227

1 398.1072 .0034
2 398.1072 .0099
3 398.1072 .0204
4 398.1072 .0328
5 398.1072 .0543
6 398.1072 .0746
7 398.1072 .1002
8 398.1072 .1175
9 398.1072 .1472
10 398.1072 .2006
11 398.1072 .2266
12 398.1072 .2654
13 398.1072 .2909
14 398.1072 .3654
15 398.1072 .4265
16 398.1072 .5015
17 398.1072 .5876
18 398.1072 .6019
19 398.1072 .6367
20 398.1072 .7484
21 398.1072 .8518
22 398.1072 .9967
23 398.1072 .9440
24 398.1072 1.0257
25 398.1072 1.1404
26 398.1072 1.2290
27 398.1072 1.2887
28 398.1072 1.5056
29 398.1072 1.4581
30 398.1072 1.7222
31 398.1072 1.7955
32 398.1072 1.7761
33 398.1072 2.0036
34 398.1072 2.0319
35 398.1072 2.1956
36 398.1072 2.3160
37 398.1072 2.5523
38 398.1072 2.4768
39 398.1072 2.8526
40 398.1072 2.9209
41 398.1072 3.1467
42 398.1072 3.2077
43 398.1072 3.4366
44 398.1072 3.4363
45 398.1072 3.7875
46 398.1072 3.6000
47 398.1072 3.7446
48 398.1072 4.2968
49 398.1072 4.2491
50 398.1072 4.2467
51 398.1072 4.2603
52 398.1072 4.8030
53 398.1072 4.9733
54 398.1072 5.2844
55 398.1072 5.7393
56 398.1072 5.2934
57 398.1072 5.1741
58 398.1072 5.5862
59 398.1072 5.4400
60 398.1072 5.6459
61 398.1072 5.9635
62 398.1072 6.0091
63 398.1072 5.8919
64 398.1072 6.3794
65 398.1072 6.2475
66 398.1072 6.3546
67 398.1072 6.5687
68 398.1072 6.5641
69 398.1072 6.7064
70 398.1072 6.6005
71 398.1072 6.9678
72 398.1072 7.3682
73 398.1072 7.5028
74 398.1072 6.6856
75 398.1072 7.7378
76 398.1072 7.7017
77 398.1072 7.4163
78 398.1072 7.6351
79 398.1072 7.6111
80 398.1072 8.2582
81 398.1072 7.7476
82 398.1072 7.6546
83 398.1072 7.6724
84 398.1072 7.7581
85 398.1072 8.3510
86 398.1072 7.4983
87 398.1072 8.0371
88 398.1072 8.2633
89 398.1072 8.2091
90 398.1072 8.2286
91 398.1072 8.2981
92 398.1072 8.2291
93 398.1072 8.1979
94 398.1072 9.0836
95 398.1072 8.1766
96 398.1072 8.5513
97 398.1072 8.4304
98 398.1072 8.7186
99 398.1072 8.7356

1 316.2278 .0037
2 316.2278 .0114
3 316.2278 .0231
4 316.2278 .0361
5 316.2278 .0583
6 316.2278 .0798
7 316.2278 .1055
8 316.2278 .1363
9 316.2278 .1634
10 316.2278 .2064
11 316.2278 .2650
12 316.2278 .3049
13 316.2278 .3953
14 316.2278 .4071
15 316.2278 .4740
16 316.2278 .5350
17 316.2278 .5880
18 316.2278 .6842
19 316.2278 .7649
20 316.2278 .8296
21 316.2278 .9619
22 316.2278 1.0248
23 316.2278 1.1031
24 316.2278 1.1542
25 316.2278 1.2413
26 316.2278 1.5133
27 316.2278 1.3935
28 316.2278 1.6876
29 316.2278 1.8521
30 316.2278 1.8505
31 316.2278 1.9907
32 316.2278 1.9954
33 316.2278 2.3950
34 316.2278 2.3446
35 316.2278 2.5306
36 316.2278 2.4539
37 316.2278 2.7066
38 316.2278 2.9117
39 316.2278 3.0165
40 316.2278 3.2817
41 316.2278 3.3495
42 316.2278 3.7029
43 316.2278 3.7192
44 316.2278 3.9279
45 316.2278 4.0394
46 316.2278 4.6431
47 316.2278 4.5317
48 316.2278 4.7475
49 316.2278 5.0745
50 316.2278 5.2923
51 316.2278 4.9015
52 316.2278 5.1795
53 316.2278 5.6662
54 316.2278 5.7239
55 316.2278 5.7794
56 316.2278 6.1370
57 316.2278 6.0486
58 316.2278 6.7047
59 316.2278 7.0049
60 316.2278 6.3590
61 316.2278 6.7911
62 316.2278 6.6998
63 316.2278 6.8570
64 316.2278 7.2747
65 316.2278 7.1135
66 316.2278 7.4395
67 316.2278 7.6604
68 316.2278 7.3248
69 316.2278 7.9260
70 316.2278 8.0935
71 316.2278 7.8643
72 316.2278 8.4962
73 316.2278 8.2151
74 316.2278 8.3277
75 316.2278 7.9944
76 316.2278 7.9182
77 316.2278 8.4915
78 316.2278 8.7478
79 316.2278 8.4313
80 316.2278 8.6325
81 316.2278 8.7001
82 316.2278 9.2794
83 316.2278 8.7115
84 316.2278 8.9463
85 316.2278 9.1611
86 316.2278 9.5465
87 316.2278 8.9968
88 316.2278 8.6503
89 316.2278 9.1966
90 316.2278 9.1851
91 316.2278 9.7463
92 316.2278 9.3781
93 316.2278 9.5608
94 316.2278 9.5378
95 316.2278 9.8484
96 316.2278 9.7885
97 316.2278 9.7968
98 316.2278 9.3271
99 316.2278 9.5094

1 251.1886 .0041
2 251.1886 .0123
3 251.1886 .0250
4 251.1886 .0397
5 251.1886 .0664
6 251.1886 .0912
7 251.1886 .1197
8 251.1886 .1479
9 251.1886 .1850
10 251.1886 .2306
11 251.1886 .2866
12 251.1886 .3315
13 251.1886 .3865
14 251.1886 .4643
15 251.1886 .5412
16 251.1886 .6255
17 251.1886 .6624
18 251.1886 .7478
19 251.1886 .8059
20 251.1886 .9330
21 251.1886 1.0090
22 251.1886 1.1638
23 251.1886 1.2275
24 251.1886 1.3856
25 251.1886 1.3393
26 251.1886 1.5634
27 251.1886 1.6387
28 251.1886 1.7717
29 251.1886 1.8167
30 251.1886 1.9782
31 251.1886 2.1280
32 251.1886 2.3567
33 251.1886 2.4939
34 251.1886 2.5005
35 251.1886 2.7481
36 251.1886 2.9373
37 251.1886 3.1398
38 251.1886 3.1150
39 251.1886 3.3808
40 251.1886 3.8539
41 251.1886 3.8453
42 251.1886 4.0645
43 251.1886 4.2303
44 251.1886 4.3454
45 251.1886 4.5950
46 251.1886 4.7130
47 251.1886 5.1250
48 251.1886 5.1301
49 251.1886 5.0358
50 251.1886 5.4614
51 251.1886 5.9877
52 251.1886 5.8298
53 251.1886 6.2378
54 251.1886 6.0055
55 251.1886 6.7126
56 251.1886 6.7651
57 251.1886 7.0041
58 251.1886 6.7997
59 251.1886 7.7024
60 251.1886 7.2810
61 251.1886 7.3543
62 251.1886 7.8175
63 251.1886 7.5541
64 251.1886 7.8659
65 251.1886 7.8358
66 251.1886 7.9916
67 251.1886 8.3210
68 251.1886 8.5310
69 251.1886 8.6608
70 251.1886 8.3856
71 251.1886 8.1507
72 251.1886 8.8714
73 251.1886 9.1661
74 251.1886 9.5595
75 251.1886 8.9037
76 251.1886 9.2569
77 251.1886 9.3404
78 251.1886 9.4944
79 251.1886 9.6004
80 251.1886 10.0503
81 251.1886 9.6968
82 251.1886 10.4689
83 251.1886 9.7568
84 251.1886 10.0070
85 251.1886 10.4863
86 251.1886 9.7742
87 251.1886 10.2355
88 251.1886 9.8411
89 251.1886 10.8913
90 251.1886 10.3124
91 251.1886 10.2607
92 251.1886 10.9137
93 251.1886 9.9806
94 251.1886 10.9076
95 251.1886 10.8573
96 251.1886 10.7672
97 251.1886 10.4704
98 251.1886 10.8647
99 251.1886 11.0645

1 199.5262 .0047
2 199.5262 .0135
3 199.5262 .0284
4 199.5262 .0476
5 199.5262 .0698
6 199.5262 .1066
7 199.5262 .1326
8 199.5262 .1819
9 199.5262 .2266
10 199.5262 .2578
11 199.5262 .3258
12 199.5262 .3899
13 199.5262 .4297
14 199.5262 .5127
15 199.5262 .5818
16 199.5262 .6482
17 199.5262 .7586
18 199.5262 .8185
19 199.5262 .9843
20 199.5262 .9535
21 199.5262 1.0817
22 199.5262 1.2107
23 199.5262 1.4141
24 199.5262 1.4470
25 199.5262 1.5873
26 199.5262 1.7343
27 199.5262 1.9013
28 199.5262 1.9394
29 199.5262 2.0814
30 199.5262 2.3185
31 199.5262 2.3603
32 199.5262 2.4963
33 199.5262 2.7684
34 199.5262 2.9848
35 199.5262 3.1222
36 199.5262 3.2346
37 199.5262 3.5364
38 199.5262 3.6412
39 199.5262 3.7567
40 199.5262 3.9326
41 199.5262 4.1504
42 199.5262 4.4407
43 199.5262 4.6927
44 199.5262 5.1569
45 199.5262 4.9532
46 199.5262 5.2706
47 199.5262 5.5858
48 199.5262 6.1628
49 199.5262 6.2397
50 199.5262 6.1610
51 199.5262 6.5286
52 199.5262 6.2877
53 199.5262 7.0457
54 199.5262 7.1129
55 199.5262 7.3823
56 199.5262 7.6223
57 199.5262 7.8725
58 199.5262 8.2244
59 199.5262 7.9293
60 199.5262 8.2705
61 199.5262 8.7323
62 199.5262 8.3510
63 199.5262 8.6342
64 199.5262 8.8929
65 199.5262 8.8823
66 199.5262 9.2545
67 199.5262 9.3333
68 199.5262 9.2785
69 199.5262 9.3934
70 199.5262 9.5962
71 199.5262 9.9549
72 199.5262 10.0073
73 199.5262 10.3965
74 199.5262 10.3202
75 199.5262 10.5022
76 199.5262 10.1798
77 199.5262 11.0346
78 199.5262 11.1874
79 199.5262 10.8403
80 199.5262 10.9765
81 199.5262 10.9845
82 199.5262 11.2822
83 199.5262 11.2688
84 199.5262 10.8425
85 199.5262 11.2021
86 199.5262 11.5091
87 199.5262 11.8481
88 199.5262 11.3349
89 199.5262 11.7069
90 199.5262 12.0795
91 199.5262 11.8784
92 199.5262 11.6749
93 199.5262 11.9375
94 199.5262 11.7048
95 199.5262 11.9565
96 199.5262 12.0165
97 199.5262 12.3861
98 199.5262 11.8331
99 199.5262 12.4283

1 158.4893 .0051
2 158.4893 .0153
3 158.4893 .0318
4 158.4893 .0548
5 158.4893 .0790
6 158.4893 .1106
7 158.4893 .1487
8 158.4893 .1929
9 158.4893 .2422
10 158.4893 .2856
11 158.4893 .3701
12 158.4893 .4138
13 158.4893 .4821
14 158.4893 .5742
15 158.4893 .6764
16 158.4893 .7507
17 158.4893 .8818
18 158.4893 .8751
19 158.4893 1.0270
20 158.4893 1.1110
21 158.4893 1.3666
22 158.4893 1.3230
23 158.4893 1.5127
24 158.4893 1.6480
25 158.4893 1.7674
26 158.4893 1.9394
27 158.4893 2.0739
28 158.4893 2.1978
29 158.4893 2.3803
30 158.4893 2.6744
31 158.4893 2.7296
32 158.4893 2.8513
33 158.4893 3.0665
34 158.4893 3.3280
35 158.4893 3.4442
36 158.4893 3.6748
37 158.4893 3.7886
38 158.4893 3.9650
39 158.4893 4.3582
40 158.4893 4.5289
41 158.4893 4.8637
42 158.4893 4.8476
43 158.4893 5.2253
44 158.4893 5.4528
45 158.4893 5.3842
46 158.4893 6.0537
47 158.4893 6.2425
48 158.4893 6.5943
49 158.4893 6.5489
50 158.4893 7.0460
51 158.4893 6.9678
52 158.4893 7.6235
53 158.4893 8.0008
54 158.4893 8.3018
55 158.4893 8.6695
56 158.4893 8.7352
57 158.4893 8.6659
58 158.4893 8.6065
59 158.4893 9.2036
60 158.4893 9.1374
61 158.4893 9.5226
62 158.4893 9.5757
63 158.4893 10.0179
64 158.4893 10.0390
65 158.4893 10.1590
66 158.4893 10.0780
67 158.4893 10.9323
68 158.4893 10.7249
69 158.4893 10.2486
70 158.4893 10.7739
71 158.4893 11.1863
72 158.4893 11.1310
73 158.4893 11.4006
74 158.4893 11.2895
75 158.4893 11.9200
76 158.4893 11.5446
77 158.4893 11.4203
78 158.4893 11.5251
79 158.4893 12.0866
80 158.4893 12.2506
81 158.4893 12.4205
82 158.4893 12.1426
83 158.4893 12.3046
84 158.4893 12.3275
85 158.4893 12.3554
86 158.4893 12.5169
87 158.4893 13.1065
88 158.4893 13.2408
89 158.4893 12.2022
90 158.4893 12.9998
91 158.4893 13.3927
92 158.4893 13.1321
93 158.4893 12.7816
94 158.4893 13.0392
95 158.4893 13.4676
96 158.4893 13.5286
97 158.4893 13.6626
98 158.4893 13.8373
99 158.4893 13.7148

1 125.8925 .0058
2 125.8925 .0176
3 125.8925 .0364
4 125.8925 .0622
5 125.8925 .0879
6 125.8925 .1229
7 125.8925 .1659
8 125.8925 .2193
9 125.8925 .2667
10 125.8925 .3404
11 125.8925 .4012
12 125.8925 .4732
13 125.8925 .5684
14 125.8925 .6124
15 125.8925 .7364
16 125.8925 .8425
17 125.8925 .9486
18 125.8925 1.0645
19 125.8925 1.1057
20 125.8925 1.2703
21 125.8925 1.3621
22 125.8925 1.5609
23 125.8925 1.5814
24 125.8925 1.8201
25 125.8925 2.0120
26 125.8925 2.1126
27 125.8925 2.3458
28 125.8925 2.4551
29 125.8925 2.5883
30 125.8925 2.8481
31 125.8925 2.9235
32 125.8925 3.2240
33 125.8925 3.4099
34 125.8925 3.7057
35 125.8925 3.9428
36 125.8925 3.8911
37 125.8925 4.2677
38 125.8925 4.4962
39 125.8925 4.8648
40 125.8925 5.1409
41 125.8925 5.1055
42 125.8925 5.5449
43 125.8925 5.5627
44 125.8925 6.0479
45 125.8925 6.3645
46 125.8925 6.8323
47 125.8925 7.1835
48 125.8925 7.1020
49 125.8925 7.3950
50 125.8925 7.6747
51 125.8925 8.1956
52 125.8925 8.1989
53 125.8925 8.6192
54 125.8925 8.9669
55 125.8925 9.3304
56 125.8925 9.6608
57 125.8925 9.5294
58 125.8925 9.9436
59 125.8925 10.1641
60 125.8925 10.4531
61 125.8925 10.7578
62 125.8925 10.8719
63 125.8925 11.0972
64 125.8925 11.5794
65 125.8925 11.3355
66 125.8925 12.0230
67 125.8925 11.9848
68 125.8925 12.1002
69 125.8925 11.8788
70 125.8925 12.5618
71 125.8925 12.0405
72 125.8925 12.9728
73 125.8925 12.6830
74 125.8925 12.8486
75 125.8925 12.9546
76 125.8925 13.0070
77 125.8925 12.4869
78 125.8925 13.7664
79 125.8925 13.0239
80 125.8925 13.6144
81 125.8925 13.4537
82 125.8925 13.8481
83 125.8925 13.8291
84 125.8925 14.2855
85 125.8925 13.9849
86 125.8925 14.0309
87 125.8925 14.1520
88 125.8925 14.7512
89 125.8925 14.4272
90 125.8925 14.8466
91 125.8925 14.2823
92 125.8925 14.9186
93 125.8925 14.9628
94 125.8925 14.9178
95 125.8925 14.9726
96 125.8925 15.2293
97 125.8925 15.2657
98 125.8925 15.3711
99 125.8925 14.8441

1 100.0 .0064
2 100.0 .0190
3 100.0 .0383
4 100.0 .0668
5 100.0 .0996
6 100.0 .1407
7 100.0 .1837
8 100.0 .2444
9 100.0 .3024
10 100.0 .3855
11 100.0 .4426
12 100.0 .5349
13 100.0 .6263
14 100.0 .6976
15 100.0 .8199
16 100.0 .9205
17 100.0 1.0294
18 100.0 1.1845
19 100.0 1.3523
20 100.0 1.4638
21 100.0 1.5431
22 100.0 1.7234
23 100.0 1.8872
24 100.0 2.0922
25 100.0 2.2373
26 100.0 2.4172
27 100.0 2.6718
28 100.0 2.7974
29 100.0 2.9793
30 100.0 3.2752
31 100.0 3.5787
32 100.0 3.5390
33 100.0 3.8937
34 100.0 4.0349
35 100.0 4.3402
36 100.0 4.4529
37 100.0 4.7291
38 100.0 4.9838
39 100.0 5.3514
40 100.0 5.7098
41 100.0 5.7323
42 100.0 6.0683
43 100.0 6.6683
44 100.0 7.1946
45 100.0 7.5026
46 100.0 7.5476
47 100.0 7.6567
48 100.0 8.2953
49 100.0 8.6673
50 100.0 8.5481
51 100.0 8.8954
52 100.0 9.0175
53 100.0 9.6399
54 100.0 10.1223
55 100.0 10.2229
56 100.0 11.0847
57 100.0 10.5865
58 100.0 10.9567
59 100.0 11.6157
60 100.0 11.8469
61 100.0 11.5422
62 100.0 12.1254
63 100.0 12.3652
64 100.0 12.5198
65 100.0 13.1728
66 100.0 12.7977
67 100.0 12.4583
68 100.0 13.6295
69 100.0 13.1774
70 100.0 13.7039
71 100.0 13.7108
72 100.0 14.2966
73 100.0 14.0389
74 100.0 14.2210
75 100.0 14.7485
76 100.0 14.6237
77 100.0 13.8159
78 100.0 14.6203
79 100.0 15.1394
80 100.0 15.4058
81 100.0 15.5185
82 100.0 15.7585
83 100.0 15.2719
84 100.0 15.7091
85 100.0 15.6466
86 100.0 15.5616
87 100.0 16.1498
88 100.0 16.0229
89 100.0 15.9985
90 100.0 16.4838
91 100.0 16.7664
92 100.0 16.3134
93 100.0 16.5225
94 100.0 16.8295
95 100.0 16.3467
96 100.0 16.9110
97 100.0 16.9423
98 100.0 16.8258
99 100.0 17.5780

1 79.4328 .0071
2 79.4328 .0220
3 79.4328 .0442
4 79.4328 .0728
5 79.4328 .1105
6 79.4328 .1571
7 79.4328 .2121
8 79.4328 .2672
9 79.4328 .3420
10 79.4328 .4063
11 79.4328 .5152
12 79.4328 .5757
13 79.4328 .6882
14 79.4328 .7815
15 79.4328 .9109
16 79.4328 1.0455
17 79.4328 1.1275
18 79.4328 1.2949
19 79.4328 1.4415
20 79.4328 1.5773
21 79.4328 1.8185
22 79.4328 1.8967
23 79.4328 2.1070
24 79.4328 2.3580
25 79.4328 2.4621
26 79.4328 2.6919
27 79.4328 2.9940
28 79.4328 3.2318
29 79.4328 3.3253
30 79.4328 3.5147
31 79.4328 3.8433
32 79.4328 4.0909
33 79.4328 4.3048
34 79.4328 4.3882
35 79.4328 4.8038
36 79.4328 5.0777
37 79.4328 5.0963
38 79.4328 5.4997
39 79.4328 5.9631
40 79.4328 5.9925
41 79.4328 6.5990
42 79.4328 6.9663
43 79.4328 7.2423
44 79.4328 7.5358
45 79.4328 7.6190
46 79.4328 8.3458
47 79.4328 8.6136
48 79.4328 8.9754
49 79.4328 9.2509
50 79.4328 9.8458
51 79.4328 10.3132
52 79.4328 10.4387
53 79.4328 10.9117
54 79.4328 11.0480
55 79.4328 11.4161
56 79.4328 11.6552
57 79.4328 12.7084
58 79.4328 11.9774
59 79.4328 12.4357
60 79.4328 12.9983
61 79.4328 13.0320
62 79.4328 13.6190
63 79.4328 13.6054
64 79.4328 13.8154
65 79.4328 14.3707
66 79.4328 14.5484
67 79.4328 14.6683
68 79.4328 14.4473
69 79.4328 14.8166
70 79.4328 15.3126
71 79.4328 15.6777
72 79.4328 15.2130
73 79.4328 15.5440
74 79.4328 16.0392
75 79.4328 15.6735
76 79.4328 15.9988
77 79.4328 17.1209
78 79.4328 16.6906
79 79.4328 16.6151
80 79.4328 17.0014
81 79.4328 17.5972
82 79.4328 17.5464
83 79.4328 17.5320
84 79.4328 16.8553
85 79.4328 17.4588
86 79.4328 17.8539
87 79.4328 17.6586
88 79.4328 18.1832
89 79.4328 17.8460
90 79.4328 18.4124
91 79.4328 18.6564
92 79.4328 18.5917
93 79.4328 18.6257
94 79.4328 18.6520
95 79.4328 18.2699
96 79.4328 18.7963
97 79.4328 18.6156
98 79.4328 19.2274
99 79.4328 19.0544

1 63.0957 .0079
2 63.0957 .0242
3 63.0957 .0488
4 63.0957 .0819
5 63.0957 .1221
6 63.0957 .1762
7 63.0957 .2380
8 63.0957 .2991
9 63.0957 .3708
10 63.0957 .4552
11 63.0957 .5441
12 63.0957 .6517
13 63.0957 .7541
14 63.0957 .9011
15 63.0957 1.0007
16 63.0957 1.1343
17 63.0957 1.3098
18 63.0957 1.4197
19 63.0957 1.6343
20 63.0957 1.7894
21 63.0957 1.9463
22 63.0957 2.1341
23 63.0957 2.3343
24 63.0957 2.5496
25 63.0957 2.7762
26 63.0957 2.9288
27 63.0957 3.1118
28 63.0957 3.4948
29 63.0957 3.6072
30 63.0957 4.0537
31 63.0957 4.2998
32 63.0957 4.5024
33 63.0957 4.7648
34 63.0957 4.9033
35 63.0957 5.4123
36 63.0957 5.5547
37 63.0957 5.9610
38 63.0957 6.3925
39 63.0957 6.6172
40 63.0957 6.9975
41 63.0957 7.4351
42 63.0957 7.9253
43 63.0957 8.0696
44 63.0957 8.6906
45 63.0957 8.9543
46 63.0957 9.1986
47 63.0957 9.4676
48 63.0957 10.0472
49 63.0957 10.4792
50 63.0957 11.1553
51 63.0957 11.1953
52 63.0957 11.8472
53 63.0957 12.0509
54 63.0957 12.4525
55 63.0957 12.8036
56 63.0957 13.2014
57 63.0957 13.4887
58 63.0957 14.0610
59 63.0957 14.5622
60 63.0957 14.6198
61 63.0957 14.7678
62 63.0957 14.7250
63 63.0957 15.1924
64 63.0957 15.6489
65 63.0957 16.1284
66 63.0957 15.8488
67 63.0957 15.9792
68 63.0957 16.2308
69 63.0957 16.7868
70 63.0957 16.6794
71 63.0957 16.6931
72 63.0957 17.5895
73 63.0957 17.3314
74 63.0957 17.5436
75 63.0957 17.3662
76 63.0957 18.2228
77 63.0957 18.7908
78 63.0957 18.2461
79 63.0957 18.4230
80 63.0957 18.6052
81 63.0957 19.1007
82 63.0957 18.8571
83 63.0957 18.5717
84 63.0957 19.3536
85 63.0957 19.2540
86 63.0957 19.9926
87 63.0957 19.8620
88 63.0957 19.9532
89 63.0957 20.0479
90 63.0957 20.3633
91 63.0957 20.5334
92 63.0957 20.6374
93 63.0957 20.7869
94 63.0957 20.6150
95 63.0957 20.2729
96 63.0957 20.8293
97 63.0957 20.9625
98 63.0957 20.5692
99 63.0957 21.0349

1 50.1187 .0087
2 50.1187 .0266
3 50.1187 .0531
4 50.1187 .0904
5 50.1187 .1328
6 50.1187 .1911
7 50.1187 .2636
8 50.1187 .3286
9 50.1187 .3995
10 50.1187 .5005
11 50.1187 .6222
12 50.1187 .7211
13 50.1187 .8187
14 50.1187 1.0148
15 50.1187 1.1286
16 50.1187 1.2636
17 50.1187 1.4292
18 50.1187 1.5891
19 50.1187 1.8064
20 50.1187 1.9951
21 50.1187 2.1192
22 50.1187 2.3679
23 50.1187 2.5963
24 50.1187 2.8091
25 50.1187 3.0385
26 50.1187 3.2754
27 50.1187 3.6484
28 50.1187 3.8077
29 50.1187 4.0620
30 50.1187 4.3897
31 50.1187 4.7467
32 50.1187 5.0464
33 50.1187 5.2645
34 50.1187 5.5010
35 50.1187 5.7735
36 50.1187 6.3420
37 50.1187 6.6073
38 50.1187 7.0988
39 50.1187 7.4438
40 50.1187 7.7359
41 50.1187 8.2697
42 50.1187 8.6861
43 50.1187 8.6883
44 50.1187 9.5784
45 50.1187 9.9677
46 50.1187 10.2828
47 50.1187 10.5982
48 50.1187 11.0185
49 50.1187 11.6657
50 50.1187 12.1270
51 50.1187 12.7593
52 50.1187 12.9428
53 50.1187 13.3013
54 50.1187 13.5896
55 50.1187 14.1842
56 50.1187 14.5162
57 50.1187 14.9712
58 50.1187 15.7167
59 50.1187 15.6411
60 50.1187 15.8242
61 50.1187 16.2093
62 50.1187 16.3531
63 50.1187 16.6181
64 50.1187 17.4907
65 50.1187 17.6128
66 50.1187 17.7659
67 50.1187 18.1268
68 50.1187 18.8168
69 50.1187 18.0801
70 50.1187 18.5848
71 50.1187 18.4508
72 50.1187 19.0969
73 50.1187 19.0759
74 50.1187 19.5067
75 50.1187 19.4394
76 50.1187 20.0946
77 50.1187 20.2805
78 50.1187 20.1245
79 50.1187 20.6226
80 50.1187 21.1377
81 50.1187 20.8596
82 50.1187 20.9928
83 50.1187 21.3719
84 50.1187 21.6902
85 50.1187 21.9199
86 50.1187 21.4972
87 50.1187 21.5562
88 50.1187 21.9985
89 50.1187 21.4748
90 50.1187 22.2418
91 50.1187 22.0612
92 50.1187 22.2075
93 50.1187 22.5396
94 50.1187 23.1850
95 50.1187 22.8639
96 50.1187 22.9478
97 50.1187 23.2541
98 50.1187 23.3373
99 50.1187 23.2211

1 39.8107 .0097
2 39.8107 .0299
3 39.8107 .0611
4 39.8107 .0994
5 39.8107 .1509
6 39.8107 .2182
7 39.8107 .2839
8 39.8107 .3745
9 39.8107 .4632
10 39.8107 .5685
11 39.8107 .6570
12 39.8107 .8060
13 39.8107 .9477
14 39.8107 1.0790
15 39.8107 1.2497
16 39.8107 1.3633
17 39.8107 1.5870
18 39.8107 1.7429
19 39.8107 1.9533
20 39.8107 2.2448
21 39.8107 2.4298
22 39.8107 2.6868
23 39.8107 2.8863
24 39.8107 3.1885
25 39.8107 3.4069
26 39.8107 3.6191
27 39.8107 3.9214
28 39.8107 4.3740
29 39.8107 4.4549
30 39.8107 4.7505
31 39.8107 5.2719
32 39.8107 5.5569
33 39.8107 6.0030
34 39.8107 6.3640
35 39.8107 6.6470
36 39.8107 6.9927
37 39.8107 7.3035
38 39.8107 7.7663
39 39.8107 8.2614
40 39.8107 8.6953
41 39.8107 9.1397
42 39.8107 9.5540
43 39.8107 10.0039
44 39.8107 10.2145
45 39.8107 11.0831
46 39.8107 11.3608
47 39.8107 11.7794
48 39.8107 12.5307
49 39.8107 12.6642
50 39.8107 13.6368
51 39.8107 13.9348
52 39.8107 14.4176
53 39.8107 15.1151
54 39.8107 15.4956
55 39.8107 15.8195
56 39.8107 15.9927
57 39.8107 16.7603
58 39.8107 16.9724
59 39.8107 17.3699
60 39.8107 18.0431
61 39.8107 18.0537
62 39.8107 18.0679
63 39.8107 18.6907
64 39.8107 19.1229
65 39.8107 19.0037
66 39.8107 19.5078
67 39.8107 19.9880
68 39.8107 19.7581
69 39.8107 20.7391
70 39.8107 20.9342
71 39.8107 21.2945
72 39.8107 21.3202
73 39.8107 21.5584
74 39.8107 22.2073
75 39.8107 22.2504
76 39.8107 22.2716
77 39.8107 22.4313
78 39.8107 22.7060
79 39.8107 22.8292
80 39.8107 23.0837
81 39.8107 23.1160
82 39.8107 23.4779
83 39.8107 23.5392
84 39.8107 24.0921
85 39.8107 24.6218
86 39.8107 23.9037
87 39.8107 24.6007
88 39.8107 24.7035
89 39.8107 23.8094
90 39.8107 25.0747
91 39.8107 25.2069
92 39.8107 25.1953
93 39.8107 25.1692
94 39.8107 25.4186
95 39.8107 26.0389
96 39.8107 25.8698
97 39.8107 25.8867
98 39.8107 25.8070
99 39.8107 25.9972

1 31.6228 .0106
2 31.6228 .0324
3 31.6228 .0664
4 31.6228 .1121
5 31.6228 .1680
6 31.6228 .2396
7 31.6228 .3161
8 31.6228 .4064
9 31.6228 .5078
10 31.6228 .6359
11 31.6228 .7648
12 31.6228 .8876
13 31.6228 1.0406
14 31.6228 1.2066
15 31.6228 1.3884
16 31.6228 1.5570
17 31.6228 1.7908
18 31.6228 1.9659
19 31.6228 2.1606
20 31.6228 2.4343
21 31.6228 2.6436
22 31.6228 2.9330
23 31.6228 3.1740
24 31.6228 3.4684
25 31.6228 3.6166
26 31.6228 4.0904
27 31.6228 4.3703
28 31.6228 4.7389
29 31.6228 5.0374
30 31.6228 5.3365
31 31.6228 5.6151
32 31.6228 6.1302
33 31.6228 6.4526
34 31.6228 6.9531
35 31.6228 7.3212
36 31.6228 7.4773
37 31.6228 8.0924
38 31.6228 8.6517
39 31.6228 8.9153
40 31.6228 9.5136
41 31.6228 10.0898
42 31.6228 10.4603
43 31.6228 11.0293
44 31.6228 11.6214
45 31.6228 12.0927
46 31.6228 12.4604
47 31.6228 12.8515
48 31.6228 13.3404
49 31.6228 14.1908
50 31.6228 14.5306
51 31.6228 15.1271
52 31.6228 15.9968
53 31.6228 16.5449
54 31.6228 17.2084
55 31.6228 17.3136
56 31.6228 17.9175
57 31.6228 18.3261
58 31.6228 18.6637
59 31.6228 19.4174
60 31.6228 19.7128
61 31.6228 19.4877
62 31.6228 20.7474
63 31.6228 20.8078
64 31.6228 21.0610
65 31.6228 21.7239
66 31.6228 22.1166
67 31.6228 22.1503
68 31.6228 22.4690
69 31.6228 22.6492
70 31.6228 23.1631
71 31.6228 23.5003
72 31.6228 23.5251
73 31.6228 23.8741
74 31.6228 23.8134
75 31.6228 24.0261
76 31.6228 24.5491
77 31.6228 24.4006
78 31.6228 25.2361
79 31.6228 24.6800
80 31.6228 25.2151
81 31.6228 25.3834
82 31.6228 25.8514
83 31.6228 25.9721
84 31.6228 26.5496
85 31.6228 26.5762
86 31.6228 26.4669
87 31.6228 26.5685
88 31.6228 27.0209
89 31.6228 26.8276
90 31.6228 27.5866
91 31.6228 27.2144
92 31.6228 27.1415
93 31.6228 27.6884
94 31.6228 27.9464
95 31.6228 28.2585
96 31.6228 27.9688
97 31.6228 27.8831
98 31.6228 28.5398
99 31.6228 28.5255

1 25.1189 .0115
2 25.1189 .0353
3 25.1189 .0712
4 25.1189 .1206
5 25.1189 .1823
6 25.1189 .2552
7 25.1189 .3424
8 25.1189 .4456
9 25.1189 .5617
10 25.1189 .6927
11 25.1189 .8324
12 25.1189 .9603
13 25.1189 1.1278
14 25.1189 1.3133
15 25.1189 1.5033
16 25.1189 1.7235
17 25.1189 1.9215
18 25.1189 2.1599
19 25.1189 2.3465
20 25.1189 2.6577
21 25.1189 2.9125
22 25.1189 3.1660
23 25.1189 3.5028
24 25.1189 3.7854
25 25.1189 4.0549
26 25.1189 4.4388
27 25.1189 4.7498
28 25.1189 5.0591
29 25.1189 5.5582
30 25.1189 5.7442
31 25.1189 6.2297
32 25.1189 6.7154
33 25.1189 7.0097
34 25.1189 7.4823
35 25.1189 7.8522
36 25.1189 8.2868
37 25.1189 8.9227
38 25.1189 9.2718
39 25.1189 9.9107
40 25.1189 10.1372
41 25.1189 10.9894
42 25.1189 11.5996
43 25.1189 11.8845
44 25.1189 12.7621
45 25.1189 12.9825
46 25.1189 13.9147
47 25.1189 14.2588
48 25.1189 14.9625
49 25.1189 15.4976
50 25.1189 16.2317
51 25.1189 16.9189
52 25.1189 17.4411
53 25.1189 17.9482
54 25.1189 18.3456
55 25.1189 19.0693
56 25.1189 19.3576
57 25.1189 19.9015
58 25.1189 20.0573
59 25.1189 21.4638
60 25.1189 21.2326
61 25.1189 21.6599
62 25.1189 22.2875
63 25.1189 22.4709
64 25.1189 22.9327
65 25.1189 23.6791
66 25.1189 24.0631
67 25.1189 23.6878
68 25.1189 24.4706
69 25.1189 24.6153
70 25.1189 24.7625
71 25.1189 24.7208
72 25.1189 26.0028
73 25.1189 25.7658
74 25.1189 26.1696
75 25.1189 26.2106
76 25.1189 26.9437
77 25.1189 26.6059
78 25.1189 27.2824
79 25.1189 27.0976
80 25.1189 27.3796
81 25.1189 27.8830
82 25.1189 27.8050
83 25.1189 28.2434
84 25.1189 28.5879
85 25.1189 28.7436
86 25.1189 28.7756
87 25.1189 28.8680
88 25.1189 29.3854
89 25.1189 29.7358
90 25.1189 29.4618
91 25.1189 29.9316
92 25.1189 29.7649
93 25.1189 30.2462
94 25.1189 29.9775
95 25.1189 30.7161
96 25.1189 30.6213
97 25.1189 30.3530
98 25.1189 30.9837
99 25.1189 31.0583

1 19.9526 .0124
2 19.9526 .0385
3 19.9526 .0789
4 19.9526 .1317
5 19.9526 .2056
6 19.9526 .2824
7 19.9526 .3879
8 19.9526 .4900
9 19.9526 .6206
10 19.9526 .7605
11 19.9526 .9303
12 19.9526 1.0737
13 19.9526 1.2370
14 19.9526 1.4512
15 19.9526 1.6623
16 19.9526 1.8607
17 19.9526 2.1211
18 19.9526 2.3779
19 19.9526 2.6354
20 19.9526 2.9315
21 19.9526 3.2376
22 19.9526 3.4963
23 19.9526 3.8066
24 19.9526 4.1775
25 19.9526 4.5915
26 19.9526 4.8637
27 19.9526 5.1977
28 19.9526 5.7128
29 19.9526 6.0528
30 19.9526 6.5114
31 19.9526 6.8560
32 19.9526 7.3173
33 19.9526 7.8950
34 19.9526 8.3283
35 19.9526 8.7154
36 19.9526 9.3430
37 19.9526 9.6004
38 19.9526 10.3822
39 19.9526 10.8888
40 19.9526 11.5530
41 19.9526 12.3208
42 19.9526 12.7134
43 19.9526 13.3920
44 19.9526 13.6608
45 19.9526 14.6327
46 19.9526 15.1930
47 19.9526 16.0528
48 19.9526 16.2638
49 19.9526 17.3921
50 19.9526 17.9215
51 19.9526 18.9745
52 19.9526 19.0837
53 19.9526 19.7592
54 19.9526 20.4228
55 19.9526 21.0242
56 19.9526 21.2399
57 19.9526 21.9854
58 19.9526 22.5589
59 19.9526 23.2167
60 19.9526 23.6601
61 19.9526 23.9048
62 19.9526 24.7128
63 19.9526 25.0701
64 19.9526 24.8428
65 19.9526 25.5796
66 19.9526 26.5537
67 19.9526 26.6096
68 19.9526 26.7032
69 19.9526 27.6579
70 19.9526 27.5327
71 19.9526 27.9789
72 19.9526 28.3547
73 19.9526 28.3780
74 19.9526 28.7681
75 19.9526 29.1020
76 19.9526 29.5317
77 19.9526 29.4900
78 19.9526 30.0436
79 19.9526 30.2288
80 19.9526 30.4600
81 19.9526 30.5216
82 19.9526 30.7288
83 19.9526 31.3230
84 19.9526 31.4788
85 19.9526 31.7976
86 19.9526 32.1704
87 19.9526 31.8250
88 19.9526 32.4495
89 19.9526 32.5280
90 19.9526 32.4764
91 19.9526 32.6411
92 19.9526 33.0805
93 19.9526 33.0222
94 19.9526 32.9749
95 19.9526 33.5834
96 19.9526 33.6604
97 19.9526 33.9872
98 19.9526 33.7156
99 19.9526 33.9678

1 15.8489 .0134
2 15.8489 .0415
3 15.8489 .0853
4 15.8489 .1433
5 15.8489 .2186
6 15.8489 .3052
7 15.8489 .4133
8 15.8489 .5393
9 15.8489 .6555
10 15.8489 .8158
11 15.8489 .9770
12 15.8489 1.1538
13 15.8489 1.3574
14 15.8489 1.5936
15 15.8489 1.7899
16 15.8489 2.0476
17 15.8489 2.2811
18 15.8489 2.5872
19 15.8489 2.8322
20 15.8489 3.1369
21 15.8489 3.4687
22 15.8489 3.7226
23 15.8489 4.1699
24 15.8489 4.5248
25 15.8489 4.8877
26 15.8489 5.2934
27 15.8489 5.7451
28 15.8489 6.1971
29 15.8489 6.5618
30 15.8489 6.9942
31 15.8489 7.3938
32 15.8489 7.9880
33 15.8489 8.5456
34 15.8489 8.9776
35 15.8489 9.5591
36 15.8489 10.1894
37 15.8489 10.5796
38 15.8489 11.1291
39 15.8489 11.7857
40 15.8489 12.3262
41 15.8489 13.1615
42 15.8489 13.6949
43 15.8489 14.5232
44 15.8489 15.1812
45 15.8489 15.6639
46 15.8489 16.4333
47 15.8489 17.2030
48 15.8489 17.9529
49 15.8489 18.5539
50 15.8489 19.1308
51 15.8489 20.0350
52 15.8489 20.5118
53 15.8489 21.9065
54 15.8489 22.1372
55 15.8489 22.8344
56 15.8489 23.3972
57 15.8489 23.7887
58 15.8489 24.2310
59 15.8489 25.2515
60 15.8489 25.3747
61 15.8489 25.9632
62 15.8489 26.5067
63 15.8489 26.9045
64 15.8489 27.3492
65 15.8489 27.6323
66 15.8489 28.2592
67 15.8489 28.6642
68 15.8489 28.7323
69 15.8489 29.3043
70 15.8489 29.4825
71 15.8489 29.7639
72 15.8489 30.7581
73 15.8489 30.4754
74 15.8489 31.0013
75 15.8489 31.4430
76 15.8489 31.5457
77 15.8489 31.8668
78 15.8489 32.0429
79 15.8489 32.1303
80 15.8489 32.8374
81 15.8489 33.2850
82 15.8489 33.2971
83 15.8489 33.4962
84 15.8489 33.5411
85 15.8489 33.7902
86 15.8489 34.3816
87 15.8489 34.4368
88 15.8489 34.5955
89 15.8489 34.9940
90 15.8489 35.1011
91 15.8489 35.0786
92 15.8489 35.0259
93 15.8489 35.5430
94 15.8489 35.9928
95 15.8489 35.9382
96 15.8489 36.0818
97 15.8489 36.4425
98 15.8489 36.2103
99 15.8489 36.6880

1 12.5893 .0139
2 12.5893 .0437
3 12.5893 .0900
4 12.5893 .1529
5 12.5893 .2320
6 12.5893 .3228
7 12.5893 .4365
8 12.5893 .5659
9 12.5893 .7056
10 12.5893 .8602
11 12.5893 1.0408
12 12.5893 1.2374
13 12.5893 1.4441
14 12.5893 1.6932
15 12.5893 1.9375
16 12.5893 2.1632
17 12.5893 2.4565
18 12.5893 2.7364
19 12.5893 3.0216
20 12.5893 3.3833
21 12.5893 3.7167
22 12.5893 4.0619
23 12.5893 4.4328
24 12.5893 4.8981
25 12.5893 5.2271
26 12.5893 5.6632
27 12.5893 6.0528
28 12.5893 6.4890
29 12.5893 6.9330
30 12.5893 7.5144
31 12.5893 8.0280
32 12.5893 8.5093
33 12.5893 9.0711
34 12.5893 9.7083
35 12.5893 10.2452
36 12.5893 10.7254
37 12.5893 11.3341
38 12.5893 12.1187
39 12.5893 12.7994
40 12.5893 13.3366
41 12.5893 13.8970
42 12.5893 14.5891
43 12.5893 15.1510
44 12.5893 16.0640
45 12.5893 16.4919
46 12.5893 17.4080
47 12.5893 18.0962
48 12.5893 19.0301
49 12.5893 19.7473
50 12.5893 20.5834
51 12.5893 21.2788
52 12.5893 22.0309
53 12.5893 22.9312
54 12.5893 24.1468
55 12.5893 24.3512
56 12.5893 25.0089
57 12.5893 25.5028
58 12.5893 25.9823
59 12.5893 26.6140
60 12.5893 26.8836
61 12.5893 27.5504
62 12.5893 28.0742
63 12.5893 28.7204
64 12.5893 28.8266
65 12.5893 29.6164
66 12.5893 30.0037
67 12.5893 30.3369
68 12.5893 30.7011
69 12.5893 31.3257
70 12.5893 31.5442
71 12.5893 31.7348
72 12.5893 32.5647
73 12.5893 32.6192
74 12.5893 33.0263
75 12.5893 33.0531
76 12.5893 33.4880
77 12.5893 33.3896
78 12.5893 34.0954
79 12.5893 34.0141
80 12.5893 34.3797
81 12.5893 34.7275
82 12.5893 35.1212
83 12.5893 35.2217
84 12.5893 35.3330
85 12.5893 35.4681
86 12.5893 35.8371
87 12.5893 35.9195
88 12.5893 36.4468
89 12.5893 36.8898
90 12.5893 37.0800
91 12.5893 36.9778
92 12.5893 37.1366
93 12.5893 37.2383
94 12.5893 37.3951
95 12.5893 37.7341
96 12.5893 37.7263
97 12.5893 38.1819
98 12.5893 38.3769
99 12.5893 38.4211

1 10.0 .0138
2 10.0 .0452
3 10.0 .0942
4 10.0 .1613
5 10.0 .2410
6 10.0 .3485
7 10.0 .4606
8 10.0 .5997
9 10.0 .7480
10 10.0 .9192
11 10.0 1.1040
12 10.0 1.3023
13 10.0 1.5555
14 10.0 1.7592
15 10.0 2.0370
16 10.0 2.2824
17 10.0 2.6102
18 10.0 2.8820
19 10.0 3.2708
20 10.0 3.5813
21 10.0 3.9641
22 10.0 4.3387
23 10.0 4.7753
24 10.0 5.0691
25 10.0 5.5272
26 10.0 6.0141
27 10.0 6.4807
28 10.0 7.0169
29 10.0 7.3836
30 10.0 7.9621
31 10.0 8.5602
32 10.0 9.0842
33 10.0 9.5937
34 10.0 10.1184
35 10.0 10.8004
36 10.0 11.3928
37 10.0 12.1281
38 10.0 12.7697
39 10.0 13.3338
40 10.0 13.9881
41 10.0 14.9511
42 10.0 15.5872
43 10.0 16.2889
44 10.0 17.0086
45 10.0 17.7637
46 10.0 18.6785
47 10.0 19.1894
48 10.0 20.2312
49 10.0 21.0876
50 10.0 21.7008
51 10.0 22.8244
52 10.0 23.4308
53 10.0 24.1562
54 10.0 25.2860
55 10.0 25.7987
56 10.0 26.2180
57 10.0 27.0166
58 10.0 27.4570
59 10.0 28.1541
60 10.0 28.5832
61 10.0 29.0470
62 10.0 29.7398
63 10.0 30.2187
64 10.0 30.7998
65 10.0 31.0249
66 10.0 31.8866
67 10.0 31.8683
68 10.0 32.3162
69 10.0 32.7906
70 10.0 32.9726
71 10.0 33.3143
72 10.0 33.8705
73 10.0 34.2203
74 10.0 34.1646
75 10.0 34.3443
76 10.0 34.9915
77 10.0 35.2319
78 10.0 35.4206
79 10.0 35.8251
80 10.0 35.9191
81 10.0 36.0054
82 10.0 36.5539
83 10.0 36.9285
84 10.0 36.9814
85 10.0 37.0571
86 10.0 37.1537
87 10.0 37.2916
88 10.0 37.7509
89 10.0 37.8459
90 10.0 38.0470
91 10.0 37.9686
92 10.0 38.2791
93 10.0 38.5943
94 10.0 38.7578
95 10.0 38.9599
96 10.0 38.9597
97 10.0 39.2741
98 10.0 39.0726
99 10.0 39.3752

1 7.9433 .0126
2 7.9433 .0440
3 7.9433 .0931
4 7.9433 .1609
5 7.9433 .2452
6 7.9433 .3514
7 7.9433 .4690
8 7.9433 .6045
9 7.9433 .7622
10 7.9433 .9349
11 7.9433 1.1249
12 7.9433 1.3420
13 7.9433 1.5560
14 7.9433 1.8053
15 7.9433 2.0823
16 7.9433 2.3448
17 7.9433 2.6512
18 7.9433 2.9216
19 7.9433 3.3022
20 7.9433 3.6428
21 7.9433 3.9952
22 7.9433 4.3777
23 7.9433 4.8270
24 7.9433 5.2145
25 7.9433 5.6337
26 7.9433 6.1234
27 7.9433 6.5827
28 7.9433 7.0690
29 7.9433 7.6187
30 7.9433 8.0846
31 7.9433 8.7397
32 7.9433 9.2407
33 7.9433 9.8469
34 7.9433 10.4942
35 7.9433 11.0852
36 7.9433 11.7699
37 7.9433 12.3804
38 7.9433 13.0459
39 7.9433 13.7203
40 7.9433 14.4658
41 7.9433 15.0422
42 7.9433 15.7679
43 7.9433 16.7176
44 7.9433 17.4439
45 7.9433 18.1424
46 7.9433 19.1908
47 7.9433 19.9408
48 7.9433 20.7840
49 7.9433 21.4494
50 7.9433 22.3908
51 7.9433 23.2371
52 7.9433 24.2605
53 7.9433 24.9942
54 7.9433 25.5848
55 7.9433 26.0693
56 7.9433 27.0321
57 7.9433 27.4073
58 7.9433 28.3016
59 7.9433 28.5917
60 7.9433 29.2404
61 7.9433 29.7246
62 7.9433 29.9953
63 7.9433 30.4384
64 7.9433 30.9408
65 7.9433 31.2653
66 7.9433 31.8710
67 7.9433 32.0025
68 7.9433 32.4017
69 7.9433 32.8637
70 7.9433 32.9845
71 7.9433 33.3607
72 7.9433 33.6235
73 7.9433 34.0648
74 7.9433 34.3650
75 7.9433 34.5932
76 7.9433 34.7802
77 7.9433 34.9585
78 7.9433 35.2037
79 7.9433 35.3095
80 7.9433 35.6375
81 7.9433 35.8636
82 7.9433 36.0605
83 7.9433 36.2263
84 7.9433 36.4860
85 7.9433 36.4716
86 7.9433 36.6652
87 7.9433 36.8866
88 7.9433 36.9468
89 7.9433 36.9952
90 7.9433 37.3469
91 7.9433 37.2567
92 7.9433 37.4907
93 7.9433 37.6515
94 7.9433 37.6816
95 7.9433 37.8168
96 7.9433 37.8230
97 7.9433 37.9209
98 7.9433 38.1718
99 7.9433 38.2600

1 6.3096 .0110
2 6.3096 .0414
3 6.3096 .0893
4 6.3096 .1548
5 6.3096 .2378
6 6.3096 .3435
7 6.3096 .4548
8 6.3096 .5968
9 6.3096 .7449
10 6.3096 .9185
11 6.3096 1.1135
12 6.3096 1.3190
13 6.3096 1.5347
14 6.3096 1.7779
15 6.3096 2.0579
16 6.3096 2.3067
17 6.3096 2.5870
18 6.3096 2.9125
19 6.3096 3.2484
20 6.3096 3.5420
21 6.3096 3.9183
22 6.3096 4.3630
23 6.3096 4.7661
24 6.3096 5.1805
25 6.3096 5.6323
26 6.3096 6.0841
27 6.3096 6.4957
28 6.3096 7.0898
29 6.3096 7.4910
30 6.3096 7.9493
31 6.3096 8.5841
32 6.3096 9.0960
33 6.3096 9.7350
34 6.3096 10.3544
35 6.3096 10.8611
36 6.3096 11.6330
37 6.3096 12.2046
38 6.3096 12.8137
39 6.3096 13.7017
40 6.3096 14.2438
41 6.3096 15.0658
42 6.3096 15.7623
43 6.3096 16.4033
44 6.3096 17.2205
45 6.3096 17.9214
46 6.3096 18.9085
47 6.3096 19.4752
48 6.3096 20.4124
49 6.3096 21.5601
50 6.3096 22.1170
51 6.3096 23.0714
52 6.3096 23.9118
53 6.3096 24.5020
54 6.3096 25.3262
55 6.3096 26.0806
56 6.3096 26.4714
57 6.3096 27.1260
58 6.3096 27.5247
59 6.3096 28.0761
60 6.3096 28.5360
61 6.3096 29.2885
62 6.3096 29.6515
63 6.3096 30.0300
64 6.3096 30.5992
65 6.3096 30.6282
66 6.3096 31.0434
67 6.3096 30.9937
68 6.3096 31.6555
69 6.3096 31.7265
70 6.3096 32.1662
71 6.3096 32.2742
72 6.3096 32.6855
73 6.3096 32.9752
74 6.3096 33.0982
75 6.3096 33.3482
76 6.3096 33.6331
77 6.3096 33.4342
78 6.3096 33.8059
79 6.3096 33.9634
80 6.3096 34.1795
81 6.3096 34.4287
82 6.3096 34.3605
83 6.3096 34.4846
84 6.3096 34.5436
85 6.3096 34.8817
86 6.3096 34.8835
87 6.3096 34.9782
88 6.3096 35.1964
89 6.3096 35.2303
90 6.3096 35.2614
91 6.3096 35.1976
92 6.3096 35.2434
93 6.3096 35.3554
94 6.3096 35.4707
95 6.3096 35.5143
96 6.3096 35.4139
97 6.3096 35.5313
98 6.3096 35.5553
99 6.3096 35.5195

1 5.0119 .0145
2 5.0119 .0503
3 5.0119 .1069
4 5.0119 .1844
5 5.0119 .2795
6 5.0119 .4004
7 5.0119 .5384
8 5.0119 .6962
9 5.0119 .8764
10 5.0119 1.0619
11 5.0119 1.2884
12 5.0119 1.5321
13 5.0119 1.7907
14 5.0119 2.0511
15 5.0119 2.3656
16 5.0119 2.6889
17 5.0119 3.0186
18 5.0119 3.3653
19 5.0119 3.7129
20 5.0119 4.1260
21 5.0119 4.5277
22 5.0119 5.0518
23 5.0119 5.4014
24 5.0119 5.8502
25 5.0119 6.3237
26 5.0119 6.8573
27 5.0119 7.3865
28 5.0119 7.9118
29 5.0119 8.4634
30 5.0119 9.0441
31 5.0119 9.5828
32 5.0119 10.2559
33 5.0119 10.8007
34 5.0119 11.5201
35 5.0119 12.2030
36 5.0119 12.7372
37 5.0119 13.5280
38 5.0119 14.2578
39 5.0119 14.9995
40 5.0119 15.5951
41 5.0119 16.4485
42 5.0119 17.2011
43 5.0119 17.8616
44 5.0119 18.6995
45 5.0119 19.5685
46 5.0119 20.2987
47 5.0119 21.1160
48 5.0119 21.8520
49 5.0119 22.7370
50 5.0119 23.4997
51 5.0119 24.3097
52 5.0119 25.1551
53 5.0119 26.0597
54 5.0119 26.7852
55 5.0119 27.4414
56 5.0119 27.9251
57 5.0119 28.3777
58 5.0119 28.7646
59 5.0119 29.3246
60 5.0119 29.8710
61 5.0119 30.3411
62 5.0119 30.4496
63 5.0119 30.8563
64 5.0119 31.1762
65 5.0119 31.4594
66 5.0119 31.8984
67 5.0119 31.9972
68 5.0119 32.3161
69 5.0119 32.7677
70 5.0119 33.0511
71 5.0119 33.1047
72 5.0119 33.2301
73 5.0119 33.4389
74 5.0119 33.8446
75 5.0119 33.8315
76 5.0119 34.0192
77 5.0119 34.0754
78 5.0119 34.1593
79 5.0119 34.4454
80 5.0119 34.4938
81 5.0119 34.4161
82 5.0119 34.5865
83 5.0119 34.7278
84 5.0119 34.7813
85 5.0119 34.9064
86 5.0119 34.9902
87 5.0119 35.1034
88 5.0119 35.0409
89 5.0119 35.0579
90 5.0119 35.2912
91 5.0119 35.1758
92 5.0119 35.2606
93 5.0119 35.3860
94 5.0119 35.2864
95 5.0119 35.4080
96 5.0119 35.3192
97 5.0119 35.3040
98 5.0119 35.5270
99 5.0119 35.3338

1 3.9811 .0174
2 3.9811 .0611
3 3.9811 .1295
4 3.9811 .2245
5 3.9811 .3407
6 3.9811 .4846
7 3.9811 .6471
8 3.9811 .8335
9 3.9811 1.0542
10 3.9811 1.2880
11 3.9811 1.5362
12 3.9811 1.8606
13 3.9811 2.1417
14 3.9811 2.4994
15 3.9811 2.8424
16 3.9811 3.1993
17 3.9811 3.6147
18 3.9811 3.9845
19 3.9811 4.4904
20 3.9811 4.8964
21 3.9811 5.4262
22 3.9811 5.9664
23 3.9811 6.4503
24 3.9811 6.9585
25 3.9811 7.5465
26 3.9811 8.1786
27 3.9811 8.7099
28 3.9811 9.3708
29 3.9811 9.9219
30 3.9811 10.6925
31 3.9811 11.2066
32 3.9811 11.9513
33 3.9811 12.5714
34 3.9811 13.2357
35 3.9811 14.0068
36 3.9811 14.7111
37 3.9811 15.2678
38 3.9811 16.0108
39 3.9811 16.7491
40 3.9811 17.5819
41 3.9811 18.3012
42 3.9811 19.0980
43 3.9811 19.8094
44 3.9811 20.5688
45 3.9811 21.2892
46 3.9811 22.1568
47 3.9811 22.7686
48 3.9811 23.6824
49 3.9811 24.1753
50 3.9811 25.0673
51 3.9811 26.0421
52 3.9811 26.6388
53 3.9811 27.0493
54 3.9811 27.5504
55 3.9811 27.9498
56 3.9811 28.6316
57 3.9811 28.8800
58 3.9811 29.1121
59 3.9811 29.5050
60 3.9811 29.8812
61 3.9811 30.1998
62 3.9811 30.3317
63 3.9811 30.6309
64 3.9811 30.8240
65 3.9811 31.1084
66 3.9811 31.0877
67 3.9811 31.2581
68 3.9811 31.2659
69 3.9811 31.3143
70 3.9811 31.4898
71 3.9811 31.5831
72 3.9811 31.5481
73 3.9811 31.6240
74 3.9811 31.6718
75 3.9811 31.5841
76 3.9811 31.6709
77 3.9811 31.5251
78 3.9811 31.5293
79 3.9811 31.5233
80 3.9811 31.5309
81 3.9811 31.5351
82 3.9811 31.4398
83 3.9811 31.4937
84 3.9811 31.4251
85 3.9811 31.3766
86 3.9811 31.3491
87 3.9811 31.3011
88 3.9811 31.2728
89 3.9811 31.0711
90 3.9811 31.0642
91 3.9811 31.3049
92 3.9811 31.1536
93 3.9811 30.8126
94 3.9811 30.8920
95 3.9811 30.7683
96 3.9811 30.6287
97 3.9811 30.5479
98 3.9811 30.6267
99 3.9811 30.4627

1 3.1623 .0174
2 3.1623 .0615
3 3.1623 .1294
4 3.1623 .2223
5 3.1623 .3408
6 3.1623 .4848
7 3.1623 .6541
8 3.1623 .8356
9 3.1623 1.0615
10 3.1623 1.2833
11 3.1623 1.5499
12 3.1623 1.8542
13 3.1623 2.1450
14 3.1623 2.4823
15 3.1623 2.8570
16 3.1623 3.2130
17 3.1623 3.6149
18 3.1623 4.0436
19 3.1623 4.5038
20 3.1623 4.9520
21 3.1623 5.4447
22 3.1623 5.9194
23 3.1623 6.4239
24 3.1623 7.0129
25 3.1623 7.5938
26 3.1623 8.1221
27 3.1623 8.7067
28 3.1623 9.2964
29 3.1623 9.9227
30 3.1623 10.5273
31 3.1623 11.3021
32 3.1623 11.8498
33 3.1623 12.6321
34 3.1623 13.2000
35 3.1623 13.8870
36 3.1623 14.6706
37 3.1623 15.2770
38 3.1623 15.9857
39 3.1623 16.9077
40 3.1623 17.4949
41 3.1623 18.3708
42 3.1623 19.1432
43 3.1623 19.8612
44 3.1623 20.5289
45 3.1623 21.3355
46 3.1623 22.1812
47 3.1623 22.8154
48 3.1623 23.7585
49 3.1623 24.2564
50 3.1623 25.2626
51 3.1623 25.8135
52 3.1623 26.3510
53 3.1623 26.9404
54 3.1623 27.5917
55 3.1623 28.0998
56 3.1623 28.5230
57 3.1623 28.9186
58 3.1623 29.2344
59 3.1623 29.6913
60 3.1623 29.9460
61 3.1623 30.0120
62 3.1623 30.4037
63 3.1623 30.6629
64 3.1623 30.8282
65 3.1623 30.8563
66 3.1623 31.0768
67 3.1623 31.1983
68 3.1623 31.3023
69 3.1623 31.4269
70 3.1623 31.3819
71 3.1623 31.3603
72 3.1623 31.4806
73 3.1623 31.4408
74 3.1623 31.6262
75 3.1623 31.6730
76 3.1623 31.8026
77 3.1623 31.6616
78 3.1623 31.5310
79 3.1623 31.6934
80 3.1623 31.6422
81 3.1623 31.5064
82 3.1623 31.6274
83 3.1623 31.4053
84 3.1623 31.4907
85 3.1623 31.3851
86 3.1623 31.3599
87 3.1623 31.3038
88 3.1623 31.2257
89 3.1623 31.2136
90 3.1623 30.9078
91 3.1623 31.0146
92 3.1623 30.8800
93 3.1623 31.0144
94 3.1623 30.8557
95 3.1623 30.5449
96 3.1623 30.6620
97 3.1623 30.7062
98 3.1623 30.5155
99 3.1623 30.4988

1 2.5119 .0198
2 2.5119 .0698
3 2.5119 .1478
4 2.5119 .2548
5 2.5119 .3858
6 2.5119 .5521
7 2.5119 .7408
8 2.5119 .9508
9 2.5119 1.2000
10 2.5119 1.4749
11 2.5119 1.7825
12 2.5119 2.0933
13 2.5119 2.4430
14 2.5119 2.8283
15 2.5119 3.2184
16 2.5119 3.6281
17 2.5119 4.0995
18 2.5119 4.5305
19 2.5119 5.0134
20 2.5119 5.5138
21 2.5119 6.0897
22 2.5119 6.5915
23 2.5119 7.1175
24 2.5119 7.7725
25 2.5119 8.3157
26 2.5119 8.8783
27 2.5119 9.5283
28 2.5119 10.1804
29 2.5119 10.9144
30 2.5119 11.5523
31 2.5119 12.2252
32 2.5119 12.8640
33 2.5119 13.5414
34 2.5119 14.0972
35 2.5119 14.9566
36 2.5119 15.5715
37 2.5119 16.2814
38 2.5119 17.0681
39 2.5119 17.5536
40 2.5119 18.3918
41 2.5119 19.0168
42 2.5119 19.6120
43 2.5119 20.4803
44 2.5119 20.8856
45 2.5119 21.7350
46 2.5119 21.9748
47 2.5119 22.9776
48 2.5119 23.4389
49 2.5119 24.0906
50 2.5119 24.6997
51 2.5119 25.2684
52 2.5119 25.7849
53 2.5119 25.9243
54 2.5119 26.4812
55 2.5119 26.7767
56 2.5119 26.9089
57 2.5119 27.1253
58 2.5119 27.3805
59 2.5119 27.4233
60 2.5119 27.6403
61 2.5119 27.6925
62 2.5119 27.7967
63 2.5119 27.8305
64 2.5119 27.7244
65 2.5119 27.7323
66 2.5119 27.9359
67 2.5119 27.8821
68 2.5119 27.8766
69 2.5119 27.7363
70 2.5119 27.4237
71 2.5119 27.4230
72 2.5119 27.3906
73 2.5119 27.3500
74 2.5119 27.1514
75 2.5119 26.9343
76 2.5119 27.1713
77 2.5119 26.8540
78 2.5119 26.6324
79 2.5119 26.5432
80 2.5119 26.4879
81 2.5119 26.3535
82 2.5119 26.2276
83 2.5119 26.0005
84 2.5119 25.8815
85 2.5119 25.7990
86 2.5119 25.6011
87 2.5119 25.3938
88 2.5119 25.2145
89 2.5119 24.9557
90 2.5119 25.0279
91 2.5119 24.7530
92 2.5119 24.5989
93 2.5119 24.5330
94 2.5119 24.3884
95 2.5119 24.2076
96 2.5119 24.0793
97 2.5119 23.6911
98 2.5119 23.6509
99 2.5119 23.5111

1 1.9953 .0231
2 1.9953 .0830
3 1.9953 .1776
4 1.9953 .3068
5 1.9953 .4672
6 1.9953 .6659
7 1.9953 .8921
8 1.9953 1.1380
9 1.9953 1.4406
10 1.9953 1.7769
11 1.9953 2.1272
12 1.9953 2.4883
13 1.9953 2.9069
14 1.9953 3.3656
15 1.9953 3.8118
16 1.9953 4.2546
17 1.9953 4.7895
18 1.9953 5.3331
19 1.9953 5.8852
20 1.9953 6.4723
21 1.9953 7.0557
22 1.9953 7.6534
23 1.9953 8.1941
24 1.9953 8.8647
25 1.9953 9.4215
26 1.9953 10.1780
27 1.9953 10.7940
28 1.9953 11.3301
29 1.9953 11.9999
30 1.9953 12.7272
31 1.9953 13.3058
32 1.9953 13.9605
33 1.9953 14.5054
34 1.9953 15.1012
35 1.9953 15.7893
36 1.9953 16.4176
37 1.9953 16.9315
38 1.9953 17.4058
39 1.9953 18.0694
40 1.9953 18.5137
41 1.9953 19.0638
42 1.9953 19.5082
43 1.9953 19.9981
44 1.9953 20.3933
45 1.9953 20.6928
46 1.9953 21.0900
47 1.9953 21.2693
48 1.9953 21.8703
49 1.9953 21.9286
50 1.9953 22.1781
51 1.9953 22.4196
52 1.9953 22.6831
53 1.9953 22.9090
54 1.9953 22.6882
55 1.9953 22.6817
56 1.9953 22.7096
57 1.9953 22.5963
58 1.9953 22.4011
59 1.9953 22.4264
60 1.9953 22.2337
61 1.9953 22.0326
62 1.9953 21.7305
63 1.9953 21.7220
64 1.9953 21.5032
65 1.9953 21.4943
66 1.9953 21.0036
67 1.9953 20.6798
68 1.9953 20.4128
69 1.9953 20.2281
70 1.9953 20.1671
71 1.9953 19.8417
72 1.9953 19.5795
73 1.9953 19.1560
74 1.9953 19.0440
75 1.9953 18.8860
76 1.9953 18.4815
77 1.9953 18.3114
78 1.9953 18.1122
79 1.9953 17.7840
80 1.9953 17.5826
81 1.9953 17.3807
82 1.9953 17.0781
83 1.9953 16.9681
84 1.9953 16.8814
85 1.9953 16.5725
86 1.9953 16.3030
87 1.9953 15.9829
88 1.9953 15.6474
89 1.9953 15.4166
90 1.9953 15.6300
91 1.9953 15.4486
92 1.9953 15.1615
93 1.9953 14.7080
94 1.9953 14.6122
95 1.9953 14.4405
96 1.9953 14.1801
97 1.9953 14.0726
98 1.9953 13.8232
99 1.9953 13.6808

1 1.5849 .0233
2 1.5849 .0834
3 1.5849 .1759
4 1.5849 .3071
5 1.5849 .4693
6 1.5849 .6563
7 1.5849 .8950
8 1.5849 1.1540
9 1.5849 1.4437
10 1.5849 1.7568
11 1.5849 2.1215
12 1.5849 2.5173
13 1.5849 2.8845
14 1.5849 3.3071
15 1.5849 3.8058
16 1.5849 4.2747
17 1.5849 4.7532
18 1.5849 5.3561
19 1.5849 5.8784
20 1.5849 6.4880
21 1.5849 7.0338
22 1.5849 7.6365
23 1.5849 8.2165
24 1.5849 8.8905
25 1.5849 9.5335
26 1.5849 10.1733
27 1.5849 10.8016
28 1.5849 11.3170
29 1.5849 11.9960
30 1.5849 12.7177
31 1.5849 13.3043
32 1.5849 13.9650
33 1.5849 14.5601
34 1.5849 15.1258
35 1.5849 15.7814
36 1.5849 16.2805
37 1.5849 16.9840
38 1.5849 17.5045
39 1.5849 17.9831
40 1.5849 18.5018
41 1.5849 19.0531
42 1.5849 19.3663
43 1.5849 19.8698
44 1.5849 20.3741
45 1.5849 20.6745
46 1.5849 21.0646
47 1.5849 21.4052
48 1.5849 21.8399
49 1.5849 22.0110
50 1.5849 22.2233
51 1.5849 22.4376
52 1.5849 22.7158
53 1.5849 22.6662
54 1.5849 22.6660
55 1.5849 22.6898
56 1.5849 22.7278
57 1.5849 22.5014
58 1.5849 22.4722
59 1.5849 22.3649
60 1.5849 22.2399
61 1.5849 22.1306
62 1.5849 21.8413
63 1.5849 21.6015
64 1.5849 21.3772
65 1.5849 21.3131
66 1.5849 21.0115
67 1.5849 20.7562
68 1.5849 20.3243
69 1.5849 20.2582
70 1.5849 20.1042
71 1.5849 19.9323
72 1.5849 19.4076
73 1.5849 19.3101
74 1.5849 18.9284
75 1.5849 18.6876
76 1.5849 18.4642
77 1.5849 18.5090
78 1.5849 18.1852
79 1.5849 18.0263
80 1.5849 17.6216
81 1.5849 17.4301
82 1.5849 17.5012
83 1.5849 16.8911
84 1.5849 16.5723
85 1.5849 16.6227
86 1.5849 16.3426
87 1.5849 15.9144
88 1.5849 15.6340
89 1.5849 15.5977
90 1.5849 15.2837
91 1.5849 15.1618
92 1.5849 14.7398
93 1.5849 14.7122
94 1.5849 14.6514
95 1.5849 14.7680
96 1.5849 14.2258
97 1.5849 13.8253
98 1.5849 13.7115
99 1.5849 13.6948

1 1.2589 .0232
2 1.2589 .0836
3 1.2589 .1783
4 1.2589 .3052
5 1.2589 .4706
6 1.2589 .6630
7 1.2589 .8917
8 1.2589 1.1511
9 1.2589 1.4507
10 1.2589 1.7794
11 1.2589 2.1125
12 1.2589 2.4918
13 1.2589 2.9011
14 1.2589 3.3332
15 1.2589 3.7955
16 1.2589 4.3060
17 1.2589 4.7712
18 1.2589 5.3376
19 1.2589 5.8475
20 1.2589 6.4558
21 1.2589 7.0561
22 1.2589 7.6272
23 1.2589 8.2081
24 1.2589 8.7976
25 1.2589 9.4851
26 1.2589 10.1302
27 1.2589 10.8660
28 1.2589 11.5371
29 1.2589 12.0460
30 1.2589 12.6325
31 1.2589 13.2391
32 1.2589 13.8729
33 1.2589 14.5072
34 1.2589 15.0476
35 1.2589 15.7880
36 1.2589 16.3382
37 1.2589 16.8622
38 1.2589 17.4786
39 1.2589 18.0035
40 1.2589 18.5278
41 1.2589 19.0419
42 1.2589 19.4855
43 1.2589 19.9417
44 1.2589 20.2664
45 1.2589 20.5858
46 1.2589 21.0316
47 1.2589 21.2589
48 1.2589 21.8299
49 1.2589 21.8972
50 1.2589 22.3598
51 1.2589 22.5185
52 1.2589 22.6479
53 1.2589 22.6360
54 1.2589 22.8516
55 1.2589 22.7125
56 1.2589 22.5621
57 1.2589 22.5495
58 1.2589 22.4306
59 1.2589 22.3998
60 1.2589 22.2165
61 1.2589 22.0879
62 1.2589 21.8666
63 1.2589 21.6541
64 1.2589 21.4814
65 1.2589 21.3312
66 1.2589 21.1061
67 1.2589 20.6859
68 1.2589 20.5847
69 1.2589 20.3338
70 1.2589 20.1487
71 1.2589 19.4926
72 1.2589 19.4564
73 1.2589 19.3417
74 1.2589 19.2955
75 1.2589 18.7301
76 1.2589 18.5193
77 1.2589 18.4744
78 1.2589 18.2415
79 1.2589 17.8308
80 1.2589 17.2756
81 1.2589 17.3101
82 1.2589 17.2740
83 1.2589 17.1347
84 1.2589 16.6342
85 1.2589 16.0384
86 1.2589 16.1421
87 1.2589 15.9704
88 1.2589 15.7581
89 1.2589 15.5103
90 1.2589 15.2400
91 1.2589 15.1188
92 1.2589 14.9744
93 1.2589 14.7036
94 1.2589 14.5593
95 1.2589 14.1212
96 1.2589 13.9755
97 1.2589 13.9044
98 1.2589 13.8204
99 1.2589 13.7963

1 1.0 .0290
2 1.0 .1090
3 1.0 .2361
4 1.0 .4055
5 1.0 .6253
6 1.0 .8851
7 1.0 1.1822
8 1.0 1.5260
9 1.0 1.8938
10 1.0 2.3081
11 1.0 2.7392
12 1.0 3.2226
13 1.0 3.7368
14 1.0 4.2467
15 1.0 4.7951
16 1.0 5.3619
17 1.0 5.9169
18 1.0 6.5161
19 1.0 7.1493
20 1.0 7.7028
21 1.0 8.3613
22 1.0 8.9692
23 1.0 9.4420
24 1.0 10.0039
25 1.0 10.7398
26 1.0 11.0881
27 1.0 11.6601
28 1.0 12.0721
29 1.0 12.6039
30 1.0 13.0484
31 1.0 13.3881
32 1.0 13.5712
33 1.0 13.9055
34 1.0 14.1680
35 1.0 14.3992
36 1.0 14.4317
37 1.0 14.7368
38 1.0 14.6857
39 1.0 14.6936
40 1.0 14.6482
41 1.0 14.6688
42 1.0 14.6608
43 1.0 14.3717
44 1.0 14.3513
45 1.0 14.0510
46 1.0 13.7425
47 1.0 13.4220
48 1.0 13.1408
49 1.0 12.8831
50 1.0 12.5542
51 1.0 12.2374
52 1.0 11.8136
53 1.0 11.4331
54 1.0 10.9911
55 1.0 10.7163
56 1.0 10.1692
57 1.0 10.0272
58 1.0 9.5472
59 1.0 9.1808
60 1.0 8.8827
61 1.0 8.3909
62 1.0 8.1412
63 1.0 7.9614
64 1.0 7.6786
65 1.0 7.2162
66 1.0 6.9060
67 1.0 6.7075
68 1.0 6.4684
69 1.0 6.1427
70 1.0 5.9718
71 1.0 5.8252
72 1.0 5.4834
73 1.0 5.1768
74 1.0 5.0257
75 1.0 4.8456
76 1.0 4.6179
77 1.0 4.5292
78 1.0 4.3761
79 1.0 4.2643
80 1.0 4.0421
81 1.0 3.9120
82 1.0 3.6684
83 1.0 3.4998
84 1.0 3.5925
85 1.0 3.3446
86 1.0 3.1698
87 1.0 3.1725
88 1.0 2.9420
89 1.0 2.9035
90 1.0 2.7277
91 1.0 2.6382
92 1.0 2.6761
93 1.0 2.5101
94 1.0 2.4762
95 1.0 2.3752
96 1.0 2.2893
97 1.0 2.2990
98 1.0 2.1725
99 1.0 2.0641

1 0.7943 .0338
2 0.7943 .1244
3 0.7943 .2674
4 0.7943 .4618
5 0.7943 .7059
6 0.7943 .9925
7 0.7943 1.3356
8 0.7943 1.7052
9 0.7943 2.1129
10 0.7943 2.5736
11 0.7943 3.0739
12 0.7943 3.5735
13 0.7943 4.1365
14 0.7943 4.6457
15 0.7943 5.2393
16 0.7943 5.8381
17 0.7943 6.4621
18 0.7943 7.0214
19 0.7943 7.6407
20 0.7943 8.2272
21 0.7943 8.7749
22 0.7943 9.3599
23 0.7943 9.9091
24 0.7943 10.3641
25 0.7943 10.8961
26 0.7943 11.3886
27 0.7943 11.8424
28 0.7943 12.1066
29 0.7943 12.3527
30 0.7943 12.6981
31 0.7943 12.8502
32 0.7943 13.0301
33 0.7943 13.2326
34 0.7943 13.1501
35 0.7943 13.2879
36 0.7943 13.3062
37 0.7943 13.1966
38 0.7943 13.0864
39 0.7943 12.9907
40 0.7943 12.5858
41 0.7943 12.4383
42 0.7943 12.1754
43 0.7943 11.8047
44 0.7943 11.4399
45 0.7943 11.1445
46 0.7943 10.6191
47 0.7943 10.2874
48 0.7943 9.9696
49 0.7943 9.5244
50 0.7943 9.1443
51 0.7943 8.6223
52 0.7943 8.2751
53 0.7943 8.0734
54 0.7943 7.5331
55 0.7943 7.0265
56 0.7943 6.8405
57 0.7943 6.3896
58 0.7943 6.1507
59 0.7943 5.8843
60 0.7943 5.4651
61 0.7943 5.2899
62 0.7943 4.9436
63 0.7943 4.6248
64 0.7943 4.5396
65 0.7943 4.2113
66 0.7943 3.9125
67 0.7943 3.8456
68 0.7943 3.6494
69 0.7943 3.4480
70 0.7943 3.2545
71 0.7943 3.0932
72 0.7943 2.9884
73 0.7943 2.8821
74 0.7943 2.6652
75 0.7943 2.6839
76 0.7943 2.4503
77 0.7943 2.3579
78 0.7943 2.2427
79 0.7943 2.0610
80 0.7943 2.0535
81 0.7943 1.8995
82 0.7943 1.8870
83 0.7943 1.7242
84 0.7943 1.7545
85 0.7943 1.5920
86 0.7943 1.5706
87 0.7943 1.4933
88 0.7943 1.4697
89 0.7943 1.4077
90 0.7943 1.3003
91 0.7943 1.2757
92 0.7943 1.2112
93 0.7943 1.1202
94 0.7943 1.1917
95 0.7943 1.1154
96 0.7943 1.0363
97 0.7943 .9777
98 0.7943 .9583
99 0.7943 1.0004

1 0.631 .0368
2 0.631 .1379
3 0.631 .2920
4 0.631 .5075
5 0.631 .7697
6 0.631 1.0807
7 0.631 1.4550
8 0.631 1.8518
9 0.631 2.2919
10 0.631 2.7863
11 0.631 3.3104
12 0.631 3.8471
13 0.631 4.4060
14 0.631 5.0024
15 0.631 5.5652
16 0.631 6.1730
17 0.631 6.7756
18 0.631 7.3677
19 0.631 7.8649
20 0.631 8.3684
21 0.631 9.0049
22 0.631 9.5455
23 0.631 10.0500
24 0.631 10.4232
25 0.631 10.8236
26 0.631 11.1363
27 0.631 11.4767
28 0.631 11.6794
29 0.631 11.8648
30 0.631 12.0446
31 0.631 12.0582
32 0.631 12.2236
33 0.631 12.0950
34 0.631 12.0632
35 0.631 11.8949
36 0.631 11.6587
37 0.631 11.4588
38 0.631 11.2385
39 0.631 10.9726
40 0.631 10.6818
41 0.631 10.3086
42 0.631 9.9523
43 0.631 9.4091
44 0.631 9.0457
45 0.631 8.6909
46 0.631 8.2843
47 0.631 7.8007
48 0.631 7.2668
49 0.631 6.9801
50 0.631 6.5548
51 0.631 6.1934
52 0.631 5.6280
53 0.631 5.3377
54 0.631 4.9750
55 0.631 4.7793
56 0.631 4.4041
57 0.631 4.0920
58 0.631 3.8540
59 0.631 3.6327
60 0.631 3.2437
61 0.631 3.0701
62 0.631 2.9996
63 0.631 2.6779
64 0.631 2.4713
65 0.631 2.3898
66 0.631 2.2391
67 0.631 2.0757
68 0.631 1.9975
69 0.631 1.8769
70 0.631 1.7808
71 0.631 1.6604
72 0.631 1.5977
73 0.631 1.4612
74 0.631 1.3954
75 0.631 1.3355
76 0.631 1.2522
77 0.631 1.1867
78 0.631 1.1272
79 0.631 1.0608
80 0.631 1.0973
81 0.631 .9939
82 0.631 .9288
83 0.631 .8447
84 0.631 .8694
85 0.631 .8026
86 0.631 .7530
87 0.631 .7241
88 0.631 .6797
89 0.631 .7031
90 0.631 .7634
91 0.631 .6278
92 0.631 .6452
93 0.631 .6083
94 0.631 .5413
95 0.631 .5126
96 0.631 .5309
97 0.631 .5126
98 0.631 .5091
99 0.631 .4548

1 0.5012 .0366
2 0.5012 .1374
3 0.5012 .2920
4 0.5012 .5077
5 0.5012 .7734
6 0.5012 1.0803
7 0.5012 1.4382
8 0.5012 1.8684
9 0.5012 2.3007
10 0.5012 2.8023
11 0.5012 3.3180
12 0.5012 3.8553
13 0.5012 4.4170
14 0.5012 4.9918
15 0.5012 5.6000
16 0.5012 6.1711
17 0.5012 6.8092
18 0.5012 7.3581
19 0.5012 7.9952
20 0.5012 8.5226
21 0.5012 9.0229
22 0.5012 9.4708
23 0.5012 10.0013
24 0.5012 10.4344
25 0.5012 10.8427
26 0.5012 11.1762
27 0.5012 11.4432
28 0.5012 11.7023
29 0.5012 11.8930
30 0.5012 12.0666
31 0.5012 12.2074
32 0.5012 12.1003
33 0.5012 12.1434
34 0.5012 12.1034
35 0.5012 11.8977
36 0.5012 11.7999
37 0.5012 11.5080
38 0.5012 11.1696
39 0.5012 10.9775
40 0.5012 10.6451
41 0.5012 10.2274
42 0.5012 9.8862
43 0.5012 9.3818
44 0.5012 9.0294
45 0.5012 8.4856
46 0.5012 8.3448
47 0.5012 7.8481
48 0.5012 7.3970
49 0.5012 6.8642
50 0.5012 6.5992
51 0.5012 6.1670
52 0.5012 5.7038
53 0.5012 5.3805
54 0.5012 4.9435
55 0.5012 4.8073
56 0.5012 4.4683
57 0.5012 4.0946
58 0.5012 3.7372
59 0.5012 3.6532
60 0.5012 3.4413
61 0.5012 3.1043
62 0.5012 3.0247
63 0.5012 2.7546
64 0.5012 2.6332
65 0.5012 2.4769
66 0.5012 2.2713
67 0.5012 2.1523
68 0.5012 1.9206
69 0.5012 1.8660
70 0.5012 1.7439
71 0.5012 1.6674
72 0.5012 1.5501
73 0.5012 1.5445
74 0.5012 1.3939
75 0.5012 1.3335
76 0.5012 1.2925
77 0.5012 1.0556
78 0.5012 1.1599
79 0.5012 1.0424
80 0.5012 .9567
81 0.5012 1.0000
82 0.5012 .9091
83 0.5012 .8416
84 0.5012 .8723
85 0.5012 .8057
86 0.5012 .7858
87 0.5012 .7122
88 0.5012 .7019
89 0.5012 .6269
90 0.5012 .6599
91 0.5012 .5891
92 0.5012 .5998
93 0.5012 .6313
94 0.5012 .5784
95 0.5012 .5180
96 0.5012 .4871
97 0.5012 .5133
98 0.5012 .5490
99 0.5012 .4595

1 0.3981 .0469
2 0.3981 .1750
3 0.3981 .3773
4 0.3981 .6376
5 0.3981 .9824
6 0.3981 1.3611
7 0.3981 1.7993
8 0.3981 2.2822
9 0.3981 2.8013
10 0.3981 3.3594
11 0.3981 3.9260
12 0.3981 4.5241
13 0.3981 5.0962
14 0.3981 5.7039
15 0.3981 6.2868
16 0.3981 6.8223
17 0.3981 7.2933
18 0.3981 7.7609
19 0.3981 8.2255
20 0.3981 8.5274
21 0.3981 8.8065
22 0.3981 9.0729
23 0.3981 9.2539
24 0.3981 9.4121
25 0.3981 9.4566
26 0.3981 9.3707
27 0.3981 9.3499
28 0.3981 9.0939
29 0.3981 9.0214
30 0.3981 8.7759
31 0.3981 8.4396
32 0.3981 8.0040
33 0.3981 7.6738
34 0.3981 7.3390
35 0.3981 6.8874
36 0.3981 6.4934
37 0.3981 6.0460
38 0.3981 5.6679
39 0.3981 5.2363
40 0.3981 4.7641
41 0.3981 4.3474
42 0.3981 3.9365
43 0.3981 3.5553
44 0.3981 3.2290
45 0.3981 2.9557
46 0.3981 2.5860
47 0.3981 2.3534
48 0.3981 2.0790
49 0.3981 1.7915
50 0.3981 1.6650
51 0.3981 1.4169
52 0.3981 1.2909
53 0.3981 1.1412
54 0.3981 1.0230
55 0.3981 .8691
56 0.3981 .8456
57 0.3981 .7477
58 0.3981 .6554
59 0.3981 .5779
60 0.3981 .5615
61 0.3981 .6035
62 0.3981 .4609
63 0.3981 .4425
64 0.3981 .4251
65 0.3981 .4745
66 0.3981 .4138
67 0.3981 .3782
68 0.3981 .3608
69 0.3981 .4240
70 0.3981 .3750
71 0.3981 .3660
72 0.3981 .3733
73 0.3981 .3363
74 0.3981 .3703
75 0.3981 .3314
76 0.3981 .3719
77 0.3981 .3266
78 0.3981 .3212
79 0.3981 .3430
80 0.3981 .4272
81 0.3981 .3196
82 0.3981 .3194
83 0.3981 .3601
84 0.3981 .3177
85 0.3981 .3181
86 0.3981 .3169
87 0.3981 .3167
88 0.3981 .3268
89 0.3981 .3166
90 0.3981 .3168
91 0.3981 .3363
92 0.3981 .3166
93 0.3981 .3163
94 0.3981 .3170
95 0.3981 .3163
96 0.3981 .3165
97 0.3981 .3368
98 0.3981 .3164
99 0.3981 .3164

1 0.3162 .0510
2 0.3162 .1925
3 0.3162 .4146
4 0.3162 .7089
5 0.3162 1.0645
6 0.3162 1.4743
7 0.3162 1.9655
8 0.3162 2.4642
9 0.3162 2.9999
10 0.3162 3.6139
11 0.3162 4.1606
12 0.3162 4.7348
13 0.3162 5.3028
14 0.3162 5.8736
15 0.3162 6.3404
16 0.3162 6.8547
17 0.3162 7.2158
18 0.3162 7.6297
19 0.3162 7.8848
20 0.3162 8.1438
21 0.3162 8.2314
22 0.3162 8.3679
23 0.3162 8.3403
24 0.3162 8.3037
25 0.3162 8.2071
26 0.3162 7.9820
27 0.3162 7.6942
28 0.3162 7.4784
29 0.3162 7.0913
30 0.3162 6.7393
31 0.3162 6.3959
32 0.3162 5.9896
33 0.3162 5.5569
34 0.3162 5.1046
35 0.3162 4.7188
36 0.3162 4.2726
37 0.3162 3.8368
38 0.3162 3.4796
39 0.3162 3.1062
40 0.3162 2.7497
41 0.3162 2.4953
42 0.3162 2.1489
43 0.3162 1.8704
44 0.3162 1.6261
45 0.3162 1.4391
46 0.3162 1.2387
47 0.3162 1.1021
48 0.3162 .9493
49 0.3162 .8256
50 0.3162 .7149
51 0.3162 .6361
52 0.3162 .5721
53 0.3162 .4937
54 0.3162 .4649
55 0.3162 .4121
56 0.3162 .4067
57 0.3162 .4728
58 0.3162 .3624
59 0.3162 .3616
60 0.3162 .3430
61 0.3162 .3392
62 0.3162 .3343
63 0.3162 .3263
64 0.3162 .3242
65 0.3162 .3229
66 0.3162 .3314
67 0.3162 .3200
68 0.3162 .3184
69 0.3162 .3200
70 0.3162 .3177
71 0.3162 .3214
72 0.3162 .3176
73 0.3162 .3170
74 0.3162 .3785
75 0.3162 .3166
76 0.3162 .3165
77 0.3162 .3229
78 0.3162 .3832
79 0.3162 .3218
80 0.3162 .3163
81 0.3162 .3163
82 0.3162 .3163
83 0.3162 .3162
84 0.3162 .3162
85 0.3162 .3163
86 0.3162 .3163
87 0.3162 .3163
88 0.3162 .3162
89 0.3162 .3162
90 0.3162 .3162
91 0.3162 .3162
92 0.3162 .3172
93 0.3162 .3238
94 0.3162 .3162
95 0.3162 .3389
96 0.3162 .3162
97 0.3162 .3162
98 0.3162 .3162
99 0.3162 .3162

1 0.2512 .0553
2 0.2512 .2058
3 0.2512 .4368
4 0.2512 .7494
5 0.2512 1.1281
6 0.2512 1.5719
7 0.2512 2.0586
8 0.2512 2.6077
9 0.2512 3.1444
10 0.2512 3.7243
11 0.2512 4.2923
12 0.2512 4.9079
13 0.2512 5.4199
14 0.2512 5.8429
15 0.2512 6.4341
16 0.2512 6.8470
17 0.2512 7.2278
18 0.2512 7.5248
19 0.2512 7.7548
20 0.2512 7.8807
21 0.2512 7.9273
22 0.2512 7.9347
23 0.2512 7.9051
24 0.2512 7.6617
25 0.2512 7.5245
26 0.2512 7.2796
27 0.2512 6.9815
28 0.2512 6.6435
29 0.2512 6.3286
30 0.2512 5.8655
31 0.2512 5.4128
32 0.2512 5.0072
33 0.2512 4.6389
34 0.2512 4.2360
35 0.2512 3.7958
36 0.2512 3.4129
37 0.2512 2.9861
38 0.2512 2.6626
39 0.2512 2.3428
40 0.2512 2.0528
41 0.2512 1.7966
42 0.2512 1.5925
43 0.2512 1.3465
44 0.2512 1.1565
45 0.2512 1.0357
46 0.2512 .8741
47 0.2512 .7817
48 0.2512 .6388
49 0.2512 .5694
50 0.2512 .5274
51 0.2512 .4528
52 0.2512 .4245
53 0.2512 .4103
54 0.2512 .4964
55 0.2512 .4388
56 0.2512 .3436
57 0.2512 .3768
58 0.2512 .3359
59 0.2512 .3337
60 0.2512 .3495
61 0.2512 .3220
62 0.2512 .3267
63 0.2512 .3183
64 0.2512 .3202
65 0.2512 .3500
66 0.2512 .3273
67 0.2512 .3169
68 0.2512 .3725
69 0.2512 .3186
70 0.2512 .3477
71 0.2512 .3166
72 0.2512 .3185
73 0.2512 .3166
74 0.2512 .3178
75 0.2512 .3163
76 0.2512 .3163
77 0.2512 .3163
78 0.2512 .3164
79 0.2512 .3162
80 0.2512 .3185
81 0.2512 .3163
82 0.2512 .3162
83 0.2512 .3299
84 0.2512 .3163
85 0.2512 .3872
86 0.2512 .3313
87 0.2512 .3162
88 0.2512 .3162
89 0.2512 .3162
90 0.2512 .3162
91 0.2512 .3221
92 0.2512 .3162
93 0.2512 .3162
94 0.2512 .3162
95 0.2512 .3162
96 0.2512 .3162
97 0.2512 .3162
98 0.2512 .3162
99 0.2512 .3162

1 0.1995 .0646
2 0.1995 .2439
3 0.1995 .5165
4 0.1995 .8780
5 0.1995 1.3139
6 0.1995 1.8095
7 0.1995 2.3408
8 0.1995 2.9111
9 0.1995 3.4829
10 0.1995 4.0699
11 0.1995 4.6113
12 0.1995 5.0722
13 0.1995 5.5830
14 0.1995 5.9429
15 0.1995 6.1831
16 0.1995 6.3849
17 0.1995 6.5956
18 0.1995 6.5751
19 0.1995 6.6029
20 0.1995 6.5053
21 0.1995 6.3189
22 0.1995 6.0740
23 0.1995 5.7791
24 0.1995 5.4506
25 0.1995 5.0479
26 0.1995 4.6286
27 0.1995 4.2117
28 0.1995 3.8528
29 0.1995 3.4352
30 0.1995 3.0602
31 0.1995 2.6714
32 0.1995 2.3447
33 0.1995 2.0299
34 0.1995 1.7392
35 0.1995 1.4913
36 0.1995 1.2410
37 0.1995 1.0801
38 0.1995 .8965
39 0.1995 .7919
40 0.1995 .6670
41 0.1995 .5609
42 0.1995 .5054
43 0.1995 .4419
44 0.1995 .3964
45 0.1995 .3677
46 0.1995 .3541
47 0.1995 .3514
48 0.1995 .3359
49 0.1995 .3627
50 0.1995 .3260
51 0.1995 .3184
52 0.1995 .3198
53 0.1995 .3174
54 0.1995 .3167
55 0.1995 .3274
56 0.1995 .3163
57 0.1995 .3165
58 0.1995 .3206
59 0.1995 .3238
60 0.1995 .3162
61 0.1995 .3168
62 0.1995 .3163
63 0.1995 .3163
64 0.1995 .3165
65 0.1995 .3163
66 0.1995 .3168
67 0.1995 .3162
68 0.1995 .3162
69 0.1995 .3162
70 0.1995 .3162
71 0.1995 .3162
72 0.1995 .3162
73 0.1995 .3162
74 0.1995 .3162
75 0.1995 .3162
76 0.1995 .3162
77 0.1995 .3162
78 0.1995 .3162
79 0.1995 .3162
80 0.1995 .3162
81 0.1995 .3162
82 0.1995 .3162
83 0.1995 .3162
84 0.1995 .3162
85 0.1995 .3162
86 0.1995 .3162
87 0.1995 .3162
88 0.1995 .3162
89 0.1995 .3162
90 0.1995 .3162
91 0.1995 .3162
92 0.1995 .3208
93 0.1995 .3162
94 0.1995 .3162
95 0.1995 .3276
96 0.1995 .3174
97 0.1995 .3162
98 0.1995 .3162
99 0.1995 .3162

1 0.1585 .0728
2 0.1585 .2697
3 0.1585 .5721
4 0.1585 .9657
5 0.1585 1.4332
6 0.1585 1.9624
7 0.1585 2.5055
8 0.1585 3.1011
9 0.1585 3.6668
10 0.1585 4.2069
11 0.1585 4.6771
12 0.1585 5.0967
13 0.1585 5.4378
14 0.1585 5.7164
15 0.1585 5.9088
16 0.1585 5.8962
17 0.1585 5.9522
18 0.1585 5.7970
19 0.1585 5.6258
20 0.1585 5.3485
21 0.1585 5.0478
22 0.1585 4.7068
23 0.1585 4.3488
24 0.1585 3.9162
25 0.1585 3.5457
26 0.1585 3.1187
27 0.1585 2.7232
28 0.1585 2.3896
29 0.1585 2.0391
30 0.1585 1.7531
31 0.1585 1.4758
32 0.1585 1.2380
33 0.1585 1.0633
34 0.1585 .8933
35 0.1585 .7430
36 0.1585 .6368
37 0.1585 .5396
38 0.1585 .4814
39 0.1585 .4302
40 0.1585 .3960
41 0.1585 .3612
42 0.1585 .3539
43 0.1585 .3453
44 0.1585 .3306
45 0.1585 .3264
46 0.1585 .3189
47 0.1585 .3197
48 0.1585 .3311
49 0.1585 .3577
50 0.1585 .3166
51 0.1585 .3255
52 0.1585 .3163
53 0.1585 .3314
54 0.1585 .3162
55 0.1585 .3164
56 0.1585 .3163
57 0.1585 .3162
58 0.1585 .3189
59 0.1585 .3162
60 0.1585 .3162
61 0.1585 .3165
62 0.1585 .3162
63 0.1585 .3162
64 0.1585 .3162
65 0.1585 .3164
66 0.1585 .3162
67 0.1585 .3162
68 0.1585 .3162
69 0.1585 .3162
70 0.1585 .3175
71 0.1585 .3162
72 0.1585 .3162
73 0.1585 .3162
74 0.1585 .3162
75 0.1585 .3162
76 0.1585 .3162
77 0.1585 .3187
78 0.1585 .3162
79 0.1585 .3162
80 0.1585 .3162
81 0.1585 .3162
82 0.1585 .3162
83 0.1585 .3162
84 0.1585 .3162
85 0.1585 .3162
86 0.1585 .3162
87 0.1585 .3162
88 0.1585 .3162
89 0.1585 .3165
90 0.1585 .3162
91 0.1585 .3162
92 0.1585 .3162
93 0.1585 .3162
94 0.1585 .3162
95 0.1585 .3162
96 0.1585 .3162
97 0.1585 .3162
98 0.1585 .3162
99 0.1585 .3162

1 0.1259 .0798
2 0.1259 .2943
3 0.1259 .6258
4 0.1259 1.0427
5 0.1259 1.5401
6 0.1259 2.0786
7 0.1259 2.6729
8 0.1259 3.2369
9 0.1259 3.7651
10 0.1259 4.2472
11 0.1259 4.6702
12 0.1259 5.0026
13 0.1259 5.2557
14 0.1259 5.3588
15 0.1259 5.4329
16 0.1259 5.4157
17 0.1259 5.2437
18 0.1259 4.9817
19 0.1259 4.6818
20 0.1259 4.3491
21 0.1259 4.0007
22 0.1259 3.5643
23 0.1259 3.1766
24 0.1259 2.7955
25 0.1259 2.4024
26 0.1259 2.0579
27 0.1259 1.7740
28 0.1259 1.4973
29 0.1259 1.2479
30 0.1259 1.0414
31 0.1259 .8655
32 0.1259 .7393
33 0.1259 .5961
34 0.1259 .5170
35 0.1259 .4608
36 0.1259 .4356
37 0.1259 .4200
38 0.1259 .3606
39 0.1259 .3465
40 0.1259 .3304
41 0.1259 .3281
42 0.1259 .3530
43 0.1259 .3413
44 0.1259 .3211
45 0.1259 .3203
46 0.1259 .3193
47 0.1259 .3163
48 0.1259 .3294
49 0.1259 .3163
50 0.1259 .3216
51 0.1259 .3162
52 0.1259 .3163
53 0.1259 .3163
54 0.1259 .3172
55 0.1259 .3162
56 0.1259 .3162
57 0.1259 .3162
58 0.1259 .3164
59 0.1259 .3162
60 0.1259 .3162
61 0.1259 .3213
62 0.1259 .3162
63 0.1259 .3162
64 0.1259 .3169
65 0.1259 .3162
66 0.1259 .3162
67 0.1259 .3162
68 0.1259 .3162
69 0.1259 .3282
70 0.1259 .3162
71 0.1259 .3162
72 0.1259 .3162
73 0.1259 .3162
74 0.1259 .3162
75 0.1259 .3162
76 0.1259 .3162
77 0.1259 .3162
78 0.1259 .3165
79 0.1259 .3162
80 0.1259 .3162
81 0.1259 .3162
82 0.1259 .3162
83 0.1259 .3162
84 0.1259 .3162
85 0.1259 .3162
86 0.1259 .3162
87 0.1259 .3162
88 0.1259 .3162
89 0.1259 .3162
90 0.1259 .3162
91 0.1259 .3162
92 0.1259 .3162
93 0.1259 .3162
94 0.1259 .3162
95 0.1259 .3162
96 0.1259 .3162
97 0.1259 .3162
98 0.1259 .3162
99 0.1259 .3162

1 0.1 .0903
2 0.1 .3368
3 0.1 .7124
4 0.1 1.1768
5 0.1 1.6896
6 0.1 2.2766
7 0.1 2.8420
8 0.1 3.3789
9 0.1 3.8201
10 0.1 4.1987
11 0.1 4.4577
12 0.1 4.6210
13 0.1 4.6203
14 0.1 4.5974
15 0.1 4.4263
16 0.1 4.2145
17 0.1 3.8705
18 0.1 3.5447
19 0.1 3.1444
20 0.1 2.7695
21 0.1 2.3891
22 0.1 2.0394
23 0.1 1.6980
24 0.1 1.4162
25 0.1 1.1485
26 0.1 .9532
27 0.1 .7768
28 0.1 .6456
29 0.1 .5321
30 0.1 .4807
31 0.1 .4131
32 0.1 .3874
33 0.1 .3641
34 0.1 .3428
35 0.1 .3289
36 0.1 .3350
37 0.1 .3243
38 0.1 .3177
39 0.1 .3341
40 0.1 .3185
41 0.1 .3164
42 0.1 .3204
43 0.1 .3165
44 0.1 .3178
45 0.1 .3165
46 0.1 .3162
47 0.1 .3171
48 0.1 .3172
49 0.1 .3174
50 0.1 .3162
51 0.1 .3162
52 0.1 .3162
53 0.1 .3162
54 0.1 .3229
55 0.1 .3162
56 0.1 .3166
57 0.1 .3162
58 0.1 .3162
59 0.1 .3163
60 0.1 .3162
61 0.1 .3162
62 0.1 .3162
63 0.1 .3162
64 0.1 .3162
65 0.1 .3162
66 0.1 .3162
67 0.1 .3162
68 0.1 .3162
69 0.1 .3162
70 0.1 .3162
71 0.1 .3162
72 0.1 .3162
73 0.1 .3162
74 0.1 .3162
75 0.1 .3162
76 0.1 .3162
77 0.1 .3162
78 0.1 .3162
79 0.1 .3162
80 0.1 .3162
81 0.1 .3162
82 0.1 .3162
83 0.1 .3162
84 0.1 .3162
85 0.1 .3162
86 0.1 .3162
87 0.1 .3162
88 0.1 .3162
89 0.1 .3162
90 0.1 .3162
91 0.1 .3162
92 0.1 .3162
93 0.1 .3162
94 0.1 .3162
95 0.1 .3162
96 0.1 .3162
97 0.1 .3162
98 0.1 .3162
99 0.1 .3162

1 0.0794 .1024
2 0.0794 .3789
3 0.0794 .7758
4 0.0794 1.2727
5 0.0794 1.8288
6 0.0794 2.3898
7 0.0794 2.9155
8 0.0794 3.3851
9 0.0794 3.7749
10 0.0794 4.0321
11 0.0794 4.1522
12 0.0794 4.1600
13 0.0794 4.0483
14 0.0794 3.8303
15 0.0794 3.5574
16 0.0794 3.2065
17 0.0794 2.8204
18 0.0794 2.4337
19 0.0794 2.0519
20 0.0794 1.7276
21 0.0794 1.4166
22 0.0794 1.1695
23 0.0794 .9238
24 0.0794 .7521
25 0.0794 .6240
26 0.0794 .5030
27 0.0794 .4530
28 0.0794 .3860
29 0.0794 .3541
30 0.0794 .3375
31 0.0794 .3325
32 0.0794 .3417
33 0.0794 .3208
34 0.0794 .3196
35 0.0794 .3240
36 0.0794 .3190
37 0.0794 .3198
38 0.0794 .3188
39 0.0794 .3163
40 0.0794 .3200
41 0.0794 .3235
42 0.0794 .3163
43 0.0794 .3178
44 0.0794 .3165
45 0.0794 .3162
46 0.0794 .3164
47 0.0794 .3163
48 0.0794 .3223
49 0.0794 .3162
50 0.0794 .3162
51 0.0794 .3162
52 0.0794 .3163
53 0.0794 .3162
54 0.0794 .3162
55 0.0794 .3162
56 0.0794 .3162
57 0.0794 .3162
58 0.0794 .3162
59 0.0794 .3162
60 0.0794 .3162
61 0.0794 .3162
62 0.0794 .3162
63 0.0794 .3162
64 0.0794 .3162
65 0.0794 .3162
66 0.0794 .3162
67 0.0794 .3162
68 0.0794 .3162
69 0.0794 .3162
70 0.0794 .3162
71 0.0794 .3162
72 0.0794 .3162
73 0.0794 .3162
74 0.0794 .3162
75 0.0794 .3162
76 0.0794 .3162
77 0.0794 .3162
78 0.0794 .3162
79 0.0794 .3162
80 0.0794 .3162
81 0.0794 .3162
82 0.0794 .3162
83 0.0794 .3162
84 0.0794 .3162
85 0.0794 .3162
86 0.0794 .3162
87 0.0794 .3162
88 0.0794 .3162
89 0.0794 .3162
90 0.0794 .3162
91 0.0794 .3162
92 0.0794 .3162
93 0.0794 .3162
94 0.0794 .3162
95 0.0794 .3162
96 0.0794 .3162
97 0.0794 .3162
98 0.0794 .3162
99 0.0794 .3162

1 0.0631 .1145
2 0.0631 .4145
3 0.0631 .8521
4 0.0631 1.3797
5 0.0631 1.9222
6 0.0631 2.5085
7 0.0631 2.9886
8 0.0631 3.3733
9 0.0631 3.6552
10 0.0631 3.7127
11 0.0631 3.6931
12 0.0631 3.5898
13 0.0631 3.3049
14 0.0631 2.9874
15 0.0631 2.6309
16 0.0631 2.2676
17 0.0631 1.8955
18 0.0631 1.5459
19 0.0631 1.2479
20 0.0631 1.0090
21 0.0631 .7918
22 0.0631 .6251
23 0.0631 .5367
24 0.0631 .4415
25 0.0631 .3933
26 0.0631 .3586
27 0.0631 .3367
28 0.0631 .3321
29 0.0631 .3273
30 0.0631 .3246
31 0.0631 .3249
32 0.0631 .3281
33 0.0631 .3166
34 0.0631 .3198
35 0.0631 .3194
36 0.0631 .3201
37 0.0631 .3192
38 0.0631 .3193
39 0.0631 .3166
40 0.0631 .3163
41 0.0631 .3163
42 0.0631 .3162
43 0.0631 .3162
44 0.0631 .3163
45 0.0631 .3163
46 0.0631 .3163
47 0.0631 .3162
48 0.0631 .3162
49 0.0631 .3162
50 0.0631 .3164
51 0.0631 .3165
52 0.0631 .3162
53 0.0631 .3162
54 0.0631 .3162
55 0.0631 .3163
56 0.0631 .3162
57 0.0631 .3163
58 0.0631 .3162
59 0.0631 .3162
60 0.0631 .3162
61 0.0631 .3162
62 0.0631 .3162
63 0.0631 .3162
64 0.0631 .3162
65 0.0631 .3162
66 0.0631 .3162
67 0.0631 .3162
68 0.0631 .3162
69 0.0631 .3162
70 0.0631 .3162
71 0.0631 .3162
72 0.0631 .3162
73 0.0631 .3162
74 0.0631 .3162
75 0.0631 .3162
76 0.0631 .3162
77 0.0631 .3162
78 0.0631 .3162
79 0.0631 .3162
80 0.0631 .3162
81 0.0631 .3162
82 0.0631 .3162
83 0.0631 .3162
84 0.0631 .3162
85 0.0631 .3162
86 0.0631 .3162
87 0.0631 .3162
88 0.0631 .3162
89 0.0631 .3162
90 0.0631 .3162
91 0.0631 .3162
92 0.0631 .3162
93 0.0631 .3162
94 0.0631 .3162
95 0.0631 .3162
96 0.0631 .3162
97 0.0631 .3162
98 0.0631 .3162
99 0.0631 .3162

1 0.0501 .1274
2 0.0501 .4612
3 0.0501 .9234
4 0.0501 1.4715
5 0.0501 2.0409
6 0.0501 2.5532
7 0.0501 2.9646
8 0.0501 3.2039
9 0.0501 3.3052
10 0.0501 3.3007
11 0.0501 3.1202
12 0.0501 2.8291
13 0.0501 2.4614
14 0.0501 2.1122
15 0.0501 1.7482
16 0.0501 1.4102
17 0.0501 1.1199
18 0.0501 .8617
19 0.0501 .6789
20 0.0501 .5391
21 0.0501 .4485
22 0.0501 .3960
23 0.0501 .3715
24 0.0501 .3370
25 0.0501 .3279
26 0.0501 .3298
27 0.0501 .3298
28 0.0501 .3297
29 0.0501 .3180
30 0.0501 .3272
31 0.0501 .3211
32 0.0501 .3163
33 0.0501 .3163
34 0.0501 .3173
35 0.0501 .3170
36 0.0501 .3162
37 0.0501 .3163
38 0.0501 .3175
39 0.0501 .3162
40 0.0501 .3164
41 0.0501 .3163
42 0.0501 .3162
43 0.0501 .3162
44 0.0501 .3162
45 0.0501 .3162
46 0.0501 .3162
47 0.0501 .3162
48 0.0501 .3162
49 0.0501 .3162
50 0.0501 .3162
51 0.0501 .3162
52 0.0501 .3162
53 0.0501 .3162
54 0.0501 .3162
55 0.0501 .3162
56 0.0501 .3162
57 0.0501 .3162
58 0.0501 .3162
59 0.0501 .3162
60 0.0501 .3162
61 0.0501 .3162
62 0.0501 .3162
63 0.0501 .3162
64 0.0501 .3162
65 0.0501 .3162
66 0.0501 .3162
67 0.0501 .3162
68 0.0501 .3162
69 0.0501 .3162
70 0.0501 .3162
71 0.0501 .3162
72 0.0501 .3162
73 0.0501 .3162
74 0.0501 .3162
75 0.0501 .3162
76 0.0501 .3162
77 0.0501 .3162
78 0.0501 .3162
79 0.0501 .3162
80 0.0501 .3162
81 0.0501 .3162
82 0.0501 .3162
83 0.0501 .3162
84 0.0501 .3162
85 0.0501 .3162
86 0.0501 .3162
87 0.0501 .3162
88 0.0501 .3162
89 0.0501 .3162
90 0.0501 .3162
91 0.0501 .3162
92 0.0501 .3162
93 0.0501 .3162
94 0.0501 .3162
95 0.0501 .3162
96 0.0501 .3162
97 0.0501 .3162
98 0.0501 .3162
99 0.0501 .3162

1 0.0398 .1444
2 0.0398 .5187
3 0.0398 1.0129
4 0.0398 1.5715
5 0.0398 2.1222
6 0.0398 2.5567
7 0.0398 2.8297
8 0.0398 2.9162
9 0.0398 2.8383
10 0.0398 2.6228
11 0.0398 2.3327
12 0.0398 1.9729
13 0.0398 1.6027
14 0.0398 1.2598
15 0.0398 .9879
16 0.0398 .7547
17 0.0398 .5834
18 0.0398 .4726
19 0.0398 .4082
20 0.0398 .3727
21 0.0398 .3386
22 0.0398 .3286
23 0.0398 .3270
24 0.0398 .3299
25 0.0398 .3278
26 0.0398 .3169
27 0.0398 .3169
28 0.0398 .3168
29 0.0398 .3208
30 0.0398 .3164
31 0.0398 .3171
32 0.0398 .3169
33 0.0398 .3162
34 0.0398 .3163
35 0.0398 .3162
36 0.0398 .3163
37 0.0398 .3166
38 0.0398 .3163
39 0.0398 .3162
40 0.0398 .3163
41 0.0398 .3162
42 0.0398 .3162
43 0.0398 .3162
44 0.0398 .3162
45 0.0398 .3162
46 0.0398 .3162
47 0.0398 .3162
48 0.0398 .3163
49 0.0398 .3162
50 0.0398 .3162
51 0.0398 .3162
52 0.0398 .3162
53 0.0398 .3162
54 0.0398 .3162
55 0.0398 .3162
56 0.0398 .3162
57 0.0398 .3162
58 0.0398 .3162
59 0.0398 .3162
60 0.0398 .3162
61 0.0398 .3162
62 0.0398 .3162
63 0.0398 .3162
64 0.0398 .3162
65 0.0398 .3162
66 0.0398 .3162
67 0.0398 .3162
68 0.0398 .3162
69 0.0398 .3162
70 0.0398 .3162
71 0.0398 .3162
72 0.0398 .3162
73 0.0398 .3162
74 0.0398 .3162
75 0.0398 .3162
76 0.0398 .3162
77 0.0398 .3162
78 0.0398 .3162
79 0.0398 .3162
80 0.0398 .3162
81 0.0398 .3162
82 0.0398 .3162
83 0.0398 .3162
84 0.0398 .3162
85 0.0398 .3162
86 0.0398 .3162
87 0.0398 .3162
88 0.0398 .3162
89 0.0398 .3162
90 0.0398 .3162
91 0.0398 .3162
92 0.0398 .3162
93 0.0398 .3162
94 0.0398 .3162
95 0.0398 .3162
96 0.0398 .3162
97 0.0398 .3162
98 0.0398 .3162
99 0.0398 .3162

1 0.0316 .1619
2 0.0316 .5657
3 0.0316 1.1023
4 0.0316 1.6519
5 0.0316 2.1431
6 0.0316 2.4703
7 0.0316 2.5930
8 0.0316 2.4997
9 0.0316 2.3218
10 0.0316 2.0081
11 0.0316 1.6477
12 0.0316 1.2933
13 0.0316 .9846
14 0.0316 .7440
15 0.0316 .5733
16 0.0316 .4699
17 0.0316 .3905
18 0.0316 .3622
19 0.0316 .3377
20 0.0316 .3226
21 0.0316 .3276
22 0.0316 .3182
23 0.0316 .3195
24 0.0316 .3312
25 0.0316 .3182
26 0.0316 .3194
27 0.0316 .3176
28 0.0316 .3171
29 0.0316 .3171
30 0.0316 .3163
31 0.0316 .3164
32 0.0316 .3170
33 0.0316 .3162
34 0.0316 .3164
35 0.0316 .3162
36 0.0316 .3162
37 0.0316 .3162
38 0.0316 .3162
39 0.0316 .3163
40 0.0316 .3162
41 0.0316 .3162
42 0.0316 .3162
43 0.0316 .3162
44 0.0316 .3162
45 0.0316 .3162
46 0.0316 .3162
47 0.0316 .3162
48 0.0316 .3162
49 0.0316 .3162
50 0.0316 .3162
51 0.0316 .3162
52 0.0316 .3162
53 0.0316 .3162
54 0.0316 .3162
55 0.0316 .3162
56 0.0316 .3162
57 0.0316 .3162
58 0.0316 .3162
59 0.0316 .3162
60 0.0316 .3162
61 0.0316 .3162
62 0.0316 .3162
63 0.0316 .3162
64 0.0316 .3162
65 0.0316 .3162
66 0.0316 .3162
67 0.0316 .3162
68 0.0316 .3162
69 0.0316 .3162
70 0.0316 .3162
71 0.0316 .3162
72 0.0316 .3162
73 0.0316 .3162
74 0.0316 .3162
75 0.0316 .3162
76 0.0316 .3162
77 0.0316 .3162
78 0.0316 .3162
79 0.0316 .3162
80 0.0316 .3162
81 0.0316 .3162
82 0.0316 .3162
83 0.0316 .3162
84 0.0316 .3162
85 0.0316 .3162
86 0.0316 .3162
87 0.0316 .3162
88 0.0316 .3162
89 0.0316 .3162
90 0.0316 .3162
91 0.0316 .3162
92 0.0316 .3162
93 0.0316 .3162
94 0.0316 .3162
95 0.0316 .3162
96 0.0316 .3162
97 0.0316 .3162
98 0.0316 .3162
99 0.0316 .3162

1 0.0251 .1813
2 0.0251 .6187
3 0.0251 1.1693
4 0.0251 1.6975
5 0.0251 2.1134
6 0.0251 2.2894
7 0.0251 2.2761
8 0.0251 2.0726
9 0.0251 1.7537
10 0.0251 1.4139
11 0.0251 1.0713
12 0.0251 .7858
13 0.0251 .5841
14 0.0251 .4648
15 0.0251 .3750
16 0.0251 .3479
17 0.0251 .3363
18 0.0251 .3286
19 0.0251 .3259
20 0.0251 .3231
21 0.0251 .3178
22 0.0251 .3176
23 0.0251 .3167
24 0.0251 .3209
25 0.0251 .3162
26 0.0251 .3165
27 0.0251 .3162
28 0.0251 .3169
29 0.0251 .3164
30 0.0251 .3163
31 0.0251 .3164
32 0.0251 .3162
33 0.0251 .3162
34 0.0251 .3162
35 0.0251 .3163
36 0.0251 .3162
37 0.0251 .3162
38 0.0251 .3162
39 0.0251 .3162
40 0.0251 .3162
41 0.0251 .3162
42 0.0251 .3162
43 0.0251 .3162
44 0.0251 .3162
45 0.0251 .3162
46 0.0251 .3162
47 0.0251 .3162
48 0.0251 .3162
49 0.0251 .3162
50 0.0251 .3162
51 0.0251 .3162
52 0.0251 .3162
53 0.0251 .3162
54 0.0251 .3162
55 0.0251 .3162
56 0.0251 .3162
57 0.0251 .3162
58 0.0251 .3162
59 0.0251 .3162
60 0.0251 .3162
61 0.0251 .3162
62 0.0251 .3162
63 0.0251 .3162
64 0.0251 .3162
65 0.0251 .3162
66 0.0251 .3162
67 0.0251 .3162
68 0.0251 .3162
69 0.0251 .3162
70 0.0251 .3162
71 0.0251 .3162
72 0.0251 .3162
73 0.0251 .3162
74 0.0251 .3162
75 0.0251 .3162
76 0.0251 .3162
77 0.0251 .3162
78 0.0251 .3162
79 0.0251 .3162
80 0.0251 .3162
81 0.0251 .3162
82 0.0251 .3162
83 0.0251 .3162
84 0.0251 .3162
85 0.0251 .3162
86 0.0251 .3162
87 0.0251 .3162
88 0.0251 .3162
89 0.0251 .3162
90 0.0251 .3162
91 0.0251 .3162
92 0.0251 .3162
93 0.0251 .3162
94 0.0251 .3162
95 0.0251 .3162
96 0.0251 .3162
97 0.0251 .3162
98 0.0251 .3162
99 0.0251 .3162

1 0.02 .2031
2 0.02 .6771
3 0.02 1.2418
4 0.02 1.7133
5 0.02 2.0060
6 0.02 2.0319
7 0.02 1.8465
8 0.02 1.5527
9 0.02 1.2009
10 0.02 .8826
11 0.02 .6449
12 0.02 .4851
13 0.02 .3978
14 0.02 .3549
15 0.02 .3474
16 0.02 .3355
17 0.02 .3249
18 0.02 .3214
19 0.02 .3233
20 0.02 .3170
21 0.02 .3164
22 0.02 .3169
23 0.02 .3187
24 0.02 .3170
25 0.02 .3163
26 0.02 .3162
27 0.02 .3163
28 0.02 .3162
29 0.02 .3164
30 0.02 .3162
31 0.02 .3162
32 0.02 .3163
33 0.02 .3162
34 0.02 .3162
35 0.02 .3162
36 0.02 .3162
37 0.02 .3162
38 0.02 .3163
39 0.02 .3162
40 0.02 .3162
41 0.02 .3162
42 0.02 .3162
43 0.02 .3162
44 0.02 .3162
45 0.02 .3162
46 0.02 .3162
47 0.02 .3162
48 0.02 .3162
49 0.02 .3162
50 0.02 .3162
51 0.02 .3162
52 0.02 .3162
53 0.02 .3162
54 0.02 .3162
55 0.02 .3162
56 0.02 .3162
57 0.02 .3162
58 0.02 .3162
59 0.02 .3162
60 0.02 .3162
61 0.02 .3162
62 0.02 .3162
63 0.02 .3162
64 0.02 .3162
65 0.02 .3162
66 0.02 .3162
67 0.02 .3162
68 0.02 .3162
69 0.02 .3162
70 0.02 .3162
71 0.02 .3162
72 0.02 .3162
73 0.02 .3162
74 0.02 .3162
75 0.02 .3162
76 0.02 .3162
77 0.02 .3162
78 0.02 .3162
79 0.02 .3162
80 0.02 .3162
81 0.02 .3162
82 0.02 .3162
83 0.02 .3162
84 0.02 .3162
85 0.02 .3162
86 0.02 .3162
87 0.02 .3162
88 0.02 .3162
89 0.02 .3162
90 0.02 .3162
91 0.02 .3162
92 0.02 .3162
93 0.02 .3162
94 0.02 .3162
95 0.02 .3162
96 0.02 .3162
97 0.02 .3162
98 0.02 .3162
99 0.02 .3162

1 0.0158 .2274
2 0.0158 .7372
3 0.0158 1.2755
4 0.0158 1.6746
5 0.0158 1.8068
6 0.0158 1.6859
7 0.0158 1.4150
8 0.0158 1.0577
9 0.0158 .7641
10 0.0158 .5580
11 0.0158 .4252
12 0.0158 .3623
13 0.0158 .3409
14 0.0158 .3265
15 0.0158 .3259
16 0.0158 .3186
17 0.0158 .3178
18 0.0158 .3170
19 0.0158 .3170
20 0.0158 .3173
21 0.0158 .3163
22 0.0158 .3165
23 0.0158 .3172
24 0.0158 .3163
25 0.0158 .3162
26 0.0158 .3162
27 0.0158 .3162
28 0.0158 .3163
29 0.0158 .3162
30 0.0158 .3162
31 0.0158 .3162
32 0.0158 .3162
33 0.0158 .3162
34 0.0158 .3162
35 0.0158 .3162
36 0.0158 .3162
37 0.0158 .3162
38 0.0158 .3162
39 0.0158 .3162
40 0.0158 .3162
41 0.0158 .3162
42 0.0158 .3162
43 0.0158 .3162
44 0.0158 .3162
45 0.0158 .3162
46 0.0158 .3162
47 0.0158 .3162
48 0.0158 .3162
49 0.0158 .3162
50 0.0158 .3162
51 0.0158 .3162
52 0.0158 .3162
53 0.0158 .3162
54 0.0158 .3162
55 0.0158 .3162
56 0.0158 .3162
57 0.0158 .3162
58 0.0158 .3162
59 0.0158 .3162
60 0.0158 .3162
61 0.0158 .3162
62 0.0158 .3162
63 0.0158 .3162
64 0.0158 .3162
65 0.0158 .3162
66 0.0158 .3162
67 0.0158 .3162
68 0.0158 .3162
69 0.0158 .3162
70 0.0158 .3162
71 0.0158 .3162
72 0.0158 .3162
73 0.0158 .3162
74 0.0158 .3162
75 0.0158 .3162
76 0.0158 .3162
77 0.0158 .3162
78 0.0158 .3162
79 0.0158 .3162
80 0.0158 .3162
81 0.0158 .3162
82 0.0158 .3162
83 0.0158 .3162
84 0.0158 .3162
85 0.0158 .3162
86 0.0158 .3162
87 0.0158 .3162
88 0.0158 .3162
89 0.0158 .3162
90 0.0158 .3162
91 0.0158 .3162
92 0.0158 .3162
93 0.0158 .3162
94 0.0158 .3162
95 0.0158 .3162
96 0.0158 .3162
97 0.0158 .3162
98 0.0158 .3162
99 0.0158 .3162

1 0.0126 .2548
2 0.0126 .7861
3 0.0126 1.3117
4 0.0126 1.5850
5 0.0126 1.5586
6 0.0126 1.3294
7 0.0126 .9909
8 0.0126 .7024
9 0.0126 .4984
10 0.0126 .3872
11 0.0126 .3558
12 0.0126 .3328
13 0.0126 .3222
14 0.0126 .3192
15 0.0126 .3188
16 0.0126 .3180
17 0.0126 .3185
18 0.0126 .3167
19 0.0126 .3163
20 0.0126 .3163
21 0.0126 .3173
22 0.0126 .3163
23 0.0126 .3163
24 0.0126 .3162
25 0.0126 .3162
26 0.0126 .3162
27 0.0126 .3162
28 0.0126 .3162
29 0.0126 .3162
30 0.0126 .3162
31 0.0126 .3162
32 0.0126 .3162
33 0.0126 .3162
34 0.0126 .3162
35 0.0126 .3162
36 0.0126 .3162
37 0.0126 .3162
38 0.0126 .3162
39 0.0126 .3162
40 0.0126 .3162
41 0.0126 .3162
42 0.0126 .3162
43 0.0126 .3162
44 0.0126 .3162
45 0.0126 .3162
46 0.0126 .3162
47 0.0126 .3162
48 0.0126 .3162
49 0.0126 .3162
50 0.0126 .3162
51 0.0126 .3162
52 0.0126 .3162
53 0.0126 .3162
54 0.0126 .3162
55 0.0126 .3162
56 0.0126 .3162
57 0.0126 .3162
58 0.0126 .3162
59 0.0126 .3162
60 0.0126 .3162
61 0.0126 .3162
62 0.0126 .3162
63 0.0126 .3162
64 0.0126 .3162
65 0.0126 .3162
66 0.0126 .3162
67 0.0126 .3162
68 0.0126 .3162
69 0.0126 .3162
70 0.0126 .3162
71 0.0126 .3162
72 0.0126 .3162
73 0.0126 .3162
74 0.0126 .3162
75 0.0126 .3162
76 0.0126 .3162
77 0.0126 .3162
78 0.0126 .3162
79 0.0126 .3162
80 0.0126 .3162
81 0.0126 .3162
82 0.0126 .3162
83 0.0126 .3162
84 0.0126 .3162
85 0.0126 .3162
86 0.0126 .3162
87 0.0126 .3162
88 0.0126 .3162
89 0.0126 .3162
90 0.0126 .3162
91 0.0126 .3162
92 0.0126 .3162
93 0.0126 .3162
94 0.0126 .3162
95 0.0126 .3162
96 0.0126 .3162
97 0.0126 .3162
98 0.0126 .3162
99 0.0126 .3162

1 0.01 .2829
2 0.01 .8321
3 0.01 1.2857
4 0.01 1.4366
5 0.01 1.2819
6 0.01 .9647
7 0.01 .6637
8 0.01 .4691
9 0.01 .3718
10 0.01 .3357
11 0.01 .3337
12 0.01 .3238
13 0.01 .3205
14 0.01 .3169
15 0.01 .3172
16 0.01 .3174
17 0.01 .3163
18 0.01 .3166
19 0.01 .3163
20 0.01 .3162
21 0.01 .3162
22 0.01 .3162
23 0.01 .3162
24 0.01 .3162
25 0.01 .3162
26 0.01 .3162
27 0.01 .3162
28 0.01 .3162
29 0.01 .3162
30 0.01 .3162
31 0.01 .3162
32 0.01 .3162
33 0.01 .3162
34 0.01 .3162
35 0.01 .3162
36 0.01 .3162
37 0.01 .3162
38 0.01 .3162
39 0.01 .3162
40 0.01 .3162
41 0.01 .3162
42 0.01 .3162
43 0.01 .3162
44 0.01 .3162
45 0.01 .3162
46 0.01 .3162
47 0.01 .3162
48 0.01 .3162
49 0.01 .3162
50 0.01 .3162
51 0.01 .3162
52 0.01 .3162
53 0.01 .3162
54 0.01 .3162
55 0.01 .3162
56 0.01 .3162
57 0.01 .3162
58 0.01 .3162
59 0.01 .3162
60 0.01 .3162
61 0.01 .3162
62 0.01 .3162
63 0.01 .3162
64 0.01 .3162
65 0.01 .3162
66 0.01 .3162
67 0.01 .3162
68 0.01 .3162
69 0.01 .3162
70 0.01 .3162
71 0.01 .3162
72 0.01 .3162
73 0.01 .3162
74 0.01 .3162
75 0.01 .3162
76 0.01 .3162
77 0.01 .3162
78 0.01 .3162
79 0.01 .3162
80 0.01 .3162
81 0.01 .3162
82 0.01 .3162
83 0.01 .3162
84 0.01 .3162
85 0.01 .3162
86 0.01 .3162
87 0.01 .3162
88 0.01 .3162
89 0.01 .3162
90 0.01 .3162
91 0.01 .3162
92 0.01 .3162
93 0.01 .3162
94 0.01 .3162
95 0.01 .3162
96 0.01 .3162
97 0.01 .3162
98 0.01 .3162
99 0.01 .3162
