# Supplementary material for: Stochastic disturbance regimes alter patterns of ecosystem variability and recovery
Source: PLoS One. 2020 Mar 9;15(3):e0229927. doi: 10.1371/journal.pone.0229927 (PMC7062255; doi:10.1371/journal.pone.0229927)
Supplement: S1 Raw data — (ZIP) [file pone.0229927.s008.zip › raw data/raw data/figure s2/16rand.txt]

1 1000.0 .0009
2 1000.0 .0035
3 1000.0 .0080
4 1000.0 .0144
5 1000.0 .0217
6 1000.0 .0312
7 1000.0 .0437
8 1000.0 .0562
9 1000.0 .0714
10 1000.0 .0864
11 1000.0 .1100
12 1000.0 .1300
13 1000.0 .1527
14 1000.0 .1754
15 1000.0 .1958
16 1000.0 .2198
17 1000.0 .2510
18 1000.0 .2909
19 1000.0 .3172
20 1000.0 .3505
21 1000.0 .3744
22 1000.0 .4203
23 1000.0 .4713
24 1000.0 .5112
25 1000.0 .5870
26 1000.0 .5962
27 1000.0 .6774
28 1000.0 .7096
29 1000.0 .7275
30 1000.0 .8301
31 1000.0 .8534
32 1000.0 .8788
33 1000.0 .9495
34 1000.0 1.0387
35 1000.0 1.0790
36 1000.0 1.1560
37 1000.0 1.2294
38 1000.0 1.2500
39 1000.0 1.3750
40 1000.0 1.4271
41 1000.0 1.5396
42 1000.0 1.5821
43 1000.0 1.5600
44 1000.0 1.6802
45 1000.0 1.7882
46 1000.0 1.9013
47 1000.0 1.9346
48 1000.0 2.0677
49 1000.0 2.0879
50 1000.0 2.2077
51 1000.0 2.3128
52 1000.0 2.3757
53 1000.0 2.5862
54 1000.0 2.5587
55 1000.0 2.7098
56 1000.0 2.8075
57 1000.0 2.8943
58 1000.0 3.1205
59 1000.0 3.1544
60 1000.0 3.1162
61 1000.0 3.2379
62 1000.0 3.3881
63 1000.0 3.5445
64 1000.0 3.7493
65 1000.0 3.6645
66 1000.0 4.0059
67 1000.0 4.0629
68 1000.0 3.9390
69 1000.0 4.1990
70 1000.0 4.2804
71 1000.0 4.5461
72 1000.0 4.6920
73 1000.0 4.7296
74 1000.0 5.0388
75 1000.0 4.8531
76 1000.0 5.4788
77 1000.0 5.0643
78 1000.0 5.3794
79 1000.0 5.2656
80 1000.0 5.8479
81 1000.0 5.8448
82 1000.0 6.3151
83 1000.0 6.2762
84 1000.0 5.9738
85 1000.0 6.6405
86 1000.0 6.8685
87 1000.0 6.7219
88 1000.0 6.8558
89 1000.0 7.1217
90 1000.0 7.2337
91 1000.0 7.5844
92 1000.0 7.4555
93 1000.0 8.0686
94 1000.0 7.8470
95 1000.0 8.1635
96 1000.0 8.1384
97 1000.0 8.2192
98 1000.0 8.5397
99 1000.0 8.6823

1 794.3282 .0010
2 794.3282 .0041
3 794.3282 .0093
4 794.3282 .0170
5 794.3282 .0249
6 794.3282 .0366
7 794.3282 .0476
8 794.3282 .0638
9 794.3282 .0773
10 794.3282 .1049
11 794.3282 .1232
12 794.3282 .1449
13 794.3282 .1750
14 794.3282 .2092
15 794.3282 .2197
16 794.3282 .2619
17 794.3282 .2767
18 794.3282 .3384
19 794.3282 .3680
20 794.3282 .4136
21 794.3282 .4438
22 794.3282 .4658
23 794.3282 .5425
24 794.3282 .5711
25 794.3282 .6353
26 794.3282 .6588
27 794.3282 .7374
28 794.3282 .7885
29 794.3282 .8645
30 794.3282 .8771
31 794.3282 1.0023
32 794.3282 .9850
33 794.3282 1.0684
34 794.3282 1.1508
35 794.3282 1.1939
36 794.3282 1.3047
37 794.3282 1.3981
38 794.3282 1.4225
39 794.3282 1.4638
40 794.3282 1.5513
41 794.3282 1.7311
42 794.3282 1.7368
43 794.3282 1.7973
44 794.3282 1.8364
45 794.3282 2.0524
46 794.3282 2.1251
47 794.3282 2.2685
48 794.3282 2.2845
49 794.3282 2.3996
50 794.3282 2.4502
51 794.3282 2.6574
52 794.3282 2.6434
53 794.3282 2.7587
54 794.3282 2.8942
55 794.3282 3.0365
56 794.3282 3.1950
57 794.3282 3.2215
58 794.3282 3.2547
59 794.3282 3.3908
60 794.3282 3.5391
61 794.3282 3.6076
62 794.3282 3.9182
63 794.3282 3.9334
64 794.3282 3.9650
65 794.3282 4.1451
66 794.3282 4.2975
67 794.3282 4.4443
68 794.3282 4.5917
69 794.3282 4.6734
70 794.3282 4.9757
71 794.3282 5.1721
72 794.3282 5.0782
73 794.3282 5.4701
74 794.3282 5.6988
75 794.3282 5.5215
76 794.3282 5.9509
77 794.3282 5.8583
78 794.3282 6.2364
79 794.3282 6.2921
80 794.3282 6.3679
81 794.3282 6.5410
82 794.3282 6.6170
83 794.3282 7.0021
84 794.3282 7.2361
85 794.3282 7.3852
86 794.3282 7.4924
87 794.3282 7.7838
88 794.3282 7.4767
89 794.3282 7.9936
90 794.3282 7.8532
91 794.3282 8.1863
92 794.3282 8.3714
93 794.3282 8.6608
94 794.3282 8.7830
95 794.3282 8.7774
96 794.3282 9.0556
97 794.3282 9.3200
98 794.3282 9.5369
99 794.3282 9.9572

1 630.9573 .0011
2 630.9573 .0045
3 630.9573 .0101
4 630.9573 .0181
5 630.9573 .0270
6 630.9573 .0413
7 630.9573 .0555
8 630.9573 .0717
9 630.9573 .0901
10 630.9573 .1091
11 630.9573 .1390
12 630.9573 .1600
13 630.9573 .1829
14 630.9573 .2250
15 630.9573 .2571
16 630.9573 .2869
17 630.9573 .3244
18 630.9573 .3701
19 630.9573 .3944
20 630.9573 .4361
21 630.9573 .4974
22 630.9573 .5352
23 630.9573 .6004
24 630.9573 .6274
25 630.9573 .7133
26 630.9573 .7683
27 630.9573 .8342
28 630.9573 .8847
29 630.9573 .9366
30 630.9573 1.0226
31 630.9573 1.0840
32 630.9573 1.1177
33 630.9573 1.1993
34 630.9573 1.3094
35 630.9573 1.3615
36 630.9573 1.4250
37 630.9573 1.5107
38 630.9573 1.6188
39 630.9573 1.7674
40 630.9573 1.8172
41 630.9573 1.8765
42 630.9573 2.0133
43 630.9573 2.1268
44 630.9573 2.1738
45 630.9573 2.2684
46 630.9573 2.4005
47 630.9573 2.5296
48 630.9573 2.6098
49 630.9573 2.7566
50 630.9573 2.8319
51 630.9573 2.8565
52 630.9573 3.0524
53 630.9573 3.1552
54 630.9573 3.3231
55 630.9573 3.3899
56 630.9573 3.4524
57 630.9573 3.6353
58 630.9573 3.7212
59 630.9573 3.9160
60 630.9573 3.9854
61 630.9573 4.0848
62 630.9573 4.3773
63 630.9573 4.4976
64 630.9573 4.7079
65 630.9573 4.5928
66 630.9573 4.8243
67 630.9573 5.1041
68 630.9573 5.2636
69 630.9573 5.2329
70 630.9573 5.5819
71 630.9573 5.6710
72 630.9573 5.9781
73 630.9573 6.0615
74 630.9573 6.3883
75 630.9573 6.3644
76 630.9573 6.3176
77 630.9573 6.6777
78 630.9573 6.7808
79 630.9573 6.9120
80 630.9573 7.1414
81 630.9573 7.5854
82 630.9573 7.6655
83 630.9573 7.8389
84 630.9573 7.7239
85 630.9573 8.0430
86 630.9573 8.1585
87 630.9573 8.6514
88 630.9573 8.8250
89 630.9573 8.9520
90 630.9573 9.2825
91 630.9573 9.3338
92 630.9573 9.0049
93 630.9573 9.2532
94 630.9573 9.6803
95 630.9573 9.9115
96 630.9573 10.3117
97 630.9573 10.5645
98 630.9573 10.8375
99 630.9573 11.1608

1 501.1872 .0013
2 501.1872 .0050
3 501.1872 .0113
4 501.1872 .0199
5 501.1872 .0313
6 501.1872 .0448
7 501.1872 .0598
8 501.1872 .0823
9 501.1872 .0970
10 501.1872 .1246
11 501.1872 .1518
12 501.1872 .1797
13 501.1872 .2081
14 501.1872 .2507
15 501.1872 .2806
16 501.1872 .3131
17 501.1872 .3593
18 501.1872 .4075
19 501.1872 .4492
20 501.1872 .4889
21 501.1872 .5533
22 501.1872 .6051
23 501.1872 .6508
24 501.1872 .7178
25 501.1872 .7745
26 501.1872 .8550
27 501.1872 .8919
28 501.1872 .9586
29 501.1872 1.0575
30 501.1872 1.1178
31 501.1872 1.2021
32 501.1872 1.2923
33 501.1872 1.3719
34 501.1872 1.4576
35 501.1872 1.5404
36 501.1872 1.5892
37 501.1872 1.6668
38 501.1872 1.8180
39 501.1872 1.9283
40 501.1872 2.0144
41 501.1872 2.1642
42 501.1872 2.1990
43 501.1872 2.3603
44 501.1872 2.4544
45 501.1872 2.5626
46 501.1872 2.6915
47 501.1872 2.7963
48 501.1872 2.8107
49 501.1872 3.0577
50 501.1872 3.1942
51 501.1872 3.3213
52 501.1872 3.4671
53 501.1872 3.5473
54 501.1872 3.5305
55 501.1872 3.8200
56 501.1872 3.9009
57 501.1872 4.0402
58 501.1872 4.2262
59 501.1872 4.3110
60 501.1872 4.6538
61 501.1872 4.8018
62 501.1872 4.6185
63 501.1872 5.1293
64 501.1872 5.1662
65 501.1872 5.2686
66 501.1872 5.4354
67 501.1872 5.5153
68 501.1872 5.8974
69 501.1872 5.8869
70 501.1872 5.9541
71 501.1872 6.4826
72 501.1872 6.4665
73 501.1872 6.6866
74 501.1872 6.7495
75 501.1872 6.9816
76 501.1872 7.2541
77 501.1872 7.3958
78 501.1872 7.7225
79 501.1872 7.5236
80 501.1872 7.8934
81 501.1872 8.0945
82 501.1872 8.5605
83 501.1872 8.6413
84 501.1872 8.7687
85 501.1872 8.7850
86 501.1872 9.1072
87 501.1872 9.5959
88 501.1872 9.7882
89 501.1872 9.8899
90 501.1872 10.0756
91 501.1872 10.5741
92 501.1872 10.6691
93 501.1872 10.7349
94 501.1872 11.1617
95 501.1872 10.9881
96 501.1872 11.7331
97 501.1872 11.9538
98 501.1872 11.8789
99 501.1872 12.4443

1 398.1072 .0014
2 398.1072 .0058
3 398.1072 .0128
4 398.1072 .0216
5 398.1072 .0356
6 398.1072 .0500
7 398.1072 .0697
8 398.1072 .0878
9 398.1072 .1148
10 398.1072 .1422
11 398.1072 .1693
12 398.1072 .2000
13 398.1072 .2343
14 398.1072 .2668
15 398.1072 .3129
16 398.1072 .3623
17 398.1072 .3944
18 398.1072 .4461
19 398.1072 .5035
20 398.1072 .5722
21 398.1072 .6273
22 398.1072 .6635
23 398.1072 .7437
24 398.1072 .8284
25 398.1072 .8943
26 398.1072 .9675
27 398.1072 1.0218
28 398.1072 1.0581
29 398.1072 1.1794
30 398.1072 1.3030
31 398.1072 1.3493
32 398.1072 1.4472
33 398.1072 1.5294
34 398.1072 1.6782
35 398.1072 1.7597
36 398.1072 1.7459
37 398.1072 1.9213
38 398.1072 2.0137
39 398.1072 2.0878
40 398.1072 2.2068
41 398.1072 2.2962
42 398.1072 2.5098
43 398.1072 2.5708
44 398.1072 2.7753
45 398.1072 2.8981
46 398.1072 2.9595
47 398.1072 3.0321
48 398.1072 3.2374
49 398.1072 3.3622
50 398.1072 3.4228
51 398.1072 3.6118
52 398.1072 3.7707
53 398.1072 3.9728
54 398.1072 4.0331
55 398.1072 4.1775
56 398.1072 4.4065
57 398.1072 4.5575
58 398.1072 4.5939
59 398.1072 4.9807
60 398.1072 5.1377
61 398.1072 5.1889
62 398.1072 5.4549
63 398.1072 5.5878
64 398.1072 5.7512
65 398.1072 5.8436
66 398.1072 6.1356
67 398.1072 6.2815
68 398.1072 6.3761
69 398.1072 6.6228
70 398.1072 6.7737
71 398.1072 7.0919
72 398.1072 7.2594
73 398.1072 7.4515
74 398.1072 7.5776
75 398.1072 7.8383
76 398.1072 7.9525
77 398.1072 8.1632
78 398.1072 8.4358
79 398.1072 8.7438
80 398.1072 8.8828
81 398.1072 9.3282
82 398.1072 9.4182
83 398.1072 9.7081
84 398.1072 9.7444
85 398.1072 10.3523
86 398.1072 10.5725
87 398.1072 10.7919
88 398.1072 10.7429
89 398.1072 11.4050
90 398.1072 10.7690
91 398.1072 11.7736
92 398.1072 11.8031
93 398.1072 12.3434
94 398.1072 12.1471
95 398.1072 12.5543
96 398.1072 12.7689
97 398.1072 13.2305
98 398.1072 13.5636
99 398.1072 13.6066

1 316.2278 .0016
2 316.2278 .0063
3 316.2278 .0143
4 316.2278 .0249
5 316.2278 .0398
6 316.2278 .0562
7 316.2278 .0765
8 316.2278 .0989
9 316.2278 .1319
10 316.2278 .1546
11 316.2278 .1938
12 316.2278 .2302
13 316.2278 .2671
14 316.2278 .3057
15 316.2278 .3509
16 316.2278 .3976
17 316.2278 .4501
18 316.2278 .5160
19 316.2278 .5667
20 316.2278 .6241
21 316.2278 .6952
22 316.2278 .7609
23 316.2278 .8269
24 316.2278 .9063
25 316.2278 .9633
26 316.2278 1.0735
27 316.2278 1.1557
28 316.2278 1.2314
29 316.2278 1.3378
30 316.2278 1.4136
31 316.2278 1.5301
32 316.2278 1.5859
33 316.2278 1.6755
34 316.2278 1.7595
35 316.2278 1.8752
36 316.2278 2.0234
37 316.2278 2.1353
38 316.2278 2.2500
39 316.2278 2.4542
40 316.2278 2.5029
41 316.2278 2.6670
42 316.2278 2.7471
43 316.2278 2.8929
44 316.2278 2.9888
45 316.2278 3.1695
46 316.2278 3.2180
47 316.2278 3.5094
48 316.2278 3.5866
49 316.2278 3.7842
50 316.2278 3.9236
51 316.2278 4.1515
52 316.2278 4.1519
53 316.2278 4.3469
54 316.2278 4.5862
55 316.2278 4.8924
56 316.2278 4.8414
57 316.2278 4.9554
58 316.2278 5.3201
59 316.2278 5.4177
60 316.2278 5.4907
61 316.2278 5.7765
62 316.2278 5.9662
63 316.2278 6.3090
64 316.2278 6.3737
65 316.2278 6.5317
66 316.2278 6.6749
67 316.2278 6.9989
68 316.2278 7.1456
69 316.2278 7.5266
70 316.2278 7.7095
71 316.2278 7.8840
72 316.2278 8.0333
73 316.2278 8.3635
74 316.2278 8.5660
75 316.2278 8.8739
76 316.2278 9.0616
77 316.2278 9.2223
78 316.2278 9.7522
79 316.2278 9.8495
80 316.2278 10.0850
81 316.2278 10.3604
82 316.2278 10.6057
83 316.2278 10.7827
84 316.2278 11.3601
85 316.2278 11.3151
86 316.2278 11.6389
87 316.2278 11.9703
88 316.2278 12.1958
89 316.2278 12.3280
90 316.2278 12.5819
91 316.2278 13.2051
92 316.2278 12.9514
93 316.2278 13.6054
94 316.2278 14.0927
95 316.2278 14.3027
96 316.2278 14.5446
97 316.2278 14.6898
98 316.2278 14.9767
99 316.2278 15.3554

1 251.1886 .0018
2 251.1886 .0070
3 251.1886 .0160
4 251.1886 .0285
5 251.1886 .0444
6 251.1886 .0628
7 251.1886 .0871
8 251.1886 .1132
9 251.1886 .1420
10 251.1886 .1735
11 251.1886 .2130
12 251.1886 .2566
13 251.1886 .2989
14 251.1886 .3354
15 251.1886 .3964
16 251.1886 .4527
17 251.1886 .5159
18 251.1886 .5734
19 251.1886 .6392
20 251.1886 .7157
21 251.1886 .7662
22 251.1886 .8386
23 251.1886 .9302
24 251.1886 .9724
25 251.1886 1.0859
26 251.1886 1.1771
27 251.1886 1.2913
28 251.1886 1.3948
29 251.1886 1.4512
30 251.1886 1.5866
31 251.1886 1.6635
32 251.1886 1.8215
33 251.1886 1.8655
34 251.1886 1.9891
35 251.1886 2.1514
36 251.1886 2.2616
37 251.1886 2.4516
38 251.1886 2.5334
39 251.1886 2.6517
40 251.1886 2.8569
41 251.1886 2.9085
42 251.1886 3.0649
43 251.1886 3.2236
44 251.1886 3.3402
45 251.1886 3.5597
46 251.1886 3.6680
47 251.1886 3.8226
48 251.1886 4.0169
49 251.1886 4.2232
50 251.1886 4.4033
51 251.1886 4.6538
52 251.1886 4.8430
53 251.1886 4.9386
54 251.1886 5.1244
55 251.1886 5.3911
56 251.1886 5.5018
57 251.1886 5.7492
58 251.1886 5.8313
59 251.1886 6.1487
60 251.1886 6.3111
61 251.1886 6.6490
62 251.1886 6.6686
63 251.1886 6.8993
64 251.1886 7.1751
65 251.1886 7.2802
66 251.1886 7.6224
67 251.1886 7.8419
68 251.1886 8.1247
69 251.1886 8.3260
70 251.1886 8.5322
71 251.1886 8.7872
72 251.1886 9.1156
73 251.1886 9.4664
74 251.1886 9.6421
75 251.1886 9.6681
76 251.1886 10.1442
77 251.1886 10.5120
78 251.1886 10.5808
79 251.1886 11.0338
80 251.1886 11.1528
81 251.1886 11.3144
82 251.1886 11.9215
83 251.1886 12.1977
84 251.1886 12.6414
85 251.1886 12.5885
86 251.1886 12.6695
87 251.1886 13.3154
88 251.1886 13.7727
89 251.1886 14.1166
90 251.1886 14.5224
91 251.1886 14.4529
92 251.1886 15.1264
93 251.1886 15.0928
94 251.1886 15.4712
95 251.1886 15.9295
96 251.1886 16.1020
97 251.1886 16.2769
98 251.1886 17.0757
99 251.1886 17.0134

1 199.5262 .0019
2 199.5262 .0078
3 199.5262 .0175
4 199.5262 .0314
5 199.5262 .0487
6 199.5262 .0713
7 199.5262 .0967
8 199.5262 .1234
9 199.5262 .1573
10 199.5262 .1942
11 199.5262 .2352
12 199.5262 .2813
13 199.5262 .3309
14 199.5262 .3871
15 199.5262 .4362
16 199.5262 .4966
17 199.5262 .5729
18 199.5262 .6484
19 199.5262 .7132
20 199.5262 .7953
21 199.5262 .8739
22 199.5262 .9672
23 199.5262 1.0432
24 199.5262 1.1252
25 199.5262 1.2214
26 199.5262 1.3212
27 199.5262 1.4246
28 199.5262 1.5243
29 199.5262 1.6171
30 199.5262 1.7483
31 199.5262 1.8664
32 199.5262 2.0601
33 199.5262 2.1289
34 199.5262 2.2536
35 199.5262 2.4497
36 199.5262 2.5503
37 199.5262 2.7086
38 199.5262 2.8516
39 199.5262 3.0530
40 199.5262 3.0983
41 199.5262 3.2451
42 199.5262 3.3977
43 199.5262 3.6449
44 199.5262 3.8164
45 199.5262 3.9720
46 199.5262 4.1390
47 199.5262 4.4350
48 199.5262 4.5289
49 199.5262 4.6801
50 199.5262 4.7386
51 199.5262 5.0767
52 199.5262 5.4387
53 199.5262 5.4614
54 199.5262 5.5992
55 199.5262 5.9171
56 199.5262 6.1578
57 199.5262 6.3652
58 199.5262 6.4844
59 199.5262 6.7779
60 199.5262 6.9540
61 199.5262 7.2540
62 199.5262 7.4810
63 199.5262 7.8397
64 199.5262 8.1333
65 199.5262 8.3080
66 199.5262 8.4939
67 199.5262 8.7490
68 199.5262 8.9386
69 199.5262 9.3842
70 199.5262 9.5651
71 199.5262 9.8403
72 199.5262 10.1183
73 199.5262 10.4051
74 199.5262 10.7858
75 199.5262 10.9750
76 199.5262 11.3632
77 199.5262 11.5752
78 199.5262 11.7115
79 199.5262 12.1681
80 199.5262 12.5759
81 199.5262 12.7827
82 199.5262 13.1700
83 199.5262 13.1382
84 199.5262 13.8169
85 199.5262 14.0610
86 199.5262 14.6655
87 199.5262 14.6658
88 199.5262 15.2963
89 199.5262 15.8088
90 199.5262 15.5747
91 199.5262 16.4108
92 199.5262 16.5601
93 199.5262 17.1881
94 199.5262 17.5699
95 199.5262 17.6003
96 199.5262 18.1566
97 199.5262 18.3625
98 199.5262 18.5997
99 199.5262 19.6866

1 158.4893 .0022
2 158.4893 .0088
3 158.4893 .0196
4 158.4893 .0350
5 158.4893 .0536
6 158.4893 .0790
7 158.4893 .1079
8 158.4893 .1399
9 158.4893 .1780
10 158.4893 .2192
11 158.4893 .2623
12 158.4893 .3182
13 158.4893 .3670
14 158.4893 .4353
15 158.4893 .4989
16 158.4893 .5563
17 158.4893 .6290
18 158.4893 .7130
19 158.4893 .7829
20 158.4893 .8833
21 158.4893 .9568
22 158.4893 1.0403
23 158.4893 1.1618
24 158.4893 1.2334
25 158.4893 1.3637
26 158.4893 1.4986
27 158.4893 1.6029
28 158.4893 1.7143
29 158.4893 1.8450
30 158.4893 1.9542
31 158.4893 2.1187
32 158.4893 2.2269
33 158.4893 2.3658
34 158.4893 2.5161
35 158.4893 2.6331
36 158.4893 2.8036
37 158.4893 2.9972
38 158.4893 3.1572
39 158.4893 3.3356
40 158.4893 3.4954
41 158.4893 3.7418
42 158.4893 3.8533
43 158.4893 4.0655
44 158.4893 4.1881
45 158.4893 4.4297
46 158.4893 4.6724
47 158.4893 4.8262
48 158.4893 5.1132
49 158.4893 5.3129
50 158.4893 5.4800
51 158.4893 5.7205
52 158.4893 5.9454
53 158.4893 6.1099
54 158.4893 6.3559
55 158.4893 6.6314
56 158.4893 6.8587
57 158.4893 7.0427
58 158.4893 7.2414
59 158.4893 7.6425
60 158.4893 7.8646
61 158.4893 8.1335
62 158.4893 8.4583
63 158.4893 8.7033
64 158.4893 8.9092
65 158.4893 9.4206
66 158.4893 9.6513
67 158.4893 9.7891
68 158.4893 10.1102
69 158.4893 10.3290
70 158.4893 10.7035
71 158.4893 10.8471
72 158.4893 11.2790
73 158.4893 11.7573
74 158.4893 12.0538
75 158.4893 12.4344
76 158.4893 12.6444
77 158.4893 12.8223
78 158.4893 13.1867
79 158.4893 13.6777
80 158.4893 13.7700
81 158.4893 14.3480
82 158.4893 14.8951
83 158.4893 15.1683
84 158.4893 15.4624
85 158.4893 15.9228
86 158.4893 16.2876
87 158.4893 16.6840
88 158.4893 16.5639
89 158.4893 17.3580
90 158.4893 17.8710
91 158.4893 17.7405
92 158.4893 18.5079
93 158.4893 19.0311
94 158.4893 19.3286
95 158.4893 19.3381
96 158.4893 20.2486
97 158.4893 20.6611
98 158.4893 21.1638
99 158.4893 21.5119

1 125.8925 .0024
2 125.8925 .0098
3 125.8925 .0214
4 125.8925 .0395
5 125.8925 .0608
6 125.8925 .0876
7 125.8925 .1191
8 125.8925 .1537
9 125.8925 .1948
10 125.8925 .2449
11 125.8925 .2949
12 125.8925 .3521
13 125.8925 .4120
14 125.8925 .4792
15 125.8925 .5553
16 125.8925 .6307
17 125.8925 .6988
18 125.8925 .7927
19 125.8925 .8860
20 125.8925 .9653
21 125.8925 1.0753
22 125.8925 1.1762
23 125.8925 1.2888
24 125.8925 1.4384
25 125.8925 1.5173
26 125.8925 1.6350
27 125.8925 1.7658
28 125.8925 1.8854
29 125.8925 2.0525
30 125.8925 2.2049
31 125.8925 2.3206
32 125.8925 2.5291
33 125.8925 2.6299
34 125.8925 2.7957
35 125.8925 3.0221
36 125.8925 3.1493
37 125.8925 3.3829
38 125.8925 3.5720
39 125.8925 3.7257
40 125.8925 3.9049
41 125.8925 4.0972
42 125.8925 4.2334
43 125.8925 4.5592
44 125.8925 4.7194
45 125.8925 4.9526
46 125.8925 5.1680
47 125.8925 5.3563
48 125.8925 5.6305
49 125.8925 5.9212
50 125.8925 6.1153
51 125.8925 6.3335
52 125.8925 6.5370
53 125.8925 6.9006
54 125.8925 7.1572
55 125.8925 7.3757
56 125.8925 7.4604
57 125.8925 7.9172
58 125.8925 8.1326
59 125.8925 8.4600
60 125.8925 8.8028
61 125.8925 9.1542
62 125.8925 9.3505
63 125.8925 9.6368
64 125.8925 9.9422
65 125.8925 10.2621
66 125.8925 10.4292
67 125.8925 11.0077
68 125.8925 11.4384
69 125.8925 11.4398
70 125.8925 11.8752
71 125.8925 12.4974
72 125.8925 12.6203
73 125.8925 13.1053
74 125.8925 13.3410
75 125.8925 13.6748
76 125.8925 13.8976
77 125.8925 14.3925
78 125.8925 14.7545
79 125.8925 15.1723
80 125.8925 15.6995
81 125.8925 15.8982
82 125.8925 16.5740
83 125.8925 16.6182
84 125.8925 17.0658
85 125.8925 17.4733
86 125.8925 18.3384
87 125.8925 18.4130
88 125.8925 18.9730
89 125.8925 19.1062
90 125.8925 19.6435
91 125.8925 19.9776
92 125.8925 20.5781
93 125.8925 21.1394
94 125.8925 21.3870
95 125.8925 22.0648
96 125.8925 22.8009
97 125.8925 23.0255
98 125.8925 23.2892
99 125.8925 24.2741

1 100.0 .0027
2 100.0 .0108
3 100.0 .0242
4 100.0 .0437
5 100.0 .0683
6 100.0 .0977
7 100.0 .1334
8 100.0 .1745
9 100.0 .2224
10 100.0 .2719
11 100.0 .3263
12 100.0 .3916
13 100.0 .4627
14 100.0 .5289
15 100.0 .6114
16 100.0 .6901
17 100.0 .7959
18 100.0 .8772
19 100.0 .9735
20 100.0 1.0809
21 100.0 1.1896
22 100.0 1.3114
23 100.0 1.4444
24 100.0 1.5518
25 100.0 1.6991
26 100.0 1.8116
27 100.0 1.9832
28 100.0 2.1166
29 100.0 2.2711
30 100.0 2.4267
31 100.0 2.5898
32 100.0 2.7417
33 100.0 2.9853
34 100.0 3.1508
35 100.0 3.3315
36 100.0 3.4936
37 100.0 3.7569
38 100.0 3.9317
39 100.0 4.1533
40 100.0 4.3715
41 100.0 4.5534
42 100.0 4.8047
43 100.0 5.0640
44 100.0 5.2447
45 100.0 5.4893
46 100.0 5.7579
47 100.0 5.9176
48 100.0 6.3084
49 100.0 6.4854
50 100.0 6.7750
51 100.0 6.9821
52 100.0 7.3895
53 100.0 7.6410
54 100.0 8.0209
55 100.0 8.2337
56 100.0 8.5000
57 100.0 8.8624
58 100.0 8.9815
59 100.0 9.4081
60 100.0 9.7827
61 100.0 10.1144
62 100.0 10.3061
63 100.0 10.7805
64 100.0 11.0950
65 100.0 11.3402
66 100.0 11.8840
67 100.0 12.0945
68 100.0 12.5482
69 100.0 12.8690
70 100.0 13.3508
71 100.0 13.5502
72 100.0 14.2167
73 100.0 14.5615
74 100.0 14.9388
75 100.0 15.4030
76 100.0 15.5585
77 100.0 16.3212
78 100.0 16.6096
79 100.0 16.9082
80 100.0 17.2633
81 100.0 17.7527
82 100.0 18.0636
83 100.0 18.7829
84 100.0 19.0767
85 100.0 19.5550
86 100.0 20.1060
87 100.0 20.2860
88 100.0 21.1865
89 100.0 21.4240
90 100.0 21.9358
91 100.0 22.7517
92 100.0 23.0980
93 100.0 23.3715
94 100.0 23.8754
95 100.0 24.4114
96 100.0 24.8145
97 100.0 25.5376
98 100.0 25.9117
99 100.0 26.7089

1 79.4328 .0030
2 79.4328 .0120
3 79.4328 .0267
4 79.4328 .0486
5 79.4328 .0743
6 79.4328 .1082
7 79.4328 .1482
8 79.4328 .1918
9 79.4328 .2464
10 79.4328 .2976
11 79.4328 .3570
12 79.4328 .4335
13 79.4328 .5103
14 79.4328 .5914
15 79.4328 .6695
16 79.4328 .7637
17 79.4328 .8631
18 79.4328 .9762
19 79.4328 1.0845
20 79.4328 1.2053
21 79.4328 1.3355
22 79.4328 1.4457
23 79.4328 1.5935
24 79.4328 1.7438
25 79.4328 1.8733
26 79.4328 2.0241
27 79.4328 2.2005
28 79.4328 2.3237
29 79.4328 2.4932
30 79.4328 2.6968
31 79.4328 2.8727
32 79.4328 3.0700
33 79.4328 3.2308
34 79.4328 3.4760
35 79.4328 3.6719
36 79.4328 3.8613
37 79.4328 4.1346
38 79.4328 4.3256
39 79.4328 4.5741
40 79.4328 4.7811
41 79.4328 5.0434
42 79.4328 5.2880
43 79.4328 5.5306
44 79.4328 5.7860
45 79.4328 6.0765
46 79.4328 6.4209
47 79.4328 6.6246
48 79.4328 6.8223
49 79.4328 7.2073
50 79.4328 7.4853
51 79.4328 7.8310
52 79.4328 8.1594
53 79.4328 8.4072
54 79.4328 8.7145
55 79.4328 9.0150
56 79.4328 9.4005
57 79.4328 9.8433
58 79.4328 10.0758
59 79.4328 10.4551
60 79.4328 10.6358
61 79.4328 11.0586
62 79.4328 11.5376
63 79.4328 12.0267
64 79.4328 12.1941
65 79.4328 12.6826
66 79.4328 13.0144
67 79.4328 13.3894
68 79.4328 14.0109
69 79.4328 14.1688
70 79.4328 14.5097
71 79.4328 15.3160
72 79.4328 15.4499
73 79.4328 16.0571
74 79.4328 16.3643
75 79.4328 16.8919
76 79.4328 17.3110
77 79.4328 17.6798
78 79.4328 18.3408
79 79.4328 18.6294
80 79.4328 19.4065
81 79.4328 19.6646
82 79.4328 20.0540
83 79.4328 20.6954
84 79.4328 21.1143
85 79.4328 21.6084
86 79.4328 22.2421
87 79.4328 22.8126
88 79.4328 22.9891
89 79.4328 23.8482
90 79.4328 24.2155
91 79.4328 25.0437
92 79.4328 25.1739
93 79.4328 26.0034
94 79.4328 26.6500
95 79.4328 27.0039
96 79.4328 27.6814
97 79.4328 28.2437
98 79.4328 28.8491
99 79.4328 28.9306

1 63.0957 .0033
2 63.0957 .0133
3 63.0957 .0296
4 63.0957 .0525
5 63.0957 .0822
6 63.0957 .1192
7 63.0957 .1622
8 63.0957 .2107
9 63.0957 .2701
10 63.0957 .3341
11 63.0957 .4019
12 63.0957 .4809
13 63.0957 .5579
14 63.0957 .6471
15 63.0957 .7372
16 63.0957 .8510
17 63.0957 .9537
18 63.0957 1.0831
19 63.0957 1.1895
20 63.0957 1.3308
21 63.0957 1.4613
22 63.0957 1.5974
23 63.0957 1.7520
24 63.0957 1.8927
25 63.0957 2.0797
26 63.0957 2.2380
27 63.0957 2.4311
28 63.0957 2.5837
29 63.0957 2.7927
30 63.0957 2.9764
31 63.0957 3.1634
32 63.0957 3.3619
33 63.0957 3.6275
34 63.0957 3.8304
35 63.0957 4.0789
36 63.0957 4.3094
37 63.0957 4.4928
38 63.0957 4.7984
39 63.0957 5.0442
40 63.0957 5.2924
41 63.0957 5.5588
42 63.0957 5.8138
43 63.0957 6.0741
44 63.0957 6.4446
45 63.0957 6.6645
46 63.0957 6.9023
47 63.0957 7.3243
48 63.0957 7.6401
49 63.0957 7.8913
50 63.0957 8.3500
51 63.0957 8.6138
52 63.0957 8.9282
53 63.0957 9.3071
54 63.0957 9.5621
55 63.0957 9.9210
56 63.0957 10.3510
57 63.0957 10.7454
58 63.0957 11.1418
59 63.0957 11.5532
60 63.0957 11.8981
61 63.0957 12.2862
62 63.0957 12.4807
63 63.0957 13.1689
64 63.0957 13.4917
65 63.0957 14.0567
66 63.0957 14.2485
67 63.0957 14.8302
68 63.0957 15.4148
69 63.0957 15.6821
70 63.0957 16.2097
71 63.0957 16.7268
72 63.0957 17.2305
73 63.0957 17.6379
74 63.0957 17.8975
75 63.0957 18.7392
76 63.0957 19.1383
77 63.0957 19.7890
78 63.0957 20.3369
79 63.0957 20.8873
80 63.0957 21.3117
81 63.0957 21.6044
82 63.0957 22.2146
83 63.0957 22.5920
84 63.0957 23.0794
85 63.0957 23.7014
86 63.0957 24.4331
87 63.0957 24.9391
88 63.0957 25.6914
89 63.0957 26.3036
90 63.0957 26.7524
91 63.0957 27.3981
92 63.0957 27.8881
93 63.0957 28.6058
94 63.0957 29.2173
95 63.0957 30.0468
96 63.0957 30.3942
97 63.0957 30.7813
98 63.0957 31.6902
99 63.0957 32.5544

1 50.1187 .0037
2 50.1187 .0145
3 50.1187 .0326
4 50.1187 .0581
5 50.1187 .0913
6 50.1187 .1310
7 50.1187 .1790
8 50.1187 .2341
9 50.1187 .2971
10 50.1187 .3635
11 50.1187 .4398
12 50.1187 .5241
13 50.1187 .6186
14 50.1187 .7045
15 50.1187 .8159
16 50.1187 .9368
17 50.1187 1.0570
18 50.1187 1.1880
19 50.1187 1.3210
20 50.1187 1.4540
21 50.1187 1.5999
22 50.1187 1.7659
23 50.1187 1.9183
24 50.1187 2.0927
25 50.1187 2.2666
26 50.1187 2.4344
27 50.1187 2.6509
28 50.1187 2.8509
29 50.1187 3.0796
30 50.1187 3.2524
31 50.1187 3.4786
32 50.1187 3.7310
33 50.1187 3.9629
34 50.1187 4.1855
35 50.1187 4.4414
36 50.1187 4.7059
37 50.1187 4.9837
38 50.1187 5.2458
39 50.1187 5.5457
40 50.1187 5.8108
41 50.1187 6.1004
42 50.1187 6.4684
43 50.1187 6.7227
44 50.1187 7.0381
45 50.1187 7.4337
46 50.1187 7.7126
47 50.1187 8.0393
48 50.1187 8.3656
49 50.1187 8.7480
50 50.1187 9.1087
51 50.1187 9.5129
52 50.1187 9.8552
53 50.1187 10.2086
54 50.1187 10.5194
55 50.1187 10.9692
56 50.1187 11.3649
57 50.1187 11.7626
58 50.1187 12.2052
59 50.1187 12.6118
60 50.1187 13.0430
61 50.1187 13.3894
62 50.1187 13.9445
63 50.1187 14.3093
64 50.1187 14.9102
65 50.1187 15.2921
66 50.1187 15.6920
67 50.1187 16.2920
68 50.1187 16.7723
69 50.1187 17.2307
70 50.1187 17.8114
71 50.1187 18.3828
72 50.1187 18.9986
73 50.1187 19.4515
74 50.1187 19.9005
75 50.1187 20.4659
76 50.1187 21.1112
77 50.1187 21.6277
78 50.1187 22.1302
79 50.1187 22.7787
80 50.1187 23.4015
81 50.1187 23.9270
82 50.1187 24.2256
83 50.1187 25.0843
84 50.1187 25.7593
85 50.1187 26.3132
86 50.1187 26.7911
87 50.1187 27.6016
88 50.1187 28.2157
89 50.1187 28.6853
90 50.1187 29.3235
91 50.1187 30.2685
92 50.1187 30.9690
93 50.1187 31.5708
94 50.1187 32.3457
95 50.1187 32.9077
96 50.1187 33.4974
97 50.1187 33.8749
98 50.1187 34.9855
99 50.1187 35.5356

1 39.8107 .0040
2 39.8107 .0160
3 39.8107 .0360
4 39.8107 .0642
5 39.8107 .0996
6 39.8107 .1449
7 39.8107 .1967
8 39.8107 .2568
9 39.8107 .3240
10 39.8107 .4001
11 39.8107 .4867
12 39.8107 .5736
13 39.8107 .6717
14 39.8107 .7794
15 39.8107 .8930
16 39.8107 1.0253
17 39.8107 1.1535
18 39.8107 1.2941
19 39.8107 1.4487
20 39.8107 1.6000
21 39.8107 1.7724
22 39.8107 1.9230
23 39.8107 2.1202
24 39.8107 2.2967
25 39.8107 2.5113
26 39.8107 2.7074
27 39.8107 2.9200
28 39.8107 3.0885
29 39.8107 3.3738
30 39.8107 3.5947
31 39.8107 3.8406
32 39.8107 4.1051
33 39.8107 4.3629
34 39.8107 4.5988
35 39.8107 4.9234
36 39.8107 5.1875
37 39.8107 5.4792
38 39.8107 5.7853
39 39.8107 6.1145
40 39.8107 6.3972
41 39.8107 6.7208
42 39.8107 7.0683
43 39.8107 7.4403
44 39.8107 7.6858
45 39.8107 8.0612
46 39.8107 8.4511
47 39.8107 8.8830
48 39.8107 9.2406
49 39.8107 9.6418
50 39.8107 9.9899
51 39.8107 10.3420
52 39.8107 10.8061
53 39.8107 11.2482
54 39.8107 11.6986
55 39.8107 12.0995
56 39.8107 12.5623
57 39.8107 12.9250
58 39.8107 13.5284
59 39.8107 13.8813
60 39.8107 14.3274
61 39.8107 14.8795
62 39.8107 15.4062
63 39.8107 15.8113
64 39.8107 16.3470
65 39.8107 16.7052
66 39.8107 17.4449
67 39.8107 17.9435
68 39.8107 18.5667
69 39.8107 19.0440
70 39.8107 19.5053
71 39.8107 20.1291
72 39.8107 20.6125
73 39.8107 21.2590
74 39.8107 21.8970
75 39.8107 22.4928
76 39.8107 23.0558
77 39.8107 23.7422
78 39.8107 24.2530
79 39.8107 25.0743
80 39.8107 25.4207
81 39.8107 26.2700
82 39.8107 26.6540
83 39.8107 27.6670
84 39.8107 28.2541
85 39.8107 28.6760
86 39.8107 29.3638
87 39.8107 30.2305
88 39.8107 31.1592
89 39.8107 31.7910
90 39.8107 32.4424
91 39.8107 33.1538
92 39.8107 33.6221
93 39.8107 34.4590
94 39.8107 35.1732
95 39.8107 36.0993
96 39.8107 36.9439
97 39.8107 37.7421
98 39.8107 38.3177
99 39.8107 39.2429

1 31.6228 .0043
2 31.6228 .0173
3 31.6228 .0390
4 31.6228 .0694
5 31.6228 .1075
6 31.6228 .1562
7 31.6228 .2123
8 31.6228 .2780
9 31.6228 .3499
10 31.6228 .4328
11 31.6228 .5243
12 31.6228 .6222
13 31.6228 .7302
14 31.6228 .8484
15 31.6228 .9780
16 31.6228 1.1135
17 31.6228 1.2542
18 31.6228 1.4044
19 31.6228 1.5519
20 31.6228 1.7334
21 31.6228 1.9164
22 31.6228 2.0992
23 31.6228 2.2919
24 31.6228 2.4905
25 31.6228 2.7025
26 31.6228 2.9323
27 31.6228 3.1461
28 31.6228 3.3996
29 31.6228 3.6418
30 31.6228 3.9039
31 31.6228 4.1494
32 31.6228 4.4082
33 31.6228 4.7171
34 31.6228 5.0135
35 31.6228 5.3081
36 31.6228 5.5836
37 31.6228 5.9301
38 31.6228 6.2619
39 31.6228 6.5958
40 31.6228 6.9472
41 31.6228 7.2849
42 31.6228 7.6411
43 31.6228 7.9814
44 31.6228 8.4241
45 31.6228 8.7538
46 31.6228 9.1697
47 31.6228 9.5197
48 31.6228 9.9713
49 31.6228 10.3827
50 31.6228 10.8355
51 31.6228 11.2951
52 31.6228 11.7326
53 31.6228 12.0943
54 31.6228 12.6349
55 31.6228 13.1249
56 31.6228 13.5319
57 31.6228 14.0796
58 31.6228 14.6425
59 31.6228 15.1383
60 31.6228 15.5997
61 31.6228 16.1298
62 31.6228 16.6607
63 31.6228 17.1244
64 31.6228 17.7621
65 31.6228 18.2299
66 31.6228 18.8446
67 31.6228 19.4244
68 31.6228 20.0603
69 31.6228 20.5488
70 31.6228 21.2210
71 31.6228 21.8468
72 31.6228 22.4731
73 31.6228 23.0432
74 31.6228 23.6501
75 31.6228 24.3371
76 31.6228 24.9417
77 31.6228 25.6197
78 31.6228 26.4721
79 31.6228 27.1422
80 31.6228 27.7224
81 31.6228 28.3518
82 31.6228 29.0921
83 31.6228 29.7535
84 31.6228 30.6830
85 31.6228 31.1903
86 31.6228 32.0559
87 31.6228 32.6457
88 31.6228 33.4390
89 31.6228 34.2999
90 31.6228 35.1888
91 31.6228 36.0890
92 31.6228 36.7522
93 31.6228 37.4198
94 31.6228 38.3053
95 31.6228 39.2606
96 31.6228 39.8456
97 31.6228 40.8357
98 31.6228 41.3334
99 31.6228 42.5734

1 25.1189 .0046
2 25.1189 .0184
3 25.1189 .0416
4 25.1189 .0737
5 25.1189 .1153
6 25.1189 .1658
7 25.1189 .2264
8 25.1189 .2952
9 25.1189 .3736
10 25.1189 .4624
11 25.1189 .5584
12 25.1189 .6620
13 25.1189 .7806
14 25.1189 .9054
15 25.1189 1.0350
16 25.1189 1.1780
17 25.1189 1.3304
18 25.1189 1.4888
19 25.1189 1.6628
20 25.1189 1.8507
21 25.1189 2.0377
22 25.1189 2.2352
23 25.1189 2.4468
24 25.1189 2.6596
25 25.1189 2.8778
26 25.1189 3.1373
27 25.1189 3.3595
28 25.1189 3.6135
29 25.1189 3.8835
30 25.1189 4.1668
31 25.1189 4.4334
32 25.1189 4.7029
33 25.1189 5.0411
34 25.1189 5.3517
35 25.1189 5.6722
36 25.1189 5.9800
37 25.1189 6.3201
38 25.1189 6.6663
39 25.1189 7.0288
40 25.1189 7.3829
41 25.1189 7.7662
42 25.1189 8.1210
43 25.1189 8.5343
44 25.1189 8.9206
45 25.1189 9.3676
46 25.1189 9.8043
47 25.1189 10.1845
48 25.1189 10.6464
49 25.1189 11.0210
50 25.1189 11.5571
51 25.1189 11.9864
52 25.1189 12.4661
53 25.1189 12.9532
54 25.1189 13.4464
55 25.1189 13.9289
56 25.1189 14.4349
57 25.1189 15.0308
58 25.1189 15.4825
59 25.1189 16.0661
60 25.1189 16.6501
61 25.1189 17.2036
62 25.1189 17.6985
63 25.1189 18.3395
64 25.1189 18.8721
65 25.1189 19.4839
66 25.1189 20.1457
67 25.1189 20.7152
68 25.1189 21.2990
69 25.1189 21.9688
70 25.1189 22.6133
71 25.1189 23.3444
72 25.1189 24.0234
73 25.1189 24.5951
74 25.1189 25.2518
75 25.1189 25.8603
76 25.1189 26.6776
77 25.1189 27.3505
78 25.1189 28.0320
79 25.1189 28.7745
80 25.1189 29.6247
81 25.1189 30.2992
82 25.1189 31.1319
83 25.1189 31.9375
84 25.1189 32.4660
85 25.1189 33.4562
86 25.1189 34.0505
87 25.1189 35.0145
88 25.1189 35.7595
89 25.1189 36.5824
90 25.1189 37.3507
91 25.1189 38.1839
92 25.1189 38.9961
93 25.1189 39.8804
94 25.1189 40.9381
95 25.1189 41.5487
96 25.1189 42.5149
97 25.1189 43.5434
98 25.1189 44.3516
99 25.1189 45.0724

1 19.9526 .0049
2 19.9526 .0196
3 19.9526 .0442
4 19.9526 .0784
5 19.9526 .1226
6 19.9526 .1761
7 19.9526 .2400
8 19.9526 .3138
9 19.9526 .3973
10 19.9526 .4890
11 19.9526 .5932
12 19.9526 .7067
13 19.9526 .8283
14 19.9526 .9592
15 19.9526 1.1036
16 19.9526 1.2562
17 19.9526 1.4162
18 19.9526 1.5886
19 19.9526 1.7644
20 19.9526 1.9577
21 19.9526 2.1596
22 19.9526 2.3629
23 19.9526 2.5942
24 19.9526 2.8228
25 19.9526 3.0616
26 19.9526 3.3148
27 19.9526 3.5596
28 19.9526 3.8386
29 19.9526 4.1187
30 19.9526 4.4075
31 19.9526 4.7160
32 19.9526 5.0139
33 19.9526 5.3275
34 19.9526 5.6650
35 19.9526 6.0012
36 19.9526 6.3510
37 19.9526 6.7007
38 19.9526 7.0813
39 19.9526 7.4483
40 19.9526 7.8367
41 19.9526 8.2141
42 19.9526 8.6600
43 19.9526 9.0353
44 19.9526 9.4770
45 19.9526 9.9229
46 19.9526 10.3777
47 19.9526 10.8515
48 19.9526 11.2955
49 19.9526 11.7706
50 19.9526 12.2628
51 19.9526 12.7307
52 19.9526 13.2603
53 19.9526 13.7862
54 19.9526 14.2651
55 19.9526 14.8354
56 19.9526 15.3755
57 19.9526 15.9300
58 19.9526 16.4774
59 19.9526 17.0391
60 19.9526 17.5990
61 19.9526 18.2771
62 19.9526 18.8602
63 19.9526 19.4607
64 19.9526 20.0567
65 19.9526 20.7121
66 19.9526 21.3390
67 19.9526 22.0145
68 19.9526 22.6220
69 19.9526 23.3238
70 19.9526 24.0330
71 19.9526 24.7026
72 19.9526 25.4168
73 19.9526 26.0902
74 19.9526 26.7592
75 19.9526 27.6252
76 19.9526 28.3495
77 19.9526 29.0521
78 19.9526 29.8672
79 19.9526 30.5721
80 19.9526 31.3925
81 19.9526 32.1117
82 19.9526 32.9955
83 19.9526 33.6889
84 19.9526 34.4953
85 19.9526 35.3809
86 19.9526 36.1796
87 19.9526 37.0141
88 19.9526 37.9119
89 19.9526 38.8027
90 19.9526 39.7545
91 19.9526 40.5779
92 19.9526 41.4585
93 19.9526 42.4597
94 19.9526 43.2989
95 19.9526 44.1527
96 19.9526 45.0799
97 19.9526 46.0504
98 19.9526 47.1231
99 19.9526 47.9408

1 15.8489 .0050
2 15.8489 .0200
3 15.8489 .0450
4 15.8489 .0800
5 15.8489 .1250
6 15.8489 .1800
7 15.8489 .2450
8 15.8489 .3200
9 15.8489 .4050
10 15.8489 .5000
11 15.8489 .6050
12 15.8489 .7200
13 15.8489 .8450
14 15.8489 .9800
15 15.8489 1.1250
16 15.8489 1.2801
17 15.8489 1.4451
18 15.8489 1.6201
19 15.8489 1.8051
20 15.8489 2.0001
21 15.8489 2.2051
22 15.8489 2.4201
23 15.8489 2.6450
24 15.8489 2.8803
25 15.8489 3.1254
26 15.8489 3.3801
27 15.8489 3.6450
28 15.8489 3.9204
29 15.8489 4.2051
30 15.8489 4.5004
31 15.8489 4.8052
32 15.8489 5.1201
33 15.8489 5.4449
34 15.8489 5.7802
35 15.8489 6.1254
36 15.8489 6.4800
37 15.8489 6.8456
38 15.8489 7.2203
39 15.8489 7.6053
40 15.8489 8.0000
41 15.8489 8.4063
42 15.8489 8.8201
43 15.8489 9.2459
44 15.8489 9.6801
45 15.8489 10.1250
46 15.8489 10.5803
47 15.8489 11.0459
48 15.8489 11.5213
49 15.8489 12.0058
50 15.8489 12.5004
51 15.8489 13.0053
52 15.8489 13.5208
53 15.8489 14.0458
54 15.8489 14.5800
55 15.8489 15.1252
56 15.8489 15.6805
57 15.8489 16.2464
58 15.8489 16.8203
59 15.8489 17.4047
60 15.8489 17.9993
61 15.8489 18.6048
62 15.8489 19.2200
63 15.8489 19.8464
64 15.8489 20.4795
65 15.8489 21.1254
66 15.8489 21.7795
67 15.8489 22.4459
68 15.8489 23.1202
69 15.8489 23.8054
70 15.8489 24.4984
71 15.8489 25.2036
72 15.8489 25.9212
73 15.8489 26.6450
74 15.8489 27.3814
75 15.8489 28.1244
76 15.8489 28.8797
77 15.8489 29.6446
78 15.8489 30.4179
79 15.8489 31.2047
80 15.8489 32.0009
81 15.8489 32.8052
82 15.8489 33.6176
83 15.8489 34.4450
84 15.8489 35.2805
85 15.8489 36.1240
86 15.8489 36.9797
87 15.8489 37.8454
88 15.8489 38.7205
89 15.8489 39.6057
90 15.8489 40.4995
91 15.8489 41.4050
92 15.8489 42.3189
93 15.8489 43.2444
94 15.8489 44.1757
95 15.8489 45.1251
96 15.8489 46.0800
97 15.8489 47.0450
98 15.8489 48.0200
99 15.8489 49.0032

1 12.5893 .0052
2 12.5893 .0206
3 12.5893 .0465
4 12.5893 .0826
5 12.5893 .1291
6 12.5893 .1857
7 12.5893 .2528
8 12.5893 .3299
9 12.5893 .4171
10 12.5893 .5168
11 12.5893 .6251
12 12.5893 .7446
13 12.5893 .8711
14 12.5893 1.0129
15 12.5893 1.1587
16 12.5893 1.3189
17 12.5893 1.4920
18 12.5893 1.6734
19 12.5893 1.8621
20 12.5893 2.0593
21 12.5893 2.2691
22 12.5893 2.4905
23 12.5893 2.7254
24 12.5893 2.9657
25 12.5893 3.2134
26 12.5893 3.4765
27 12.5893 3.7478
28 12.5893 4.0268
29 12.5893 4.3197
30 12.5893 4.6225
31 12.5893 4.9417
32 12.5893 5.2502
33 12.5893 5.5889
34 12.5893 5.9154
35 12.5893 6.2781
36 12.5893 6.6389
37 12.5893 7.0138
38 12.5893 7.3685
39 12.5893 7.7672
40 12.5893 8.1681
41 12.5893 8.5878
42 12.5893 8.9964
43 12.5893 9.4541
44 12.5893 9.8700
45 12.5893 10.3313
46 12.5893 10.7667
47 12.5893 11.2702
48 12.5893 11.7148
49 12.5893 12.1986
50 12.5893 12.7082
51 12.5893 13.2061
52 12.5893 13.7182
53 12.5893 14.2573
54 12.5893 14.7772
55 12.5893 15.3108
56 12.5893 15.9024
57 12.5893 16.4541
58 12.5893 16.9696
59 12.5893 17.5656
60 12.5893 18.1213
61 12.5893 18.7178
62 12.5893 19.3635
63 12.5893 19.9848
64 12.5893 20.6248
65 12.5893 21.1857
66 12.5893 21.8929
67 12.5893 22.4689
68 12.5893 23.1681
69 12.5893 23.8551
70 12.5893 24.5624
71 12.5893 25.2431
72 12.5893 25.8393
73 12.5893 26.6528
74 12.5893 27.2859
75 12.5893 28.0084
76 12.5893 28.7745
77 12.5893 29.5274
78 12.5893 30.1873
79 12.5893 31.0372
80 12.5893 31.6871
81 12.5893 32.5655
82 12.5893 33.3332
83 12.5893 34.1463
84 12.5893 34.8735
85 12.5893 35.7072
86 12.5893 36.5772
87 12.5893 37.3435
88 12.5893 38.3018
89 12.5893 38.9797
90 12.5893 39.9661
91 12.5893 40.6836
92 12.5893 41.6688
93 12.5893 42.4963
94 12.5893 43.5627
95 12.5893 44.4718
96 12.5893 45.2576
97 12.5893 46.2446
98 12.5893 47.0682
99 12.5893 48.1765

1 10.0 .0058
2 10.0 .0234
3 10.0 .0525
4 10.0 .0937
5 10.0 .1465
6 10.0 .2095
7 10.0 .2869
8 10.0 .3717
9 10.0 .4702
10 10.0 .5831
11 10.0 .7045
12 10.0 .8396
13 10.0 .9807
14 10.0 1.1440
15 10.0 1.3170
16 10.0 1.4846
17 10.0 1.6657
18 10.0 1.8814
19 10.0 2.0904
20 10.0 2.3189
21 10.0 2.5527
22 10.0 2.7909
23 10.0 3.0562
24 10.0 3.3267
25 10.0 3.5826
26 10.0 3.8872
27 10.0 4.1746
28 10.0 4.5036
29 10.0 4.7924
30 10.0 5.1471
31 10.0 5.4651
32 10.0 5.8198
33 10.0 6.2026
34 10.0 6.5662
35 10.0 6.9241
36 10.0 7.3298
37 10.0 7.7207
38 10.0 8.1014
39 10.0 8.5141
40 10.0 8.9768
41 10.0 9.3358
42 10.0 9.8366
43 10.0 10.2666
44 10.0 10.7074
45 10.0 11.1974
46 10.0 11.6502
47 10.0 12.1313
48 10.0 12.6437
49 10.0 13.0526
50 10.0 13.6675
51 10.0 14.1369
52 10.0 14.6160
53 10.0 15.2189
54 10.0 15.7037
55 10.0 16.2170
56 10.0 16.7518
57 10.0 17.2162
58 10.0 17.7824
59 10.0 18.4093
60 10.0 18.9478
61 10.0 19.5559
62 10.0 20.1160
63 10.0 20.6198
64 10.0 21.1958
65 10.0 21.8741
66 10.0 22.4763
67 10.0 23.0713
68 10.0 23.6702
69 10.0 24.1466
70 10.0 24.8037
71 10.0 25.4038
72 10.0 26.0679
73 10.0 26.6642
74 10.0 27.3259
75 10.0 27.9159
76 10.0 28.5081
77 10.0 29.2226
78 10.0 29.8778
79 10.0 30.6179
80 10.0 31.1086
81 10.0 31.8647
82 10.0 32.5263
83 10.0 33.0131
84 10.0 33.7296
85 10.0 34.5934
86 10.0 35.1375
87 10.0 35.8494
88 10.0 36.5296
89 10.0 37.1922
90 10.0 37.9515
91 10.0 38.6795
92 10.0 39.2690
93 10.0 40.2478
94 10.0 40.7907
95 10.0 41.5910
96 10.0 42.3902
97 10.0 43.0922
98 10.0 44.2063
99 10.0 44.4286

1 7.9433 .0064
2 7.9433 .0255
3 7.9433 .0572
4 7.9433 .1016
5 7.9433 .1589
6 7.9433 .2299
7 7.9433 .3121
8 7.9433 .4052
9 7.9433 .5149
10 7.9433 .6344
11 7.9433 .7634
12 7.9433 .9086
13 7.9433 1.0678
14 7.9433 1.2363
15 7.9433 1.4150
16 7.9433 1.6062
17 7.9433 1.8136
18 7.9433 2.0292
19 7.9433 2.2642
20 7.9433 2.4987
21 7.9433 2.7565
22 7.9433 3.0098
23 7.9433 3.2849
24 7.9433 3.5708
25 7.9433 3.8938
26 7.9433 4.2010
27 7.9433 4.4904
28 7.9433 4.8288
29 7.9433 5.1737
30 7.9433 5.5294
31 7.9433 5.8696
32 7.9433 6.2340
33 7.9433 6.6310
34 7.9433 7.0315
35 7.9433 7.4049
36 7.9433 7.8544
37 7.9433 8.2035
38 7.9433 8.6152
39 7.9433 9.0724
40 7.9433 9.4912
41 7.9433 9.9801
42 7.9433 10.3431
43 7.9433 10.8154
44 7.9433 11.3291
45 7.9433 11.7394
46 7.9433 12.2550
47 7.9433 12.7496
48 7.9433 13.2344
49 7.9433 13.6922
50 7.9433 14.2575
51 7.9433 14.7281
52 7.9433 15.2954
53 7.9433 15.6295
54 7.9433 16.2291
55 7.9433 16.6865
56 7.9433 17.3032
57 7.9433 17.6925
58 7.9433 18.3215
59 7.9433 18.7868
60 7.9433 19.2909
61 7.9433 19.7209
62 7.9433 20.2485
63 7.9433 20.8386
64 7.9433 21.3457
65 7.9433 21.8599
66 7.9433 22.4876
67 7.9433 22.8671
68 7.9433 23.4206
69 7.9433 24.0274
70 7.9433 24.5195
71 7.9433 24.9109
72 7.9433 25.4571
73 7.9433 25.9184
74 7.9433 26.3018
75 7.9433 26.9014
76 7.9433 27.4753
77 7.9433 28.0790
78 7.9433 28.5399
79 7.9433 28.9974
80 7.9433 29.7155
81 7.9433 30.1460
82 7.9433 30.6301
83 7.9433 30.7817
84 7.9433 31.5940
85 7.9433 32.1411
86 7.9433 32.5608
87 7.9433 32.8728
88 7.9433 33.7025
89 7.9433 33.7984
90 7.9433 34.5167
91 7.9433 35.1861
92 7.9433 35.7941
93 7.9433 36.2121
94 7.9433 36.4202
95 7.9433 37.2225
96 7.9433 37.3480
97 7.9433 38.0873
98 7.9433 38.9152
99 7.9433 39.6451

1 6.3096 .0066
2 6.3096 .0264
3 6.3096 .0593
4 6.3096 .1052
5 6.3096 .1637
6 6.3096 .2370
7 6.3096 .3222
8 6.3096 .4205
9 6.3096 .5346
10 6.3096 .6531
11 6.3096 .7910
12 6.3096 .9458
13 6.3096 1.1133
14 6.3096 1.2821
15 6.3096 1.4744
16 6.3096 1.6612
17 6.3096 1.8827
18 6.3096 2.1005
19 6.3096 2.3416
20 6.3096 2.5819
21 6.3096 2.8336
22 6.3096 3.1114
23 6.3096 3.4057
24 6.3096 3.6918
25 6.3096 3.9871
26 6.3096 4.3437
27 6.3096 4.6360
28 6.3096 4.9749
29 6.3096 5.2924
30 6.3096 5.7013
31 6.3096 6.0493
32 6.3096 6.4124
33 6.3096 6.8058
34 6.3096 7.1884
35 6.3096 7.6056
36 6.3096 7.9612
37 6.3096 8.4050
38 6.3096 8.8766
39 6.3096 9.2244
40 6.3096 9.7005
41 6.3096 10.1522
42 6.3096 10.5181
43 6.3096 11.0721
44 6.3096 11.5021
45 6.3096 11.9698
46 6.3096 12.4368
47 6.3096 12.8998
48 6.3096 13.3716
49 6.3096 13.8957
50 6.3096 14.3481
51 6.3096 14.8618
52 6.3096 15.2852
53 6.3096 15.8731
54 6.3096 16.3678
55 6.3096 16.6364
56 6.3096 17.2308
57 6.3096 17.7483
58 6.3096 18.1052
59 6.3096 18.6383
60 6.3096 19.0928
61 6.3096 19.6556
62 6.3096 20.1198
63 6.3096 20.5877
64 6.3096 21.0318
65 6.3096 21.4465
66 6.3096 21.8800
67 6.3096 22.4754
68 6.3096 22.7844
69 6.3096 23.3248
70 6.3096 23.7481
71 6.3096 24.1964
72 6.3096 24.6659
73 6.3096 24.9823
74 6.3096 25.5546
75 6.3096 26.1529
76 6.3096 26.2333
77 6.3096 26.6856
78 6.3096 27.0121
79 6.3096 27.5041
80 6.3096 27.8572
81 6.3096 28.1646
82 6.3096 28.6570
83 6.3096 28.9491
84 6.3096 29.5318
85 6.3096 29.5578
86 6.3096 30.2998
87 6.3096 30.6534
88 6.3096 31.0507
89 6.3096 31.0549
90 6.3096 31.8324
91 6.3096 32.3054
92 6.3096 32.3582
93 6.3096 32.8455
94 6.3096 33.3082
95 6.3096 33.7795
96 6.3096 33.7845
97 6.3096 35.1073
98 6.3096 35.2717
99 6.3096 35.4642

1 5.0119 .0071
2 5.0119 .0285
3 5.0119 .0639
4 5.0119 .1132
5 5.0119 .1773
6 5.0119 .2555
7 5.0119 .3471
8 5.0119 .4530
9 5.0119 .5725
10 5.0119 .7064
11 5.0119 .8566
12 5.0119 1.0151
13 5.0119 1.1878
14 5.0119 1.3721
15 5.0119 1.5794
16 5.0119 1.7809
17 5.0119 2.0180
18 5.0119 2.2570
19 5.0119 2.5068
20 5.0119 2.7618
21 5.0119 3.0295
22 5.0119 3.3364
23 5.0119 3.6380
24 5.0119 3.9599
25 5.0119 4.2614
26 5.0119 4.5906
27 5.0119 4.9544
28 5.0119 5.2875
29 5.0119 5.6877
30 5.0119 6.0532
31 5.0119 6.4254
32 5.0119 6.7648
33 5.0119 7.1839
34 5.0119 7.5895
35 5.0119 8.0066
36 5.0119 8.4198
37 5.0119 8.8599
38 5.0119 9.2487
39 5.0119 9.7610
40 5.0119 10.1532
41 5.0119 10.6350
42 5.0119 11.0803
43 5.0119 11.5561
44 5.0119 11.9899
45 5.0119 12.4707
46 5.0119 12.9263
47 5.0119 13.3585
48 5.0119 13.8398
49 5.0119 14.2906
50 5.0119 14.7134
51 5.0119 15.1589
52 5.0119 15.6515
53 5.0119 16.1005
54 5.0119 16.5581
55 5.0119 17.0156
56 5.0119 17.3245
57 5.0119 17.9254
58 5.0119 18.3913
59 5.0119 18.7826
60 5.0119 19.1338
61 5.0119 19.5189
62 5.0119 19.9008
63 5.0119 20.2896
64 5.0119 20.7886
65 5.0119 21.0490
66 5.0119 21.6537
67 5.0119 21.9399
68 5.0119 22.3772
69 5.0119 22.5366
70 5.0119 22.9815
71 5.0119 23.1501
72 5.0119 23.5797
73 5.0119 24.1573
74 5.0119 24.1956
75 5.0119 24.4247
76 5.0119 24.8760
77 5.0119 24.9621
78 5.0119 25.1789
79 5.0119 25.4757
80 5.0119 25.8757
81 5.0119 26.2207
82 5.0119 26.3597
83 5.0119 26.6506
84 5.0119 26.9253
85 5.0119 26.8313
86 5.0119 27.3327
87 5.0119 27.1608
88 5.0119 27.4437
89 5.0119 28.0021
90 5.0119 27.8983
91 5.0119 28.3913
92 5.0119 28.3641
93 5.0119 28.8708
94 5.0119 28.9171
95 5.0119 29.2267
96 5.0119 29.5353
97 5.0119 29.8978
98 5.0119 30.2990
99 5.0119 30.7856

1 3.9811 .0084
2 3.9811 .0337
3 3.9811 .0761
4 3.9811 .1347
5 3.9811 .2107
6 3.9811 .3034
7 3.9811 .4116
8 3.9811 .5354
9 3.9811 .6749
10 3.9811 .8403
11 3.9811 1.0050
12 3.9811 1.1941
13 3.9811 1.3960
14 3.9811 1.6187
15 3.9811 1.8511
16 3.9811 2.1134
17 3.9811 2.3622
18 3.9811 2.6178
19 3.9811 2.9336
20 3.9811 3.2029
21 3.9811 3.5506
22 3.9811 3.8705
23 3.9811 4.2047
24 3.9811 4.5872
25 3.9811 4.9367
26 3.9811 5.2571
27 3.9811 5.6700
28 3.9811 6.0381
29 3.9811 6.4498
30 3.9811 6.8806
31 3.9811 7.2473
32 3.9811 7.6908
33 3.9811 8.1163
34 3.9811 8.4735
35 3.9811 8.9698
36 3.9811 9.4049
37 3.9811 9.8097
38 3.9811 10.2989
39 3.9811 10.7080
40 3.9811 11.0967
41 3.9811 11.4988
42 3.9811 12.0116
43 3.9811 12.4094
44 3.9811 12.8025
45 3.9811 13.2644
46 3.9811 13.6370
47 3.9811 13.9122
48 3.9811 14.4008
49 3.9811 14.8666
50 3.9811 15.1990
51 3.9811 15.5582
52 3.9811 15.7661
53 3.9811 16.2010
54 3.9811 16.6047
55 3.9811 16.8444
56 3.9811 16.9686
57 3.9811 17.4155
58 3.9811 17.6244
59 3.9811 17.9125
60 3.9811 18.1428
61 3.9811 18.0535
62 3.9811 18.4985
63 3.9811 18.6880
64 3.9811 18.6846
65 3.9811 18.8252
66 3.9811 18.9620
67 3.9811 18.7988
68 3.9811 19.0501
69 3.9811 19.2144
70 3.9811 19.2220
71 3.9811 19.1249
72 3.9811 19.2704
73 3.9811 19.1852
74 3.9811 19.0266
75 3.9811 18.9826
76 3.9811 19.2902
77 3.9811 19.0292
78 3.9811 18.7462
79 3.9811 18.4697
80 3.9811 18.6490
81 3.9811 18.7610
82 3.9811 18.2389
83 3.9811 18.4622
84 3.9811 18.2309
85 3.9811 17.8364
86 3.9811 17.9440
87 3.9811 17.5599
88 3.9811 17.4492
89 3.9811 17.0766
90 3.9811 16.8594
91 3.9811 17.0490
92 3.9811 17.0518
93 3.9811 16.8867
94 3.9811 16.8817
95 3.9811 16.6194
96 3.9811 16.8757
97 3.9811 16.0571
98 3.9811 16.6274
99 3.9811 16.3456

1 3.1623 .0084
2 3.1623 .0340
3 3.1623 .0761
4 3.1623 .1347
5 3.1623 .2099
6 3.1623 .3025
7 3.1623 .4103
8 3.1623 .5368
9 3.1623 .6778
10 3.1623 .8321
11 3.1623 1.0072
12 3.1623 1.1943
13 3.1623 1.4036
14 3.1623 1.6220
15 3.1623 1.8498
16 3.1623 2.0982
17 3.1623 2.3494
18 3.1623 2.6539
19 3.1623 2.9179
20 3.1623 3.2061
21 3.1623 3.5319
22 3.1623 3.8842
23 3.1623 4.1935
24 3.1623 4.5943
25 3.1623 4.9282
26 3.1623 5.3067
27 3.1623 5.6640
28 3.1623 6.0459
29 3.1623 6.4303
30 3.1623 6.8335
31 3.1623 7.2223
32 3.1623 7.6713
33 3.1623 8.1267
34 3.1623 8.5221
35 3.1623 8.9668
36 3.1623 9.3989
37 3.1623 9.7325
38 3.1623 10.2467
39 3.1623 10.7158
40 3.1623 11.0884
41 3.1623 11.5104
42 3.1623 12.0259
43 3.1623 12.3909
44 3.1623 12.8592
45 3.1623 13.1950
46 3.1623 13.6655
47 3.1623 14.0233
48 3.1623 14.3966
49 3.1623 14.8167
50 3.1623 15.1739
51 3.1623 15.5236
52 3.1623 15.7527
53 3.1623 16.2428
54 3.1623 16.5109
55 3.1623 16.8651
56 3.1623 17.1321
57 3.1623 17.3746
58 3.1623 17.5999
59 3.1623 17.9512
60 3.1623 17.9917
61 3.1623 18.1744
62 3.1623 18.5030
63 3.1623 18.3830
64 3.1623 18.6458
65 3.1623 18.8267
66 3.1623 19.0483
67 3.1623 18.9554
68 3.1623 19.2216
69 3.1623 19.2519
70 3.1623 19.1891
71 3.1623 19.2225
72 3.1623 19.3063
73 3.1623 19.0402
74 3.1623 19.1344
75 3.1623 18.8814
76 3.1623 19.2437
77 3.1623 19.0903
78 3.1623 19.1510
79 3.1623 18.7369
80 3.1623 18.4392
81 3.1623 18.6651
82 3.1623 18.3062
83 3.1623 18.1939
84 3.1623 18.0314
85 3.1623 17.6474
86 3.1623 17.5993
87 3.1623 17.7567
88 3.1623 17.4243
89 3.1623 17.5460
90 3.1623 17.0520
91 3.1623 17.1219
92 3.1623 16.8192
93 3.1623 17.0790
94 3.1623 16.6801
95 3.1623 16.6032
96 3.1623 16.6526
97 3.1623 17.0189
98 3.1623 16.6350
99 3.1623 16.2972

1 2.5119 .0095
2 2.5119 .0378
3 2.5119 .0851
4 2.5119 .1519
5 2.5119 .2371
6 2.5119 .3400
7 2.5119 .4640
8 2.5119 .6038
9 2.5119 .7579
10 2.5119 .9385
11 2.5119 1.1250
12 2.5119 1.3342
13 2.5119 1.5620
14 2.5119 1.8153
15 2.5119 2.0669
16 2.5119 2.3359
17 2.5119 2.6376
18 2.5119 2.9160
19 2.5119 3.2303
20 2.5119 3.5580
21 2.5119 3.9227
22 2.5119 4.2523
23 2.5119 4.6225
24 2.5119 4.9938
25 2.5119 5.3957
26 2.5119 5.7336
27 2.5119 6.1897
28 2.5119 6.6075
29 2.5119 6.9633
30 2.5119 7.4403
31 2.5119 7.8439
32 2.5119 8.2182
33 2.5119 8.6139
34 2.5119 9.0294
35 2.5119 9.4573
36 2.5119 9.9020
37 2.5119 10.3619
38 2.5119 10.7489
39 2.5119 11.1286
40 2.5119 11.5763
41 2.5119 11.8903
42 2.5119 12.3018
43 2.5119 12.6280
44 2.5119 13.0335
45 2.5119 13.4248
46 2.5119 13.7522
47 2.5119 14.0338
48 2.5119 14.3461
49 2.5119 14.5948
50 2.5119 14.9067
51 2.5119 15.1136
52 2.5119 15.3714
53 2.5119 15.5647
54 2.5119 15.7632
55 2.5119 15.8046
56 2.5119 15.9397
57 2.5119 16.1120
58 2.5119 16.1101
59 2.5119 16.1848
60 2.5119 16.2964
61 2.5119 16.2672
62 2.5119 16.2215
63 2.5119 16.0760
64 2.5119 16.0641
65 2.5119 15.9779
66 2.5119 15.9061
67 2.5119 15.8883
68 2.5119 15.7676
69 2.5119 15.5941
70 2.5119 15.4287
71 2.5119 15.2994
72 2.5119 14.9653
73 2.5119 14.8306
74 2.5119 14.2737
75 2.5119 14.2717
76 2.5119 13.9399
77 2.5119 13.6295
78 2.5119 13.2514
79 2.5119 13.3797
80 2.5119 12.8185
81 2.5119 12.6497
82 2.5119 12.1427
83 2.5119 11.9117
84 2.5119 11.4509
85 2.5119 11.5835
86 2.5119 11.0481
87 2.5119 10.5706
88 2.5119 10.4189
89 2.5119 10.0239
90 2.5119 9.8541
91 2.5119 9.6405
92 2.5119 9.3176
93 2.5119 9.2902
94 2.5119 9.0602
95 2.5119 8.4409
96 2.5119 8.3473
97 2.5119 8.3666
98 2.5119 8.4115
99 2.5119 8.4635

1 1.9953 .0115
2 1.9953 .0460
3 1.9953 .1031
4 1.9953 .1829
5 1.9953 .2845
6 1.9953 .4120
7 1.9953 .5528
8 1.9953 .7281
9 1.9953 .9074
10 1.9953 1.1229
11 1.9953 1.3546
12 1.9953 1.5911
13 1.9953 1.8640
14 1.9953 2.1345
15 1.9953 2.4255
16 1.9953 2.7663
17 1.9953 3.0870
18 1.9953 3.4487
19 1.9953 3.7699
20 1.9953 4.1571
21 1.9953 4.5512
22 1.9953 4.9182
23 1.9953 5.3694
24 1.9953 5.6775
25 1.9953 6.1145
26 1.9953 6.5422
27 1.9953 6.9547
28 1.9953 7.3320
29 1.9953 7.7900
30 1.9953 8.1794
31 1.9953 8.6027
32 1.9953 8.9812
33 1.9953 9.3565
34 1.9953 9.7371
35 1.9953 10.1253
36 1.9953 10.4770
37 1.9953 10.8455
38 1.9953 11.2105
39 1.9953 11.4927
40 1.9953 11.8118
41 1.9953 12.0401
42 1.9953 12.2352
43 1.9953 12.5676
44 1.9953 12.7718
45 1.9953 12.9805
46 1.9953 13.1399
47 1.9953 13.3452
48 1.9953 13.2850
49 1.9953 13.4696
50 1.9953 13.5517
51 1.9953 13.5230
52 1.9953 13.4950
53 1.9953 13.4916
54 1.9953 13.4620
55 1.9953 13.2839
56 1.9953 13.1581
57 1.9953 13.1215
58 1.9953 12.8718
59 1.9953 12.5526
60 1.9953 12.4510
61 1.9953 12.1793
62 1.9953 11.9781
63 1.9953 11.7931
64 1.9953 11.2884
65 1.9953 11.1234
66 1.9953 10.7802
67 1.9953 10.3989
68 1.9953 9.9834
69 1.9953 9.8343
70 1.9953 9.3270
71 1.9953 8.9804
72 1.9953 8.7200
73 1.9953 8.2519
74 1.9953 7.9151
75 1.9953 7.6949
76 1.9953 7.1142
77 1.9953 6.9352
78 1.9953 6.4388
79 1.9953 6.3071
80 1.9953 5.7362
81 1.9953 5.6230
82 1.9953 5.0686
83 1.9953 4.7770
84 1.9953 4.5316
85 1.9953 4.1192
86 1.9953 3.9440
87 1.9953 3.8377
88 1.9953 3.3603
89 1.9953 3.4656
90 1.9953 3.1494
91 1.9953 2.8659
92 1.9953 2.6722
93 1.9953 2.4878
94 1.9953 2.7499
95 1.9953 2.2037
96 1.9953 2.3273
97 1.9953 1.7003
98 1.9953 1.9125
99 1.9953 2.0350

1 1.5849 .0115
2 1.5849 .0461
3 1.5849 .1031
4 1.5849 .1824
5 1.5849 .2830
6 1.5849 .4105
7 1.5849 .5560
8 1.5849 .7291
9 1.5849 .9158
10 1.5849 1.1204
11 1.5849 1.3479
12 1.5849 1.5954
13 1.5849 1.8537
14 1.5849 2.1654
15 1.5849 2.4296
16 1.5849 2.7803
17 1.5849 3.0812
18 1.5849 3.4169
19 1.5849 3.7863
20 1.5849 4.1678
21 1.5849 4.5105
22 1.5849 4.9335
23 1.5849 5.3261
24 1.5849 5.7004
25 1.5849 6.1719
26 1.5849 6.5029
27 1.5849 6.9840
28 1.5849 7.3919
29 1.5849 7.7692
30 1.5849 8.1440
31 1.5849 8.5808
32 1.5849 8.9687
33 1.5849 9.3602
34 1.5849 9.8144
35 1.5849 10.1153
36 1.5849 10.5951
37 1.5849 10.8775
38 1.5849 11.2609
39 1.5849 11.4471
40 1.5849 11.7894
41 1.5849 12.0853
42 1.5849 12.4236
43 1.5849 12.5476
44 1.5849 12.8322
45 1.5849 12.9589
46 1.5849 13.1876
47 1.5849 13.2182
48 1.5849 13.3840
49 1.5849 13.4300
50 1.5849 13.5158
51 1.5849 13.5880
52 1.5849 13.5023
53 1.5849 13.4495
54 1.5849 13.4101
55 1.5849 13.3655
56 1.5849 13.3011
57 1.5849 12.9944
58 1.5849 12.8555
59 1.5849 12.6975
60 1.5849 12.4739
61 1.5849 12.2205
62 1.5849 11.9056
63 1.5849 11.6812
64 1.5849 11.4421
65 1.5849 11.0587
66 1.5849 10.6998
67 1.5849 10.3429
68 1.5849 10.0470
69 1.5849 9.7130
70 1.5849 9.3838
71 1.5849 8.9854
72 1.5849 8.8378
73 1.5849 8.5189
74 1.5849 8.0502
75 1.5849 7.6223
76 1.5849 7.1922
77 1.5849 6.8191
78 1.5849 6.6039
79 1.5849 6.1991
80 1.5849 5.7455
81 1.5849 5.4113
82 1.5849 5.2994
83 1.5849 4.7356
84 1.5849 4.4789
85 1.5849 4.1460
86 1.5849 3.9817
87 1.5849 3.8313
88 1.5849 3.5991
89 1.5849 3.1508
90 1.5849 3.1846
91 1.5849 2.8676
92 1.5849 2.7111
93 1.5849 2.3944
94 1.5849 2.4044
95 1.5849 2.0993
96 1.5849 2.1591
97 1.5849 2.0968
98 1.5849 2.2089
99 1.5849 2.2446

1 1.2589 .0115
2 1.2589 .0458
3 1.2589 .1031
4 1.2589 .1827
5 1.2589 .2856
6 1.2589 .4121
7 1.2589 .5570
8 1.2589 .7246
9 1.2589 .9053
10 1.2589 1.1174
11 1.2589 1.3438
12 1.2589 1.6051
13 1.2589 1.8668
14 1.2589 2.1419
15 1.2589 2.4320
16 1.2589 2.7716
17 1.2589 3.0629
18 1.2589 3.4221
19 1.2589 3.8071
20 1.2589 4.1738
21 1.2589 4.5285
22 1.2589 4.9159
23 1.2589 5.2801
24 1.2589 5.7245
25 1.2589 6.1295
26 1.2589 6.5185
27 1.2589 6.8925
28 1.2589 7.3194
29 1.2589 7.7215
30 1.2589 8.2618
31 1.2589 8.6193
32 1.2589 8.9735
33 1.2589 9.4219
34 1.2589 9.7639
35 1.2589 10.1102
36 1.2589 10.4873
37 1.2589 10.8522
38 1.2589 11.2037
39 1.2589 11.4796
40 1.2589 11.7811
41 1.2589 12.0628
42 1.2589 12.4044
43 1.2589 12.6642
44 1.2589 12.8598
45 1.2589 12.8764
46 1.2589 13.1929
47 1.2589 13.2555
48 1.2589 13.3400
49 1.2589 13.4729
50 1.2589 13.4979
51 1.2589 13.5566
52 1.2589 13.4679
53 1.2589 13.5887
54 1.2589 13.3766
55 1.2589 13.4151
56 1.2589 13.1723
57 1.2589 13.0703
58 1.2589 12.8795
59 1.2589 12.5963
60 1.2589 12.4955
61 1.2589 12.1365
62 1.2589 11.9171
63 1.2589 11.7574
64 1.2589 11.3195
65 1.2589 11.0677
66 1.2589 10.7176
67 1.2589 10.5709
68 1.2589 10.1216
69 1.2589 9.7950
70 1.2589 9.3896
71 1.2589 8.9774
72 1.2589 8.7043
73 1.2589 8.4885
74 1.2589 7.8889
75 1.2589 7.6821
76 1.2589 7.2803
77 1.2589 6.8837
78 1.2589 6.5422
79 1.2589 6.2733
80 1.2589 5.9122
81 1.2589 5.4241
82 1.2589 5.3396
83 1.2589 4.5715
84 1.2589 4.4291
85 1.2589 4.2478
86 1.2589 3.7718
87 1.2589 3.6569
88 1.2589 3.6207
89 1.2589 3.1841
90 1.2589 3.0439
91 1.2589 2.6281
92 1.2589 2.6919
93 1.2589 2.6887
94 1.2589 2.2814
95 1.2589 2.0693
96 1.2589 2.4110
97 1.2589 2.3847
98 1.2589 1.9901
99 1.2589 2.0091

1 1.0 .0160
2 1.0 .0631
3 1.0 .1412
4 1.0 .2510
5 1.0 .3894
6 1.0 .5567
7 1.0 .7597
8 1.0 .9862
9 1.0 1.2284
10 1.0 1.4962
11 1.0 1.8074
12 1.0 2.1317
13 1.0 2.4417
14 1.0 2.7758
15 1.0 3.1768
16 1.0 3.5338
17 1.0 3.9172
18 1.0 4.3320
19 1.0 4.7355
20 1.0 5.1319
21 1.0 5.5805
22 1.0 5.9236
23 1.0 6.3442
24 1.0 6.7593
25 1.0 7.1012
26 1.0 7.4842
27 1.0 7.7788
28 1.0 8.1368
29 1.0 8.3943
30 1.0 8.7590
31 1.0 8.9716
32 1.0 9.1105
33 1.0 9.3897
34 1.0 9.5634
35 1.0 9.6882
36 1.0 9.7643
37 1.0 9.8258
38 1.0 9.8440
39 1.0 9.8976
40 1.0 9.8444
41 1.0 9.7736
42 1.0 9.6619
43 1.0 9.5953
44 1.0 9.3833
45 1.0 9.2625
46 1.0 9.0245
47 1.0 8.8700
48 1.0 8.5186
49 1.0 8.3321
50 1.0 7.9552
51 1.0 7.6216
52 1.0 7.3727
53 1.0 6.9532
54 1.0 6.6241
55 1.0 6.2750
56 1.0 5.9167
57 1.0 5.6605
58 1.0 5.3271
59 1.0 4.9395
60 1.0 4.6573
61 1.0 4.2606
62 1.0 3.9166
63 1.0 3.5832
64 1.0 3.3836
65 1.0 3.0906
66 1.0 2.8286
67 1.0 2.5900
68 1.0 2.3618
69 1.0 2.1422
70 1.0 1.9317
71 1.0 1.8166
72 1.0 1.5250
73 1.0 1.4401
74 1.0 1.2812
75 1.0 1.1469
76 1.0 .9557
77 1.0 .8952
78 1.0 .8222
79 1.0 .6733
80 1.0 .6145
81 1.0 .5701
82 1.0 .5075
83 1.0 .4652
84 1.0 .4573
85 1.0 .4120
86 1.0 .3875
87 1.0 .3676
88 1.0 .3702
89 1.0 .3524
90 1.0 .3286
91 1.0 .3304
92 1.0 .3227
93 1.0 .3202
94 1.0 .3213
95 1.0 .3181
96 1.0 .3174
97 1.0 .3169
98 1.0 .3167
99 1.0 .3164

1 0.7943 .0179
2 0.7943 .0707
3 0.7943 .1592
4 0.7943 .2836
5 0.7943 .4410
6 0.7943 .6276
7 0.7943 .8513
8 0.7943 1.0956
9 0.7943 1.3789
10 0.7943 1.6753
11 0.7943 1.9973
12 0.7943 2.3593
13 0.7943 2.7068
14 0.7943 3.0850
15 0.7943 3.4787
16 0.7943 3.8771
17 0.7943 4.2812
18 0.7943 4.6843
19 0.7943 5.1213
20 0.7943 5.5056
21 0.7943 5.8892
22 0.7943 6.3316
23 0.7943 6.6204
24 0.7943 7.0245
25 0.7943 7.2519
26 0.7943 7.6144
27 0.7943 7.9099
28 0.7943 8.0888
29 0.7943 8.3032
30 0.7943 8.5426
31 0.7943 8.7326
32 0.7943 8.8586
33 0.7943 8.8902
34 0.7943 8.9841
35 0.7943 9.0272
36 0.7943 9.0233
37 0.7943 8.9531
38 0.7943 8.8798
39 0.7943 8.6761
40 0.7943 8.5913
41 0.7943 8.3733
42 0.7943 8.1879
43 0.7943 7.9387
44 0.7943 7.7045
45 0.7943 7.4367
46 0.7943 7.1340
47 0.7943 6.9394
48 0.7943 6.4895
49 0.7943 6.2194
50 0.7943 5.7707
51 0.7943 5.5001
52 0.7943 5.2370
53 0.7943 4.8163
54 0.7943 4.4903
55 0.7943 4.1962
56 0.7943 3.9728
57 0.7943 3.6434
58 0.7943 3.2693
59 0.7943 3.0308
60 0.7943 2.7391
61 0.7943 2.4867
62 0.7943 2.2186
63 0.7943 2.0632
64 0.7943 1.8553
65 0.7943 1.6965
66 0.7943 1.4593
67 0.7943 1.2942
68 0.7943 1.2071
69 0.7943 1.0503
70 0.7943 .9299
71 0.7943 .8466
72 0.7943 .7138
73 0.7943 .6713
74 0.7943 .5992
75 0.7943 .5702
76 0.7943 .4637
77 0.7943 .4490
78 0.7943 .4009
79 0.7943 .4054
80 0.7943 .3720
81 0.7943 .3442
82 0.7943 .3465
83 0.7943 .3524
84 0.7943 .3310
85 0.7943 .3242
86 0.7943 .3206
87 0.7943 .3206
88 0.7943 .3177
89 0.7943 .3177
90 0.7943 .3191
91 0.7943 .3171
92 0.7943 .3163
93 0.7943 .3182
94 0.7943 .3163
95 0.7943 .3162
96 0.7943 .3162
97 0.7943 .3162
98 0.7943 .3162
99 0.7943 .3162

1 0.631 .0196
2 0.631 .0784
3 0.631 .1739
4 0.631 .3055
5 0.631 .4814
6 0.631 .6794
7 0.631 .9191
8 0.631 1.1920
9 0.631 1.4851
10 0.631 1.8135
11 0.631 2.1450
12 0.631 2.5149
13 0.631 2.8889
14 0.631 3.2929
15 0.631 3.6945
16 0.631 4.1008
17 0.631 4.4951
18 0.631 4.8613
19 0.631 5.3221
20 0.631 5.7018
21 0.631 6.0422
22 0.631 6.3566
23 0.631 6.7084
24 0.631 6.9845
25 0.631 7.2836
26 0.631 7.5650
27 0.631 7.7529
28 0.631 7.8770
29 0.631 8.0385
30 0.631 8.2631
31 0.631 8.2318
32 0.631 8.2882
33 0.631 8.2693
34 0.631 8.2203
35 0.631 8.0671
36 0.631 8.0077
37 0.631 7.9162
38 0.631 7.7377
39 0.631 7.4319
40 0.631 7.2551
41 0.631 6.9770
42 0.631 6.7390
43 0.631 6.4179
44 0.631 6.1579
45 0.631 5.8089
46 0.631 5.5175
47 0.631 5.0929
48 0.631 4.7998
49 0.631 4.5122
50 0.631 4.2483
51 0.631 3.8906
52 0.631 3.5831
53 0.631 3.2870
54 0.631 3.0069
55 0.631 2.7351
56 0.631 2.4904
57 0.631 2.2616
58 0.631 2.0099
59 0.631 1.7971
60 0.631 1.6219
61 0.631 1.4190
62 0.631 1.3094
63 0.631 1.1595
64 0.631 1.0304
65 0.631 .9307
66 0.631 .7872
67 0.631 .7018
68 0.631 .6272
69 0.631 .5921
70 0.631 .5096
71 0.631 .4700
72 0.631 .4570
73 0.631 .4050
74 0.631 .3692
75 0.631 .3630
76 0.631 .3424
77 0.631 .3368
78 0.631 .3314
79 0.631 .3265
80 0.631 .3257
81 0.631 .3218
82 0.631 .3221
83 0.631 .3231
84 0.631 .3187
85 0.631 .3202
86 0.631 .3169
87 0.631 .3167
88 0.631 .3164
89 0.631 .3163
90 0.631 .3192
91 0.631 .3163
92 0.631 .3163
93 0.631 .3162
94 0.631 .3162
95 0.631 .3162
96 0.631 .3162
97 0.631 .3162
98 0.631 .3162
99 0.631 .3162

1 0.5012 .0195
2 0.5012 .0781
3 0.5012 .1734
4 0.5012 .3071
5 0.5012 .4771
6 0.5012 .6865
7 0.5012 .9229
8 0.5012 1.1909
9 0.5012 1.4809
10 0.5012 1.8079
11 0.5012 2.1490
12 0.5012 2.5065
13 0.5012 2.8889
14 0.5012 3.3058
15 0.5012 3.7091
16 0.5012 4.0989
17 0.5012 4.4855
18 0.5012 4.9289
19 0.5012 5.2972
20 0.5012 5.6462
21 0.5012 6.0609
22 0.5012 6.3582
23 0.5012 6.6997
24 0.5012 6.9688
25 0.5012 7.2228
26 0.5012 7.4871
27 0.5012 7.7961
28 0.5012 7.9562
29 0.5012 8.0673
30 0.5012 8.1479
31 0.5012 8.2581
32 0.5012 8.2050
33 0.5012 8.2383
34 0.5012 8.2392
35 0.5012 8.0918
36 0.5012 8.0161
37 0.5012 7.8956
38 0.5012 7.6900
39 0.5012 7.4598
40 0.5012 7.1740
41 0.5012 6.9997
42 0.5012 6.6585
43 0.5012 6.4055
44 0.5012 6.0986
45 0.5012 5.7672
46 0.5012 5.5030
47 0.5012 5.1394
48 0.5012 4.7788
49 0.5012 4.4963
50 0.5012 4.1713
51 0.5012 3.8799
52 0.5012 3.5502
53 0.5012 3.2896
54 0.5012 3.0095
55 0.5012 2.7559
56 0.5012 2.4412
57 0.5012 2.2209
58 0.5012 2.0257
59 0.5012 1.8087
60 0.5012 1.6529
61 0.5012 1.4533
62 0.5012 1.2965
63 0.5012 1.1381
64 0.5012 1.0172
65 0.5012 .9355
66 0.5012 .8119
67 0.5012 .7252
68 0.5012 .6622
69 0.5012 .6135
70 0.5012 .4955
71 0.5012 .4748
72 0.5012 .4346
73 0.5012 .4126
74 0.5012 .3784
75 0.5012 .3529
76 0.5012 .3554
77 0.5012 .3476
78 0.5012 .3350
79 0.5012 .3240
80 0.5012 .3419
81 0.5012 .3214
82 0.5012 .3189
83 0.5012 .3182
84 0.5012 .3205
85 0.5012 .3170
86 0.5012 .3195
87 0.5012 .3165
88 0.5012 .3174
89 0.5012 .3164
90 0.5012 .3163
91 0.5012 .3192
92 0.5012 .3163
93 0.5012 .3168
94 0.5012 .3162
95 0.5012 .3162
96 0.5012 .3162
97 0.5012 .3162
98 0.5012 .3162
99 0.5012 .3162

1 0.3981 .0250
2 0.3981 .0995
3 0.3981 .2252
4 0.3981 .3929
5 0.3981 .6095
6 0.3981 .8660
7 0.3981 1.1482
8 0.3981 1.4782
9 0.3981 1.8234
10 0.3981 2.2044
11 0.3981 2.5987
12 0.3981 2.9919
13 0.3981 3.3731
14 0.3981 3.8195
15 0.3981 4.1778
16 0.3981 4.5127
17 0.3981 4.9303
18 0.3981 5.2690
19 0.3981 5.5427
20 0.3981 5.8080
21 0.3981 6.0314
22 0.3981 6.2045
23 0.3981 6.3603
24 0.3981 6.3959
25 0.3981 6.4719
26 0.3981 6.5308
27 0.3981 6.4340
28 0.3981 6.3193
29 0.3981 6.2429
30 0.3981 6.0286
31 0.3981 5.8022
32 0.3981 5.6342
33 0.3981 5.4137
34 0.3981 5.0783
35 0.3981 4.8306
36 0.3981 4.5347
37 0.3981 4.2251
38 0.3981 3.9462
39 0.3981 3.6174
40 0.3981 3.3507
41 0.3981 3.0070
42 0.3981 2.7241
43 0.3981 2.4877
44 0.3981 2.2259
45 0.3981 2.0014
46 0.3981 1.7912
47 0.3981 1.6072
48 0.3981 1.4105
49 0.3981 1.2369
50 0.3981 1.0985
51 0.3981 .9468
52 0.3981 .8542
53 0.3981 .7315
54 0.3981 .6555
55 0.3981 .5874
56 0.3981 .5159
57 0.3981 .4695
58 0.3981 .4595
59 0.3981 .4077
60 0.3981 .3805
61 0.3981 .3626
62 0.3981 .3643
63 0.3981 .3470
64 0.3981 .3333
65 0.3981 .3305
66 0.3981 .3380
67 0.3981 .3319
68 0.3981 .3257
69 0.3981 .3237
70 0.3981 .3212
71 0.3981 .3181
72 0.3981 .3184
73 0.3981 .3171
74 0.3981 .3171
75 0.3981 .3173
76 0.3981 .3172
77 0.3981 .3166
78 0.3981 .3169
79 0.3981 .3165
80 0.3981 .3164
81 0.3981 .3164
82 0.3981 .3165
83 0.3981 .3163
84 0.3981 .3163
85 0.3981 .3163
86 0.3981 .3164
87 0.3981 .3162
88 0.3981 .3163
89 0.3981 .3162
90 0.3981 .3162
91 0.3981 .3162
92 0.3981 .3162
93 0.3981 .3162
94 0.3981 .3162
95 0.3981 .3162
96 0.3981 .3162
97 0.3981 .3162
98 0.3981 .3162
99 0.3981 .3162

1 0.3162 .0283
2 0.3162 .1116
3 0.3162 .2504
4 0.3162 .4405
5 0.3162 .6751
6 0.3162 .9531
7 0.3162 1.2643
8 0.3162 1.6313
9 0.3162 1.9931
10 0.3162 2.4054
11 0.3162 2.8101
12 0.3162 3.1974
13 0.3162 3.5992
14 0.3162 3.9552
15 0.3162 4.3236
16 0.3162 4.6515
17 0.3162 4.9470
18 0.3162 5.2011
19 0.3162 5.4314
20 0.3162 5.5855
21 0.3162 5.7191
22 0.3162 5.7973
23 0.3162 5.8289
24 0.3162 5.7744
25 0.3162 5.6650
26 0.3162 5.5436
27 0.3162 5.4225
28 0.3162 5.1999
29 0.3162 5.0109
30 0.3162 4.7229
31 0.3162 4.5024
32 0.3162 4.1611
33 0.3162 3.9012
34 0.3162 3.5794
35 0.3162 3.3080
36 0.3162 2.9906
37 0.3162 2.7357
38 0.3162 2.4591
39 0.3162 2.2264
40 0.3162 1.9794
41 0.3162 1.7297
42 0.3162 1.5378
43 0.3162 1.3416
44 0.3162 1.1589
45 0.3162 1.0023
46 0.3162 .8970
47 0.3162 .7892
48 0.3162 .6816
49 0.3162 .6207
50 0.3162 .5380
51 0.3162 .4895
52 0.3162 .4495
53 0.3162 .4038
54 0.3162 .3811
55 0.3162 .3618
56 0.3162 .3714
57 0.3162 .3537
58 0.3162 .3409
59 0.3162 .3354
60 0.3162 .3217
61 0.3162 .3301
62 0.3162 .3181
63 0.3162 .3226
64 0.3162 .3176
65 0.3162 .3188
66 0.3162 .3179
67 0.3162 .3192
68 0.3162 .3166
69 0.3162 .3192
70 0.3162 .3169
71 0.3162 .3166
72 0.3162 .3166
73 0.3162 .3163
74 0.3162 .3187
75 0.3162 .3163
76 0.3162 .3162
77 0.3162 .3164
78 0.3162 .3164
79 0.3162 .3162
80 0.3162 .3162
81 0.3162 .3162
82 0.3162 .3163
83 0.3162 .3163
84 0.3162 .3163
85 0.3162 .3162
86 0.3162 .3162
87 0.3162 .3162
88 0.3162 .3162
89 0.3162 .3162
90 0.3162 .3162
91 0.3162 .3162
92 0.3162 .3162
93 0.3162 .3162
94 0.3162 .3162
95 0.3162 .3162
96 0.3162 .3162
97 0.3162 .3162
98 0.3162 .3162
99 0.3162 .3162

1 0.2512 .0297
2 0.2512 .1180
3 0.2512 .2625
4 0.2512 .4637
5 0.2512 .7092
6 0.2512 1.0092
7 0.2512 1.3323
8 0.2512 1.6651
9 0.2512 2.0837
10 0.2512 2.4576
11 0.2512 2.8684
12 0.2512 3.2701
13 0.2512 3.6633
14 0.2512 4.0228
15 0.2512 4.3617
16 0.2512 4.6686
17 0.2512 4.8819
18 0.2512 5.1519
19 0.2512 5.3147
20 0.2512 5.4534
21 0.2512 5.5643
22 0.2512 5.5327
23 0.2512 5.5160
24 0.2512 5.3822
25 0.2512 5.2599
26 0.2512 5.1060
27 0.2512 4.8511
28 0.2512 4.6005
29 0.2512 4.3491
30 0.2512 4.0744
31 0.2512 3.8166
32 0.2512 3.4859
33 0.2512 3.1836
34 0.2512 2.9013
35 0.2512 2.6369
36 0.2512 2.3659
37 0.2512 2.1025
38 0.2512 1.8742
39 0.2512 1.6525
40 0.2512 1.4233
41 0.2512 1.2797
42 0.2512 1.0855
43 0.2512 .9605
44 0.2512 .8532
45 0.2512 .7272
46 0.2512 .6402
47 0.2512 .5663
48 0.2512 .5071
49 0.2512 .4644
50 0.2512 .4162
51 0.2512 .3912
52 0.2512 .3739
53 0.2512 .3596
54 0.2512 .3567
55 0.2512 .3324
56 0.2512 .3352
57 0.2512 .3290
58 0.2512 .3274
59 0.2512 .3345
60 0.2512 .3219
61 0.2512 .3223
62 0.2512 .3201
63 0.2512 .3192
64 0.2512 .3192
65 0.2512 .3184
66 0.2512 .3173
67 0.2512 .3167
68 0.2512 .3186
69 0.2512 .3184
70 0.2512 .3175
71 0.2512 .3164
72 0.2512 .3166
73 0.2512 .3164
74 0.2512 .3164
75 0.2512 .3163
76 0.2512 .3162
77 0.2512 .3165
78 0.2512 .3163
79 0.2512 .3163
80 0.2512 .3163
81 0.2512 .3164
82 0.2512 .3162
83 0.2512 .3163
84 0.2512 .3163
85 0.2512 .3162
86 0.2512 .3163
87 0.2512 .3162
88 0.2512 .3162
89 0.2512 .3162
90 0.2512 .3162
91 0.2512 .3162
92 0.2512 .3162
93 0.2512 .3162
94 0.2512 .3162
95 0.2512 .3162
96 0.2512 .3162
97 0.2512 .3162
98 0.2512 .3162
99 0.2512 .3162

1 0.1995 .0354
2 0.1995 .1416
3 0.1995 .3127
4 0.1995 .5435
5 0.1995 .8249
6 0.1995 1.1715
7 0.1995 1.5384
8 0.1995 1.9260
9 0.1995 2.3166
10 0.1995 2.7154
11 0.1995 3.0966
12 0.1995 3.4721
13 0.1995 3.8089
14 0.1995 4.0618
15 0.1995 4.2865
16 0.1995 4.4717
17 0.1995 4.6188
18 0.1995 4.6227
19 0.1995 4.6188
20 0.1995 4.5254
21 0.1995 4.4249
22 0.1995 4.2222
23 0.1995 4.0193
24 0.1995 3.8038
25 0.1995 3.5223
26 0.1995 3.2579
27 0.1995 2.9446
28 0.1995 2.6543
29 0.1995 2.3815
30 0.1995 2.1149
31 0.1995 1.8596
32 0.1995 1.6433
33 0.1995 1.4100
34 0.1995 1.2237
35 0.1995 1.0344
36 0.1995 .9036
37 0.1995 .7821
38 0.1995 .6554
39 0.1995 .5819
40 0.1995 .5123
41 0.1995 .4625
42 0.1995 .4205
43 0.1995 .3885
44 0.1995 .3668
45 0.1995 .3810
46 0.1995 .3384
47 0.1995 .3447
48 0.1995 .3302
49 0.1995 .3232
50 0.1995 .3250
51 0.1995 .3177
52 0.1995 .3184
53 0.1995 .3187
54 0.1995 .3207
55 0.1995 .3192
56 0.1995 .3169
57 0.1995 .3227
58 0.1995 .3179
59 0.1995 .3186
60 0.1995 .3163
61 0.1995 .3169
62 0.1995 .3171
63 0.1995 .3183
64 0.1995 .3162
65 0.1995 .3162
66 0.1995 .3171
67 0.1995 .3162
68 0.1995 .3177
69 0.1995 .3162
70 0.1995 .3162
71 0.1995 .3163
72 0.1995 .3162
73 0.1995 .3163
74 0.1995 .3162
75 0.1995 .3162
76 0.1995 .3162
77 0.1995 .3162
78 0.1995 .3162
79 0.1995 .3162
80 0.1995 .3162
81 0.1995 .3162
82 0.1995 .3162
83 0.1995 .3163
84 0.1995 .3162
85 0.1995 .3162
86 0.1995 .3162
87 0.1995 .3162
88 0.1995 .3162
89 0.1995 .3162
90 0.1995 .3162
91 0.1995 .3162
92 0.1995 .3162
93 0.1995 .3162
94 0.1995 .3162
95 0.1995 .3162
96 0.1995 .3162
97 0.1995 .3162
98 0.1995 .3162
99 0.1995 .3162

1 0.1585 .0395
2 0.1585 .1572
3 0.1585 .3481
4 0.1585 .6038
5 0.1585 .9125
6 0.1585 1.2692
7 0.1585 1.6588
8 0.1585 2.0534
9 0.1585 2.4474
10 0.1585 2.8500
11 0.1585 3.2144
12 0.1585 3.5130
13 0.1585 3.7958
14 0.1585 3.9589
15 0.1585 4.0806
16 0.1585 4.1810
17 0.1585 4.1343
18 0.1585 4.0734
19 0.1585 3.9314
20 0.1585 3.7468
21 0.1585 3.5130
22 0.1585 3.2948
23 0.1585 3.0076
24 0.1585 2.7014
25 0.1585 2.4504
26 0.1585 2.1840
27 0.1585 1.9187
28 0.1585 1.6768
29 0.1585 1.4440
30 0.1585 1.2116
31 0.1585 1.0513
32 0.1585 .8783
33 0.1585 .7448
34 0.1585 .6684
35 0.1585 .5674
36 0.1585 .4869
37 0.1585 .4253
38 0.1585 .4083
39 0.1585 .3762
40 0.1585 .3461
41 0.1585 .3432
42 0.1585 .3311
43 0.1585 .3301
44 0.1585 .3329
45 0.1585 .3297
46 0.1585 .3205
47 0.1585 .3189
48 0.1585 .3203
49 0.1585 .3212
50 0.1585 .3218
51 0.1585 .3167
52 0.1585 .3162
53 0.1585 .3194
54 0.1585 .3170
55 0.1585 .3173
56 0.1585 .3169
57 0.1585 .3169
58 0.1585 .3165
59 0.1585 .3189
60 0.1585 .3163
61 0.1585 .3163
62 0.1585 .3162
63 0.1585 .3167
64 0.1585 .3166
65 0.1585 .3162
66 0.1585 .3163
67 0.1585 .3162
68 0.1585 .3163
69 0.1585 .3162
70 0.1585 .3168
71 0.1585 .3162
72 0.1585 .3162
73 0.1585 .3162
74 0.1585 .3162
75 0.1585 .3162
76 0.1585 .3162
77 0.1585 .3162
78 0.1585 .3162
79 0.1585 .3162
80 0.1585 .3162
81 0.1585 .3162
82 0.1585 .3162
83 0.1585 .3162
84 0.1585 .3162
85 0.1585 .3162
86 0.1585 .3162
87 0.1585 .3162
88 0.1585 .3162
89 0.1585 .3162
90 0.1585 .3162
91 0.1585 .3162
92 0.1585 .3162
93 0.1585 .3162
94 0.1585 .3162
95 0.1585 .3162
96 0.1585 .3162
97 0.1585 .3162
98 0.1585 .3162
99 0.1585 .3162

1 0.1259 .0437
2 0.1259 .1706
3 0.1259 .3807
4 0.1259 .6546
5 0.1259 .9909
6 0.1259 1.3615
7 0.1259 1.7621
8 0.1259 2.1691
9 0.1259 2.5680
10 0.1259 2.9120
11 0.1259 3.1771
12 0.1259 3.4452
13 0.1259 3.6524
14 0.1259 3.7615
15 0.1259 3.8003
16 0.1259 3.7762
17 0.1259 3.6766
18 0.1259 3.5171
19 0.1259 3.2687
20 0.1259 3.0648
21 0.1259 2.7640
22 0.1259 2.5025
23 0.1259 2.2112
24 0.1259 1.9366
25 0.1259 1.6918
26 0.1259 1.4445
27 0.1259 1.2391
28 0.1259 1.0458
29 0.1259 .8789
30 0.1259 .7420
31 0.1259 .6267
32 0.1259 .5365
33 0.1259 .4614
34 0.1259 .4204
35 0.1259 .3885
36 0.1259 .3689
37 0.1259 .3549
38 0.1259 .3424
39 0.1259 .3533
40 0.1259 .3344
41 0.1259 .3364
42 0.1259 .3329
43 0.1259 .3201
44 0.1259 .3213
45 0.1259 .3178
46 0.1259 .3194
47 0.1259 .3174
48 0.1259 .3224
49 0.1259 .3163
50 0.1259 .3175
51 0.1259 .3176
52 0.1259 .3196
53 0.1259 .3173
54 0.1259 .3164
55 0.1259 .3163
56 0.1259 .3162
57 0.1259 .3167
58 0.1259 .3174
59 0.1259 .3164
60 0.1259 .3163
61 0.1259 .3162
62 0.1259 .3162
63 0.1259 .3162
64 0.1259 .3162
65 0.1259 .3164
66 0.1259 .3162
67 0.1259 .3162
68 0.1259 .3162
69 0.1259 .3163
70 0.1259 .3162
71 0.1259 .3162
72 0.1259 .3162
73 0.1259 .3162
74 0.1259 .3162
75 0.1259 .3162
76 0.1259 .3162
77 0.1259 .3162
78 0.1259 .3162
79 0.1259 .3162
80 0.1259 .3162
81 0.1259 .3162
82 0.1259 .3162
83 0.1259 .3162
84 0.1259 .3162
85 0.1259 .3162
86 0.1259 .3162
87 0.1259 .3162
88 0.1259 .3162
89 0.1259 .3162
90 0.1259 .3162
91 0.1259 .3162
92 0.1259 .3162
93 0.1259 .3162
94 0.1259 .3162
95 0.1259 .3162
96 0.1259 .3162
97 0.1259 .3162
98 0.1259 .3162
99 0.1259 .3162

1 0.1 .0500
2 0.1 .1964
3 0.1 .4332
4 0.1 .7424
5 0.1 1.0997
6 0.1 1.5070
7 0.1 1.8991
8 0.1 2.2751
9 0.1 2.6405
10 0.1 2.9039
11 0.1 3.1364
12 0.1 3.2758
13 0.1 3.3194
14 0.1 3.2549
15 0.1 3.1622
16 0.1 2.9576
17 0.1 2.7280
18 0.1 2.4926
19 0.1 2.2136
20 0.1 1.9359
21 0.1 1.6602
22 0.1 1.4115
23 0.1 1.1875
24 0.1 .9807
25 0.1 .8315
26 0.1 .6913
27 0.1 .5884
28 0.1 .5154
29 0.1 .4349
30 0.1 .3937
31 0.1 .3677
32 0.1 .3523
33 0.1 .3457
34 0.1 .3361
35 0.1 .3536
36 0.1 .3283
37 0.1 .3248
38 0.1 .3301
39 0.1 .3234
40 0.1 .3218
41 0.1 .3240
42 0.1 .3193
43 0.1 .3211
44 0.1 .3212
45 0.1 .3197
46 0.1 .3187
47 0.1 .3165
48 0.1 .3165
49 0.1 .3173
50 0.1 .3165
51 0.1 .3166
52 0.1 .3168
53 0.1 .3166
54 0.1 .3163
55 0.1 .3162
56 0.1 .3163
57 0.1 .3162
58 0.1 .3162
59 0.1 .3167
60 0.1 .3162
61 0.1 .3162
62 0.1 .3162
63 0.1 .3162
64 0.1 .3162
65 0.1 .3162
66 0.1 .3162
67 0.1 .3162
68 0.1 .3162
69 0.1 .3162
70 0.1 .3162
71 0.1 .3162
72 0.1 .3162
73 0.1 .3162
74 0.1 .3162
75 0.1 .3162
76 0.1 .3162
77 0.1 .3162
78 0.1 .3162
79 0.1 .3162
80 0.1 .3162
81 0.1 .3162
82 0.1 .3162
83 0.1 .3162
84 0.1 .3162
85 0.1 .3162
86 0.1 .3162
87 0.1 .3162
88 0.1 .3162
89 0.1 .3162
90 0.1 .3162
91 0.1 .3162
92 0.1 .3162
93 0.1 .3162
94 0.1 .3162
95 0.1 .3162
96 0.1 .3162
97 0.1 .3162
98 0.1 .3162
99 0.1 .3162

1 0.0794 .0565
2 0.0794 .2200
3 0.0794 .4787
4 0.0794 .8102
5 0.0794 1.2022
6 0.0794 1.5940
7 0.0794 2.0016
8 0.0794 2.3318
9 0.0794 2.6462
10 0.0794 2.8337
11 0.0794 2.9498
12 0.0794 2.9475
13 0.0794 2.8845
14 0.0794 2.7537
15 0.0794 2.5365
16 0.0794 2.2655
17 0.0794 1.9890
18 0.0794 1.7260
19 0.0794 1.4616
20 0.0794 1.2245
21 0.0794 1.0080
22 0.0794 .8152
23 0.0794 .6773
24 0.0794 .5647
25 0.0794 .4721
26 0.0794 .4147
27 0.0794 .3814
28 0.0794 .3645
29 0.0794 .3429
30 0.0794 .3357
31 0.0794 .3355
32 0.0794 .3286
33 0.0794 .3218
34 0.0794 .3277
35 0.0794 .3283
36 0.0794 .3219
37 0.0794 .3206
38 0.0794 .3196
39 0.0794 .3167
40 0.0794 .3195
41 0.0794 .3190
42 0.0794 .3170
43 0.0794 .3164
44 0.0794 .3168
45 0.0794 .3170
46 0.0794 .3162
47 0.0794 .3162
48 0.0794 .3164
49 0.0794 .3162
50 0.0794 .3166
51 0.0794 .3162
52 0.0794 .3163
53 0.0794 .3162
54 0.0794 .3162
55 0.0794 .3162
56 0.0794 .3162
57 0.0794 .3162
58 0.0794 .3162
59 0.0794 .3162
60 0.0794 .3162
61 0.0794 .3162
62 0.0794 .3162
63 0.0794 .3162
64 0.0794 .3162
65 0.0794 .3162
66 0.0794 .3162
67 0.0794 .3162
68 0.0794 .3162
69 0.0794 .3162
70 0.0794 .3162
71 0.0794 .3162
72 0.0794 .3162
73 0.0794 .3162
74 0.0794 .3162
75 0.0794 .3162
76 0.0794 .3162
77 0.0794 .3162
78 0.0794 .3162
79 0.0794 .3162
80 0.0794 .3162
81 0.0794 .3162
82 0.0794 .3162
83 0.0794 .3162
84 0.0794 .3162
85 0.0794 .3162
86 0.0794 .3162
87 0.0794 .3162
88 0.0794 .3162
89 0.0794 .3162
90 0.0794 .3162
91 0.0794 .3162
92 0.0794 .3162
93 0.0794 .3162
94 0.0794 .3162
95 0.0794 .3162
96 0.0794 .3162
97 0.0794 .3162
98 0.0794 .3162
99 0.0794 .3162

1 0.0631 .0625
2 0.0631 .2436
3 0.0631 .5260
4 0.0631 .8865
5 0.0631 1.2869
6 0.0631 1.6766
7 0.0631 2.0427
8 0.0631 2.3501
9 0.0631 2.5541
10 0.0631 2.6276
11 0.0631 2.6562
12 0.0631 2.5613
13 0.0631 2.3945
14 0.0631 2.1628
15 0.0631 1.8878
16 0.0631 1.6057
17 0.0631 1.3589
18 0.0631 1.1181
19 0.0631 .8876
20 0.0631 .7335
21 0.0631 .5814
22 0.0631 .5091
23 0.0631 .4359
24 0.0631 .3933
25 0.0631 .3549
26 0.0631 .3416
27 0.0631 .3330
28 0.0631 .3355
29 0.0631 .3426
30 0.0631 .3288
31 0.0631 .3226
32 0.0631 .3272
33 0.0631 .3183
34 0.0631 .3184
35 0.0631 .3185
36 0.0631 .3169
37 0.0631 .3164
38 0.0631 .3166
39 0.0631 .3171
40 0.0631 .3163
41 0.0631 .3164
42 0.0631 .3163
43 0.0631 .3168
44 0.0631 .3166
45 0.0631 .3164
46 0.0631 .3169
47 0.0631 .3164
48 0.0631 .3162
49 0.0631 .3163
50 0.0631 .3163
51 0.0631 .3162
52 0.0631 .3163
53 0.0631 .3162
54 0.0631 .3162
55 0.0631 .3162
56 0.0631 .3162
57 0.0631 .3162
58 0.0631 .3162
59 0.0631 .3162
60 0.0631 .3162
61 0.0631 .3162
62 0.0631 .3162
63 0.0631 .3162
64 0.0631 .3162
65 0.0631 .3162
66 0.0631 .3162
67 0.0631 .3162
68 0.0631 .3162
69 0.0631 .3162
70 0.0631 .3162
71 0.0631 .3162
72 0.0631 .3162
73 0.0631 .3162
74 0.0631 .3162
75 0.0631 .3162
76 0.0631 .3162
77 0.0631 .3162
78 0.0631 .3162
79 0.0631 .3162
80 0.0631 .3162
81 0.0631 .3162
82 0.0631 .3162
83 0.0631 .3162
84 0.0631 .3162
85 0.0631 .3162
86 0.0631 .3162
87 0.0631 .3162
88 0.0631 .3162
89 0.0631 .3162
90 0.0631 .3162
91 0.0631 .3162
92 0.0631 .3162
93 0.0631 .3162
94 0.0631 .3162
95 0.0631 .3162
96 0.0631 .3162
97 0.0631 .3162
98 0.0631 .3162
99 0.0631 .3162

1 0.0501 .0707
2 0.0501 .2723
3 0.0501 .5807
4 0.0501 .9557
5 0.0501 1.3736
6 0.0501 1.7446
7 0.0501 2.0586
8 0.0501 2.2720
9 0.0501 2.3759
10 0.0501 2.3532
11 0.0501 2.2526
12 0.0501 2.0590
13 0.0501 1.8015
14 0.0501 1.5332
15 0.0501 1.2570
16 0.0501 1.0316
17 0.0501 .8194
18 0.0501 .6440
19 0.0501 .5224
20 0.0501 .4482
21 0.0501 .3954
22 0.0501 .3713
23 0.0501 .3518
24 0.0501 .3450
25 0.0501 .3320
26 0.0501 .3360
27 0.0501 .3217
28 0.0501 .3245
29 0.0501 .3268
30 0.0501 .3183
31 0.0501 .3208
32 0.0501 .3172
33 0.0501 .3173
34 0.0501 .3167
35 0.0501 .3178
36 0.0501 .3169
37 0.0501 .3181
38 0.0501 .3165
39 0.0501 .3163
40 0.0501 .3163
41 0.0501 .3163
42 0.0501 .3165
43 0.0501 .3162
44 0.0501 .3163
45 0.0501 .3162
46 0.0501 .3162
47 0.0501 .3162
48 0.0501 .3162
49 0.0501 .3162
50 0.0501 .3162
51 0.0501 .3162
52 0.0501 .3162
53 0.0501 .3162
54 0.0501 .3162
55 0.0501 .3162
56 0.0501 .3162
57 0.0501 .3162
58 0.0501 .3162
59 0.0501 .3162
60 0.0501 .3162
61 0.0501 .3162
62 0.0501 .3162
63 0.0501 .3162
64 0.0501 .3162
65 0.0501 .3162
66 0.0501 .3162
67 0.0501 .3162
68 0.0501 .3162
69 0.0501 .3162
70 0.0501 .3162
71 0.0501 .3162
72 0.0501 .3162
73 0.0501 .3162
74 0.0501 .3162
75 0.0501 .3162
76 0.0501 .3162
77 0.0501 .3162
78 0.0501 .3162
79 0.0501 .3162
80 0.0501 .3162
81 0.0501 .3162
82 0.0501 .3162
83 0.0501 .3162
84 0.0501 .3162
85 0.0501 .3162
86 0.0501 .3162
87 0.0501 .3162
88 0.0501 .3162
89 0.0501 .3162
90 0.0501 .3162
91 0.0501 .3162
92 0.0501 .3162
93 0.0501 .3162
94 0.0501 .3162
95 0.0501 .3162
96 0.0501 .3162
97 0.0501 .3162
98 0.0501 .3162
99 0.0501 .3162

1 0.0398 .0793
2 0.0398 .3072
3 0.0398 .6398
4 0.0398 1.0452
5 0.0398 1.4472
6 0.0398 1.7776
7 0.0398 2.0286
8 0.0398 2.1042
9 0.0398 2.0630
10 0.0398 1.9449
11 0.0398 1.7277
12 0.0398 1.4604
13 0.0398 1.1866
14 0.0398 .9663
15 0.0398 .7410
16 0.0398 .5975
17 0.0398 .4779
18 0.0398 .4138
19 0.0398 .3691
20 0.0398 .3504
21 0.0398 .3387
22 0.0398 .3295
23 0.0398 .3275
24 0.0398 .3292
25 0.0398 .3234
26 0.0398 .3238
27 0.0398 .3210
28 0.0398 .3202
29 0.0398 .3180
30 0.0398 .3174
31 0.0398 .3185
32 0.0398 .3163
33 0.0398 .3178
34 0.0398 .3177
35 0.0398 .3167
36 0.0398 .3162
37 0.0398 .3166
38 0.0398 .3162
39 0.0398 .3162
40 0.0398 .3162
41 0.0398 .3164
42 0.0398 .3162
43 0.0398 .3162
44 0.0398 .3162
45 0.0398 .3163
46 0.0398 .3162
47 0.0398 .3162
48 0.0398 .3162
49 0.0398 .3162
50 0.0398 .3162
51 0.0398 .3162
52 0.0398 .3162
53 0.0398 .3162
54 0.0398 .3162
55 0.0398 .3162
56 0.0398 .3162
57 0.0398 .3162
58 0.0398 .3162
59 0.0398 .3162
60 0.0398 .3162
61 0.0398 .3162
62 0.0398 .3162
63 0.0398 .3162
64 0.0398 .3162
65 0.0398 .3162
66 0.0398 .3162
67 0.0398 .3162
68 0.0398 .3162
69 0.0398 .3162
70 0.0398 .3162
71 0.0398 .3162
72 0.0398 .3162
73 0.0398 .3162
74 0.0398 .3162
75 0.0398 .3162
76 0.0398 .3162
77 0.0398 .3162
78 0.0398 .3162
79 0.0398 .3162
80 0.0398 .3162
81 0.0398 .3162
82 0.0398 .3162
83 0.0398 .3162
84 0.0398 .3162
85 0.0398 .3162
86 0.0398 .3162
87 0.0398 .3162
88 0.0398 .3162
89 0.0398 .3162
90 0.0398 .3162
91 0.0398 .3162
92 0.0398 .3162
93 0.0398 .3162
94 0.0398 .3162
95 0.0398 .3162
96 0.0398 .3162
97 0.0398 .3162
98 0.0398 .3162
99 0.0398 .3162

1 0.0316 .0892
2 0.0316 .3414
3 0.0316 .7024
4 0.0316 1.1105
5 0.0316 1.4879
6 0.0316 1.7421
7 0.0316 1.8992
8 0.0316 1.8859
9 0.0316 1.7315
10 0.0316 1.5039
11 0.0316 1.2521
12 0.0316 .9940
13 0.0316 .7662
14 0.0316 .5955
15 0.0316 .4785
16 0.0316 .4015
17 0.0316 .3722
18 0.0316 .3468
19 0.0316 .3357
20 0.0316 .3250
21 0.0316 .3280
22 0.0316 .3214
23 0.0316 .3193
24 0.0316 .3227
25 0.0316 .3234
26 0.0316 .3188
27 0.0316 .3176
28 0.0316 .3164
29 0.0316 .3167
30 0.0316 .3168
31 0.0316 .3167
32 0.0316 .3162
33 0.0316 .3163
34 0.0316 .3163
35 0.0316 .3162
36 0.0316 .3162
37 0.0316 .3162
38 0.0316 .3162
39 0.0316 .3162
40 0.0316 .3162
41 0.0316 .3162
42 0.0316 .3162
43 0.0316 .3162
44 0.0316 .3162
45 0.0316 .3162
46 0.0316 .3162
47 0.0316 .3162
48 0.0316 .3162
49 0.0316 .3162
50 0.0316 .3162
51 0.0316 .3162
52 0.0316 .3162
53 0.0316 .3162
54 0.0316 .3162
55 0.0316 .3162
56 0.0316 .3162
57 0.0316 .3162
58 0.0316 .3162
59 0.0316 .3162
60 0.0316 .3162
61 0.0316 .3162
62 0.0316 .3162
63 0.0316 .3162
64 0.0316 .3162
65 0.0316 .3162
66 0.0316 .3162
67 0.0316 .3162
68 0.0316 .3162
69 0.0316 .3162
70 0.0316 .3162
71 0.0316 .3162
72 0.0316 .3162
73 0.0316 .3162
74 0.0316 .3162
75 0.0316 .3162
76 0.0316 .3162
77 0.0316 .3162
78 0.0316 .3162
79 0.0316 .3162
80 0.0316 .3162
81 0.0316 .3162
82 0.0316 .3162
83 0.0316 .3162
84 0.0316 .3162
85 0.0316 .3162
86 0.0316 .3162
87 0.0316 .3162
88 0.0316 .3162
89 0.0316 .3162
90 0.0316 .3162
91 0.0316 .3162
92 0.0316 .3162
93 0.0316 .3162
94 0.0316 .3162
95 0.0316 .3162
96 0.0316 .3162
97 0.0316 .3162
98 0.0316 .3162
99 0.0316 .3162

1 0.0251 .1003
2 0.0251 .3749
3 0.0251 .7576
4 0.0251 1.1719
5 0.0251 1.4865
6 0.0251 1.6867
7 0.0251 1.7127
8 0.0251 1.5743
9 0.0251 1.3523
10 0.0251 1.0931
11 0.0251 .8369
12 0.0251 .6315
13 0.0251 .4951
14 0.0251 .4097
15 0.0251 .3714
16 0.0251 .3551
17 0.0251 .3353
18 0.0251 .3306
19 0.0251 .3288
20 0.0251 .3190
21 0.0251 .3237
22 0.0251 .3181
23 0.0251 .3171
24 0.0251 .3167
25 0.0251 .3180
26 0.0251 .3168
27 0.0251 .3164
28 0.0251 .3165
29 0.0251 .3162
30 0.0251 .3163
31 0.0251 .3162
32 0.0251 .3162
33 0.0251 .3163
34 0.0251 .3162
35 0.0251 .3162
36 0.0251 .3162
37 0.0251 .3162
38 0.0251 .3162
39 0.0251 .3162
40 0.0251 .3162
41 0.0251 .3162
42 0.0251 .3162
43 0.0251 .3162
44 0.0251 .3162
45 0.0251 .3162
46 0.0251 .3162
47 0.0251 .3162
48 0.0251 .3162
49 0.0251 .3162
50 0.0251 .3162
51 0.0251 .3162
52 0.0251 .3162
53 0.0251 .3162
54 0.0251 .3162
55 0.0251 .3162
56 0.0251 .3162
57 0.0251 .3162
58 0.0251 .3162
59 0.0251 .3162
60 0.0251 .3162
61 0.0251 .3162
62 0.0251 .3162
63 0.0251 .3162
64 0.0251 .3162
65 0.0251 .3162
66 0.0251 .3162
67 0.0251 .3162
68 0.0251 .3162
69 0.0251 .3162
70 0.0251 .3162
71 0.0251 .3162
72 0.0251 .3162
73 0.0251 .3162
74 0.0251 .3162
75 0.0251 .3162
76 0.0251 .3162
77 0.0251 .3162
78 0.0251 .3162
79 0.0251 .3162
80 0.0251 .3162
81 0.0251 .3162
82 0.0251 .3162
83 0.0251 .3162
84 0.0251 .3162
85 0.0251 .3162
86 0.0251 .3162
87 0.0251 .3162
88 0.0251 .3162
89 0.0251 .3162
90 0.0251 .3162
91 0.0251 .3162
92 0.0251 .3162
93 0.0251 .3162
94 0.0251 .3162
95 0.0251 .3162
96 0.0251 .3162
97 0.0251 .3162
98 0.0251 .3162
99 0.0251 .3162

1 0.02 .1131
2 0.02 .4187
3 0.02 .8204
4 0.02 1.1891
5 0.02 1.4602
6 0.02 1.5304
7 0.02 1.4422
8 0.02 1.2178
9 0.02 .9592
10 0.02 .7268
11 0.02 .5420
12 0.02 .4244
13 0.02 .3710
14 0.02 .3421
15 0.02 .3402
16 0.02 .3290
17 0.02 .3227
18 0.02 .3200
19 0.02 .3200
20 0.02 .3176
21 0.02 .3176
22 0.02 .3185
23 0.02 .3166
24 0.02 .3168
25 0.02 .3176
26 0.02 .3165
27 0.02 .3163
28 0.02 .3162
29 0.02 .3162
30 0.02 .3162
31 0.02 .3162
32 0.02 .3162
33 0.02 .3162
34 0.02 .3162
35 0.02 .3162
36 0.02 .3162
37 0.02 .3162
38 0.02 .3162
39 0.02 .3162
40 0.02 .3163
41 0.02 .3162
42 0.02 .3162
43 0.02 .3162
44 0.02 .3162
45 0.02 .3162
46 0.02 .3162
47 0.02 .3162
48 0.02 .3162
49 0.02 .3162
50 0.02 .3162
51 0.02 .3162
52 0.02 .3162
53 0.02 .3162
54 0.02 .3162
55 0.02 .3162
56 0.02 .3162
57 0.02 .3162
58 0.02 .3162
59 0.02 .3162
60 0.02 .3162
61 0.02 .3162
62 0.02 .3162
63 0.02 .3162
64 0.02 .3162
65 0.02 .3162
66 0.02 .3162
67 0.02 .3162
68 0.02 .3162
69 0.02 .3162
70 0.02 .3162
71 0.02 .3162
72 0.02 .3162
73 0.02 .3162
74 0.02 .3162
75 0.02 .3162
76 0.02 .3162
77 0.02 .3162
78 0.02 .3162
79 0.02 .3162
80 0.02 .3162
81 0.02 .3162
82 0.02 .3162
83 0.02 .3162
84 0.02 .3162
85 0.02 .3162
86 0.02 .3162
87 0.02 .3162
88 0.02 .3162
89 0.02 .3162
90 0.02 .3162
91 0.02 .3162
92 0.02 .3162
93 0.02 .3162
94 0.02 .3162
95 0.02 .3162
96 0.02 .3162
97 0.02 .3162
98 0.02 .3162
99 0.02 .3162

1 0.0158 .1275
2 0.0158 .4586
3 0.0158 .8701
4 0.0158 1.2130
5 0.0158 1.3647
6 0.0158 1.3287
7 0.0158 1.1377
8 0.0158 .8742
9 0.0158 .6493
10 0.0158 .4819
11 0.0158 .3958
12 0.0158 .3590
13 0.0158 .3443
14 0.0158 .3350
15 0.0158 .3277
16 0.0158 .3232
17 0.0158 .3197
18 0.0158 .3185
19 0.0158 .3170
20 0.0158 .3166
21 0.0158 .3172
22 0.0158 .3163
23 0.0158 .3168
24 0.0158 .3163
25 0.0158 .3162
26 0.0158 .3163
27 0.0158 .3163
28 0.0158 .3162
29 0.0158 .3162
30 0.0158 .3162
31 0.0158 .3162
32 0.0158 .3162
33 0.0158 .3162
34 0.0158 .3162
35 0.0158 .3162
36 0.0158 .3162
37 0.0158 .3162
38 0.0158 .3162
39 0.0158 .3162
40 0.0158 .3162
41 0.0158 .3162
42 0.0158 .3162
43 0.0158 .3162
44 0.0158 .3162
45 0.0158 .3162
46 0.0158 .3162
47 0.0158 .3162
48 0.0158 .3162
49 0.0158 .3162
50 0.0158 .3162
51 0.0158 .3162
52 0.0158 .3162
53 0.0158 .3162
54 0.0158 .3162
55 0.0158 .3162
56 0.0158 .3162
57 0.0158 .3162
58 0.0158 .3162
59 0.0158 .3162
60 0.0158 .3162
61 0.0158 .3162
62 0.0158 .3162
63 0.0158 .3162
64 0.0158 .3162
65 0.0158 .3162
66 0.0158 .3162
67 0.0158 .3162
68 0.0158 .3162
69 0.0158 .3162
70 0.0158 .3162
71 0.0158 .3162
72 0.0158 .3162
73 0.0158 .3162
74 0.0158 .3162
75 0.0158 .3162
76 0.0158 .3162
77 0.0158 .3162
78 0.0158 .3162
79 0.0158 .3162
80 0.0158 .3162
81 0.0158 .3162
82 0.0158 .3162
83 0.0158 .3162
84 0.0158 .3162
85 0.0158 .3162
86 0.0158 .3162
87 0.0158 .3162
88 0.0158 .3162
89 0.0158 .3162
90 0.0158 .3162
91 0.0158 .3162
92 0.0158 .3162
93 0.0158 .3162
94 0.0158 .3162
95 0.0158 .3162
96 0.0158 .3162
97 0.0158 .3162
98 0.0158 .3162
99 0.0158 .3162

1 0.0126 .1439
2 0.0126 .5030
3 0.0126 .9152
4 0.0126 1.1932
5 0.0126 1.2410
6 0.0126 1.0795
7 0.0126 .8354
8 0.0126 .6118
9 0.0126 .4508
10 0.0126 .3762
11 0.0126 .3486
12 0.0126 .3330
13 0.0126 .3270
14 0.0126 .3212
15 0.0126 .3213
16 0.0126 .3184
17 0.0126 .3170
18 0.0126 .3169
19 0.0126 .3167
20 0.0126 .3165
21 0.0126 .3162
22 0.0126 .3163
23 0.0126 .3163
24 0.0126 .3162
25 0.0126 .3163
26 0.0126 .3162
27 0.0126 .3162
28 0.0126 .3162
29 0.0126 .3162
30 0.0126 .3162
31 0.0126 .3162
32 0.0126 .3162
33 0.0126 .3162
34 0.0126 .3162
35 0.0126 .3162
36 0.0126 .3162
37 0.0126 .3162
38 0.0126 .3162
39 0.0126 .3162
40 0.0126 .3162
41 0.0126 .3162
42 0.0126 .3162
43 0.0126 .3162
44 0.0126 .3162
45 0.0126 .3162
46 0.0126 .3162
47 0.0126 .3162
48 0.0126 .3162
49 0.0126 .3162
50 0.0126 .3162
51 0.0126 .3162
52 0.0126 .3162
53 0.0126 .3162
54 0.0126 .3162
55 0.0126 .3162
56 0.0126 .3162
57 0.0126 .3162
58 0.0126 .3162
59 0.0126 .3162
60 0.0126 .3162
61 0.0126 .3162
62 0.0126 .3162
63 0.0126 .3162
64 0.0126 .3162
65 0.0126 .3162
66 0.0126 .3162
67 0.0126 .3162
68 0.0126 .3162
69 0.0126 .3162
70 0.0126 .3162
71 0.0126 .3162
72 0.0126 .3162
73 0.0126 .3162
74 0.0126 .3162
75 0.0126 .3162
76 0.0126 .3162
77 0.0126 .3162
78 0.0126 .3162
79 0.0126 .3162
80 0.0126 .3162
81 0.0126 .3162
82 0.0126 .3162
83 0.0126 .3162
84 0.0126 .3162
85 0.0126 .3162
86 0.0126 .3162
87 0.0126 .3162
88 0.0126 .3162
89 0.0126 .3162
90 0.0126 .3162
91 0.0126 .3162
92 0.0126 .3162
93 0.0126 .3162
94 0.0126 .3162
95 0.0126 .3162
96 0.0126 .3162
97 0.0126 .3162
98 0.0126 .3162
99 0.0126 .3162

1 0.01 .1627
2 0.01 .5465
3 0.01 .9432
4 0.01 1.1205
5 0.01 1.0619
6 0.01 .8352
7 0.01 .5983
8 0.01 .4441
9 0.01 .3738
10 0.01 .3431
11 0.01 .3286
12 0.01 .3246
13 0.01 .3217
14 0.01 .3222
15 0.01 .3174
16 0.01 .3164
17 0.01 .3179
18 0.01 .3163
19 0.01 .3164
20 0.01 .3162
21 0.01 .3163
22 0.01 .3162
23 0.01 .3162
24 0.01 .3162
25 0.01 .3162
26 0.01 .3162
27 0.01 .3162
28 0.01 .3162
29 0.01 .3162
30 0.01 .3162
31 0.01 .3162
32 0.01 .3162
33 0.01 .3162
34 0.01 .3162
35 0.01 .3162
36 0.01 .3162
37 0.01 .3162
38 0.01 .3162
39 0.01 .3162
40 0.01 .3162
41 0.01 .3162
42 0.01 .3162
43 0.01 .3162
44 0.01 .3162
45 0.01 .3162
46 0.01 .3162
47 0.01 .3162
48 0.01 .3162
49 0.01 .3162
50 0.01 .3162
51 0.01 .3162
52 0.01 .3162
53 0.01 .3162
54 0.01 .3162
55 0.01 .3162
56 0.01 .3162
57 0.01 .3162
58 0.01 .3162
59 0.01 .3162
60 0.01 .3162
61 0.01 .3162
62 0.01 .3162
63 0.01 .3162
64 0.01 .3162
65 0.01 .3162
66 0.01 .3162
67 0.01 .3162
68 0.01 .3162
69 0.01 .3162
70 0.01 .3162
71 0.01 .3162
72 0.01 .3162
73 0.01 .3162
74 0.01 .3162
75 0.01 .3162
76 0.01 .3162
77 0.01 .3162
78 0.01 .3162
79 0.01 .3162
80 0.01 .3162
81 0.01 .3162
82 0.01 .3162
83 0.01 .3162
84 0.01 .3162
85 0.01 .3162
86 0.01 .3162
87 0.01 .3162
88 0.01 .3162
89 0.01 .3162
90 0.01 .3162
91 0.01 .3162
92 0.01 .3162
93 0.01 .3162
94 0.01 .3162
95 0.01 .3162
96 0.01 .3162
97 0.01 .3162
98 0.01 .3162
99 0.01 .3162
