# Supplementary material for: Stochastic disturbance regimes alter patterns of ecosystem variability and recovery
Source: PLoS One. 2020 Mar 9;15(3):e0229927. doi: 10.1371/journal.pone.0229927 (PMC7062255; doi:10.1371/journal.pone.0229927)
Supplement: S1 Raw data — (ZIP) [file pone.0229927.s008.zip › raw data/raw data/figure s2/4rand.txt]

1 1000.0 .0004
2 1000.0 .0018
3 1000.0 .0041
4 1000.0 .0072
5 1000.0 .0117
6 1000.0 .0166
7 1000.0 .0223
8 1000.0 .0283
9 1000.0 .0367
10 1000.0 .0441
11 1000.0 .0562
12 1000.0 .0651
13 1000.0 .0751
14 1000.0 .0884
15 1000.0 .0977
16 1000.0 .1144
17 1000.0 .1265
18 1000.0 .1451
19 1000.0 .1637
20 1000.0 .1809
21 1000.0 .2028
22 1000.0 .2178
23 1000.0 .2346
24 1000.0 .2599
25 1000.0 .2902
26 1000.0 .3020
27 1000.0 .3249
28 1000.0 .3563
29 1000.0 .3701
30 1000.0 .4051
31 1000.0 .4315
32 1000.0 .4620
33 1000.0 .4877
34 1000.0 .5152
35 1000.0 .5321
36 1000.0 .5761
37 1000.0 .6039
38 1000.0 .6272
39 1000.0 .6930
40 1000.0 .7166
41 1000.0 .7804
42 1000.0 .7702
43 1000.0 .8261
44 1000.0 .8925
45 1000.0 .9159
46 1000.0 .9335
47 1000.0 1.0160
48 1000.0 1.0721
49 1000.0 1.0939
50 1000.0 1.1252
51 1000.0 1.1822
52 1000.0 1.1588
53 1000.0 1.2487
54 1000.0 1.2930
55 1000.0 1.3649
56 1000.0 1.3764
57 1000.0 1.4186
58 1000.0 1.5067
59 1000.0 1.5591
60 1000.0 1.6401
61 1000.0 1.6415
62 1000.0 1.7131
63 1000.0 1.7420
64 1000.0 1.7977
65 1000.0 1.9203
66 1000.0 1.9266
67 1000.0 1.9702
68 1000.0 2.0399
69 1000.0 2.0842
70 1000.0 2.1727
71 1000.0 2.2409
72 1000.0 2.2811
73 1000.0 2.4337
74 1000.0 2.4034
75 1000.0 2.5131
76 1000.0 2.6441
77 1000.0 2.6489
78 1000.0 2.7249
79 1000.0 2.7178
80 1000.0 2.8877
81 1000.0 2.9312
82 1000.0 2.9435
83 1000.0 2.9683
84 1000.0 3.1287
85 1000.0 3.2440
86 1000.0 3.3125
87 1000.0 3.4068
88 1000.0 3.3988
89 1000.0 3.5827
90 1000.0 3.6007
91 1000.0 3.7455
92 1000.0 3.6955
93 1000.0 3.7664
94 1000.0 4.0449
95 1000.0 4.0721
96 1000.0 4.0553
97 1000.0 4.2036
98 1000.0 4.2585
99 1000.0 4.4006

1 794.3282 .0005
2 794.3282 .0020
3 794.3282 .0044
4 794.3282 .0081
5 794.3282 .0125
6 794.3282 .0178
7 794.3282 .0251
8 794.3282 .0314
9 794.3282 .0418
10 794.3282 .0493
11 794.3282 .0598
12 794.3282 .0713
13 794.3282 .0842
14 794.3282 .0963
15 794.3282 .1133
16 794.3282 .1281
17 794.3282 .1423
18 794.3282 .1615
19 794.3282 .1866
20 794.3282 .1994
21 794.3282 .2207
22 794.3282 .2373
23 794.3282 .2652
24 794.3282 .2922
25 794.3282 .3201
26 794.3282 .3315
27 794.3282 .3597
28 794.3282 .3977
29 794.3282 .4191
30 794.3282 .4636
31 794.3282 .4931
32 794.3282 .5205
33 794.3282 .5416
34 794.3282 .5909
35 794.3282 .6202
36 794.3282 .6536
37 794.3282 .6823
38 794.3282 .7007
39 794.3282 .7580
40 794.3282 .7910
41 794.3282 .8394
42 794.3282 .8721
43 794.3282 .9416
44 794.3282 .9840
45 794.3282 1.0272
46 794.3282 1.0588
47 794.3282 1.1075
48 794.3282 1.1483
49 794.3282 1.2014
50 794.3282 1.2182
51 794.3282 1.3220
52 794.3282 1.3368
53 794.3282 1.4027
54 794.3282 1.4764
55 794.3282 1.5196
56 794.3282 1.5440
57 794.3282 1.6609
58 794.3282 1.7262
59 794.3282 1.7693
60 794.3282 1.7652
61 794.3282 1.8017
62 794.3282 1.9119
63 794.3282 1.9701
64 794.3282 2.0373
65 794.3282 2.0587
66 794.3282 2.1883
67 794.3282 2.2506
68 794.3282 2.3275
69 794.3282 2.3917
70 794.3282 2.3726
71 794.3282 2.5022
72 794.3282 2.6093
73 794.3282 2.6237
74 794.3282 2.7617
75 794.3282 2.7695
76 794.3282 2.9244
77 794.3282 3.0936
78 794.3282 3.0683
79 794.3282 3.1964
80 794.3282 3.1768
81 794.3282 3.1970
82 794.3282 3.3712
83 794.3282 3.5216
84 794.3282 3.5024
85 794.3282 3.6509
86 794.3282 3.6786
87 794.3282 3.7266
88 794.3282 3.8049
89 794.3282 4.0951
90 794.3282 3.9552
91 794.3282 4.2008
92 794.3282 4.2267
93 794.3282 4.5293
94 794.3282 4.5083
95 794.3282 4.4160
96 794.3282 4.6297
97 794.3282 4.5364
98 794.3282 4.8907
99 794.3282 4.8057

1 630.9573 .0005
2 630.9573 .0023
3 630.9573 .0052
4 630.9573 .0092
5 630.9573 .0141
6 630.9573 .0201
7 630.9573 .0270
8 630.9573 .0356
9 630.9573 .0442
10 630.9573 .0555
11 630.9573 .0679
12 630.9573 .0816
13 630.9573 .0949
14 630.9573 .1098
15 630.9573 .1294
16 630.9573 .1437
17 630.9573 .1609
18 630.9573 .1801
19 630.9573 .2055
20 630.9573 .2291
21 630.9573 .2400
22 630.9573 .2729
23 630.9573 .3025
24 630.9573 .3202
25 630.9573 .3480
26 630.9573 .3734
27 630.9573 .4040
28 630.9573 .4407
29 630.9573 .4713
30 630.9573 .4995
31 630.9573 .5578
32 630.9573 .5637
33 630.9573 .6131
34 630.9573 .6406
35 630.9573 .6886
36 630.9573 .7170
37 630.9573 .7720
38 630.9573 .8155
39 630.9573 .8657
40 630.9573 .8866
41 630.9573 .9269
42 630.9573 1.0071
43 630.9573 1.0410
44 630.9573 1.0710
45 630.9573 1.1472
46 630.9573 1.2025
47 630.9573 1.2121
48 630.9573 1.2890
49 630.9573 1.4017
50 630.9573 1.3965
51 630.9573 1.4552
52 630.9573 1.5740
53 630.9573 1.5790
54 630.9573 1.6571
55 630.9573 1.7058
56 630.9573 1.7794
57 630.9573 1.8292
58 630.9573 1.9351
59 630.9573 1.9413
60 630.9573 2.0205
61 630.9573 2.0078
62 630.9573 2.1472
63 630.9573 2.2170
64 630.9573 2.2989
65 630.9573 2.4047
66 630.9573 2.4138
67 630.9573 2.4834
68 630.9573 2.5623
69 630.9573 2.5995
70 630.9573 2.8059
71 630.9573 2.8954
72 630.9573 2.9141
73 630.9573 2.9047
74 630.9573 3.1500
75 630.9573 3.1769
76 630.9573 3.3474
77 630.9573 3.3900
78 630.9573 3.4200
79 630.9573 3.5193
80 630.9573 3.6146
81 630.9573 3.7343
82 630.9573 3.8504
83 630.9573 3.7801
84 630.9573 4.0710
85 630.9573 4.0742
86 630.9573 4.1247
87 630.9573 4.2347
88 630.9573 4.2563
89 630.9573 4.4527
90 630.9573 4.5318
91 630.9573 4.6183
92 630.9573 4.5903
93 630.9573 4.9678
94 630.9573 4.8724
95 630.9573 4.9603
96 630.9573 5.1806
97 630.9573 5.4205
98 630.9573 5.4326
99 630.9573 5.6548

1 501.1872 .0006
2 501.1872 .0025
3 501.1872 .0056
4 501.1872 .0101
5 501.1872 .0161
6 501.1872 .0229
7 501.1872 .0304
8 501.1872 .0411
9 501.1872 .0515
10 501.1872 .0623
11 501.1872 .0778
12 501.1872 .0903
13 501.1872 .1069
14 501.1872 .1246
15 501.1872 .1406
16 501.1872 .1616
17 501.1872 .1824
18 501.1872 .2027
19 501.1872 .2241
20 501.1872 .2547
21 501.1872 .2825
22 501.1872 .3123
23 501.1872 .3389
24 501.1872 .3631
25 501.1872 .3915
26 501.1872 .4325
27 501.1872 .4698
28 501.1872 .5004
29 501.1872 .5282
30 501.1872 .5588
31 501.1872 .6081
32 501.1872 .6527
33 501.1872 .6788
34 501.1872 .7324
35 501.1872 .7837
36 501.1872 .8067
37 501.1872 .8748
38 501.1872 .9114
39 501.1872 .9600
40 501.1872 1.0112
41 501.1872 1.0464
42 501.1872 1.1134
43 501.1872 1.1451
44 501.1872 1.2159
45 501.1872 1.2621
46 501.1872 1.3205
47 501.1872 1.3821
48 501.1872 1.4231
49 501.1872 1.4811
50 501.1872 1.5542
51 501.1872 1.6458
52 501.1872 1.6982
53 501.1872 1.7840
54 501.1872 1.8451
55 501.1872 1.8998
56 501.1872 1.9966
57 501.1872 2.0761
58 501.1872 2.1444
59 501.1872 2.1862
60 501.1872 2.2779
61 501.1872 2.3310
62 501.1872 2.4172
63 501.1872 2.4833
64 501.1872 2.5821
65 501.1872 2.6932
66 501.1872 2.7081
67 501.1872 2.7979
68 501.1872 2.9150
69 501.1872 2.9788
70 501.1872 2.9870
71 501.1872 3.2678
72 501.1872 3.2311
73 501.1872 3.3087
74 501.1872 3.5246
75 501.1872 3.5944
76 501.1872 3.5909
77 501.1872 3.8116
78 501.1872 3.7920
79 501.1872 3.9588
80 501.1872 4.0295
81 501.1872 4.1772
82 501.1872 4.2016
83 501.1872 4.4021
84 501.1872 4.4091
85 501.1872 4.6280
86 501.1872 4.7432
87 501.1872 4.7536
88 501.1872 4.8757
89 501.1872 5.1226
90 501.1872 5.1884
91 501.1872 5.2528
92 501.1872 5.3023
93 501.1872 5.6396
94 501.1872 5.5214
95 501.1872 5.5236
96 501.1872 5.8459
97 501.1872 6.0269
98 501.1872 6.0393
99 501.1872 6.1786

1 398.1072 .0007
2 398.1072 .0029
3 398.1072 .0064
4 398.1072 .0113
5 398.1072 .0178
6 398.1072 .0257
7 398.1072 .0345
8 398.1072 .0456
9 398.1072 .0571
10 398.1072 .0714
11 398.1072 .0849
12 398.1072 .1033
13 398.1072 .1182
14 398.1072 .1402
15 398.1072 .1582
16 398.1072 .1798
17 398.1072 .2018
18 398.1072 .2315
19 398.1072 .2541
20 398.1072 .2796
21 398.1072 .3138
22 398.1072 .3424
23 398.1072 .3790
24 398.1072 .4119
25 398.1072 .4495
26 398.1072 .4871
27 398.1072 .5137
28 398.1072 .5519
29 398.1072 .5926
30 398.1072 .6201
31 398.1072 .6758
32 398.1072 .7055
33 398.1072 .7734
34 398.1072 .8290
35 398.1072 .8589
36 398.1072 .9489
37 398.1072 .9752
38 398.1072 1.0256
39 398.1072 1.0534
40 398.1072 1.1138
41 398.1072 1.1939
42 398.1072 1.2318
43 398.1072 1.3311
44 398.1072 1.3696
45 398.1072 1.4551
46 398.1072 1.4865
47 398.1072 1.5596
48 398.1072 1.6121
49 398.1072 1.7019
50 398.1072 1.7581
51 398.1072 1.8636
52 398.1072 1.9091
53 398.1072 1.9813
54 398.1072 2.0649
55 398.1072 2.1400
56 398.1072 2.2360
57 398.1072 2.2572
58 398.1072 2.3986
59 398.1072 2.4528
60 398.1072 2.5138
61 398.1072 2.6402
62 398.1072 2.6733
63 398.1072 2.7967
64 398.1072 2.9005
65 398.1072 2.9412
66 398.1072 3.0694
67 398.1072 3.1599
68 398.1072 3.2517
69 398.1072 3.4046
70 398.1072 3.4699
71 398.1072 3.4442
72 398.1072 3.7035
73 398.1072 3.7997
74 398.1072 3.7374
75 398.1072 4.0765
76 398.1072 4.1144
77 398.1072 4.3371
78 398.1072 4.2613
79 398.1072 4.3976
80 398.1072 4.4962
81 398.1072 4.6231
82 398.1072 4.6232
83 398.1072 4.8445
84 398.1072 5.0408
85 398.1072 5.1715
86 398.1072 5.2837
87 398.1072 5.4957
88 398.1072 5.4730
89 398.1072 5.7889
90 398.1072 5.6042
91 398.1072 5.7942
92 398.1072 5.9342
93 398.1072 6.0761
94 398.1072 6.2386
95 398.1072 6.3720
96 398.1072 6.3697
97 398.1072 6.6034
98 398.1072 6.6653
99 398.1072 6.8992

1 316.2278 .0008
2 316.2278 .0032
3 316.2278 .0071
4 316.2278 .0128
5 316.2278 .0199
6 316.2278 .0288
7 316.2278 .0383
8 316.2278 .0511
9 316.2278 .0659
10 316.2278 .0789
11 316.2278 .0956
12 316.2278 .1133
13 316.2278 .1319
14 316.2278 .1570
15 316.2278 .1811
16 316.2278 .2019
17 316.2278 .2297
18 316.2278 .2598
19 316.2278 .2888
20 316.2278 .3162
21 316.2278 .3508
22 316.2278 .3851
23 316.2278 .4132
24 316.2278 .4639
25 316.2278 .4930
26 316.2278 .5332
27 316.2278 .5786
28 316.2278 .6213
29 316.2278 .6601
30 316.2278 .7254
31 316.2278 .7645
32 316.2278 .8159
33 316.2278 .8671
34 316.2278 .9096
35 316.2278 .9631
36 316.2278 1.0270
37 316.2278 1.0849
38 316.2278 1.1434
39 316.2278 1.1862
40 316.2278 1.2818
41 316.2278 1.3290
42 316.2278 1.4230
43 316.2278 1.4664
44 316.2278 1.5354
45 316.2278 1.6310
46 316.2278 1.6782
47 316.2278 1.7478
48 316.2278 1.8187
49 316.2278 1.9206
50 316.2278 1.9889
51 316.2278 2.0612
52 316.2278 2.1546
53 316.2278 2.1961
54 316.2278 2.2926
55 316.2278 2.3934
56 316.2278 2.4715
57 316.2278 2.5503
58 316.2278 2.6909
59 316.2278 2.6883
60 316.2278 2.8031
61 316.2278 2.9020
62 316.2278 3.0028
63 316.2278 3.1601
64 316.2278 3.1893
65 316.2278 3.2951
66 316.2278 3.4925
67 316.2278 3.5630
68 316.2278 3.7187
69 316.2278 3.7877
70 316.2278 3.8709
71 316.2278 3.9219
72 316.2278 4.0365
73 316.2278 4.2363
74 316.2278 4.3019
75 316.2278 4.4995
76 316.2278 4.5303
77 316.2278 4.7900
78 316.2278 4.7642
79 316.2278 4.9536
80 316.2278 5.0035
81 316.2278 5.3086
82 316.2278 5.3202
83 316.2278 5.4850
84 316.2278 5.6572
85 316.2278 5.7346
86 316.2278 5.8288
87 316.2278 5.9840
88 316.2278 6.2183
89 316.2278 6.2919
90 316.2278 6.4842
91 316.2278 6.4846
92 316.2278 6.6651
93 316.2278 6.7454
94 316.2278 6.9747
95 316.2278 7.0672
96 316.2278 7.4624
97 316.2278 7.4328
98 316.2278 7.5929
99 316.2278 7.7486

1 251.1886 .0009
2 251.1886 .0035
3 251.1886 .0081
4 251.1886 .0139
5 251.1886 .0222
6 251.1886 .0316
7 251.1886 .0434
8 251.1886 .0577
9 251.1886 .0709
10 251.1886 .0881
11 251.1886 .1057
12 251.1886 .1272
13 251.1886 .1485
14 251.1886 .1736
15 251.1886 .1984
16 251.1886 .2313
17 251.1886 .2567
18 251.1886 .2867
19 251.1886 .3212
20 251.1886 .3592
21 251.1886 .3880
22 251.1886 .4228
23 251.1886 .4683
24 251.1886 .5077
25 251.1886 .5691
26 251.1886 .6089
27 251.1886 .6510
28 251.1886 .7027
29 251.1886 .7524
30 251.1886 .7918
31 251.1886 .8529
32 251.1886 .9026
33 251.1886 .9773
34 251.1886 1.0317
35 251.1886 1.0980
36 251.1886 1.1595
37 251.1886 1.2211
38 251.1886 1.2919
39 251.1886 1.3415
40 251.1886 1.4200
41 251.1886 1.4994
42 251.1886 1.5841
43 251.1886 1.6735
44 251.1886 1.7107
45 251.1886 1.8195
46 251.1886 1.8815
47 251.1886 1.9359
48 251.1886 2.0385
49 251.1886 2.1469
50 251.1886 2.2477
51 251.1886 2.3414
52 251.1886 2.4044
53 251.1886 2.4884
54 251.1886 2.5456
55 251.1886 2.7115
56 251.1886 2.7902
57 251.1886 2.8619
58 251.1886 2.9856
59 251.1886 3.0856
60 251.1886 3.1951
61 251.1886 3.2755
62 251.1886 3.3838
63 251.1886 3.5336
64 251.1886 3.6216
65 251.1886 3.7286
66 251.1886 3.8540
67 251.1886 4.0212
68 251.1886 4.1396
69 251.1886 4.1804
70 251.1886 4.4082
71 251.1886 4.4935
72 251.1886 4.6552
73 251.1886 4.6491
74 251.1886 4.8266
75 251.1886 5.0048
76 251.1886 5.0974
77 251.1886 5.1424
78 251.1886 5.3929
79 251.1886 5.4413
80 251.1886 5.7751
81 251.1886 5.8953
82 251.1886 6.0160
83 251.1886 6.0681
84 251.1886 6.2897
85 251.1886 6.3802
86 251.1886 6.5518
87 251.1886 6.6332
88 251.1886 6.8083
89 251.1886 7.0956
90 251.1886 7.1574
91 251.1886 7.3220
92 251.1886 7.4838
93 251.1886 7.7998
94 251.1886 7.6937
95 251.1886 8.0049
96 251.1886 8.2100
97 251.1886 8.3403
98 251.1886 8.5663
99 251.1886 8.7528

1 199.5262 .0010
2 199.5262 .0040
3 199.5262 .0090
4 199.5262 .0159
5 199.5262 .0248
6 199.5262 .0360
7 199.5262 .0484
8 199.5262 .0636
9 199.5262 .0808
10 199.5262 .1001
11 199.5262 .1194
12 199.5262 .1438
13 199.5262 .1684
14 199.5262 .1930
15 199.5262 .2257
16 199.5262 .2521
17 199.5262 .2876
18 199.5262 .3216
19 199.5262 .3606
20 199.5262 .3938
21 199.5262 .4399
22 199.5262 .4809
23 199.5262 .5320
24 199.5262 .5751
25 199.5262 .6154
26 199.5262 .6689
27 199.5262 .7296
28 199.5262 .7835
29 199.5262 .8268
30 199.5262 .8942
31 199.5262 .9495
32 199.5262 1.0062
33 199.5262 1.0963
34 199.5262 1.1353
35 199.5262 1.2297
36 199.5262 1.3141
37 199.5262 1.3648
38 199.5262 1.4058
39 199.5262 1.5223
40 199.5262 1.5849
41 199.5262 1.6609
42 199.5262 1.7690
43 199.5262 1.8333
44 199.5262 1.9415
45 199.5262 2.0208
46 199.5262 2.1199
47 199.5262 2.2001
48 199.5262 2.2936
49 199.5262 2.3640
50 199.5262 2.4801
51 199.5262 2.5687
52 199.5262 2.7130
53 199.5262 2.7769
54 199.5262 2.8711
55 199.5262 2.9994
56 199.5262 3.1632
57 199.5262 3.2566
58 199.5262 3.3702
59 199.5262 3.4429
60 199.5262 3.5996
61 199.5262 3.6674
62 199.5262 3.8978
63 199.5262 3.9295
64 199.5262 4.1076
65 199.5262 4.2246
66 199.5262 4.2975
67 199.5262 4.4797
68 199.5262 4.5065
69 199.5262 4.7395
70 199.5262 4.9115
71 199.5262 4.8670
72 199.5262 5.1015
73 199.5262 5.3571
74 199.5262 5.4215
75 199.5262 5.5215
76 199.5262 5.6784
77 199.5262 5.9458
78 199.5262 6.0144
79 199.5262 6.1789
80 199.5262 6.3427
81 199.5262 6.4827
82 199.5262 6.6870
83 199.5262 6.9085
84 199.5262 7.0172
85 199.5262 7.1710
86 199.5262 7.3989
87 199.5262 7.4561
88 199.5262 7.5510
89 199.5262 7.8539
90 199.5262 8.0154
91 199.5262 8.1863
92 199.5262 8.5086
93 199.5262 8.5415
94 199.5262 8.8091
95 199.5262 9.0594
96 199.5262 9.1516
97 199.5262 9.4494
98 199.5262 9.6780
99 199.5262 9.7856

1 158.4893 .0011
2 158.4893 .0045
3 158.4893 .0101
4 158.4893 .0177
5 158.4893 .0279
6 158.4893 .0400
7 158.4893 .0542
8 158.4893 .0708
9 158.4893 .0896
10 158.4893 .1123
11 158.4893 .1349
12 158.4893 .1604
13 158.4893 .1904
14 158.4893 .2179
15 158.4893 .2544
16 158.4893 .2845
17 158.4893 .3301
18 158.4893 .3646
19 158.4893 .4045
20 158.4893 .4448
21 158.4893 .4845
22 158.4893 .5407
23 158.4893 .5921
24 158.4893 .6387
25 158.4893 .6955
26 158.4893 .7681
27 158.4893 .8185
28 158.4893 .8803
29 158.4893 .9292
30 158.4893 1.0035
31 158.4893 1.0719
32 158.4893 1.1296
33 158.4893 1.2251
34 158.4893 1.2757
35 158.4893 1.3583
36 158.4893 1.4647
37 158.4893 1.5282
38 158.4893 1.6176
39 158.4893 1.6945
40 158.4893 1.7741
41 158.4893 1.8558
42 158.4893 1.9583
43 158.4893 2.0688
44 158.4893 2.1535
45 158.4893 2.2578
46 158.4893 2.3731
47 158.4893 2.4889
48 158.4893 2.5638
49 158.4893 2.7021
50 158.4893 2.7677
51 158.4893 2.8829
52 158.4893 2.9828
53 158.4893 3.1540
54 158.4893 3.3056
55 158.4893 3.3529
56 158.4893 3.5061
57 158.4893 3.6466
58 158.4893 3.7522
59 158.4893 3.8994
60 158.4893 4.0296
61 158.4893 4.1780
62 158.4893 4.2623
63 158.4893 4.4305
64 158.4893 4.5633
65 158.4893 4.7070
66 158.4893 4.8663
67 158.4893 4.9577
68 158.4893 5.1333
69 158.4893 5.3000
70 158.4893 5.4462
71 158.4893 5.6928
72 158.4893 5.8296
73 158.4893 5.9440
74 158.4893 6.0502
75 158.4893 6.2864
76 158.4893 6.4552
77 158.4893 6.6981
78 158.4893 6.7381
79 158.4893 6.9640
80 158.4893 7.1330
81 158.4893 7.3124
82 158.4893 7.4172
83 158.4893 7.6629
84 158.4893 7.8857
85 158.4893 7.9763
86 158.4893 8.2463
87 158.4893 8.4060
88 158.4893 8.6883
89 158.4893 8.7969
90 158.4893 8.9957
91 158.4893 9.1895
92 158.4893 9.3291
93 158.4893 9.4136
94 158.4893 9.7976
95 158.4893 10.0586
96 158.4893 10.3077
97 158.4893 10.4412
98 158.4893 10.7417
99 158.4893 10.9321

1 125.8925 .0013
2 125.8925 .0050
3 125.8925 .0112
4 125.8925 .0202
5 125.8925 .0311
6 125.8925 .0445
7 125.8925 .0611
8 125.8925 .0801
9 125.8925 .1018
10 125.8925 .1250
11 125.8925 .1525
12 125.8925 .1798
13 125.8925 .2130
14 125.8925 .2466
15 125.8925 .2799
16 125.8925 .3165
17 125.8925 .3542
18 125.8925 .4024
19 125.8925 .4595
20 125.8925 .5042
21 125.8925 .5474
22 125.8925 .6049
23 125.8925 .6617
24 125.8925 .7181
25 125.8925 .7774
26 125.8925 .8453
27 125.8925 .9108
28 125.8925 .9901
29 125.8925 1.0494
30 125.8925 1.1142
31 125.8925 1.1950
32 125.8925 1.2781
33 125.8925 1.3571
34 125.8925 1.4465
35 125.8925 1.5413
36 125.8925 1.6475
37 125.8925 1.7050
38 125.8925 1.7900
39 125.8925 1.8849
40 125.8925 2.0088
41 125.8925 2.1066
42 125.8925 2.2045
43 125.8925 2.3050
44 125.8925 2.4500
45 125.8925 2.5039
46 125.8925 2.6575
47 125.8925 2.7589
48 125.8925 2.9034
49 125.8925 2.9801
50 125.8925 3.1204
51 125.8925 3.2495
52 125.8925 3.4548
53 125.8925 3.4810
54 125.8925 3.6465
55 125.8925 3.7792
56 125.8925 3.9167
57 125.8925 4.0679
58 125.8925 4.1949
59 125.8925 4.3462
60 125.8925 4.5420
61 125.8925 4.6689
62 125.8925 4.8277
63 125.8925 4.9923
64 125.8925 5.0950
65 125.8925 5.2768
66 125.8925 5.4337
67 125.8925 5.6100
68 125.8925 5.6811
69 125.8925 5.9426
70 125.8925 6.0856
71 125.8925 6.3466
72 125.8925 6.5126
73 125.8925 6.6474
74 125.8925 6.8583
75 125.8925 7.0101
76 125.8925 7.2497
77 125.8925 7.3728
78 125.8925 7.5560
79 125.8925 7.9313
80 125.8925 8.0575
81 125.8925 8.0713
82 125.8925 8.4525
83 125.8925 8.5585
84 125.8925 8.8562
85 125.8925 9.0739
86 125.8925 9.3766
87 125.8925 9.5205
88 125.8925 9.6388
89 125.8925 10.0150
90 125.8925 10.0218
91 125.8925 10.2749
92 125.8925 10.6137
93 125.8925 10.6604
94 125.8925 10.9394
95 125.8925 11.2473
96 125.8925 11.5389
97 125.8925 11.7987
98 125.8925 12.1061
99 125.8925 12.1494

1 100.0 .0014
2 100.0 .0056
3 100.0 .0127
4 100.0 .0224
5 100.0 .0349
6 100.0 .0496
7 100.0 .0684
8 100.0 .0893
9 100.0 .1123
10 100.0 .1383
11 100.0 .1714
12 100.0 .2021
13 100.0 .2387
14 100.0 .2737
15 100.0 .3171
16 100.0 .3622
17 100.0 .4070
18 100.0 .4594
19 100.0 .5079
20 100.0 .5581
21 100.0 .6156
22 100.0 .6754
23 100.0 .7333
24 100.0 .8178
25 100.0 .8590
26 100.0 .9450
27 100.0 1.0266
28 100.0 1.1000
29 100.0 1.1843
30 100.0 1.2554
31 100.0 1.3503
32 100.0 1.4170
33 100.0 1.5391
34 100.0 1.6291
35 100.0 1.7104
36 100.0 1.8180
37 100.0 1.9306
38 100.0 2.0117
39 100.0 2.1126
40 100.0 2.2488
41 100.0 2.3505
42 100.0 2.4835
43 100.0 2.5943
44 100.0 2.7316
45 100.0 2.8336
46 100.0 2.9920
47 100.0 3.0873
48 100.0 3.2074
49 100.0 3.3704
50 100.0 3.5051
51 100.0 3.7006
52 100.0 3.7902
53 100.0 3.9413
54 100.0 4.0824
55 100.0 4.2916
56 100.0 4.4406
57 100.0 4.5162
58 100.0 4.7360
59 100.0 4.9008
60 100.0 5.0867
61 100.0 5.1387
62 100.0 5.4406
63 100.0 5.5675
64 100.0 5.7203
65 100.0 5.9468
66 100.0 6.1133
67 100.0 6.2938
68 100.0 6.5052
69 100.0 6.5633
70 100.0 6.9135
71 100.0 7.0729
72 100.0 7.2434
73 100.0 7.4423
74 100.0 7.8132
75 100.0 7.9211
76 100.0 8.0128
77 100.0 8.3472
78 100.0 8.4632
79 100.0 8.7009
80 100.0 8.9841
81 100.0 9.1741
82 100.0 9.3535
83 100.0 9.6823
84 100.0 9.9001
85 100.0 10.0902
86 100.0 10.4050
87 100.0 10.6070
88 100.0 10.8124
89 100.0 11.1084
90 100.0 11.3733
91 100.0 11.5820
92 100.0 11.8554
93 100.0 12.1559
94 100.0 12.3066
95 100.0 12.6443
96 100.0 12.8898
97 100.0 13.1919
98 100.0 13.5831
99 100.0 13.6844

1 79.4328 .0016
2 79.4328 .0062
3 79.4328 .0140
4 79.4328 .0251
5 79.4328 .0390
6 79.4328 .0560
7 79.4328 .0760
8 79.4328 .1006
9 79.4328 .1273
10 79.4328 .1558
11 79.4328 .1888
12 79.4328 .2262
13 79.4328 .2649
14 79.4328 .3044
15 79.4328 .3492
16 79.4328 .3963
17 79.4328 .4537
18 79.4328 .5052
19 79.4328 .5594
20 79.4328 .6185
21 79.4328 .6869
22 79.4328 .7543
23 79.4328 .8298
24 79.4328 .9023
25 79.4328 .9794
26 79.4328 1.0658
27 79.4328 1.1435
28 79.4328 1.2144
29 79.4328 1.3184
30 79.4328 1.3963
31 79.4328 1.5059
32 79.4328 1.6043
33 79.4328 1.7170
34 79.4328 1.8013
35 79.4328 1.9136
36 79.4328 2.0079
37 79.4328 2.1353
38 79.4328 2.2858
39 79.4328 2.3691
40 79.4328 2.5188
41 79.4328 2.6275
42 79.4328 2.7319
43 79.4328 2.8963
44 79.4328 3.0273
45 79.4328 3.1615
46 79.4328 3.2920
47 79.4328 3.4542
48 79.4328 3.5788
49 79.4328 3.7155
50 79.4328 3.9266
51 79.4328 4.0394
52 79.4328 4.2438
53 79.4328 4.4043
54 79.4328 4.5482
55 79.4328 4.7090
56 79.4328 4.9104
57 79.4328 5.0646
58 79.4328 5.2755
59 79.4328 5.4800
60 79.4328 5.5919
61 79.4328 5.7890
62 79.4328 6.0003
63 79.4328 6.2147
64 79.4328 6.3986
65 79.4328 6.6053
66 79.4328 6.8154
67 79.4328 6.9975
68 79.4328 7.1712
69 79.4328 7.5080
70 79.4328 7.6680
71 79.4328 7.8364
72 79.4328 8.0714
73 79.4328 8.3004
74 79.4328 8.5009
75 79.4328 8.7494
76 79.4328 9.0406
77 79.4328 9.3392
78 79.4328 9.5870
79 79.4328 9.8062
80 79.4328 10.0037
81 79.4328 10.1973
82 79.4328 10.5244
83 79.4328 10.8056
84 79.4328 10.9753
85 79.4328 11.2668
86 79.4328 11.5537
87 79.4328 11.8814
88 79.4328 12.3026
89 79.4328 12.3955
90 79.4328 12.6953
91 79.4328 12.8249
92 79.4328 13.2015
93 79.4328 13.3390
94 79.4328 13.8328
95 79.4328 14.0325
96 79.4328 14.4388
97 79.4328 14.5314
98 79.4328 15.0234
99 79.4328 15.3613

1 63.0957 .0017
2 63.0957 .0070
3 63.0957 .0157
4 63.0957 .0277
5 63.0957 .0434
6 63.0957 .0629
7 63.0957 .0857
8 63.0957 .1117
9 63.0957 .1410
10 63.0957 .1737
11 63.0957 .2092
12 63.0957 .2521
13 63.0957 .2941
14 63.0957 .3427
15 63.0957 .3898
16 63.0957 .4472
17 63.0957 .5017
18 63.0957 .5653
19 63.0957 .6290
20 63.0957 .6967
21 63.0957 .7637
22 63.0957 .8350
23 63.0957 .9224
24 63.0957 1.0024
25 63.0957 1.0967
26 63.0957 1.1796
27 63.0957 1.2743
28 63.0957 1.3673
29 63.0957 1.4649
30 63.0957 1.5787
31 63.0957 1.6808
32 63.0957 1.7720
33 63.0957 1.8868
34 63.0957 2.0201
35 63.0957 2.1540
36 63.0957 2.2657
37 63.0957 2.3727
38 63.0957 2.5047
39 63.0957 2.6263
40 63.0957 2.7439
41 63.0957 2.9357
42 63.0957 3.0877
43 63.0957 3.2161
44 63.0957 3.3675
45 63.0957 3.5299
46 63.0957 3.6817
47 63.0957 3.8459
48 63.0957 4.0292
49 63.0957 4.1659
50 63.0957 4.3444
51 63.0957 4.5171
52 63.0957 4.7403
53 63.0957 4.8601
54 63.0957 5.0697
55 63.0957 5.2755
56 63.0957 5.5468
57 63.0957 5.6626
58 63.0957 5.8522
59 63.0957 6.0529
60 63.0957 6.2773
61 63.0957 6.4280
62 63.0957 6.7007
63 63.0957 6.8736
64 63.0957 7.1871
65 63.0957 7.3864
66 63.0957 7.5908
67 63.0957 7.7669
68 63.0957 8.0242
69 63.0957 8.2735
70 63.0957 8.5322
71 63.0957 8.8574
72 63.0957 9.0198
73 63.0957 9.2706
74 63.0957 9.4953
75 63.0957 9.8760
76 63.0957 10.0280
77 63.0957 10.2567
78 63.0957 10.5939
79 63.0957 10.9008
80 63.0957 11.1614
81 63.0957 11.3944
82 63.0957 11.6430
83 63.0957 11.9826
84 63.0957 12.2217
85 63.0957 12.5924
86 63.0957 12.8804
87 63.0957 13.1736
88 63.0957 13.4364
89 63.0957 13.8607
90 63.0957 14.0999
91 63.0957 14.3524
92 63.0957 14.6536
93 63.0957 15.0882
94 63.0957 15.4665
95 63.0957 15.7514
96 63.0957 16.0352
97 63.0957 16.4796
98 63.0957 16.7568
99 63.0957 16.9816

1 50.1187 .0019
2 50.1187 .0078
3 50.1187 .0176
4 50.1187 .0310
5 50.1187 .0486
6 50.1187 .0698
7 50.1187 .0950
8 50.1187 .1247
9 50.1187 .1572
10 50.1187 .1939
11 50.1187 .2353
12 50.1187 .2780
13 50.1187 .3276
14 50.1187 .3782
15 50.1187 .4346
16 50.1187 .4972
17 50.1187 .5662
18 50.1187 .6316
19 50.1187 .7015
20 50.1187 .7728
21 50.1187 .8566
22 50.1187 .9480
23 50.1187 1.0369
24 50.1187 1.1252
25 50.1187 1.2100
26 50.1187 1.3172
27 50.1187 1.4206
28 50.1187 1.5336
29 50.1187 1.6379
30 50.1187 1.7594
31 50.1187 1.8659
32 50.1187 1.9873
33 50.1187 2.1103
34 50.1187 2.2413
35 50.1187 2.3878
36 50.1187 2.5185
37 50.1187 2.6477
38 50.1187 2.8164
39 50.1187 2.9651
40 50.1187 3.1055
41 50.1187 3.2346
42 50.1187 3.4426
43 50.1187 3.6059
44 50.1187 3.7696
45 50.1187 3.9333
46 50.1187 4.0595
47 50.1187 4.2654
48 50.1187 4.4566
49 50.1187 4.6704
50 50.1187 4.8760
51 50.1187 5.0106
52 50.1187 5.2393
53 50.1187 5.4488
54 50.1187 5.6313
55 50.1187 5.8771
56 50.1187 6.0831
57 50.1187 6.3476
58 50.1187 6.5157
59 50.1187 6.7572
60 50.1187 6.9848
61 50.1187 7.2610
62 50.1187 7.4747
63 50.1187 7.6942
64 50.1187 7.9345
65 50.1187 8.1643
66 50.1187 8.4898
67 50.1187 8.6819
68 50.1187 8.9826
69 50.1187 9.2273
70 50.1187 9.4686
71 50.1187 9.8118
72 50.1187 10.0495
73 50.1187 10.3154
74 50.1187 10.5882
75 50.1187 10.9285
76 50.1187 11.1999
77 50.1187 11.5584
78 50.1187 11.8893
79 50.1187 12.0704
80 50.1187 12.5534
81 50.1187 12.6202
82 50.1187 12.9370
83 50.1187 13.2759
84 50.1187 13.6718
85 50.1187 13.9993
86 50.1187 14.3359
87 50.1187 14.7662
88 50.1187 15.1149
89 50.1187 15.3120
90 50.1187 15.8327
91 50.1187 16.1063
92 50.1187 16.4462
93 50.1187 16.6945
94 50.1187 17.1397
95 50.1187 17.5320
96 50.1187 17.8702
97 50.1187 18.4135
98 50.1187 18.6476
99 50.1187 18.9228

1 39.8107 .0022
2 39.8107 .0088
3 39.8107 .0196
4 39.8107 .0350
5 39.8107 .0544
6 39.8107 .0784
7 39.8107 .1069
8 39.8107 .1394
9 39.8107 .1769
10 39.8107 .2177
11 39.8107 .2630
12 39.8107 .3123
13 39.8107 .3695
14 39.8107 .4307
15 39.8107 .4918
16 39.8107 .5567
17 39.8107 .6300
18 39.8107 .7025
19 39.8107 .7830
20 39.8107 .8695
21 39.8107 .9582
22 39.8107 1.0547
23 39.8107 1.1512
24 39.8107 1.2587
25 39.8107 1.3638
26 39.8107 1.4639
27 39.8107 1.5764
28 39.8107 1.7097
29 39.8107 1.8343
30 39.8107 1.9563
31 39.8107 2.1034
32 39.8107 2.2301
33 39.8107 2.3886
34 39.8107 2.5027
35 39.8107 2.6716
36 39.8107 2.8157
37 39.8107 2.9825
38 39.8107 3.1566
39 39.8107 3.2960
40 39.8107 3.4914
41 39.8107 3.6671
42 39.8107 3.8277
43 39.8107 4.0287
44 39.8107 4.2238
45 39.8107 4.3789
46 39.8107 4.6396
47 39.8107 4.8285
48 39.8107 5.0205
49 39.8107 5.2175
50 39.8107 5.4388
51 39.8107 5.6634
52 39.8107 5.9482
53 39.8107 6.0473
54 39.8107 6.3462
55 39.8107 6.5797
56 39.8107 6.8296
57 39.8107 7.0911
58 39.8107 7.3338
59 39.8107 7.6146
60 39.8107 7.8386
61 39.8107 8.0766
62 39.8107 8.3587
63 39.8107 8.7204
64 39.8107 8.8923
65 39.8107 9.2029
66 39.8107 9.4919
67 39.8107 9.8251
68 39.8107 10.0673
69 39.8107 10.3616
70 39.8107 10.6651
71 39.8107 10.9668
72 39.8107 11.2306
73 39.8107 11.5989
74 39.8107 11.8506
75 39.8107 12.2338
76 39.8107 12.6159
77 39.8107 12.9256
78 39.8107 13.2296
79 39.8107 13.6045
80 39.8107 13.9008
81 39.8107 14.2831
82 39.8107 14.6031
83 39.8107 15.0028
84 39.8107 15.4305
85 39.8107 15.7017
86 39.8107 16.1771
87 39.8107 16.5228
88 39.8107 16.9112
89 39.8107 17.2896
90 39.8107 17.5915
91 39.8107 18.0771
92 39.8107 18.4119
93 39.8107 18.8071
94 39.8107 19.3920
95 39.8107 19.6770
96 39.8107 19.9770
97 39.8107 20.5200
98 39.8107 20.9076
99 39.8107 21.2267

1 31.6228 .0024
2 31.6228 .0097
3 31.6228 .0218
4 31.6228 .0389
5 31.6228 .0605
6 31.6228 .0871
7 31.6228 .1187
8 31.6228 .1553
9 31.6228 .1955
10 31.6228 .2438
11 31.6228 .2942
12 31.6228 .3478
13 31.6228 .4096
14 31.6228 .4781
15 31.6228 .5432
16 31.6228 .6191
17 31.6228 .6958
18 31.6228 .7849
19 31.6228 .8718
20 31.6228 .9616
21 31.6228 1.0641
22 31.6228 1.1750
23 31.6228 1.2842
24 31.6228 1.3957
25 31.6228 1.5070
26 31.6228 1.6292
27 31.6228 1.7580
28 31.6228 1.8909
29 31.6228 2.0427
30 31.6228 2.1792
31 31.6228 2.3350
32 31.6228 2.4898
33 31.6228 2.6360
34 31.6228 2.8136
35 31.6228 2.9710
36 31.6228 3.1474
37 31.6228 3.3193
38 31.6228 3.5019
39 31.6228 3.6707
40 31.6228 3.8727
41 31.6228 4.0572
42 31.6228 4.2569
43 31.6228 4.4774
44 31.6228 4.6779
45 31.6228 4.9324
46 31.6228 5.0928
47 31.6228 5.3359
48 31.6228 5.5929
49 31.6228 5.8201
50 31.6228 6.0615
51 31.6228 6.3269
52 31.6228 6.5125
53 31.6228 6.7720
54 31.6228 7.0775
55 31.6228 7.2873
56 31.6228 7.5797
57 31.6228 7.8546
58 31.6228 8.1466
59 31.6228 8.4274
60 31.6228 8.6868
61 31.6228 8.9822
62 31.6228 9.3471
63 31.6228 9.6318
64 31.6228 9.8822
65 31.6228 10.1742
66 31.6228 10.5960
67 31.6228 10.8434
68 31.6228 11.2703
69 31.6228 11.5606
70 31.6228 11.8875
71 31.6228 12.1795
72 31.6228 12.6426
73 31.6228 12.8463
74 31.6228 13.2543
75 31.6228 13.5732
76 31.6228 13.9679
77 31.6228 14.3024
78 31.6228 14.7775
79 31.6228 15.0165
80 31.6228 15.3757
81 31.6228 15.9479
82 31.6228 16.2421
83 31.6228 16.6806
84 31.6228 17.0760
85 31.6228 17.4405
86 31.6228 17.9176
87 31.6228 18.3339
88 31.6228 18.7760
89 31.6228 19.2380
90 31.6228 19.5982
91 31.6228 20.0720
92 31.6228 20.4605
93 31.6228 20.9671
94 31.6228 21.3917
95 31.6228 22.0132
96 31.6228 22.1998
97 31.6228 22.7449
98 31.6228 23.2719
99 31.6228 23.5715

1 25.1189 .0027
2 25.1189 .0107
3 25.1189 .0240
4 25.1189 .0427
5 25.1189 .0666
6 25.1189 .0954
7 25.1189 .1298
8 25.1189 .1709
9 25.1189 .2167
10 25.1189 .2675
11 25.1189 .3218
12 25.1189 .3833
13 25.1189 .4483
14 25.1189 .5217
15 25.1189 .5992
16 25.1189 .6797
17 25.1189 .7716
18 25.1189 .8668
19 25.1189 .9641
20 25.1189 1.0733
21 25.1189 1.1743
22 25.1189 1.2789
23 25.1189 1.4098
24 25.1189 1.5375
25 25.1189 1.6596
26 25.1189 1.8046
27 25.1189 1.9407
28 25.1189 2.0986
29 25.1189 2.2374
30 25.1189 2.3953
31 25.1189 2.5543
32 25.1189 2.7401
33 25.1189 2.9021
34 25.1189 3.0739
35 25.1189 3.2766
36 25.1189 3.4414
37 25.1189 3.6412
38 25.1189 3.8245
39 25.1189 4.0372
40 25.1189 4.2672
41 25.1189 4.4729
42 25.1189 4.7083
43 25.1189 4.9001
44 25.1189 5.1723
45 25.1189 5.4087
46 25.1189 5.6592
47 25.1189 5.8869
48 25.1189 6.1379
49 25.1189 6.3883
50 25.1189 6.6561
51 25.1189 6.9850
52 25.1189 7.2035
53 25.1189 7.5205
54 25.1189 7.7511
55 25.1189 8.0495
56 25.1189 8.3548
57 25.1189 8.7011
58 25.1189 8.9601
59 25.1189 9.2839
60 25.1189 9.5876
61 25.1189 9.8980
62 25.1189 10.2642
63 25.1189 10.5955
64 25.1189 10.8674
65 25.1189 11.2568
66 25.1189 11.6245
67 25.1189 11.9180
68 25.1189 12.3206
69 25.1189 12.6561
70 25.1189 13.0614
71 25.1189 13.4963
72 25.1189 13.8020
73 25.1189 14.1990
74 25.1189 14.5751
75 25.1189 14.9967
76 25.1189 15.3754
77 25.1189 15.7468
78 25.1189 16.2049
79 25.1189 16.7199
80 25.1189 17.0313
81 25.1189 17.5482
82 25.1189 17.9491
83 25.1189 18.2997
84 25.1189 18.8219
85 25.1189 19.2153
86 25.1189 19.6736
87 25.1189 20.1615
88 25.1189 20.5845
89 25.1189 21.1406
90 25.1189 21.6337
91 25.1189 22.0620
92 25.1189 22.6393
93 25.1189 23.1219
94 25.1189 23.5672
95 25.1189 23.9334
96 25.1189 24.5031
97 25.1189 25.1149
98 25.1189 25.4965
99 25.1189 26.0538

1 19.9526 .0030
2 19.9526 .0119
3 19.9526 .0270
4 19.9526 .0480
5 19.9526 .0749
6 19.9526 .1078
7 19.9526 .1467
8 19.9526 .1916
9 19.9526 .2443
10 19.9526 .3001
11 19.9526 .3624
12 19.9526 .4336
13 19.9526 .5074
14 19.9526 .5878
15 19.9526 .6747
16 19.9526 .7677
17 19.9526 .8688
18 19.9526 .9680
19 19.9526 1.0846
20 19.9526 1.2022
21 19.9526 1.3233
22 19.9526 1.4511
23 19.9526 1.5885
24 19.9526 1.7326
25 19.9526 1.8713
26 19.9526 2.0275
27 19.9526 2.1847
28 19.9526 2.3483
29 19.9526 2.5204
30 19.9526 2.7104
31 19.9526 2.8893
32 19.9526 3.0612
33 19.9526 3.2760
34 19.9526 3.4570
35 19.9526 3.6770
36 19.9526 3.8992
37 19.9526 4.1143
38 19.9526 4.3548
39 19.9526 4.5506
40 19.9526 4.8261
41 19.9526 5.0329
42 19.9526 5.2842
43 19.9526 5.5468
44 19.9526 5.7914
45 19.9526 6.0820
46 19.9526 6.3262
47 19.9526 6.5971
48 19.9526 6.9224
49 19.9526 7.1818
50 19.9526 7.5050
51 19.9526 7.8068
52 19.9526 8.0983
53 19.9526 8.4349
54 19.9526 8.7184
55 19.9526 9.0843
56 19.9526 9.4159
57 19.9526 9.7344
58 19.9526 10.0848
59 19.9526 10.4030
60 19.9526 10.8278
61 19.9526 11.1262
62 19.9526 11.5212
63 19.9526 11.8496
64 19.9526 12.3163
65 19.9526 12.6834
66 19.9526 13.0459
67 19.9526 13.4442
68 19.9526 13.9512
69 19.9526 14.1719
70 19.9526 14.7072
71 19.9526 15.1639
72 19.9526 15.5444
73 19.9526 16.0394
74 19.9526 16.5102
75 19.9526 16.7687
76 19.9526 17.2979
77 19.9526 17.8406
78 19.9526 18.2739
79 19.9526 18.6855
80 19.9526 19.2119
81 19.9526 19.6961
82 19.9526 20.0911
83 19.9526 20.5535
84 19.9526 21.1539
85 19.9526 21.7260
86 19.9526 22.1762
87 19.9526 22.7272
88 19.9526 23.1979
89 19.9526 23.7376
90 19.9526 24.2513
91 19.9526 24.7266
92 19.9526 25.4416
93 19.9526 26.0562
94 19.9526 26.5480
95 19.9526 27.0690
96 19.9526 27.7252
97 19.9526 28.3595
98 19.9526 28.7569
99 19.9526 29.4187

1 15.8489 .0033
2 15.8489 .0132
3 15.8489 .0298
4 15.8489 .0531
5 15.8489 .0827
6 15.8489 .1193
7 15.8489 .1617
8 15.8489 .2132
9 15.8489 .2681
10 15.8489 .3314
11 15.8489 .3989
12 15.8489 .4775
13 15.8489 .5582
14 15.8489 .6481
15 15.8489 .7447
16 15.8489 .8470
17 15.8489 .9565
18 15.8489 1.0760
19 15.8489 1.1960
20 15.8489 1.3225
21 15.8489 1.4588
22 15.8489 1.6051
23 15.8489 1.7475
24 15.8489 1.9049
25 15.8489 2.0735
26 15.8489 2.2361
27 15.8489 2.4075
28 15.8489 2.5916
29 15.8489 2.7776
30 15.8489 2.9707
31 15.8489 3.1870
32 15.8489 3.3906
33 15.8489 3.6065
34 15.8489 3.8328
35 15.8489 4.0411
36 15.8489 4.2993
37 15.8489 4.5233
38 15.8489 4.7859
39 15.8489 5.0311
40 15.8489 5.3074
41 15.8489 5.5529
42 15.8489 5.8122
43 15.8489 6.1160
44 15.8489 6.3924
45 15.8489 6.7238
46 15.8489 7.0243
47 15.8489 7.2915
48 15.8489 7.6200
49 15.8489 7.9149
50 15.8489 8.2606
51 15.8489 8.6052
52 15.8489 8.9165
53 15.8489 9.3254
54 15.8489 9.6309
55 15.8489 9.9960
56 15.8489 10.3941
57 15.8489 10.7344
58 15.8489 11.1581
59 15.8489 11.5198
60 15.8489 11.9022
61 15.8489 12.3128
62 15.8489 12.7350
63 15.8489 13.0793
64 15.8489 13.5597
65 15.8489 13.9383
66 15.8489 14.4111
67 15.8489 14.8246
68 15.8489 15.3050
69 15.8489 15.7272
70 15.8489 16.2002
71 15.8489 16.7126
72 15.8489 17.1574
73 15.8489 17.6204
74 15.8489 18.0379
75 15.8489 18.6100
76 15.8489 19.2280
77 15.8489 19.6513
78 15.8489 20.1444
79 15.8489 20.6720
80 15.8489 21.2160
81 15.8489 21.7007
82 15.8489 22.2650
83 15.8489 22.7793
84 15.8489 23.3555
85 15.8489 23.9818
86 15.8489 24.5802
87 15.8489 25.0544
88 15.8489 25.5643
89 15.8489 26.2259
90 15.8489 26.8103
91 15.8489 27.4140
92 15.8489 28.0639
93 15.8489 28.6127
94 15.8489 29.0744
95 15.8489 29.7777
96 15.8489 30.5520
97 15.8489 31.0425
98 15.8489 31.8405
99 15.8489 32.4015

1 12.5893 .0036
2 12.5893 .0145
3 12.5893 .0324
4 12.5893 .0576
5 12.5893 .0904
6 12.5893 .1299
7 12.5893 .1768
8 12.5893 .2302
9 12.5893 .2929
10 12.5893 .3611
11 12.5893 .4373
12 12.5893 .5203
13 12.5893 .6099
14 12.5893 .7069
15 12.5893 .8090
16 12.5893 .9187
17 12.5893 1.0438
18 12.5893 1.1700
19 12.5893 1.3049
20 12.5893 1.4403
21 12.5893 1.5889
22 12.5893 1.7460
23 12.5893 1.9130
24 12.5893 2.0728
25 12.5893 2.2577
26 12.5893 2.4371
27 12.5893 2.6257
28 12.5893 2.8286
29 12.5893 3.0451
30 12.5893 3.2563
31 12.5893 3.4610
32 12.5893 3.6924
33 12.5893 3.9410
34 12.5893 4.1777
35 12.5893 4.4101
36 12.5893 4.6830
37 12.5893 4.9460
38 12.5893 5.2156
39 12.5893 5.4810
40 12.5893 5.7802
41 12.5893 6.0598
42 12.5893 6.3803
43 12.5893 6.6739
44 12.5893 6.9800
45 12.5893 7.3290
46 12.5893 7.6419
47 12.5893 7.9636
48 12.5893 8.3048
49 12.5893 8.6705
50 12.5893 9.0098
51 12.5893 9.4312
52 12.5893 9.7429
53 12.5893 10.1004
54 12.5893 10.5152
55 12.5893 10.9364
56 12.5893 11.3257
57 12.5893 11.7462
58 12.5893 12.1275
59 12.5893 12.5630
60 12.5893 12.9731
61 12.5893 13.4206
62 12.5893 13.8752
63 12.5893 14.3017
64 12.5893 14.8310
65 12.5893 15.2642
66 12.5893 15.6848
67 12.5893 16.2647
68 12.5893 16.6632
69 12.5893 17.1482
70 12.5893 17.6992
71 12.5893 18.1707
72 12.5893 18.7121
73 12.5893 19.2493
74 12.5893 19.7661
75 12.5893 20.2574
76 12.5893 20.8832
77 12.5893 21.3557
78 12.5893 22.0119
79 12.5893 22.4981
80 12.5893 23.1735
81 12.5893 23.7558
82 12.5893 24.2876
83 12.5893 24.7969
84 12.5893 25.3878
85 12.5893 26.0439
86 12.5893 26.5847
87 12.5893 27.3470
88 12.5893 27.9489
89 12.5893 28.4924
90 12.5893 29.3019
91 12.5893 29.9148
92 12.5893 30.4767
93 12.5893 31.1703
94 12.5893 31.8883
95 12.5893 32.6619
96 12.5893 33.3391
97 12.5893 34.1633
98 12.5893 34.5834
99 12.5893 35.3531

1 10.0 .0040
2 10.0 .0160
3 10.0 .0361
4 10.0 .0640
5 10.0 .0999
6 10.0 .1440
7 10.0 .1960
8 10.0 .2565
9 10.0 .3238
10 10.0 .4009
11 10.0 .4836
12 10.0 .5749
13 10.0 .6758
14 10.0 .7841
15 10.0 .9025
16 10.0 1.0254
17 10.0 1.1562
18 10.0 1.2968
19 10.0 1.4415
20 10.0 1.6024
21 10.0 1.7612
22 10.0 1.9372
23 10.0 2.1200
24 10.0 2.3130
25 10.0 2.4989
26 10.0 2.7039
27 10.0 2.9246
28 10.0 3.1376
29 10.0 3.3686
30 10.0 3.6063
31 10.0 3.8383
32 10.0 4.1024
33 10.0 4.3634
34 10.0 4.6194
35 10.0 4.8922
36 10.0 5.1757
37 10.0 5.4732
38 10.0 5.7787
39 10.0 6.0837
40 10.0 6.4024
41 10.0 6.7171
42 10.0 7.0830
43 10.0 7.4029
44 10.0 7.7589
45 10.0 8.0988
46 10.0 8.4553
47 10.0 8.8250
48 10.0 9.2215
49 10.0 9.6040
50 10.0 9.9708
51 10.0 10.4180
52 10.0 10.8592
53 10.0 11.2208
54 10.0 11.6699
55 10.0 12.0893
56 10.0 12.5138
57 10.0 13.0276
58 10.0 13.4459
59 10.0 13.9086
60 10.0 14.3770
61 10.0 14.8459
62 10.0 15.3973
63 10.0 15.8882
64 10.0 16.4183
65 10.0 16.8765
66 10.0 17.4011
67 10.0 18.0140
68 10.0 18.4553
69 10.0 19.0935
70 10.0 19.5915
71 10.0 20.1836
72 10.0 20.7321
73 10.0 21.2964
74 10.0 21.9216
75 10.0 22.4721
76 10.0 23.1446
77 10.0 23.7373
78 10.0 24.3788
79 10.0 25.0107
80 10.0 25.5986
81 10.0 26.2578
82 10.0 26.9317
83 10.0 27.4938
84 10.0 28.2610
85 10.0 28.8967
86 10.0 29.5250
87 10.0 30.3111
88 10.0 30.9801
89 10.0 31.6292
90 10.0 32.4322
91 10.0 33.1593
92 10.0 33.8674
93 10.0 34.6581
94 10.0 35.3692
95 10.0 36.1061
96 10.0 36.9130
97 10.0 37.6176
98 10.0 38.3662
99 10.0 39.2011

1 7.9433 .0043
2 7.9433 .0173
3 7.9433 .0390
4 7.9433 .0693
5 7.9433 .1083
6 7.9433 .1557
7 7.9433 .2122
8 7.9433 .2771
9 7.9433 .3499
10 7.9433 .4330
11 7.9433 .5237
12 7.9433 .6234
13 7.9433 .7312
14 7.9433 .8483
15 7.9433 .9754
16 7.9433 1.1079
17 7.9433 1.2505
18 7.9433 1.4042
19 7.9433 1.5638
20 7.9433 1.7331
21 7.9433 1.9090
22 7.9433 2.0953
23 7.9433 2.2913
24 7.9433 2.4990
25 7.9433 2.7027
26 7.9433 2.9334
27 7.9433 3.1615
28 7.9433 3.3952
29 7.9433 3.6393
30 7.9433 3.8956
31 7.9433 4.1636
32 7.9433 4.4327
33 7.9433 4.7155
34 7.9433 5.0086
35 7.9433 5.3002
36 7.9433 5.6184
37 7.9433 5.9233
38 7.9433 6.2482
39 7.9433 6.5862
40 7.9433 6.9301
41 7.9433 7.2906
42 7.9433 7.6468
43 7.9433 7.9965
44 7.9433 8.3879
45 7.9433 8.7615
46 7.9433 9.1782
47 7.9433 9.5623
48 7.9433 9.9694
49 7.9433 10.4128
50 7.9433 10.8301
51 7.9433 11.2718
52 7.9433 11.7077
53 7.9433 12.1617
54 7.9433 12.6359
55 7.9433 13.0931
56 7.9433 13.5620
57 7.9433 14.0559
58 7.9433 14.5673
59 7.9433 15.0675
60 7.9433 15.5819
61 7.9433 16.1231
62 7.9433 16.6659
63 7.9433 17.1945
64 7.9433 17.7343
65 7.9433 18.2714
66 7.9433 18.8656
67 7.9433 19.4560
68 7.9433 20.0385
69 7.9433 20.6476
70 7.9433 21.2354
71 7.9433 21.8540
72 7.9433 22.4667
73 7.9433 23.0639
74 7.9433 23.7180
75 7.9433 24.3621
76 7.9433 25.0191
77 7.9433 25.7001
78 7.9433 26.2912
79 7.9433 27.0081
80 7.9433 27.7771
81 7.9433 28.4654
82 7.9433 29.1406
83 7.9433 29.8370
84 7.9433 30.5794
85 7.9433 31.2857
86 7.9433 31.9777
87 7.9433 32.7515
88 7.9433 33.5374
89 7.9433 34.2832
90 7.9433 35.1080
91 7.9433 35.8437
92 7.9433 36.6791
93 7.9433 37.4460
94 7.9433 38.2314
95 7.9433 39.0503
96 7.9433 39.9639
97 7.9433 40.7742
98 7.9433 41.5455
99 7.9433 42.4407

1 6.3096 .0045
2 6.3096 .0181
3 6.3096 .0407
4 6.3096 .0723
5 6.3096 .1128
6 6.3096 .1620
7 6.3096 .2212
8 6.3096 .2892
9 6.3096 .3653
10 6.3096 .4506
11 6.3096 .5468
12 6.3096 .6507
13 6.3096 .7621
14 6.3096 .8860
15 6.3096 1.0165
16 6.3096 1.1558
17 6.3096 1.3058
18 6.3096 1.4658
19 6.3096 1.6295
20 6.3096 1.8079
21 6.3096 1.9921
22 6.3096 2.1935
23 6.3096 2.3883
24 6.3096 2.5999
25 6.3096 2.8227
26 6.3096 3.0557
27 6.3096 3.3002
28 6.3096 3.5451
29 6.3096 3.8009
30 6.3096 4.0672
31 6.3096 4.3470
32 6.3096 4.6293
33 6.3096 4.9200
34 6.3096 5.2170
35 6.3096 5.5368
36 6.3096 5.8484
37 6.3096 6.1836
38 6.3096 6.5192
39 6.3096 6.8566
40 6.3096 7.2235
41 6.3096 7.5953
42 6.3096 7.9641
43 6.3096 8.3614
44 6.3096 8.7571
45 6.3096 9.1405
46 6.3096 9.5654
47 6.3096 9.9754
48 6.3096 10.4093
49 6.3096 10.8561
50 6.3096 11.2928
51 6.3096 11.7213
52 6.3096 12.2119
53 6.3096 12.6792
54 6.3096 13.1739
55 6.3096 13.6889
56 6.3096 14.1748
57 6.3096 14.6675
58 6.3096 15.2082
59 6.3096 15.7174
60 6.3096 16.2673
61 6.3096 16.8464
62 6.3096 17.3582
63 6.3096 17.9334
64 6.3096 18.5202
65 6.3096 19.0719
66 6.3096 19.6913
67 6.3096 20.2698
68 6.3096 20.9056
69 6.3096 21.4937
70 6.3096 22.1535
71 6.3096 22.7541
72 6.3096 23.4416
73 6.3096 24.0457
74 6.3096 24.7351
75 6.3096 25.4190
76 6.3096 26.0756
77 6.3096 26.8057
78 6.3096 27.5016
79 6.3096 28.2210
80 6.3096 28.8762
81 6.3096 29.6323
82 6.3096 30.4000
83 6.3096 31.1716
84 6.3096 31.8642
85 6.3096 32.6130
86 6.3096 33.3982
87 6.3096 34.1408
88 6.3096 35.0531
89 6.3096 35.7919
90 6.3096 36.5854
91 6.3096 37.3864
92 6.3096 38.2895
93 6.3096 39.0156
94 6.3096 39.9134
95 6.3096 40.7427
96 6.3096 41.6797
97 6.3096 42.4660
98 6.3096 43.3236
99 6.3096 44.3843

1 5.0119 .0047
2 5.0119 .0189
3 5.0119 .0424
4 5.0119 .0754
5 5.0119 .1179
6 5.0119 .1699
7 5.0119 .2308
8 5.0119 .3016
9 5.0119 .3823
10 5.0119 .4715
11 5.0119 .5698
12 5.0119 .6792
13 5.0119 .7967
14 5.0119 .9236
15 5.0119 1.0609
16 5.0119 1.2067
17 5.0119 1.3635
18 5.0119 1.5281
19 5.0119 1.7018
20 5.0119 1.8851
21 5.0119 2.0776
22 5.0119 2.2835
23 5.0119 2.4934
24 5.0119 2.7180
25 5.0119 2.9433
26 5.0119 3.1820
27 5.0119 3.4410
28 5.0119 3.7024
29 5.0119 3.9669
30 5.0119 4.2396
31 5.0119 4.5324
32 5.0119 4.8312
33 5.0119 5.1359
34 5.0119 5.4530
35 5.0119 5.7794
36 5.0119 6.1095
37 5.0119 6.4566
38 5.0119 6.8146
39 5.0119 7.1643
40 5.0119 7.5368
41 5.0119 7.9230
42 5.0119 8.3187
43 5.0119 8.7113
44 5.0119 9.1235
45 5.0119 9.5365
46 5.0119 9.9643
47 5.0119 10.4171
48 5.0119 10.8812
49 5.0119 11.3315
50 5.0119 11.7934
51 5.0119 12.2493
52 5.0119 12.7566
53 5.0119 13.2562
54 5.0119 13.7423
55 5.0119 14.2719
56 5.0119 14.7733
57 5.0119 15.3058
58 5.0119 15.8504
59 5.0119 16.4214
60 5.0119 16.9719
61 5.0119 17.5109
62 5.0119 18.1436
63 5.0119 18.7272
64 5.0119 19.3151
65 5.0119 19.9229
66 5.0119 20.5510
67 5.0119 21.1742
68 5.0119 21.7833
69 5.0119 22.4595
70 5.0119 23.0927
71 5.0119 23.7758
72 5.0119 24.4243
73 5.0119 25.1175
74 5.0119 25.8003
75 5.0119 26.4969
76 5.0119 27.2242
77 5.0119 27.9606
78 5.0119 28.6797
79 5.0119 29.4126
80 5.0119 30.2072
81 5.0119 30.9437
82 5.0119 31.6676
83 5.0119 32.4862
84 5.0119 33.2614
85 5.0119 34.1217
86 5.0119 34.8528
87 5.0119 35.6813
88 5.0119 36.5531
89 5.0119 37.3140
90 5.0119 38.1776
91 5.0119 39.0587
92 5.0119 39.9587
93 5.0119 40.7509
94 5.0119 41.6443
95 5.0119 42.4841
96 5.0119 43.4552
97 5.0119 44.3324
98 5.0119 45.2688
99 5.0119 46.2402

1 3.9811 .0050
2 3.9811 .0200
3 3.9811 .0450
4 3.9811 .0800
5 3.9811 .1250
6 3.9811 .1800
7 3.9811 .2450
8 3.9811 .3200
9 3.9811 .4050
10 3.9811 .5000
11 3.9811 .6050
12 3.9811 .7200
13 3.9811 .8450
14 3.9811 .9800
15 3.9811 1.1250
16 3.9811 1.2800
17 3.9811 1.4450
18 3.9811 1.6200
19 3.9811 1.8050
20 3.9811 2.0000
21 3.9811 2.2050
22 3.9811 2.4200
23 3.9811 2.6450
24 3.9811 2.8800
25 3.9811 3.1250
26 3.9811 3.3800
27 3.9811 3.6450
28 3.9811 3.9199
29 3.9811 4.2050
30 3.9811 4.5000
31 3.9811 4.8050
32 3.9811 5.1200
33 3.9811 5.4450
34 3.9811 5.7800
35 3.9811 6.1250
36 3.9811 6.4800
37 3.9811 6.8449
38 3.9811 7.2200
39 3.9811 7.6050
40 3.9811 8.0000
41 3.9811 8.4050
42 3.9811 8.8200
43 3.9811 9.2450
44 3.9811 9.6799
45 3.9811 10.1250
46 3.9811 10.5800
47 3.9811 11.0450
48 3.9811 11.5200
49 3.9811 12.0050
50 3.9811 12.4998
51 3.9811 13.0046
52 3.9811 13.5199
53 3.9811 14.0450
54 3.9811 14.5800
55 3.9811 15.1248
56 3.9811 15.6799
57 3.9811 16.2450
58 3.9811 16.8199
59 3.9811 17.4049
60 3.9811 18.0000
61 3.9811 18.6048
62 3.9811 19.2200
63 3.9811 19.8449
64 3.9811 20.4800
65 3.9811 21.1250
66 3.9811 21.7798
67 3.9811 22.4450
68 3.9811 23.1199
69 3.9811 23.8050
70 3.9811 24.4998
71 3.9811 25.2050
72 3.9811 25.9200
73 3.9811 26.6449
74 3.9811 27.3799
75 3.9811 28.1250
76 3.9811 28.8800
77 3.9811 29.6450
78 3.9811 30.4199
79 3.9811 31.2050
80 3.9811 32.0000
81 3.9811 32.8049
82 3.9811 33.6200
83 3.9811 34.4449
84 3.9811 35.2800
85 3.9811 36.1248
86 3.9811 36.9800
87 3.9811 37.8450
88 3.9811 38.7200
89 3.9811 39.6050
90 3.9811 40.5000
91 3.9811 41.4046
92 3.9811 42.3199
93 3.9811 43.2450
94 3.9811 44.1798
95 3.9811 45.1250
96 3.9811 46.0798
97 3.9811 47.0442
98 3.9811 48.0200
99 3.9811 49.0050

1 3.1623 .0050
2 3.1623 .0200
3 3.1623 .0450
4 3.1623 .0800
5 3.1623 .1250
6 3.1623 .1800
7 3.1623 .2450
8 3.1623 .3200
9 3.1623 .4050
10 3.1623 .5000
11 3.1623 .6050
12 3.1623 .7200
13 3.1623 .8450
14 3.1623 .9800
15 3.1623 1.1250
16 3.1623 1.2800
17 3.1623 1.4450
18 3.1623 1.6200
19 3.1623 1.8050
20 3.1623 2.0000
21 3.1623 2.2050
22 3.1623 2.4199
23 3.1623 2.6450
24 3.1623 2.8800
25 3.1623 3.1250
26 3.1623 3.3800
27 3.1623 3.6450
28 3.1623 3.9200
29 3.1623 4.2050
30 3.1623 4.5000
31 3.1623 4.8050
32 3.1623 5.1200
33 3.1623 5.4450
34 3.1623 5.7800
35 3.1623 6.1250
36 3.1623 6.4800
37 3.1623 6.8449
38 3.1623 7.2200
39 3.1623 7.6050
40 3.1623 8.0000
41 3.1623 8.4050
42 3.1623 8.8200
43 3.1623 9.2450
44 3.1623 9.6800
45 3.1623 10.1250
46 3.1623 10.5800
47 3.1623 11.0450
48 3.1623 11.5200
49 3.1623 12.0050
50 3.1623 12.5000
51 3.1623 13.0050
52 3.1623 13.5200
53 3.1623 14.0450
54 3.1623 14.5798
55 3.1623 15.1250
56 3.1623 15.6800
57 3.1623 16.2450
58 3.1623 16.8199
59 3.1623 17.4049
60 3.1623 18.0000
61 3.1623 18.6048
62 3.1623 19.2200
63 3.1623 19.8450
64 3.1623 20.4799
65 3.1623 21.1250
66 3.1623 21.7800
67 3.1623 22.4450
68 3.1623 23.1200
69 3.1623 23.8050
70 3.1623 24.4999
71 3.1623 25.2050
72 3.1623 25.9199
73 3.1623 26.6450
74 3.1623 27.3797
75 3.1623 28.1249
76 3.1623 28.8800
77 3.1623 29.6450
78 3.1623 30.4200
79 3.1623 31.2049
80 3.1623 31.9998
81 3.1623 32.8050
82 3.1623 33.6200
83 3.1623 34.4449
84 3.1623 35.2799
85 3.1623 36.1248
86 3.1623 36.9797
87 3.1623 37.8449
88 3.1623 38.7199
89 3.1623 39.6049
90 3.1623 40.5000
91 3.1623 41.4050
92 3.1623 42.3200
93 3.1623 43.2449
94 3.1623 44.1800
95 3.1623 45.1250
96 3.1623 46.0800
97 3.1623 47.0450
98 3.1623 48.0200
99 3.1623 49.0049

1 2.5119 .0047
2 2.5119 .0188
3 2.5119 .0424
4 2.5119 .0754
5 2.5119 .1180
6 2.5119 .1698
7 2.5119 .2307
8 2.5119 .3025
9 2.5119 .3817
10 2.5119 .4721
11 2.5119 .5706
12 2.5119 .6780
13 2.5119 .7962
14 2.5119 .9247
15 2.5119 1.0585
16 2.5119 1.2067
17 2.5119 1.3635
18 2.5119 1.5266
19 2.5119 1.7022
20 2.5119 1.8857
21 2.5119 2.0786
22 2.5119 2.2799
23 2.5119 2.4914
24 2.5119 2.7115
25 2.5119 2.9490
26 2.5119 3.1825
27 2.5119 3.4307
28 2.5119 3.6980
29 2.5119 3.9671
30 2.5119 4.2468
31 2.5119 4.5425
32 2.5119 4.8285
33 2.5119 5.1278
34 2.5119 5.4459
35 2.5119 5.7798
36 2.5119 6.1119
37 2.5119 6.4501
38 2.5119 6.8029
39 2.5119 7.1686
40 2.5119 7.5590
41 2.5119 7.9428
42 2.5119 8.3263
43 2.5119 8.7130
44 2.5119 9.1370
45 2.5119 9.5563
46 2.5119 9.9858
47 2.5119 10.4223
48 2.5119 10.8756
49 2.5119 11.3162
50 2.5119 11.7848
51 2.5119 12.2566
52 2.5119 12.7591
53 2.5119 13.2366
54 2.5119 13.7293
55 2.5119 14.2969
56 2.5119 14.7739
57 2.5119 15.2739
58 2.5119 15.8292
59 2.5119 16.4004
60 2.5119 16.9805
61 2.5119 17.5335
62 2.5119 18.1191
63 2.5119 18.6921
64 2.5119 19.3161
65 2.5119 19.9054
66 2.5119 20.5235
67 2.5119 21.1856
68 2.5119 21.7961
69 2.5119 22.4579
70 2.5119 23.1279
71 2.5119 23.7565
72 2.5119 24.4251
73 2.5119 25.1035
74 2.5119 25.8324
75 2.5119 26.5376
76 2.5119 27.2248
77 2.5119 27.9177
78 2.5119 28.6325
79 2.5119 29.3993
80 2.5119 30.2383
81 2.5119 30.9158
82 2.5119 31.6360
83 2.5119 32.4939
84 2.5119 33.2557
85 2.5119 34.0920
86 2.5119 34.8422
87 2.5119 35.6931
88 2.5119 36.5328
89 2.5119 37.3577
90 2.5119 38.2094
91 2.5119 39.0357
92 2.5119 39.8508
93 2.5119 40.6690
94 2.5119 41.6862
95 2.5119 42.5227
96 2.5119 43.4886
97 2.5119 44.2938
98 2.5119 45.2179
99 2.5119 46.1779

1 1.9953 .0058
2 1.9953 .0231
3 1.9953 .0519
4 1.9953 .0922
5 1.9953 .1437
6 1.9953 .2074
7 1.9953 .2831
8 1.9953 .3686
9 1.9953 .4659
10 1.9953 .5755
11 1.9953 .6948
12 1.9953 .8262
13 1.9953 .9699
14 1.9953 1.1240
15 1.9953 1.2887
16 1.9953 1.4610
17 1.9953 1.6498
18 1.9953 1.8531
19 1.9953 2.0527
20 1.9953 2.2722
21 1.9953 2.5141
22 1.9953 2.7398
23 1.9953 2.9901
24 1.9953 3.2473
25 1.9953 3.5196
26 1.9953 3.7984
27 1.9953 4.0759
28 1.9953 4.3881
29 1.9953 4.7085
30 1.9953 5.0126
31 1.9953 5.3365
32 1.9953 5.6757
33 1.9953 6.0098
34 1.9953 6.3681
35 1.9953 6.7461
36 1.9953 7.0832
37 1.9953 7.4379
38 1.9953 7.8586
39 1.9953 8.2459
40 1.9953 8.6006
41 1.9953 9.0423
42 1.9953 9.4264
43 1.9953 9.8513
44 1.9953 10.2717
45 1.9953 10.7200
46 1.9953 11.1590
47 1.9953 11.5876
48 1.9953 12.0465
49 1.9953 12.4624
50 1.9953 12.8893
51 1.9953 13.3513
52 1.9953 13.8151
53 1.9953 14.2375
54 1.9953 14.7531
55 1.9953 15.1877
56 1.9953 15.6674
57 1.9953 16.1633
58 1.9953 16.5622
59 1.9953 17.0316
60 1.9953 17.5448
61 1.9953 18.0135
62 1.9953 18.5076
63 1.9953 18.9352
64 1.9953 19.4237
65 1.9953 19.9036
66 1.9953 20.3714
67 1.9953 20.8814
68 1.9953 21.3168
69 1.9953 21.7606
70 1.9953 22.2991
71 1.9953 22.8068
72 1.9953 23.3065
73 1.9953 23.6720
74 1.9953 24.2170
75 1.9953 24.7165
76 1.9953 25.2280
77 1.9953 25.5240
78 1.9953 26.0479
79 1.9953 26.5199
80 1.9953 26.9982
81 1.9953 27.5331
82 1.9953 28.0306
83 1.9953 28.4228
84 1.9953 28.8986
85 1.9953 29.3284
86 1.9953 29.9420
87 1.9953 30.3917
88 1.9953 30.9667
89 1.9953 31.2638
90 1.9953 31.9001
91 1.9953 32.4324
92 1.9953 32.8437
93 1.9953 33.3851
94 1.9953 33.9455
95 1.9953 34.3978
96 1.9953 34.9099
97 1.9953 35.6299
98 1.9953 36.0223
99 1.9953 36.6021

1 1.5849 .0058
2 1.5849 .0231
3 1.5849 .0518
4 1.5849 .0925
5 1.5849 .1440
6 1.5849 .2080
7 1.5849 .2829
8 1.5849 .3694
9 1.5849 .4658
10 1.5849 .5743
11 1.5849 .6941
12 1.5849 .8275
13 1.5849 .9688
14 1.5849 1.1181
15 1.5849 1.2915
16 1.5849 1.4631
17 1.5849 1.6493
18 1.5849 1.8503
19 1.5849 2.0554
20 1.5849 2.2745
21 1.5849 2.4975
22 1.5849 2.7362
23 1.5849 2.9891
24 1.5849 3.2511
25 1.5849 3.5268
26 1.5849 3.7990
27 1.5849 4.0936
28 1.5849 4.3843
29 1.5849 4.6980
30 1.5849 5.0104
31 1.5849 5.3322
32 1.5849 5.6782
33 1.5849 6.0140
34 1.5849 6.3647
35 1.5849 6.7054
36 1.5849 7.0819
37 1.5849 7.4670
38 1.5849 7.8450
39 1.5849 8.2434
40 1.5849 8.6227
41 1.5849 9.0101
42 1.5849 9.4206
43 1.5849 9.8777
44 1.5849 10.3062
45 1.5849 10.7054
46 1.5849 11.1584
47 1.5849 11.5876
48 1.5849 12.0397
49 1.5849 12.4532
50 1.5849 12.9119
51 1.5849 13.3961
52 1.5849 13.8429
53 1.5849 14.2909
54 1.5849 14.7408
55 1.5849 15.1727
56 1.5849 15.6649
57 1.5849 16.1717
58 1.5849 16.6145
59 1.5849 17.0996
60 1.5849 17.5397
61 1.5849 18.0277
62 1.5849 18.4788
63 1.5849 18.9430
64 1.5849 19.4081
65 1.5849 19.9588
66 1.5849 20.3757
67 1.5849 20.7997
68 1.5849 21.3921
69 1.5849 21.8986
70 1.5849 22.2406
71 1.5849 22.7716
72 1.5849 23.2035
73 1.5849 23.7077
74 1.5849 24.1571
75 1.5849 24.6803
76 1.5849 25.1506
77 1.5849 25.6868
78 1.5849 26.0165
79 1.5849 26.5676
80 1.5849 27.0440
81 1.5849 27.5786
82 1.5849 27.9128
83 1.5849 28.4831
84 1.5849 28.9532
85 1.5849 29.3643
86 1.5849 29.8981
87 1.5849 30.2805
88 1.5849 30.7872
89 1.5849 31.3782
90 1.5849 31.9694
91 1.5849 32.4712
92 1.5849 32.7937
93 1.5849 33.4376
94 1.5849 33.8854
95 1.5849 34.4261
96 1.5849 34.9465
97 1.5849 35.5395
98 1.5849 36.0847
99 1.5849 36.7950

1 1.2589 .0058
2 1.2589 .0231
3 1.2589 .0520
4 1.2589 .0920
5 1.2589 .1439
6 1.2589 .2073
7 1.2589 .2820
8 1.2589 .3684
9 1.2589 .4665
10 1.2589 .5755
11 1.2589 .6974
12 1.2589 .8257
13 1.2589 .9732
14 1.2589 1.1238
15 1.2589 1.2848
16 1.2589 1.4621
17 1.2589 1.6471
18 1.2589 1.8471
19 1.2589 2.0517
20 1.2589 2.2754
21 1.2589 2.5037
22 1.2589 2.7451
23 1.2589 2.9884
24 1.2589 3.2508
25 1.2589 3.5281
26 1.2589 3.8009
27 1.2589 4.0897
28 1.2589 4.3808
29 1.2589 4.6991
30 1.2589 5.0220
31 1.2589 5.3377
32 1.2589 5.6619
33 1.2589 6.0177
34 1.2589 6.3680
35 1.2589 6.7224
36 1.2589 7.1033
37 1.2589 7.4348
38 1.2589 7.8483
39 1.2589 8.2404
40 1.2589 8.6252
41 1.2589 9.0747
42 1.2589 9.4709
43 1.2589 9.8763
44 1.2589 10.2581
45 1.2589 10.7093
46 1.2589 11.1430
47 1.2589 11.5821
48 1.2589 12.0325
49 1.2589 12.4424
50 1.2589 12.9161
51 1.2589 13.3661
52 1.2589 13.7893
53 1.2589 14.2971
54 1.2589 14.7338
55 1.2589 15.1551
56 1.2589 15.6808
57 1.2589 16.1313
58 1.2589 16.6221
59 1.2589 17.0802
60 1.2589 17.5878
61 1.2589 17.9992
62 1.2589 18.4933
63 1.2589 18.9534
64 1.2589 19.4325
65 1.2589 19.8953
66 1.2589 20.4268
67 1.2589 20.8534
68 1.2589 21.2896
69 1.2589 21.8804
70 1.2589 22.2375
71 1.2589 22.7465
72 1.2589 23.2644
73 1.2589 23.7048
74 1.2589 24.1559
75 1.2589 24.6871
76 1.2589 25.0958
77 1.2589 25.6193
78 1.2589 26.0365
79 1.2589 26.5156
80 1.2589 26.9752
81 1.2589 27.4284
82 1.2589 28.0208
83 1.2589 28.3782
84 1.2589 28.8800
85 1.2589 29.4436
86 1.2589 29.9112
87 1.2589 30.3040
88 1.2589 31.0355
89 1.2589 31.3316
90 1.2589 31.7754
91 1.2589 32.1410
92 1.2589 32.9527
93 1.2589 33.4022
94 1.2589 33.7898
95 1.2589 34.3810
96 1.2589 34.9998
97 1.2589 35.6265
98 1.2589 36.2223
99 1.2589 36.6532

1 1.0 .0067
2 1.0 .0267
3 1.0 .0600
4 1.0 .1064
5 1.0 .1665
6 1.0 .2401
7 1.0 .3250
8 1.0 .4235
9 1.0 .5369
10 1.0 .6585
11 1.0 .7971
12 1.0 .9471
13 1.0 1.1095
14 1.0 1.2861
15 1.0 1.4707
16 1.0 1.6723
17 1.0 1.8788
18 1.0 2.0946
19 1.0 2.3254
20 1.0 2.5710
21 1.0 2.8220
22 1.0 3.0822
23 1.0 3.3441
24 1.0 3.6247
25 1.0 3.9262
26 1.0 4.2261
27 1.0 4.5307
28 1.0 4.8457
29 1.0 5.1522
30 1.0 5.4885
31 1.0 5.8158
32 1.0 6.1646
33 1.0 6.5154
34 1.0 6.8303
35 1.0 7.1879
36 1.0 7.5401
37 1.0 7.9064
38 1.0 8.2611
39 1.0 8.6080
40 1.0 8.9686
41 1.0 9.3078
42 1.0 9.6406
43 1.0 10.0167
44 1.0 10.3773
45 1.0 10.6813
46 1.0 11.0237
47 1.0 11.2997
48 1.0 11.6279
49 1.0 11.9542
50 1.0 12.2757
51 1.0 12.5056
52 1.0 12.7653
53 1.0 13.0321
54 1.0 13.2050
55 1.0 13.4311
56 1.0 13.6653
57 1.0 13.8440
58 1.0 13.9769
59 1.0 14.1319
60 1.0 14.2169
61 1.0 14.3341
62 1.0 14.4403
63 1.0 14.4870
64 1.0 14.4824
65 1.0 14.4990
66 1.0 14.5201
67 1.0 14.5093
68 1.0 14.4337
69 1.0 14.3045
70 1.0 14.2287
71 1.0 14.1318
72 1.0 13.9889
73 1.0 13.8694
74 1.0 13.6333
75 1.0 13.4095
76 1.0 13.1374
77 1.0 12.9433
78 1.0 12.5855
79 1.0 12.2866
80 1.0 11.9255
81 1.0 11.6092
82 1.0 11.1660
83 1.0 10.7593
84 1.0 10.3019
85 1.0 9.8168
86 1.0 9.4028
87 1.0 8.8399
88 1.0 8.3152
89 1.0 7.7396
90 1.0 7.1917
91 1.0 6.5570
92 1.0 5.9417
93 1.0 5.2888
94 1.0 4.5736
95 1.0 3.8592
96 1.0 3.1570
97 1.0 2.4089
98 1.0 1.6542
99 1.0 .8797

1 0.7943 .0083
2 0.7943 .0333
3 0.7943 .0749
4 0.7943 .1333
5 0.7943 .2078
6 0.7943 .2978
7 0.7943 .4053
8 0.7943 .5275
9 0.7943 .6670
10 0.7943 .8220
11 0.7943 .9910
12 0.7943 1.1783
13 0.7943 1.3819
14 0.7943 1.5912
15 0.7943 1.8175
16 0.7943 2.0732
17 0.7943 2.3198
18 0.7943 2.5804
19 0.7943 2.8625
20 0.7943 3.1564
21 0.7943 3.4607
22 0.7943 3.7622
23 0.7943 4.1003
24 0.7943 4.4413
25 0.7943 4.7808
26 0.7943 5.1332
27 0.7943 5.4796
28 0.7943 5.8437
29 0.7943 6.2542
30 0.7943 6.5937
31 0.7943 6.9871
32 0.7943 7.3935
33 0.7943 7.7749
34 0.7943 8.1260
35 0.7943 8.5125
36 0.7943 8.9019
37 0.7943 9.3215
38 0.7943 9.6905
39 0.7943 10.0458
40 0.7943 10.4058
41 0.7943 10.7904
42 0.7943 11.1700
43 0.7943 11.5358
44 0.7943 11.8464
45 0.7943 12.1714
46 0.7943 12.4656
47 0.7943 12.7758
48 0.7943 13.0707
49 0.7943 13.3541
50 0.7943 13.6169
51 0.7943 13.8294
52 0.7943 14.0543
53 0.7943 14.2191
54 0.7943 14.4132
55 0.7943 14.5495
56 0.7943 14.6773
57 0.7943 14.7503
58 0.7943 14.8055
59 0.7943 14.8871
60 0.7943 14.9368
61 0.7943 14.9314
62 0.7943 14.8591
63 0.7943 14.8039
64 0.7943 14.7444
65 0.7943 14.6610
66 0.7943 14.5732
67 0.7943 14.4113
68 0.7943 14.2747
69 0.7943 14.0539
70 0.7943 13.8752
71 0.7943 13.6368
72 0.7943 13.3272
73 0.7943 13.1433
74 0.7943 12.8243
75 0.7943 12.5300
76 0.7943 12.1817
77 0.7943 11.8521
78 0.7943 11.4247
79 0.7943 11.0653
80 0.7943 10.6869
81 0.7943 10.2603
82 0.7943 9.8277
83 0.7943 9.3343
84 0.7943 8.8966
85 0.7943 8.4336
86 0.7943 7.9825
87 0.7943 7.4399
88 0.7943 6.9244
89 0.7943 6.3995
90 0.7943 5.8948
91 0.7943 5.3040
92 0.7943 4.7716
93 0.7943 4.2119
94 0.7943 3.6444
95 0.7943 3.0457
96 0.7943 2.4649
97 0.7943 1.8813
98 0.7943 1.2746
99 0.7943 .7020

1 0.631 .0088
2 0.631 .0352
3 0.631 .0792
4 0.631 .1406
5 0.631 .2190
6 0.631 .3172
7 0.631 .4300
8 0.631 .5586
9 0.631 .7051
10 0.631 .8674
11 0.631 1.0474
12 0.631 1.2434
13 0.631 1.4459
14 0.631 1.6766
15 0.631 1.9128
16 0.631 2.1774
17 0.631 2.4429
18 0.631 2.7173
19 0.631 3.0010
20 0.631 3.2999
21 0.631 3.6221
22 0.631 3.9385
23 0.631 4.2965
24 0.631 4.6150
25 0.631 4.9769
26 0.631 5.3392
27 0.631 5.6880
28 0.631 6.0644
29 0.631 6.4280
30 0.631 6.8200
31 0.631 7.2096
32 0.631 7.5666
33 0.631 7.9497
34 0.631 8.3267
35 0.631 8.7108
36 0.631 9.0699
37 0.631 9.4408
38 0.631 9.8236
39 0.631 10.1535
40 0.631 10.4851
41 0.631 10.8166
42 0.631 11.1389
43 0.631 11.4974
44 0.631 11.7934
45 0.631 12.0298
46 0.631 12.3217
47 0.631 12.5391
48 0.631 12.7562
49 0.631 12.9784
50 0.631 13.1387
51 0.631 13.3132
52 0.631 13.4037
53 0.631 13.5263
54 0.631 13.6007
55 0.631 13.6936
56 0.631 13.6501
57 0.631 13.7082
58 0.631 13.6902
59 0.631 13.6527
60 0.631 13.5534
61 0.631 13.4364
62 0.631 13.3251
63 0.631 13.1682
64 0.631 13.1054
65 0.631 12.8521
66 0.631 12.7013
67 0.631 12.4078
68 0.631 12.1808
69 0.631 11.9309
70 0.631 11.6482
71 0.631 11.3323
72 0.631 11.0780
73 0.631 10.6719
74 0.631 10.3506
75 0.631 10.0281
76 0.631 9.6941
77 0.631 9.2702
78 0.631 8.9257
79 0.631 8.4681
80 0.631 8.0474
81 0.631 7.6483
82 0.631 7.3354
83 0.631 6.8467
84 0.631 6.3864
85 0.631 6.0032
86 0.631 5.6370
87 0.631 5.1308
88 0.631 4.7311
89 0.631 4.3538
90 0.631 3.9669
91 0.631 3.5371
92 0.631 3.1018
93 0.631 2.7336
94 0.631 2.3457
95 0.631 1.9447
96 0.631 1.5544
97 0.631 1.1830
98 0.631 .8122
99 0.631 .4958

1 0.5012 .0088
2 0.5012 .0352
3 0.5012 .0793
4 0.5012 .1408
5 0.5012 .2204
6 0.5012 .3156
7 0.5012 .4292
8 0.5012 .5588
9 0.5012 .7077
10 0.5012 .8685
11 0.5012 1.0437
12 0.5012 1.2421
13 0.5012 1.4525
14 0.5012 1.6776
15 0.5012 1.9147
16 0.5012 2.1678
17 0.5012 2.4380
18 0.5012 2.7234
19 0.5012 3.0062
20 0.5012 3.3122
21 0.5012 3.6148
22 0.5012 3.9470
23 0.5012 4.2761
24 0.5012 4.6149
25 0.5012 4.9695
26 0.5012 5.3394
27 0.5012 5.7053
28 0.5012 6.0364
29 0.5012 6.4452
30 0.5012 6.8231
31 0.5012 7.1898
32 0.5012 7.5763
33 0.5012 7.9530
34 0.5012 8.3199
35 0.5012 8.6891
36 0.5012 9.0903
37 0.5012 9.4784
38 0.5012 9.8209
39 0.5012 10.1431
40 0.5012 10.4899
41 0.5012 10.8424
42 0.5012 11.1175
43 0.5012 11.4442
44 0.5012 11.6935
45 0.5012 12.0467
46 0.5012 12.3007
47 0.5012 12.5360
48 0.5012 12.7245
49 0.5012 12.9656
50 0.5012 13.1304
51 0.5012 13.3194
52 0.5012 13.4174
53 0.5012 13.6079
54 0.5012 13.5855
55 0.5012 13.6589
56 0.5012 13.6954
57 0.5012 13.6940
58 0.5012 13.7055
59 0.5012 13.6100
60 0.5012 13.5721
61 0.5012 13.4504
62 0.5012 13.3242
63 0.5012 13.2087
64 0.5012 13.1015
65 0.5012 12.8839
66 0.5012 12.6581
67 0.5012 12.4142
68 0.5012 12.1659
69 0.5012 11.9274
70 0.5012 11.6242
71 0.5012 11.3170
72 0.5012 11.0231
73 0.5012 10.7182
74 0.5012 10.3929
75 0.5012 10.0166
76 0.5012 9.6345
77 0.5012 9.2551
78 0.5012 8.8762
79 0.5012 8.4960
80 0.5012 8.0655
81 0.5012 7.7102
82 0.5012 7.2386
83 0.5012 6.8706
84 0.5012 6.3742
85 0.5012 6.0375
86 0.5012 5.5759
87 0.5012 5.2298
88 0.5012 4.7992
89 0.5012 4.3387
90 0.5012 3.9178
91 0.5012 3.5223
92 0.5012 3.1457
93 0.5012 2.7200
94 0.5012 2.3607
95 0.5012 1.9552
96 0.5012 1.5588
97 0.5012 1.1985
98 0.5012 .8271
99 0.5012 .4938

1 0.3981 .0111
2 0.3981 .0442
3 0.3981 .0989
4 0.3981 .1762
5 0.3981 .2749
6 0.3981 .3948
7 0.3981 .5340
8 0.3981 .6974
9 0.3981 .8790
10 0.3981 1.0802
11 0.3981 1.2964
12 0.3981 1.5349
13 0.3981 1.7920
14 0.3981 2.0575
15 0.3981 2.3431
16 0.3981 2.6423
17 0.3981 2.9445
18 0.3981 3.2836
19 0.3981 3.6089
20 0.3981 3.9601
21 0.3981 4.3290
22 0.3981 4.6757
23 0.3981 5.0436
24 0.3981 5.4236
25 0.3981 5.7964
26 0.3981 6.1661
27 0.3981 6.5144
28 0.3981 6.9067
29 0.3981 7.2742
30 0.3981 7.6211
31 0.3981 7.9700
32 0.3981 8.3270
33 0.3981 8.6532
34 0.3981 8.9779
35 0.3981 9.2580
36 0.3981 9.5306
37 0.3981 9.8051
38 0.3981 10.0799
39 0.3981 10.2661
40 0.3981 10.5040
41 0.3981 10.6586
42 0.3981 10.8619
43 0.3981 10.9643
44 0.3981 11.0916
45 0.3981 11.1065
46 0.3981 11.2107
47 0.3981 11.2021
48 0.3981 11.1692
49 0.3981 11.1428
50 0.3981 11.0700
51 0.3981 10.9022
52 0.3981 10.7982
53 0.3981 10.6017
54 0.3981 10.4102
55 0.3981 10.2298
56 0.3981 9.9881
57 0.3981 9.7375
58 0.3981 9.4931
59 0.3981 9.1691
60 0.3981 8.8489
61 0.3981 8.5345
62 0.3981 8.2030
63 0.3981 7.8287
64 0.3981 7.4966
65 0.3981 7.1662
66 0.3981 6.7644
67 0.3981 6.4868
68 0.3981 6.0470
69 0.3981 5.7423
70 0.3981 5.3783
71 0.3981 5.0715
72 0.3981 4.6989
73 0.3981 4.3898
74 0.3981 4.0587
75 0.3981 3.7674
76 0.3981 3.4186
77 0.3981 3.1509
78 0.3981 2.8615
79 0.3981 2.6105
80 0.3981 2.3045
81 0.3981 2.1280
82 0.3981 1.9076
83 0.3981 1.6865
84 0.3981 1.4865
85 0.3981 1.3125
86 0.3981 1.1426
87 0.3981 1.0249
88 0.3981 .8660
89 0.3981 .7600
90 0.3981 .6564
91 0.3981 .5467
92 0.3981 .4817
93 0.3981 .4235
94 0.3981 .3834
95 0.3981 .3553
96 0.3981 .3360
97 0.3981 .3230
98 0.3981 .3182
99 0.3981 .3166

1 0.3162 .0124
2 0.3162 .0495
3 0.3162 .1114
4 0.3162 .1977
5 0.3162 .3077
6 0.3162 .4411
7 0.3162 .5989
8 0.3162 .7764
9 0.3162 .9791
10 0.3162 1.2030
11 0.3162 1.4440
12 0.3162 1.7007
13 0.3162 1.9771
14 0.3162 2.2799
15 0.3162 2.5840
16 0.3162 2.9137
17 0.3162 3.2522
18 0.3162 3.5936
19 0.3162 3.9392
20 0.3162 4.3062
21 0.3162 4.6616
22 0.3162 5.0346
23 0.3162 5.4152
24 0.3162 5.8047
25 0.3162 6.1673
26 0.3162 6.5402
27 0.3162 6.8928
28 0.3162 7.2078
29 0.3162 7.5512
30 0.3162 7.8913
31 0.3162 8.2069
32 0.3162 8.4882
33 0.3162 8.8174
34 0.3162 9.0293
35 0.3162 9.2310
36 0.3162 9.5073
37 0.3162 9.7152
38 0.3162 9.8522
39 0.3162 9.9718
40 0.3162 10.0834
41 0.3162 10.1476
42 0.3162 10.2298
43 0.3162 10.2157
44 0.3162 10.1588
45 0.3162 10.0955
46 0.3162 10.0376
47 0.3162 9.9547
48 0.3162 9.8036
49 0.3162 9.6520
50 0.3162 9.4073
51 0.3162 9.2220
52 0.3162 8.9412
53 0.3162 8.7532
54 0.3162 8.4079
55 0.3162 8.1155
56 0.3162 7.7930
57 0.3162 7.4648
58 0.3162 7.1226
59 0.3162 6.8108
60 0.3162 6.5004
61 0.3162 6.1068
62 0.3162 5.7806
63 0.3162 5.3784
64 0.3162 5.0774
65 0.3162 4.7060
66 0.3162 4.4098
67 0.3162 4.0814
68 0.3162 3.7825
69 0.3162 3.4607
70 0.3162 3.1949
71 0.3162 2.8915
72 0.3162 2.6342
73 0.3162 2.4114
74 0.3162 2.1811
75 0.3162 1.9695
76 0.3162 1.7524
77 0.3162 1.5553
78 0.3162 1.3687
79 0.3162 1.2328
80 0.3162 1.0709
81 0.3162 .9349
82 0.3162 .8396
83 0.3162 .7302
84 0.3162 .6574
85 0.3162 .5761
86 0.3162 .5068
87 0.3162 .4452
88 0.3162 .4113
89 0.3162 .3769
90 0.3162 .3486
91 0.3162 .3413
92 0.3162 .3287
93 0.3162 .3222
94 0.3162 .3191
95 0.3162 .3177
96 0.3162 .3166
97 0.3162 .3164
98 0.3162 .3162
99 0.3162 .3162

1 0.2512 .0129
2 0.2512 .0516
3 0.2512 .1165
4 0.2512 .2059
5 0.2512 .3204
6 0.2512 .4601
7 0.2512 .6221
8 0.2512 .8076
9 0.2512 1.0170
10 0.2512 1.2472
11 0.2512 1.4925
12 0.2512 1.7696
13 0.2512 2.0490
14 0.2512 2.3573
15 0.2512 2.6715
16 0.2512 3.0063
17 0.2512 3.3319
18 0.2512 3.6999
19 0.2512 4.0565
20 0.2512 4.4317
21 0.2512 4.7772
22 0.2512 5.1688
23 0.2512 5.5334
24 0.2512 5.9215
25 0.2512 6.2673
26 0.2512 6.6017
27 0.2512 7.0146
28 0.2512 7.2901
29 0.2512 7.6333
30 0.2512 7.9128
31 0.2512 8.1673
32 0.2512 8.4404
33 0.2512 8.7355
34 0.2512 8.9419
35 0.2512 9.1455
36 0.2512 9.2953
37 0.2512 9.4232
38 0.2512 9.5767
39 0.2512 9.6360
40 0.2512 9.7215
41 0.2512 9.7304
42 0.2512 9.7306
43 0.2512 9.6777
44 0.2512 9.5934
45 0.2512 9.4956
46 0.2512 9.3879
47 0.2512 9.1837
48 0.2512 9.0192
49 0.2512 8.7765
50 0.2512 8.5677
51 0.2512 8.2868
52 0.2512 7.9972
53 0.2512 7.7178
54 0.2512 7.4101
55 0.2512 7.1215
56 0.2512 6.7146
57 0.2512 6.4311
58 0.2512 6.0979
59 0.2512 5.7557
60 0.2512 5.4008
61 0.2512 5.0363
62 0.2512 4.7007
63 0.2512 4.3962
64 0.2512 4.1117
65 0.2512 3.7922
66 0.2512 3.4992
67 0.2512 3.1971
68 0.2512 2.9074
69 0.2512 2.6676
70 0.2512 2.3732
71 0.2512 2.1693
72 0.2512 1.9589
73 0.2512 1.7841
74 0.2512 1.5676
75 0.2512 1.4018
76 0.2512 1.2622
77 0.2512 1.0966
78 0.2512 .9975
79 0.2512 .8430
80 0.2512 .7506
81 0.2512 .6586
82 0.2512 .5962
83 0.2512 .5195
84 0.2512 .4728
85 0.2512 .4218
86 0.2512 .4010
87 0.2512 .3769
88 0.2512 .3491
89 0.2512 .3433
90 0.2512 .3273
91 0.2512 .3213
92 0.2512 .3221
93 0.2512 .3192
94 0.2512 .3177
95 0.2512 .3167
96 0.2512 .3165
97 0.2512 .3162
98 0.2512 .3162
99 0.2512 .3162

1 0.1995 .0150
2 0.1995 .0598
3 0.1995 .1346
4 0.1995 .2388
5 0.1995 .3704
6 0.1995 .5290
7 0.1995 .7155
8 0.1995 .9327
9 0.1995 1.1683
10 0.1995 1.4188
11 0.1995 1.7102
12 0.1995 1.9967
13 0.1995 2.3228
14 0.1995 2.6501
15 0.1995 3.0003
16 0.1995 3.3419
17 0.1995 3.7104
18 0.1995 4.0766
19 0.1995 4.4374
20 0.1995 4.8009
21 0.1995 5.1659
22 0.1995 5.5016
23 0.1995 5.8681
24 0.1995 6.1518
25 0.1995 6.4840
26 0.1995 6.7993
27 0.1995 7.0649
28 0.1995 7.3109
29 0.1995 7.5473
30 0.1995 7.7489
31 0.1995 7.8567
32 0.1995 8.0219
33 0.1995 8.0983
34 0.1995 8.1944
35 0.1995 8.2084
36 0.1995 8.2199
37 0.1995 8.1819
38 0.1995 8.1109
39 0.1995 8.0311
40 0.1995 7.9177
41 0.1995 7.7421
42 0.1995 7.5824
43 0.1995 7.3449
44 0.1995 7.0818
45 0.1995 6.8667
46 0.1995 6.5810
47 0.1995 6.2510
48 0.1995 5.9785
49 0.1995 5.7117
50 0.1995 5.3706
51 0.1995 5.0476
52 0.1995 4.6866
53 0.1995 4.4106
54 0.1995 4.0871
55 0.1995 3.7793
56 0.1995 3.4986
57 0.1995 3.1977
58 0.1995 2.9186
59 0.1995 2.6617
60 0.1995 2.4200
61 0.1995 2.1664
62 0.1995 1.9683
63 0.1995 1.7346
64 0.1995 1.5414
65 0.1995 1.3973
66 0.1995 1.2407
67 0.1995 1.1114
68 0.1995 .9729
69 0.1995 .8485
70 0.1995 .7603
71 0.1995 .6762
72 0.1995 .6052
73 0.1995 .5437
74 0.1995 .4804
75 0.1995 .4403
76 0.1995 .3974
77 0.1995 .3795
78 0.1995 .3557
79 0.1995 .3530
80 0.1995 .3361
81 0.1995 .3313
82 0.1995 .3225
83 0.1995 .3214
84 0.1995 .3191
85 0.1995 .3179
86 0.1995 .3169
87 0.1995 .3167
88 0.1995 .3164
89 0.1995 .3163
90 0.1995 .3163
91 0.1995 .3162
92 0.1995 .3162
93 0.1995 .3162
94 0.1995 .3162
95 0.1995 .3162
96 0.1995 .3162
97 0.1995 .3162
98 0.1995 .3162
99 0.1995 .3162

1 0.1585 .0171
2 0.1585 .0684
3 0.1585 .1532
4 0.1585 .2704
5 0.1585 .4220
6 0.1585 .5982
7 0.1585 .8111
8 0.1585 1.0459
9 0.1585 1.3105
10 0.1585 1.5985
11 0.1585 1.9115
12 0.1585 2.2320
13 0.1585 2.5791
14 0.1585 2.9212
15 0.1585 3.2960
16 0.1585 3.6521
17 0.1585 4.0178
18 0.1585 4.4033
19 0.1585 4.7578
20 0.1585 5.0872
21 0.1585 5.4608
22 0.1585 5.8107
23 0.1585 6.0878
24 0.1585 6.3698
25 0.1585 6.6195
26 0.1585 6.8516
27 0.1585 7.0341
28 0.1585 7.2093
29 0.1585 7.3168
30 0.1585 7.4374
31 0.1585 7.4753
32 0.1585 7.5378
33 0.1585 7.4897
34 0.1585 7.4512
35 0.1585 7.4140
36 0.1585 7.2428
37 0.1585 7.1115
38 0.1585 6.9243
39 0.1585 6.7331
40 0.1585 6.5065
41 0.1585 6.2795
42 0.1585 5.9982
43 0.1585 5.7163
44 0.1585 5.4121
45 0.1585 5.1180
46 0.1585 4.8221
47 0.1585 4.5143
48 0.1585 4.2041
49 0.1585 3.9004
50 0.1585 3.5858
51 0.1585 3.3051
52 0.1585 3.0137
53 0.1585 2.7558
54 0.1585 2.4971
55 0.1585 2.2732
56 0.1585 2.0219
57 0.1585 1.8277
58 0.1585 1.6228
59 0.1585 1.4633
60 0.1585 1.2880
61 0.1585 1.1283
62 0.1585 .9979
63 0.1585 .8873
64 0.1585 .7823
65 0.1585 .6941
66 0.1585 .6136
67 0.1585 .5502
68 0.1585 .4904
69 0.1585 .4480
70 0.1585 .4108
71 0.1585 .3836
72 0.1585 .3653
73 0.1585 .3497
74 0.1585 .3387
75 0.1585 .3332
76 0.1585 .3278
77 0.1585 .3226
78 0.1585 .3202
79 0.1585 .3183
80 0.1585 .3175
81 0.1585 .3169
82 0.1585 .3167
83 0.1585 .3166
84 0.1585 .3163
85 0.1585 .3163
86 0.1585 .3163
87 0.1585 .3162
88 0.1585 .3162
89 0.1585 .3162
90 0.1585 .3162
91 0.1585 .3162
92 0.1585 .3162
93 0.1585 .3162
94 0.1585 .3162
95 0.1585 .3162
96 0.1585 .3162
97 0.1585 .3162
98 0.1585 .3162
99 0.1585 .3162

1 0.1259 .0186
2 0.1259 .0742
3 0.1259 .1662
4 0.1259 .2937
5 0.1259 .4552
6 0.1259 .6475
7 0.1259 .8795
8 0.1259 1.1284
9 0.1259 1.4117
10 0.1259 1.7186
11 0.1259 2.0408
12 0.1259 2.3870
13 0.1259 2.7408
14 0.1259 3.0998
15 0.1259 3.4787
16 0.1259 3.8440
17 0.1259 4.1781
18 0.1259 4.5482
19 0.1259 4.8794
20 0.1259 5.2372
21 0.1259 5.5429
22 0.1259 5.8102
23 0.1259 6.0939
24 0.1259 6.2996
25 0.1259 6.5169
26 0.1259 6.6412
27 0.1259 6.7639
28 0.1259 6.8208
29 0.1259 6.8831
30 0.1259 6.8815
31 0.1259 6.8719
32 0.1259 6.7650
33 0.1259 6.6771
34 0.1259 6.5930
35 0.1259 6.3921
36 0.1259 6.1789
37 0.1259 5.9413
38 0.1259 5.7353
39 0.1259 5.4358
40 0.1259 5.1770
41 0.1259 4.8797
42 0.1259 4.5765
43 0.1259 4.2751
44 0.1259 3.9790
45 0.1259 3.6854
46 0.1259 3.4020
47 0.1259 3.0932
48 0.1259 2.8730
49 0.1259 2.5937
50 0.1259 2.3280
51 0.1259 2.0847
52 0.1259 1.8807
53 0.1259 1.6664
54 0.1259 1.4901
55 0.1259 1.3116
56 0.1259 1.1493
57 0.1259 1.0232
58 0.1259 .9031
59 0.1259 .7976
60 0.1259 .7090
61 0.1259 .6276
62 0.1259 .5601
63 0.1259 .4994
64 0.1259 .4495
65 0.1259 .4175
66 0.1259 .3903
67 0.1259 .3691
68 0.1259 .3487
69 0.1259 .3427
70 0.1259 .3338
71 0.1259 .3272
72 0.1259 .3211
73 0.1259 .3208
74 0.1259 .3194
75 0.1259 .3180
76 0.1259 .3170
77 0.1259 .3166
78 0.1259 .3165
79 0.1259 .3164
80 0.1259 .3163
81 0.1259 .3163
82 0.1259 .3162
83 0.1259 .3162
84 0.1259 .3162
85 0.1259 .3162
86 0.1259 .3162
87 0.1259 .3162
88 0.1259 .3162
89 0.1259 .3162
90 0.1259 .3162
91 0.1259 .3162
92 0.1259 .3162
93 0.1259 .3162
94 0.1259 .3162
95 0.1259 .3162
96 0.1259 .3162
97 0.1259 .3162
98 0.1259 .3162
99 0.1259 .3162

1 0.1 .0211
2 0.1 .0840
3 0.1 .1889
4 0.1 .3318
5 0.1 .5151
6 0.1 .7316
7 0.1 .9831
8 0.1 1.2663
9 0.1 1.5686
10 0.1 1.8989
11 0.1 2.2578
12 0.1 2.6050
13 0.1 2.9679
14 0.1 3.3405
15 0.1 3.6990
16 0.1 4.0531
17 0.1 4.3860
18 0.1 4.6987
19 0.1 4.9956
20 0.1 5.2462
21 0.1 5.4380
22 0.1 5.6622
23 0.1 5.8001
24 0.1 5.9116
25 0.1 5.9874
26 0.1 5.9995
27 0.1 5.9789
28 0.1 5.9111
29 0.1 5.8092
30 0.1 5.6634
31 0.1 5.4884
32 0.1 5.2980
33 0.1 5.0732
34 0.1 4.8403
35 0.1 4.5868
36 0.1 4.2671
37 0.1 3.9905
38 0.1 3.7312
39 0.1 3.4217
40 0.1 3.1511
41 0.1 2.8620
42 0.1 2.5964
43 0.1 2.3520
44 0.1 2.1080
45 0.1 1.8674
46 0.1 1.6919
47 0.1 1.4655
48 0.1 1.2837
49 0.1 1.1325
50 0.1 1.0033
51 0.1 .8777
52 0.1 .7666
53 0.1 .6736
54 0.1 .5944
55 0.1 .5286
56 0.1 .4735
57 0.1 .4404
58 0.1 .4003
59 0.1 .3777
60 0.1 .3620
61 0.1 .3431
62 0.1 .3339
63 0.1 .3285
64 0.1 .3243
65 0.1 .3209
66 0.1 .3196
67 0.1 .3182
68 0.1 .3171
69 0.1 .3170
70 0.1 .3167
71 0.1 .3164
72 0.1 .3163
73 0.1 .3163
74 0.1 .3162
75 0.1 .3163
76 0.1 .3162
77 0.1 .3162
78 0.1 .3162
79 0.1 .3162
80 0.1 .3162
81 0.1 .3162
82 0.1 .3162
83 0.1 .3162
84 0.1 .3162
85 0.1 .3162
86 0.1 .3162
87 0.1 .3162
88 0.1 .3162
89 0.1 .3162
90 0.1 .3162
91 0.1 .3162
92 0.1 .3162
93 0.1 .3162
94 0.1 .3162
95 0.1 .3162
96 0.1 .3162
97 0.1 .3162
98 0.1 .3162
99 0.1 .3162

1 0.0794 .0239
2 0.0794 .0953
3 0.0794 .2116
4 0.0794 .3725
5 0.0794 .5767
6 0.0794 .8194
7 0.0794 1.0993
8 0.0794 1.4070
9 0.0794 1.7345
10 0.0794 2.0782
11 0.0794 2.4448
12 0.0794 2.8157
13 0.0794 3.1685
14 0.0794 3.5471
15 0.0794 3.8751
16 0.0794 4.2116
17 0.0794 4.4913
18 0.0794 4.7301
19 0.0794 4.9580
20 0.0794 5.1494
21 0.0794 5.2675
22 0.0794 5.3536
23 0.0794 5.4208
24 0.0794 5.3834
25 0.0794 5.3549
26 0.0794 5.2729
27 0.0794 5.1125
28 0.0794 4.9838
29 0.0794 4.7582
30 0.0794 4.5242
31 0.0794 4.2893
32 0.0794 4.0213
33 0.0794 3.7417
34 0.0794 3.4562
35 0.0794 3.1597
36 0.0794 2.9032
37 0.0794 2.6235
38 0.0794 2.3720
39 0.0794 2.1133
40 0.0794 1.8765
41 0.0794 1.6616
42 0.0794 1.4636
43 0.0794 1.2755
44 0.0794 1.1141
45 0.0794 .9730
46 0.0794 .8572
47 0.0794 .7502
48 0.0794 .6471
49 0.0794 .5707
50 0.0794 .5023
51 0.0794 .4576
52 0.0794 .4120
53 0.0794 .3815
54 0.0794 .3645
55 0.0794 .3513
56 0.0794 .3375
57 0.0794 .3317
58 0.0794 .3257
59 0.0794 .3223
60 0.0794 .3195
61 0.0794 .3178
62 0.0794 .3174
63 0.0794 .3171
64 0.0794 .3168
65 0.0794 .3165
66 0.0794 .3163
67 0.0794 .3163
68 0.0794 .3162
69 0.0794 .3163
70 0.0794 .3162
71 0.0794 .3162
72 0.0794 .3162
73 0.0794 .3162
74 0.0794 .3162
75 0.0794 .3162
76 0.0794 .3162
77 0.0794 .3162
78 0.0794 .3162
79 0.0794 .3162
80 0.0794 .3162
81 0.0794 .3162
82 0.0794 .3162
83 0.0794 .3162
84 0.0794 .3162
85 0.0794 .3162
86 0.0794 .3162
87 0.0794 .3162
88 0.0794 .3162
89 0.0794 .3162
90 0.0794 .3162
91 0.0794 .3162
92 0.0794 .3162
93 0.0794 .3162
94 0.0794 .3162
95 0.0794 .3162
96 0.0794 .3162
97 0.0794 .3162
98 0.0794 .3162
99 0.0794 .3162

1 0.0631 .0265
2 0.0631 .1052
3 0.0631 .2355
4 0.0631 .4139
5 0.0631 .6380
6 0.0631 .8947
7 0.0631 1.1986
8 0.0631 1.5256
9 0.0631 1.8775
10 0.0631 2.2389
11 0.0631 2.6061
12 0.0631 2.9720
13 0.0631 3.3244
14 0.0631 3.6579
15 0.0631 3.9636
16 0.0631 4.2390
17 0.0631 4.4609
18 0.0631 4.6303
19 0.0631 4.7511
20 0.0631 4.8601
21 0.0631 4.8590
22 0.0631 4.8734
23 0.0631 4.8156
24 0.0631 4.6949
25 0.0631 4.5191
26 0.0631 4.3392
27 0.0631 4.1097
28 0.0631 3.8622
29 0.0631 3.6175
30 0.0631 3.3281
31 0.0631 3.0549
32 0.0631 2.7996
33 0.0631 2.5235
34 0.0631 2.2338
35 0.0631 2.0026
36 0.0631 1.7721
37 0.0631 1.5532
38 0.0631 1.3619
39 0.0631 1.1586
40 0.0631 1.0175
41 0.0631 .8732
42 0.0631 .7714
43 0.0631 .6571
44 0.0631 .5714
45 0.0631 .5038
46 0.0631 .4566
47 0.0631 .4153
48 0.0631 .3813
49 0.0631 .3631
50 0.0631 .3453
51 0.0631 .3355
52 0.0631 .3284
53 0.0631 .3248
54 0.0631 .3211
55 0.0631 .3187
56 0.0631 .3182
57 0.0631 .3171
58 0.0631 .3167
59 0.0631 .3165
60 0.0631 .3164
61 0.0631 .3163
62 0.0631 .3163
63 0.0631 .3162
64 0.0631 .3163
65 0.0631 .3162
66 0.0631 .3162
67 0.0631 .3162
68 0.0631 .3162
69 0.0631 .3162
70 0.0631 .3162
71 0.0631 .3162
72 0.0631 .3162
73 0.0631 .3162
74 0.0631 .3162
75 0.0631 .3162
76 0.0631 .3162
77 0.0631 .3162
78 0.0631 .3162
79 0.0631 .3162
80 0.0631 .3162
81 0.0631 .3162
82 0.0631 .3162
83 0.0631 .3162
84 0.0631 .3162
85 0.0631 .3162
86 0.0631 .3162
87 0.0631 .3162
88 0.0631 .3162
89 0.0631 .3162
90 0.0631 .3162
91 0.0631 .3162
92 0.0631 .3162
93 0.0631 .3162
94 0.0631 .3162
95 0.0631 .3162
96 0.0631 .3162
97 0.0631 .3162
98 0.0631 .3162
99 0.0631 .3162

1 0.0501 .0297
2 0.0501 .1182
3 0.0501 .2621
4 0.0501 .4608
5 0.0501 .7059
6 0.0501 .9989
7 0.0501 1.3157
8 0.0501 1.6655
9 0.0501 2.0204
10 0.0501 2.3900
11 0.0501 2.7517
12 0.0501 3.1015
13 0.0501 3.4142
14 0.0501 3.6963
15 0.0501 3.9369
16 0.0501 4.1454
17 0.0501 4.2666
18 0.0501 4.3466
19 0.0501 4.3752
20 0.0501 4.3400
21 0.0501 4.2665
22 0.0501 4.1338
23 0.0501 3.9469
24 0.0501 3.7321
25 0.0501 3.4916
26 0.0501 3.2361
27 0.0501 2.9821
28 0.0501 2.6990
29 0.0501 2.4425
30 0.0501 2.1618
31 0.0501 1.9079
32 0.0501 1.6612
33 0.0501 1.4661
34 0.0501 1.2449
35 0.0501 1.0950
36 0.0501 .9329
37 0.0501 .7845
38 0.0501 .6804
39 0.0501 .5909
40 0.0501 .5052
41 0.0501 .4563
42 0.0501 .4166
43 0.0501 .3828
44 0.0501 .3603
45 0.0501 .3443
46 0.0501 .3319
47 0.0501 .3253
48 0.0501 .3226
49 0.0501 .3202
50 0.0501 .3185
51 0.0501 .3172
52 0.0501 .3172
53 0.0501 .3165
54 0.0501 .3167
55 0.0501 .3163
56 0.0501 .3163
57 0.0501 .3163
58 0.0501 .3162
59 0.0501 .3162
60 0.0501 .3162
61 0.0501 .3162
62 0.0501 .3162
63 0.0501 .3162
64 0.0501 .3162
65 0.0501 .3162
66 0.0501 .3162
67 0.0501 .3162
68 0.0501 .3162
69 0.0501 .3162
70 0.0501 .3162
71 0.0501 .3162
72 0.0501 .3162
73 0.0501 .3162
74 0.0501 .3162
75 0.0501 .3162
76 0.0501 .3162
77 0.0501 .3162
78 0.0501 .3162
79 0.0501 .3162
80 0.0501 .3162
81 0.0501 .3162
82 0.0501 .3162
83 0.0501 .3162
84 0.0501 .3162
85 0.0501 .3162
86 0.0501 .3162
87 0.0501 .3162
88 0.0501 .3162
89 0.0501 .3162
90 0.0501 .3162
91 0.0501 .3162
92 0.0501 .3162
93 0.0501 .3162
94 0.0501 .3162
95 0.0501 .3162
96 0.0501 .3162
97 0.0501 .3162
98 0.0501 .3162
99 0.0501 .3162

1 0.0398 .0337
2 0.0398 .1341
3 0.0398 .2971
4 0.0398 .5177
5 0.0398 .7875
6 0.0398 1.1041
7 0.0398 1.4491
8 0.0398 1.8148
9 0.0398 2.1763
10 0.0398 2.5346
11 0.0398 2.8764
12 0.0398 3.1802
13 0.0398 3.4250
14 0.0398 3.6291
15 0.0398 3.7939
16 0.0398 3.8490
17 0.0398 3.8678
18 0.0398 3.8027
19 0.0398 3.7118
20 0.0398 3.5624
21 0.0398 3.3533
22 0.0398 3.1307
23 0.0398 2.8837
24 0.0398 2.6055
25 0.0398 2.3500
26 0.0398 2.0774
27 0.0398 1.8127
28 0.0398 1.5797
29 0.0398 1.3630
30 0.0398 1.1665
31 0.0398 .9878
32 0.0398 .8379
33 0.0398 .7101
34 0.0398 .6030
35 0.0398 .5197
36 0.0398 .4552
37 0.0398 .4123
38 0.0398 .3783
39 0.0398 .3567
40 0.0398 .3390
41 0.0398 .3286
42 0.0398 .3247
43 0.0398 .3204
44 0.0398 .3186
45 0.0398 .3177
46 0.0398 .3169
47 0.0398 .3168
48 0.0398 .3166
49 0.0398 .3163
50 0.0398 .3163
51 0.0398 .3162
52 0.0398 .3162
53 0.0398 .3162
54 0.0398 .3162
55 0.0398 .3162
56 0.0398 .3162
57 0.0398 .3162
58 0.0398 .3162
59 0.0398 .3162
60 0.0398 .3162
61 0.0398 .3162
62 0.0398 .3162
63 0.0398 .3162
64 0.0398 .3162
65 0.0398 .3162
66 0.0398 .3162
67 0.0398 .3162
68 0.0398 .3162
69 0.0398 .3162
70 0.0398 .3162
71 0.0398 .3162
72 0.0398 .3162
73 0.0398 .3162
74 0.0398 .3162
75 0.0398 .3162
76 0.0398 .3162
77 0.0398 .3162
78 0.0398 .3162
79 0.0398 .3162
80 0.0398 .3162
81 0.0398 .3162
82 0.0398 .3162
83 0.0398 .3162
84 0.0398 .3162
85 0.0398 .3162
86 0.0398 .3162
87 0.0398 .3162
88 0.0398 .3162
89 0.0398 .3162
90 0.0398 .3162
91 0.0398 .3162
92 0.0398 .3162
93 0.0398 .3162
94 0.0398 .3162
95 0.0398 .3162
96 0.0398 .3162
97 0.0398 .3162
98 0.0398 .3162
99 0.0398 .3162

1 0.0316 .0377
2 0.0316 .1494
3 0.0316 .3300
4 0.0316 .5725
5 0.0316 .8704
6 0.0316 1.2083
7 0.0316 1.5663
8 0.0316 1.9352
9 0.0316 2.2897
10 0.0316 2.6242
11 0.0316 2.9160
12 0.0316 3.1536
13 0.0316 3.3129
14 0.0316 3.4325
15 0.0316 3.4477
16 0.0316 3.4204
17 0.0316 3.3262
18 0.0316 3.1805
19 0.0316 2.9660
20 0.0316 2.7339
21 0.0316 2.4868
22 0.0316 2.2056
23 0.0316 1.9456
24 0.0316 1.6898
25 0.0316 1.4474
26 0.0316 1.2319
27 0.0316 1.0318
28 0.0316 .8685
29 0.0316 .7227
30 0.0316 .6167
31 0.0316 .5250
32 0.0316 .4551
33 0.0316 .4069
34 0.0316 .3708
35 0.0316 .3523
36 0.0316 .3365
37 0.0316 .3259
38 0.0316 .3226
39 0.0316 .3194
40 0.0316 .3180
41 0.0316 .3174
42 0.0316 .3166
43 0.0316 .3166
44 0.0316 .3163
45 0.0316 .3163
46 0.0316 .3162
47 0.0316 .3162
48 0.0316 .3162
49 0.0316 .3162
50 0.0316 .3162
51 0.0316 .3162
52 0.0316 .3162
53 0.0316 .3162
54 0.0316 .3162
55 0.0316 .3162
56 0.0316 .3162
57 0.0316 .3162
58 0.0316 .3162
59 0.0316 .3162
60 0.0316 .3162
61 0.0316 .3162
62 0.0316 .3162
63 0.0316 .3162
64 0.0316 .3162
65 0.0316 .3162
66 0.0316 .3162
67 0.0316 .3162
68 0.0316 .3162
69 0.0316 .3162
70 0.0316 .3162
71 0.0316 .3162
72 0.0316 .3162
73 0.0316 .3162
74 0.0316 .3162
75 0.0316 .3162
76 0.0316 .3162
77 0.0316 .3162
78 0.0316 .3162
79 0.0316 .3162
80 0.0316 .3162
81 0.0316 .3162
82 0.0316 .3162
83 0.0316 .3162
84 0.0316 .3162
85 0.0316 .3162
86 0.0316 .3162
87 0.0316 .3162
88 0.0316 .3162
89 0.0316 .3162
90 0.0316 .3162
91 0.0316 .3162
92 0.0316 .3162
93 0.0316 .3162
94 0.0316 .3162
95 0.0316 .3162
96 0.0316 .3162
97 0.0316 .3162
98 0.0316 .3162
99 0.0316 .3162

1 0.0251 .0420
2 0.0251 .1665
3 0.0251 .3649
4 0.0251 .6341
5 0.0251 .9552
6 0.0251 1.3037
7 0.0251 1.6711
8 0.0251 2.0256
9 0.0251 2.3666
10 0.0251 2.6628
11 0.0251 2.8813
12 0.0251 3.0167
13 0.0251 3.0884
14 0.0251 3.0869
15 0.0251 3.0080
16 0.0251 2.8524
17 0.0251 2.6648
18 0.0251 2.4142
19 0.0251 2.1713
20 0.0251 1.9127
21 0.0251 1.6461
22 0.0251 1.4064
23 0.0251 1.1795
24 0.0251 .9850
25 0.0251 .8083
26 0.0251 .6741
27 0.0251 .5568
28 0.0251 .4774
29 0.0251 .4144
30 0.0251 .3786
31 0.0251 .3524
32 0.0251 .3364
33 0.0251 .3265
34 0.0251 .3219
35 0.0251 .3190
36 0.0251 .3174
37 0.0251 .3170
38 0.0251 .3166
39 0.0251 .3163
40 0.0251 .3163
41 0.0251 .3162
42 0.0251 .3162
43 0.0251 .3162
44 0.0251 .3162
45 0.0251 .3162
46 0.0251 .3162
47 0.0251 .3162
48 0.0251 .3162
49 0.0251 .3162
50 0.0251 .3162
51 0.0251 .3162
52 0.0251 .3162
53 0.0251 .3162
54 0.0251 .3162
55 0.0251 .3162
56 0.0251 .3162
57 0.0251 .3162
58 0.0251 .3162
59 0.0251 .3162
60 0.0251 .3162
61 0.0251 .3162
62 0.0251 .3162
63 0.0251 .3162
64 0.0251 .3162
65 0.0251 .3162
66 0.0251 .3162
67 0.0251 .3162
68 0.0251 .3162
69 0.0251 .3162
70 0.0251 .3162
71 0.0251 .3162
72 0.0251 .3162
73 0.0251 .3162
74 0.0251 .3162
75 0.0251 .3162
76 0.0251 .3162
77 0.0251 .3162
78 0.0251 .3162
79 0.0251 .3162
80 0.0251 .3162
81 0.0251 .3162
82 0.0251 .3162
83 0.0251 .3162
84 0.0251 .3162
85 0.0251 .3162
86 0.0251 .3162
87 0.0251 .3162
88 0.0251 .3162
89 0.0251 .3162
90 0.0251 .3162
91 0.0251 .3162
92 0.0251 .3162
93 0.0251 .3162
94 0.0251 .3162
95 0.0251 .3162
96 0.0251 .3162
97 0.0251 .3162
98 0.0251 .3162
99 0.0251 .3162

1 0.02 .0474
2 0.02 .1863
3 0.02 .4073
4 0.02 .6968
5 0.02 1.0417
6 0.02 1.4036
7 0.02 1.7631
8 0.02 2.0980
9 0.02 2.3882
10 0.02 2.5925
11 0.02 2.7190
12 0.02 2.7677
13 0.02 2.7213
14 0.02 2.5885
15 0.02 2.4048
16 0.02 2.1694
17 0.02 1.9233
18 0.02 1.6651
19 0.02 1.4044
20 0.02 1.1670
21 0.02 .9648
22 0.02 .7807
23 0.02 .6427
24 0.02 .5289
25 0.02 .4488
26 0.02 .3928
27 0.02 .3590
28 0.02 .3394
29 0.02 .3274
30 0.02 .3226
31 0.02 .3194
32 0.02 .3178
33 0.02 .3168
34 0.02 .3164
35 0.02 .3163
36 0.02 .3163
37 0.02 .3162
38 0.02 .3162
39 0.02 .3162
40 0.02 .3162
41 0.02 .3162
42 0.02 .3162
43 0.02 .3162
44 0.02 .3162
45 0.02 .3162
46 0.02 .3162
47 0.02 .3162
48 0.02 .3162
49 0.02 .3162
50 0.02 .3162
51 0.02 .3162
52 0.02 .3162
53 0.02 .3162
54 0.02 .3162
55 0.02 .3162
56 0.02 .3162
57 0.02 .3162
58 0.02 .3162
59 0.02 .3162
60 0.02 .3162
61 0.02 .3162
62 0.02 .3162
63 0.02 .3162
64 0.02 .3162
65 0.02 .3162
66 0.02 .3162
67 0.02 .3162
68 0.02 .3162
69 0.02 .3162
70 0.02 .3162
71 0.02 .3162
72 0.02 .3162
73 0.02 .3162
74 0.02 .3162
75 0.02 .3162
76 0.02 .3162
77 0.02 .3162
78 0.02 .3162
79 0.02 .3162
80 0.02 .3162
81 0.02 .3162
82 0.02 .3162
83 0.02 .3162
84 0.02 .3162
85 0.02 .3162
86 0.02 .3162
87 0.02 .3162
88 0.02 .3162
89 0.02 .3162
90 0.02 .3162
91 0.02 .3162
92 0.02 .3162
93 0.02 .3162
94 0.02 .3162
95 0.02 .3162
96 0.02 .3162
97 0.02 .3162
98 0.02 .3162
99 0.02 .3162

1 0.0158 .0532
2 0.0158 .2092
3 0.0158 .4567
4 0.0158 .7712
5 0.0158 1.1294
6 0.0158 1.4966
7 0.0158 1.8402
8 0.0158 2.1280
9 0.0158 2.3273
10 0.0158 2.4509
11 0.0158 2.4632
12 0.0158 2.3808
13 0.0158 2.2221
14 0.0158 2.0043
15 0.0158 1.7547
16 0.0158 1.4985
17 0.0158 1.2448
18 0.0158 1.0160
19 0.0158 .8153
20 0.0158 .6581
21 0.0158 .5336
22 0.0158 .4457
23 0.0158 .3883
24 0.0158 .3541
25 0.0158 .3343
26 0.0158 .3248
27 0.0158 .3199
28 0.0158 .3181
29 0.0158 .3169
30 0.0158 .3166
31 0.0158 .3164
32 0.0158 .3163
33 0.0158 .3162
34 0.0158 .3162
35 0.0158 .3162
36 0.0158 .3162
37 0.0158 .3162
38 0.0158 .3162
39 0.0158 .3162
40 0.0158 .3162
41 0.0158 .3162
42 0.0158 .3162
43 0.0158 .3162
44 0.0158 .3162
45 0.0158 .3162
46 0.0158 .3162
47 0.0158 .3162
48 0.0158 .3162
49 0.0158 .3162
50 0.0158 .3162
51 0.0158 .3162
52 0.0158 .3162
53 0.0158 .3162
54 0.0158 .3162
55 0.0158 .3162
56 0.0158 .3162
57 0.0158 .3162
58 0.0158 .3162
59 0.0158 .3162
60 0.0158 .3162
61 0.0158 .3162
62 0.0158 .3162
63 0.0158 .3162
64 0.0158 .3162
65 0.0158 .3162
66 0.0158 .3162
67 0.0158 .3162
68 0.0158 .3162
69 0.0158 .3162
70 0.0158 .3162
71 0.0158 .3162
72 0.0158 .3162
73 0.0158 .3162
74 0.0158 .3162
75 0.0158 .3162
76 0.0158 .3162
77 0.0158 .3162
78 0.0158 .3162
79 0.0158 .3162
80 0.0158 .3162
81 0.0158 .3162
82 0.0158 .3162
83 0.0158 .3162
84 0.0158 .3162
85 0.0158 .3162
86 0.0158 .3162
87 0.0158 .3162
88 0.0158 .3162
89 0.0158 .3162
90 0.0158 .3162
91 0.0158 .3162
92 0.0158 .3162
93 0.0158 .3162
94 0.0158 .3162
95 0.0158 .3162
96 0.0158 .3162
97 0.0158 .3162
98 0.0158 .3162
99 0.0158 .3162

1 0.0126 .0598
2 0.0126 .2321
3 0.0126 .5040
4 0.0126 .8378
5 0.0126 1.2097
6 0.0126 1.5614
7 0.0126 1.8689
8 0.0126 2.0790
9 0.0126 2.1875
10 0.0126 2.2005
11 0.0126 2.0954
12 0.0126 1.9165
13 0.0126 1.6775
14 0.0126 1.4274
15 0.0126 1.1748
16 0.0126 .9390
17 0.0126 .7494
18 0.0126 .5902
19 0.0126 .4793
20 0.0126 .4044
21 0.0126 .3596
22 0.0126 .3365
23 0.0126 .3252
24 0.0126 .3200
25 0.0126 .3178
26 0.0126 .3168
27 0.0126 .3164
28 0.0126 .3163
29 0.0126 .3163
30 0.0126 .3162
31 0.0126 .3162
32 0.0126 .3162
33 0.0126 .3162
34 0.0126 .3162
35 0.0126 .3162
36 0.0126 .3162
37 0.0126 .3162
38 0.0126 .3162
39 0.0126 .3162
40 0.0126 .3162
41 0.0126 .3162
42 0.0126 .3162
43 0.0126 .3162
44 0.0126 .3162
45 0.0126 .3162
46 0.0126 .3162
47 0.0126 .3162
48 0.0126 .3162
49 0.0126 .3162
50 0.0126 .3162
51 0.0126 .3162
52 0.0126 .3162
53 0.0126 .3162
54 0.0126 .3162
55 0.0126 .3162
56 0.0126 .3162
57 0.0126 .3162
58 0.0126 .3162
59 0.0126 .3162
60 0.0126 .3162
61 0.0126 .3162
62 0.0126 .3162
63 0.0126 .3162
64 0.0126 .3162
65 0.0126 .3162
66 0.0126 .3162
67 0.0126 .3162
68 0.0126 .3162
69 0.0126 .3162
70 0.0126 .3162
71 0.0126 .3162
72 0.0126 .3162
73 0.0126 .3162
74 0.0126 .3162
75 0.0126 .3162
76 0.0126 .3162
77 0.0126 .3162
78 0.0126 .3162
79 0.0126 .3162
80 0.0126 .3162
81 0.0126 .3162
82 0.0126 .3162
83 0.0126 .3162
84 0.0126 .3162
85 0.0126 .3162
86 0.0126 .3162
87 0.0126 .3162
88 0.0126 .3162
89 0.0126 .3162
90 0.0126 .3162
91 0.0126 .3162
92 0.0126 .3162
93 0.0126 .3162
94 0.0126 .3162
95 0.0126 .3162
96 0.0126 .3162
97 0.0126 .3162
98 0.0126 .3162
99 0.0126 .3162

1 0.01 .0673
2 0.01 .2608
3 0.01 .5555
4 0.01 .9128
5 0.01 1.2718
6 0.01 1.5984
7 0.01 1.8368
8 0.01 1.9634
9 0.01 1.9578
10 0.01 1.8449
11 0.01 1.6433
12 0.01 1.4031
13 0.01 1.1522
14 0.01 .9134
15 0.01 .7089
16 0.01 .5559
17 0.01 .4469
18 0.01 .3792
19 0.01 .3461
20 0.01 .3282
21 0.01 .3212
22 0.01 .3180
23 0.01 .3169
24 0.01 .3164
25 0.01 .3163
26 0.01 .3162
27 0.01 .3162
28 0.01 .3162
29 0.01 .3162
30 0.01 .3162
31 0.01 .3162
32 0.01 .3162
33 0.01 .3162
34 0.01 .3162
35 0.01 .3162
36 0.01 .3162
37 0.01 .3162
38 0.01 .3162
39 0.01 .3162
40 0.01 .3162
41 0.01 .3162
42 0.01 .3162
43 0.01 .3162
44 0.01 .3162
45 0.01 .3162
46 0.01 .3162
47 0.01 .3162
48 0.01 .3162
49 0.01 .3162
50 0.01 .3162
51 0.01 .3162
52 0.01 .3162
53 0.01 .3162
54 0.01 .3162
55 0.01 .3162
56 0.01 .3162
57 0.01 .3162
58 0.01 .3162
59 0.01 .3162
60 0.01 .3162
61 0.01 .3162
62 0.01 .3162
63 0.01 .3162
64 0.01 .3162
65 0.01 .3162
66 0.01 .3162
67 0.01 .3162
68 0.01 .3162
69 0.01 .3162
70 0.01 .3162
71 0.01 .3162
72 0.01 .3162
73 0.01 .3162
74 0.01 .3162
75 0.01 .3162
76 0.01 .3162
77 0.01 .3162
78 0.01 .3162
79 0.01 .3162
80 0.01 .3162
81 0.01 .3162
82 0.01 .3162
83 0.01 .3162
84 0.01 .3162
85 0.01 .3162
86 0.01 .3162
87 0.01 .3162
88 0.01 .3162
89 0.01 .3162
90 0.01 .3162
91 0.01 .3162
92 0.01 .3162
93 0.01 .3162
94 0.01 .3162
95 0.01 .3162
96 0.01 .3162
97 0.01 .3162
98 0.01 .3162
99 0.01 .3162
