# Supplementary material for: Stochastic disturbance regimes alter patterns of ecosystem variability and recovery
Source: PLoS One. 2020 Mar 9;15(3):e0229927. doi: 10.1371/journal.pone.0229927 (PMC7062255; doi:10.1371/journal.pone.0229927)
Supplement: S1 Raw data — (ZIP) [file pone.0229927.s008.zip › raw data/raw data/figure s2/8rand.txt]

1 1000.0 .0006
2 1000.0 .0024
3 1000.0 .0057
4 1000.0 .0103
5 1000.0 .0163
6 1000.0 .0225
7 1000.0 .0320
8 1000.0 .0396
9 1000.0 .0523
10 1000.0 .0623
11 1000.0 .0773
12 1000.0 .0906
13 1000.0 .1038
14 1000.0 .1192
15 1000.0 .1420
16 1000.0 .1614
17 1000.0 .1750
18 1000.0 .2022
19 1000.0 .2400
20 1000.0 .2490
21 1000.0 .2756
22 1000.0 .3100
23 1000.0 .3356
24 1000.0 .3694
25 1000.0 .3910
26 1000.0 .4398
27 1000.0 .4787
28 1000.0 .4973
29 1000.0 .5222
30 1000.0 .5820
31 1000.0 .5795
32 1000.0 .6638
33 1000.0 .6665
34 1000.0 .7668
35 1000.0 .7894
36 1000.0 .8067
37 1000.0 .8598
38 1000.0 .9350
39 1000.0 .9383
40 1000.0 1.0099
41 1000.0 1.0676
42 1000.0 1.1231
43 1000.0 1.1772
44 1000.0 1.2431
45 1000.0 1.2686
46 1000.0 1.3323
47 1000.0 1.4201
48 1000.0 1.4379
49 1000.0 1.5324
50 1000.0 1.5994
51 1000.0 1.6253
52 1000.0 1.7131
53 1000.0 1.6917
54 1000.0 1.8383
55 1000.0 1.8440
56 1000.0 1.9646
57 1000.0 2.0937
58 1000.0 2.1127
59 1000.0 2.1474
60 1000.0 2.2409
61 1000.0 2.3806
62 1000.0 2.4323
63 1000.0 2.4989
64 1000.0 2.5201
65 1000.0 2.6568
66 1000.0 2.8003
67 1000.0 2.9065
68 1000.0 2.9223
69 1000.0 3.0460
70 1000.0 3.0424
71 1000.0 3.2947
72 1000.0 3.3246
73 1000.0 3.4869
74 1000.0 3.5623
75 1000.0 3.5015
76 1000.0 3.5538
77 1000.0 3.6907
78 1000.0 3.7872
79 1000.0 3.9393
80 1000.0 3.9992
81 1000.0 3.9132
82 1000.0 4.0549
83 1000.0 4.3266
84 1000.0 4.3922
85 1000.0 4.5147
86 1000.0 4.6508
87 1000.0 4.5582
88 1000.0 4.8390
89 1000.0 5.1287
90 1000.0 5.0421
91 1000.0 5.3427
92 1000.0 5.4867
93 1000.0 5.5401
94 1000.0 5.7414
95 1000.0 5.9868
96 1000.0 5.6852
97 1000.0 6.0342
98 1000.0 6.1815
99 1000.0 6.3982

1 794.3282 .0007
2 794.3282 .0028
3 794.3282 .0067
4 794.3282 .0115
5 794.3282 .0179
6 794.3282 .0251
7 794.3282 .0336
8 794.3282 .0455
9 794.3282 .0580
10 794.3282 .0707
11 794.3282 .0857
12 794.3282 .0979
13 794.3282 .1212
14 794.3282 .1424
15 794.3282 .1653
16 794.3282 .1793
17 794.3282 .1987
18 794.3282 .2294
19 794.3282 .2576
20 794.3282 .2835
21 794.3282 .3117
22 794.3282 .3524
23 794.3282 .3768
24 794.3282 .4002
25 794.3282 .4315
26 794.3282 .4972
27 794.3282 .5018
28 794.3282 .5357
29 794.3282 .5879
30 794.3282 .6380
31 794.3282 .6545
32 794.3282 .7208
33 794.3282 .7329
34 794.3282 .8298
35 794.3282 .8802
36 794.3282 .9214
37 794.3282 .9704
38 794.3282 1.0093
39 794.3282 1.0760
40 794.3282 1.1585
41 794.3282 1.1558
42 794.3282 1.2675
43 794.3282 1.3475
44 794.3282 1.3325
45 794.3282 1.4368
46 794.3282 1.4940
47 794.3282 1.6069
48 794.3282 1.6235
49 794.3282 1.6901
50 794.3282 1.7721
51 794.3282 1.8636
52 794.3282 1.8805
53 794.3282 1.9911
54 794.3282 2.0812
55 794.3282 2.1840
56 794.3282 2.2706
57 794.3282 2.3435
58 794.3282 2.3798
59 794.3282 2.5511
60 794.3282 2.5316
61 794.3282 2.5983
62 794.3282 2.6842
63 794.3282 2.8519
64 794.3282 3.0211
65 794.3282 2.9232
66 794.3282 3.2070
67 794.3282 3.1631
68 794.3282 3.1693
69 794.3282 3.4177
70 794.3282 3.5310
71 794.3282 3.5379
72 794.3282 3.7178
73 794.3282 3.7587
74 794.3282 4.0316
75 794.3282 4.0919
76 794.3282 4.0210
77 794.3282 4.0552
78 794.3282 4.1169
79 794.3282 4.5990
80 794.3282 4.3819
81 794.3282 4.6598
82 794.3282 4.8776
83 794.3282 5.0440
84 794.3282 5.0310
85 794.3282 5.1865
86 794.3282 5.2735
87 794.3282 5.4073
88 794.3282 5.2909
89 794.3282 5.7728
90 794.3282 5.8978
91 794.3282 5.6458
92 794.3282 5.8195
93 794.3282 6.0456
94 794.3282 6.4337
95 794.3282 6.4662
96 794.3282 6.5967
97 794.3282 6.5166
98 794.3282 6.7335
99 794.3282 6.9336

1 630.9573 .0008
2 630.9573 .0032
3 630.9573 .0071
4 630.9573 .0129
5 630.9573 .0200
6 630.9573 .0284
7 630.9573 .0378
8 630.9573 .0494
9 630.9573 .0626
10 630.9573 .0793
11 630.9573 .0994
12 630.9573 .1126
13 630.9573 .1353
14 630.9573 .1548
15 630.9573 .1826
16 630.9573 .2068
17 630.9573 .2263
18 630.9573 .2608
19 630.9573 .2910
20 630.9573 .3094
21 630.9573 .3420
22 630.9573 .3937
23 630.9573 .4202
24 630.9573 .4632
25 630.9573 .4937
26 630.9573 .5344
27 630.9573 .5876
28 630.9573 .6286
29 630.9573 .6835
30 630.9573 .7031
31 630.9573 .7574
32 630.9573 .8191
33 630.9573 .8486
34 630.9573 .8935
35 630.9573 .9837
36 630.9573 1.0446
37 630.9573 1.0984
38 630.9573 1.1763
39 630.9573 1.2129
40 630.9573 1.2326
41 630.9573 1.3363
42 630.9573 1.3979
43 630.9573 1.4745
44 630.9573 1.5062
45 630.9573 1.5972
46 630.9573 1.6926
47 630.9573 1.7547
48 630.9573 1.7823
49 630.9573 1.8847
50 630.9573 1.9781
51 630.9573 2.0709
52 630.9573 2.1479
53 630.9573 2.2120
54 630.9573 2.3289
55 630.9573 2.3783
56 630.9573 2.4498
57 630.9573 2.4861
58 630.9573 2.6151
59 630.9573 2.7259
60 630.9573 2.8416
61 630.9573 2.8449
62 630.9573 3.1008
63 630.9573 3.0854
64 630.9573 3.2459
65 630.9573 3.3297
66 630.9573 3.4951
67 630.9573 3.5378
68 630.9573 3.7554
69 630.9573 3.8318
70 630.9573 3.9795
71 630.9573 3.9315
72 630.9573 4.0496
73 630.9573 4.1494
74 630.9573 4.2777
75 630.9573 4.4960
76 630.9573 4.6203
77 630.9573 4.8116
78 630.9573 4.7948
79 630.9573 4.9691
80 630.9573 4.9589
81 630.9573 5.2198
82 630.9573 5.2398
83 630.9573 5.5865
84 630.9573 5.5519
85 630.9573 5.7704
86 630.9573 6.0380
87 630.9573 5.8887
88 630.9573 6.2752
89 630.9573 6.2375
90 630.9573 6.4542
91 630.9573 6.5779
92 630.9573 6.7547
93 630.9573 7.1750
94 630.9573 6.8011
95 630.9573 7.0215
96 630.9573 7.1759
97 630.9573 7.6129
98 630.9573 7.8464
99 630.9573 7.8640

1 501.1872 .0009
2 501.1872 .0035
3 501.1872 .0080
4 501.1872 .0144
5 501.1872 .0225
6 501.1872 .0315
7 501.1872 .0429
8 501.1872 .0574
9 501.1872 .0735
10 501.1872 .0881
11 501.1872 .1098
12 501.1872 .1279
13 501.1872 .1520
14 501.1872 .1747
15 501.1872 .1984
16 501.1872 .2279
17 501.1872 .2627
18 501.1872 .2917
19 501.1872 .3174
20 501.1872 .3519
21 501.1872 .3855
22 501.1872 .4441
23 501.1872 .4671
24 501.1872 .5220
25 501.1872 .5728
26 501.1872 .5913
27 501.1872 .6405
28 501.1872 .7040
29 501.1872 .7459
30 501.1872 .7953
31 501.1872 .8572
32 501.1872 .9229
33 501.1872 .9623
34 501.1872 1.0292
35 501.1872 1.0852
36 501.1872 1.1779
37 501.1872 1.1990
38 501.1872 1.2703
39 501.1872 1.3244
40 501.1872 1.4289
41 501.1872 1.4618
42 501.1872 1.6061
43 501.1872 1.6594
44 501.1872 1.7311
45 501.1872 1.8547
46 501.1872 1.9606
47 501.1872 1.9059
48 501.1872 2.0436
49 501.1872 2.1095
50 501.1872 2.2436
51 501.1872 2.2838
52 501.1872 2.4473
53 501.1872 2.5132
54 501.1872 2.5192
55 501.1872 2.6780
56 501.1872 2.8366
57 501.1872 2.8327
58 501.1872 3.0319
59 501.1872 3.1411
60 501.1872 3.2011
61 501.1872 3.3435
62 501.1872 3.3579
63 501.1872 3.4850
64 501.1872 3.5642
65 501.1872 3.7263
66 501.1872 3.8901
67 501.1872 3.9891
68 501.1872 4.1926
69 501.1872 4.2832
70 501.1872 4.4852
71 501.1872 4.3521
72 501.1872 4.7032
73 501.1872 4.6671
74 501.1872 4.8082
75 501.1872 5.0880
76 501.1872 5.1994
77 501.1872 5.2654
78 501.1872 5.5362
79 501.1872 5.6384
80 501.1872 5.6695
81 501.1872 5.7277
82 501.1872 5.8662
83 501.1872 6.1484
84 501.1872 6.1239
85 501.1872 6.4403
86 501.1872 6.6091
87 501.1872 6.6502
88 501.1872 6.9668
89 501.1872 6.9639
90 501.1872 7.3882
91 501.1872 7.5219
92 501.1872 7.5634
93 501.1872 7.7525
94 501.1872 7.8764
95 501.1872 8.1929
96 501.1872 8.1794
97 501.1872 8.0855
98 501.1872 8.3896
99 501.1872 8.6768

1 398.1072 .0010
2 398.1072 .0039
3 398.1072 .0091
4 398.1072 .0157
5 398.1072 .0248
6 398.1072 .0372
7 398.1072 .0488
8 398.1072 .0629
9 398.1072 .0782
10 398.1072 .0993
11 398.1072 .1219
12 398.1072 .1440
13 398.1072 .1706
14 398.1072 .1970
15 398.1072 .2263
16 398.1072 .2472
17 398.1072 .2957
18 398.1072 .3211
19 398.1072 .3611
20 398.1072 .4009
21 398.1072 .4444
22 398.1072 .4775
23 398.1072 .5224
24 398.1072 .5648
25 398.1072 .6166
26 398.1072 .6625
27 398.1072 .7119
28 398.1072 .7746
29 398.1072 .8318
30 398.1072 .8698
31 398.1072 .9514
32 398.1072 .9944
33 398.1072 1.1100
34 398.1072 1.1307
35 398.1072 1.1988
36 398.1072 1.3085
37 398.1072 1.3601
38 398.1072 1.4167
39 398.1072 1.5305
40 398.1072 1.5872
41 398.1072 1.6841
42 398.1072 1.7183
43 398.1072 1.8668
44 398.1072 1.9062
45 398.1072 1.9837
46 398.1072 2.1210
47 398.1072 2.1958
48 398.1072 2.3015
49 398.1072 2.3688
50 398.1072 2.4838
51 398.1072 2.6248
52 398.1072 2.7064
53 398.1072 2.7769
54 398.1072 2.8999
55 398.1072 3.0306
56 398.1072 3.1341
57 398.1072 3.3117
58 398.1072 3.3105
59 398.1072 3.5549
60 398.1072 3.5855
61 398.1072 3.7224
62 398.1072 3.8342
63 398.1072 3.9078
64 398.1072 4.1036
65 398.1072 4.2059
66 398.1072 4.3790
67 398.1072 4.5843
68 398.1072 4.6326
69 398.1072 4.6543
70 398.1072 4.8415
71 398.1072 4.9533
72 398.1072 5.2240
73 398.1072 5.2123
74 398.1072 5.4242
75 398.1072 5.5327
76 398.1072 5.5678
77 398.1072 5.9080
78 398.1072 5.9629
79 398.1072 6.2526
80 398.1072 6.3521
81 398.1072 6.3843
82 398.1072 6.6538
83 398.1072 6.8409
84 398.1072 6.9823
85 398.1072 7.1603
86 398.1072 7.1294
87 398.1072 7.4862
88 398.1072 7.8112
89 398.1072 7.9551
90 398.1072 7.9873
91 398.1072 8.3649
92 398.1072 8.3840
93 398.1072 8.5071
94 398.1072 8.8351
95 398.1072 9.0594
96 398.1072 9.1197
97 398.1072 9.3479
98 398.1072 9.6547
99 398.1072 9.8240

1 316.2278 .0011
2 316.2278 .0045
3 316.2278 .0101
4 316.2278 .0175
5 316.2278 .0279
6 316.2278 .0413
7 316.2278 .0542
8 316.2278 .0716
9 316.2278 .0914
10 316.2278 .1097
11 316.2278 .1371
12 316.2278 .1629
13 316.2278 .1881
14 316.2278 .2186
15 316.2278 .2534
16 316.2278 .2888
17 316.2278 .3288
18 316.2278 .3665
19 316.2278 .3928
20 316.2278 .4507
21 316.2278 .4955
22 316.2278 .5468
23 316.2278 .5894
24 316.2278 .6405
25 316.2278 .6883
26 316.2278 .7525
27 316.2278 .8083
28 316.2278 .8772
29 316.2278 .9299
30 316.2278 .9896
31 316.2278 1.0828
32 316.2278 1.1546
33 316.2278 1.2075
34 316.2278 1.2970
35 316.2278 1.3642
36 316.2278 1.4467
37 316.2278 1.5501
38 316.2278 1.5813
39 316.2278 1.6992
40 316.2278 1.7727
41 316.2278 1.8251
42 316.2278 1.9928
43 316.2278 2.0921
44 316.2278 2.1509
45 316.2278 2.2903
46 316.2278 2.3832
47 316.2278 2.4581
48 316.2278 2.6207
49 316.2278 2.7094
50 316.2278 2.7885
51 316.2278 2.8063
52 316.2278 2.9588
53 316.2278 3.2452
54 316.2278 3.2779
55 316.2278 3.3820
56 316.2278 3.4897
57 316.2278 3.6183
58 316.2278 3.8033
59 316.2278 3.8964
60 316.2278 3.9664
61 316.2278 4.1989
62 316.2278 4.2199
63 316.2278 4.4131
64 316.2278 4.6203
65 316.2278 4.6512
66 316.2278 4.9361
67 316.2278 4.8879
68 316.2278 5.1838
69 316.2278 5.3581
70 316.2278 5.5420
71 316.2278 5.7145
72 316.2278 5.7732
73 316.2278 5.9927
74 316.2278 6.0888
75 316.2278 6.3934
76 316.2278 6.4249
77 316.2278 6.5795
78 316.2278 6.7941
79 316.2278 7.1309
80 316.2278 7.1246
81 316.2278 7.1174
82 316.2278 7.4350
83 316.2278 7.7081
84 316.2278 7.8579
85 316.2278 8.0398
86 316.2278 8.1814
87 316.2278 8.4093
88 316.2278 8.7285
89 316.2278 8.9178
90 316.2278 9.1228
91 316.2278 9.0019
92 316.2278 9.3926
93 316.2278 9.6509
94 316.2278 9.9937
95 316.2278 10.2191
96 316.2278 10.3117
97 316.2278 10.4907
98 316.2278 10.7751
99 316.2278 10.8934

1 251.1886 .0012
2 251.1886 .0050
3 251.1886 .0115
4 251.1886 .0202
5 251.1886 .0313
6 251.1886 .0448
7 251.1886 .0621
8 251.1886 .0794
9 251.1886 .1003
10 251.1886 .1272
11 251.1886 .1540
12 251.1886 .1813
13 251.1886 .2116
14 251.1886 .2492
15 251.1886 .2831
16 251.1886 .3196
17 251.1886 .3591
18 251.1886 .4009
19 251.1886 .4404
20 251.1886 .4997
21 251.1886 .5621
22 251.1886 .6086
23 251.1886 .6644
24 251.1886 .7263
25 251.1886 .7857
26 251.1886 .8573
27 251.1886 .9267
28 251.1886 .9975
29 251.1886 1.0640
30 251.1886 1.1286
31 251.1886 1.2231
32 251.1886 1.2785
33 251.1886 1.3555
34 251.1886 1.4558
35 251.1886 1.5180
36 251.1886 1.6106
37 251.1886 1.7241
38 251.1886 1.7809
39 251.1886 1.9120
40 251.1886 2.0205
41 251.1886 2.1014
42 251.1886 2.2100
43 251.1886 2.3250
44 251.1886 2.4074
45 251.1886 2.5557
46 251.1886 2.6122
47 251.1886 2.7760
48 251.1886 2.8498
49 251.1886 3.0062
50 251.1886 3.1647
51 251.1886 3.2526
52 251.1886 3.3656
53 251.1886 3.4799
54 251.1886 3.7378
55 251.1886 3.7910
56 251.1886 3.9143
57 251.1886 4.1830
58 251.1886 4.2015
59 251.1886 4.3570
60 251.1886 4.5268
61 251.1886 4.5363
62 251.1886 4.7425
63 251.1886 4.9862
64 251.1886 5.1694
65 251.1886 5.2026
66 251.1886 5.3861
67 251.1886 5.5874
68 251.1886 5.7608
69 251.1886 5.9684
70 251.1886 6.1085
71 251.1886 6.2548
72 251.1886 6.4524
73 251.1886 6.7764
74 251.1886 6.7106
75 251.1886 6.9838
76 251.1886 7.1532
77 251.1886 7.5077
78 251.1886 7.6080
79 251.1886 7.7413
80 251.1886 8.0082
81 251.1886 8.0997
82 251.1886 8.5375
83 251.1886 8.5397
84 251.1886 8.8016
85 251.1886 9.1294
86 251.1886 9.2372
87 251.1886 9.5467
88 251.1886 9.5175
89 251.1886 10.0331
90 251.1886 10.1008
91 251.1886 10.3265
92 251.1886 10.6561
93 251.1886 10.9585
94 251.1886 11.1617
95 251.1886 11.5276
96 251.1886 11.6170
97 251.1886 11.7550
98 251.1886 11.8223
99 251.1886 12.0880

1 199.5262 .0014
2 199.5262 .0055
3 199.5262 .0125
4 199.5262 .0224
5 199.5262 .0351
6 199.5262 .0501
7 199.5262 .0690
8 199.5262 .0887
9 199.5262 .1140
10 199.5262 .1404
11 199.5262 .1709
12 199.5262 .1971
13 199.5262 .2353
14 199.5262 .2737
15 199.5262 .3105
16 199.5262 .3576
17 199.5262 .4027
18 199.5262 .4566
19 199.5262 .5158
20 199.5262 .5585
21 199.5262 .6135
22 199.5262 .6723
23 199.5262 .7451
24 199.5262 .8038
25 199.5262 .8810
26 199.5262 .9469
27 199.5262 1.0216
28 199.5262 1.0911
29 199.5262 1.1814
30 199.5262 1.2784
31 199.5262 1.3388
32 199.5262 1.4375
33 199.5262 1.5417
34 199.5262 1.6432
35 199.5262 1.7175
36 199.5262 1.8241
37 199.5262 1.9283
38 199.5262 2.0112
39 199.5262 2.1158
40 199.5262 2.2422
41 199.5262 2.3729
42 199.5262 2.5115
43 199.5262 2.6270
44 199.5262 2.7329
45 199.5262 2.8246
46 199.5262 2.9413
47 199.5262 3.0166
48 199.5262 3.2648
49 199.5262 3.3589
50 199.5262 3.5094
51 199.5262 3.6663
52 199.5262 3.8032
53 199.5262 3.9633
54 199.5262 4.1370
55 199.5262 4.2957
56 199.5262 4.4470
57 199.5262 4.5117
58 199.5262 4.6992
59 199.5262 4.8338
60 199.5262 5.0842
61 199.5262 5.1620
62 199.5262 5.3419
63 199.5262 5.5552
64 199.5262 5.7119
65 199.5262 5.9525
66 199.5262 6.1902
67 199.5262 6.3321
68 199.5262 6.6931
69 199.5262 6.7738
70 199.5262 6.9946
71 199.5262 7.0539
72 199.5262 7.1825
73 199.5262 7.4295
74 199.5262 7.5261
75 199.5262 7.9917
76 199.5262 8.0745
77 199.5262 8.3674
78 199.5262 8.4506
79 199.5262 8.8690
80 199.5262 8.8005
81 199.5262 9.1358
82 199.5262 9.4435
83 199.5262 9.5520
84 199.5262 9.9050
85 199.5262 10.2844
86 199.5262 10.5799
87 199.5262 10.4238
88 199.5262 10.8443
89 199.5262 10.9444
90 199.5262 11.4615
91 199.5262 11.6302
92 199.5262 12.0366
93 199.5262 12.0700
94 199.5262 12.2608
95 199.5262 12.6350
96 199.5262 12.9811
97 199.5262 13.3392
98 199.5262 13.7674
99 199.5262 13.5284

1 158.4893 .0016
2 158.4893 .0064
3 158.4893 .0141
4 158.4893 .0251
5 158.4893 .0392
6 158.4893 .0564
7 158.4893 .0776
8 158.4893 .1017
9 158.4893 .1246
10 158.4893 .1571
11 158.4893 .1906
12 158.4893 .2238
13 158.4893 .2630
14 158.4893 .3059
15 158.4893 .3509
16 158.4893 .4035
17 158.4893 .4506
18 158.4893 .5096
19 158.4893 .5659
20 158.4893 .6256
21 158.4893 .6831
22 158.4893 .7609
23 158.4893 .8256
24 158.4893 .8853
25 158.4893 .9784
26 158.4893 1.0605
27 158.4893 1.1607
28 158.4893 1.2314
29 158.4893 1.3166
30 158.4893 1.4100
31 158.4893 1.5227
32 158.4893 1.6207
33 158.4893 1.7055
34 158.4893 1.8023
35 158.4893 1.9403
36 158.4893 2.0238
37 158.4893 2.1572
38 158.4893 2.2492
39 158.4893 2.3481
40 158.4893 2.5072
41 158.4893 2.5894
42 158.4893 2.8234
43 158.4893 2.8721
44 158.4893 3.0525
45 158.4893 3.2273
46 158.4893 3.3036
47 158.4893 3.4238
48 158.4893 3.5690
49 158.4893 3.7155
50 158.4893 3.9100
51 158.4893 4.1329
52 158.4893 4.2290
53 158.4893 4.4491
54 158.4893 4.5268
55 158.4893 4.7722
56 158.4893 4.9614
57 158.4893 5.1168
58 158.4893 5.2837
59 158.4893 5.5684
60 158.4893 5.6706
61 158.4893 5.8556
62 158.4893 6.1091
63 158.4893 6.1700
64 158.4893 6.5837
65 158.4893 6.6245
66 158.4893 6.9124
67 158.4893 7.0479
68 158.4893 7.3267
69 158.4893 7.4461
70 158.4893 7.6784
71 158.4893 7.9556
72 158.4893 8.1891
73 158.4893 8.2613
74 158.4893 8.5744
75 158.4893 8.9077
76 158.4893 9.0651
77 158.4893 9.3428
78 158.4893 9.6291
79 158.4893 9.8776
80 158.4893 10.0289
81 158.4893 10.4545
82 158.4893 10.7083
83 158.4893 10.6924
84 158.4893 11.0612
85 158.4893 11.2910
86 158.4893 11.3883
87 158.4893 11.8263
88 158.4893 12.1115
89 158.4893 12.5744
90 158.4893 12.8658
91 158.4893 13.2958
92 158.4893 13.4035
93 158.4893 13.4769
94 158.4893 13.8542
95 158.4893 14.1996
96 158.4893 14.3238
97 158.4893 14.6783
98 158.4893 15.2833
99 158.4893 15.4117

1 125.8925 .0017
2 125.8925 .0070
3 125.8925 .0158
4 125.8925 .0283
5 125.8925 .0455
6 125.8925 .0632
7 125.8925 .0862
8 125.8925 .1137
9 125.8925 .1435
10 125.8925 .1742
11 125.8925 .2082
12 125.8925 .2517
13 125.8925 .2947
14 125.8925 .3441
15 125.8925 .3929
16 125.8925 .4497
17 125.8925 .5012
18 125.8925 .5682
19 125.8925 .6327
20 125.8925 .7011
21 125.8925 .7707
22 125.8925 .8664
23 125.8925 .9244
24 125.8925 1.0259
25 125.8925 1.1007
26 125.8925 1.1705
27 125.8925 1.2819
28 125.8925 1.3794
29 125.8925 1.4680
30 125.8925 1.5904
31 125.8925 1.6837
32 125.8925 1.8071
33 125.8925 1.9135
34 125.8925 2.0508
35 125.8925 2.1518
36 125.8925 2.3043
37 125.8925 2.4196
38 125.8925 2.5194
39 125.8925 2.6923
40 125.8925 2.8109
41 125.8925 2.9813
42 125.8925 3.1089
43 125.8925 3.2459
44 125.8925 3.3318
45 125.8925 3.5130
46 125.8925 3.7135
47 125.8925 3.8184
48 125.8925 4.0563
49 125.8925 4.2347
50 125.8925 4.3659
51 125.8925 4.4833
52 125.8925 4.7691
53 125.8925 4.9795
54 125.8925 5.0587
55 125.8925 5.2893
56 125.8925 5.4589
57 125.8925 5.6249
58 125.8925 5.9536
59 125.8925 6.0670
60 125.8925 6.2792
61 125.8925 6.5262
62 125.8925 6.7552
63 125.8925 6.9696
64 125.8925 7.2632
65 125.8925 7.4730
66 125.8925 7.5873
67 125.8925 7.8335
68 125.8925 8.1185
69 125.8925 8.3730
70 125.8925 8.6110
71 125.8925 8.8130
72 125.8925 9.2034
73 125.8925 9.3691
74 125.8925 9.6246
75 125.8925 9.8760
76 125.8925 9.9905
77 125.8925 10.3829
78 125.8925 10.6543
79 125.8925 10.9209
80 125.8925 11.0750
81 125.8925 11.3944
82 125.8925 11.9516
83 125.8925 12.0363
84 125.8925 12.3527
85 125.8925 12.5651
86 125.8925 13.0346
87 125.8925 13.3275
88 125.8925 13.6808
89 125.8925 13.9956
90 125.8925 14.3590
91 125.8925 14.7691
92 125.8925 14.6856
93 125.8925 15.0905
94 125.8925 15.6474
95 125.8925 15.7756
96 125.8925 16.2642
97 125.8925 16.6819
98 125.8925 16.9489
99 125.8925 17.3226

1 100.0 .0020
2 100.0 .0078
3 100.0 .0176
4 100.0 .0313
5 100.0 .0489
6 100.0 .0705
7 100.0 .0959
8 100.0 .1263
9 100.0 .1597
10 100.0 .1981
11 100.0 .2377
12 100.0 .2771
13 100.0 .3300
14 100.0 .3840
15 100.0 .4437
16 100.0 .5014
17 100.0 .5720
18 100.0 .6382
19 100.0 .7094
20 100.0 .7937
21 100.0 .8705
22 100.0 .9363
23 100.0 1.0293
24 100.0 1.1207
25 100.0 1.2329
26 100.0 1.3050
27 100.0 1.4343
28 100.0 1.5350
29 100.0 1.6403
30 100.0 1.7819
31 100.0 1.8953
32 100.0 1.9999
33 100.0 2.1304
34 100.0 2.2691
35 100.0 2.3942
36 100.0 2.5225
37 100.0 2.6795
38 100.0 2.8137
39 100.0 2.9630
40 100.0 3.1425
41 100.0 3.2615
42 100.0 3.4359
43 100.0 3.6176
44 100.0 3.7457
45 100.0 4.0341
46 100.0 4.1116
47 100.0 4.3510
48 100.0 4.4648
49 100.0 4.7409
50 100.0 4.8654
51 100.0 5.0564
52 100.0 5.3184
53 100.0 5.5255
54 100.0 5.6840
55 100.0 6.0095
56 100.0 6.1732
57 100.0 6.2837
58 100.0 6.5261
59 100.0 6.7803
60 100.0 7.0028
61 100.0 7.2934
62 100.0 7.4235
63 100.0 7.7851
64 100.0 7.8482
65 100.0 8.3523
66 100.0 8.5176
67 100.0 8.7512
68 100.0 9.1314
69 100.0 9.2510
70 100.0 9.5813
71 100.0 9.8499
72 100.0 10.2143
73 100.0 10.4701
74 100.0 10.7986
75 100.0 10.9737
76 100.0 11.3308
77 100.0 11.6309
78 100.0 11.9947
79 100.0 12.1975
80 100.0 12.6043
81 100.0 12.6736
82 100.0 13.1241
83 100.0 13.5045
84 100.0 13.8600
85 100.0 14.3131
86 100.0 14.5538
87 100.0 14.8001
88 100.0 15.1842
89 100.0 15.4847
90 100.0 15.8079
91 100.0 16.2313
92 100.0 16.3536
93 100.0 17.1000
94 100.0 17.3688
95 100.0 17.8182
96 100.0 17.8461
97 100.0 18.4533
98 100.0 18.8784
99 100.0 19.1114

1 79.4328 .0022
2 79.4328 .0088
3 79.4328 .0197
4 79.4328 .0349
5 79.4328 .0549
6 79.4328 .0775
7 79.4328 .1071
8 79.4328 .1413
9 79.4328 .1769
10 79.4328 .2177
11 79.4328 .2636
12 79.4328 .3148
13 79.4328 .3695
14 79.4328 .4268
15 79.4328 .4914
16 79.4328 .5560
17 79.4328 .6280
18 79.4328 .7063
19 79.4328 .7860
20 79.4328 .8671
21 79.4328 .9522
22 79.4328 1.0470
23 79.4328 1.1652
24 79.4328 1.2541
25 79.4328 1.3699
26 79.4328 1.4674
27 79.4328 1.5820
28 79.4328 1.7217
29 79.4328 1.8601
30 79.4328 1.9561
31 79.4328 2.1018
32 79.4328 2.2469
33 79.4328 2.3687
34 79.4328 2.5332
35 79.4328 2.6756
36 79.4328 2.8141
37 79.4328 3.0076
38 79.4328 3.1483
39 79.4328 3.3259
40 79.4328 3.5180
41 79.4328 3.6640
42 79.4328 3.8627
43 79.4328 4.0057
44 79.4328 4.2150
45 79.4328 4.4067
46 79.4328 4.5607
47 79.4328 4.7952
48 79.4328 5.0523
49 79.4328 5.2605
50 79.4328 5.4584
51 79.4328 5.6961
52 79.4328 5.8342
53 79.4328 6.1487
54 79.4328 6.4044
55 79.4328 6.6364
56 79.4328 6.9157
57 79.4328 7.1145
58 79.4328 7.2926
59 79.4328 7.5282
60 79.4328 7.7908
61 79.4328 8.0720
62 79.4328 8.4755
63 79.4328 8.6609
64 79.4328 8.9109
65 79.4328 9.2439
66 79.4328 9.4259
67 79.4328 9.6837
68 79.4328 10.1320
69 79.4328 10.3498
70 79.4328 10.6428
71 79.4328 10.9522
72 79.4328 11.4057
73 79.4328 11.5491
74 79.4328 12.0269
75 79.4328 12.2396
76 79.4328 12.5766
77 79.4328 12.9293
78 79.4328 13.2447
79 79.4328 13.6726
80 79.4328 14.0616
81 79.4328 14.3884
82 79.4328 14.6588
83 79.4328 15.1021
84 79.4328 15.5432
85 79.4328 16.0064
86 79.4328 16.1085
87 79.4328 16.2709
88 79.4328 16.9351
89 79.4328 17.1929
90 79.4328 17.5663
91 79.4328 18.0600
92 79.4328 18.6051
93 79.4328 18.8125
94 79.4328 19.1735
95 79.4328 19.6453
96 79.4328 19.9674
97 79.4328 20.6881
98 79.4328 21.0244
99 79.4328 21.4918

1 63.0957 .0024
2 63.0957 .0096
3 63.0957 .0216
4 63.0957 .0388
5 63.0957 .0604
6 63.0957 .0880
7 63.0957 .1180
8 63.0957 .1532
9 63.0957 .1961
10 63.0957 .2434
11 63.0957 .2955
12 63.0957 .3462
13 63.0957 .4107
14 63.0957 .4761
15 63.0957 .5419
16 63.0957 .6170
17 63.0957 .6991
18 63.0957 .7834
19 63.0957 .8783
20 63.0957 .9629
21 63.0957 1.0627
22 63.0957 1.1639
23 63.0957 1.2776
24 63.0957 1.3995
25 63.0957 1.5123
26 63.0957 1.6413
27 63.0957 1.7768
28 63.0957 1.9123
29 63.0957 2.0414
30 63.0957 2.1407
31 63.0957 2.3425
32 63.0957 2.4610
33 63.0957 2.6295
34 63.0957 2.7953
35 63.0957 2.9533
36 63.0957 3.1569
37 63.0957 3.2684
38 63.0957 3.5247
39 63.0957 3.6908
40 63.0957 3.8715
41 63.0957 4.0523
42 63.0957 4.3064
43 63.0957 4.4724
44 63.0957 4.7010
45 63.0957 4.9266
46 63.0957 5.1082
47 63.0957 5.3591
48 63.0957 5.5116
49 63.0957 5.7945
50 63.0957 6.0938
51 63.0957 6.2431
52 63.0957 6.5061
53 63.0957 6.8056
54 63.0957 7.0199
55 63.0957 7.3245
56 63.0957 7.5922
57 63.0957 7.8440
58 63.0957 8.1727
59 63.0957 8.4588
60 63.0957 8.7661
61 63.0957 9.0727
62 63.0957 9.2259
63 63.0957 9.4866
64 63.0957 9.8172
65 63.0957 10.2477
66 63.0957 10.5999
67 63.0957 10.8328
68 63.0957 11.1309
69 63.0957 11.4172
70 63.0957 11.9096
71 63.0957 12.3074
72 63.0957 12.4240
73 63.0957 12.8744
74 63.0957 13.2335
75 63.0957 13.4994
76 63.0957 13.8871
77 63.0957 14.3957
78 63.0957 14.7270
79 63.0957 15.0732
80 63.0957 15.4723
81 63.0957 15.8460
82 63.0957 16.1590
83 63.0957 16.8917
84 63.0957 17.1726
85 63.0957 17.6473
86 63.0957 17.8022
87 63.0957 18.3326
88 63.0957 18.8915
89 63.0957 19.0616
90 63.0957 19.6362
91 63.0957 20.1108
92 63.0957 20.5080
93 63.0957 20.8465
94 63.0957 21.4125
95 63.0957 21.9014
96 63.0957 22.2734
97 63.0957 22.5186
98 63.0957 23.3652
99 63.0957 23.6018

1 50.1187 .0027
2 50.1187 .0108
3 50.1187 .0242
4 50.1187 .0427
5 50.1187 .0671
6 50.1187 .0970
7 50.1187 .1318
8 50.1187 .1730
9 50.1187 .2176
10 50.1187 .2686
11 50.1187 .3237
12 50.1187 .3882
13 50.1187 .4526
14 50.1187 .5203
15 50.1187 .6096
16 50.1187 .6915
17 50.1187 .7864
18 50.1187 .8641
19 50.1187 .9804
20 50.1187 1.0844
21 50.1187 1.1911
22 50.1187 1.3030
23 50.1187 1.4247
24 50.1187 1.5350
25 50.1187 1.6876
26 50.1187 1.7867
27 50.1187 1.9674
28 50.1187 2.1081
29 50.1187 2.2648
30 50.1187 2.4454
31 50.1187 2.5759
32 50.1187 2.7420
33 50.1187 2.9049
34 50.1187 3.1279
35 50.1187 3.2803
36 50.1187 3.5005
37 50.1187 3.7053
38 50.1187 3.8688
39 50.1187 4.0707
40 50.1187 4.2882
41 50.1187 4.5256
42 50.1187 4.7275
43 50.1187 4.9611
44 50.1187 5.2297
45 50.1187 5.4279
46 50.1187 5.6558
47 50.1187 5.9795
48 50.1187 6.1601
49 50.1187 6.4430
50 50.1187 6.7524
51 50.1187 6.9899
52 50.1187 7.2975
53 50.1187 7.5471
54 50.1187 7.8496
55 50.1187 8.0773
56 50.1187 8.3980
57 50.1187 8.7526
58 50.1187 9.0619
59 50.1187 9.4227
60 50.1187 9.6644
61 50.1187 9.9534
62 50.1187 10.3694
63 50.1187 10.6143
64 50.1187 11.0421
65 50.1187 11.3667
66 50.1187 11.5767
67 50.1187 12.0671
68 50.1187 12.3820
69 50.1187 12.8445
70 50.1187 13.1912
71 50.1187 13.5486
72 50.1187 13.8069
73 50.1187 14.4142
74 50.1187 14.8212
75 50.1187 14.9511
76 50.1187 15.3892
77 50.1187 16.0307
78 50.1187 16.2310
79 50.1187 16.8694
80 50.1187 17.2032
81 50.1187 17.8876
82 50.1187 18.0043
83 50.1187 18.5500
84 50.1187 18.9809
85 50.1187 19.4604
86 50.1187 20.0121
87 50.1187 20.4035
88 50.1187 20.6976
89 50.1187 21.3450
90 50.1187 21.8286
91 50.1187 22.1420
92 50.1187 22.8333
93 50.1187 22.9929
94 50.1187 23.6539
95 50.1187 24.1954
96 50.1187 24.7509
97 50.1187 25.3841
98 50.1187 25.8276
99 50.1187 26.3850

1 39.8107 .0030
2 39.8107 .0121
3 39.8107 .0269
4 39.8107 .0477
5 39.8107 .0748
6 39.8107 .1089
7 39.8107 .1476
8 39.8107 .1915
9 39.8107 .2435
10 39.8107 .3000
11 39.8107 .3627
12 39.8107 .4345
13 39.8107 .5067
14 39.8107 .5883
15 39.8107 .6797
16 39.8107 .7681
17 39.8107 .8626
18 39.8107 .9744
19 39.8107 1.0901
20 39.8107 1.1939
21 39.8107 1.3309
22 39.8107 1.4556
23 39.8107 1.5950
24 39.8107 1.7200
25 39.8107 1.8535
26 39.8107 2.0346
27 39.8107 2.1931
28 39.8107 2.3510
29 39.8107 2.5274
30 39.8107 2.6804
31 39.8107 2.8758
32 39.8107 3.0949
33 39.8107 3.2642
34 39.8107 3.4714
35 39.8107 3.7140
36 39.8107 3.8674
37 39.8107 4.1250
38 39.8107 4.3383
39 39.8107 4.5326
40 39.8107 4.8382
41 39.8107 5.0815
42 39.8107 5.3042
43 39.8107 5.5529
44 39.8107 5.8193
45 39.8107 6.0992
46 39.8107 6.3390
47 39.8107 6.5380
48 39.8107 6.8932
49 39.8107 7.2132
50 39.8107 7.5382
51 39.8107 7.7745
52 39.8107 8.1196
53 39.8107 8.4082
54 39.8107 8.7554
55 39.8107 9.0272
56 39.8107 9.3610
57 39.8107 9.7583
58 39.8107 10.1669
59 39.8107 10.4160
60 39.8107 10.8887
61 39.8107 11.0967
62 39.8107 11.4991
63 39.8107 11.9413
64 39.8107 12.3120
65 39.8107 12.6502
66 39.8107 13.0267
67 39.8107 13.5302
68 39.8107 13.9438
69 39.8107 14.2563
70 39.8107 14.6515
71 39.8107 15.1545
72 39.8107 15.5049
73 39.8107 15.9756
74 39.8107 16.5564
75 39.8107 16.9274
76 39.8107 17.2367
77 39.8107 17.7775
78 39.8107 18.2439
79 39.8107 18.6997
80 39.8107 19.2774
81 39.8107 19.7118
82 39.8107 20.0748
83 39.8107 20.6954
84 39.8107 21.0641
85 39.8107 21.5686
86 39.8107 22.2431
87 39.8107 22.6159
88 39.8107 23.4666
89 39.8107 23.7852
90 39.8107 24.3679
91 39.8107 24.8275
92 39.8107 25.3298
93 39.8107 25.9988
94 39.8107 26.4478
95 39.8107 27.1734
96 39.8107 27.9344
97 39.8107 28.1428
98 39.8107 28.8657
99 39.8107 29.4135

1 31.6228 .0033
2 31.6228 .0132
3 31.6228 .0298
4 31.6228 .0529
5 31.6228 .0832
6 31.6228 .1187
7 31.6228 .1614
8 31.6228 .2125
9 31.6228 .2673
10 31.6228 .3302
11 31.6228 .3998
12 31.6228 .4767
13 31.6228 .5597
14 31.6228 .6496
15 31.6228 .7486
16 31.6228 .8460
17 31.6228 .9547
18 31.6228 1.0724
19 31.6228 1.1975
20 31.6228 1.3283
21 31.6228 1.4629
22 31.6228 1.5982
23 31.6228 1.7637
24 31.6228 1.9036
25 31.6228 2.0699
26 31.6228 2.2166
27 31.6228 2.4212
28 31.6228 2.5991
29 31.6228 2.7764
30 31.6228 2.9858
31 31.6228 3.1731
32 31.6228 3.3890
33 31.6228 3.6029
34 31.6228 3.8204
35 31.6228 4.0495
36 31.6228 4.2730
37 31.6228 4.5536
38 31.6228 4.7811
39 31.6228 5.0030
40 31.6228 5.2731
41 31.6228 5.5260
42 31.6228 5.8738
43 31.6228 6.1225
44 31.6228 6.3867
45 31.6228 6.7570
46 31.6228 6.9947
47 31.6228 7.3071
48 31.6228 7.6161
49 31.6228 7.9321
50 31.6228 8.2250
51 31.6228 8.5934
52 31.6228 8.9322
53 31.6228 9.2470
54 31.6228 9.6424
55 31.6228 9.9363
56 31.6228 10.3624
57 31.6228 10.7100
58 31.6228 11.1611
59 31.6228 11.5005
60 31.6228 11.9051
61 31.6228 12.3753
62 31.6228 12.6893
63 31.6228 13.1487
64 31.6228 13.5304
65 31.6228 13.9647
66 31.6228 14.3804
67 31.6228 14.8169
68 31.6228 15.3223
69 31.6228 15.7800
70 31.6228 16.3102
71 31.6228 16.7563
72 31.6228 17.2293
73 31.6228 17.5701
74 31.6228 18.0391
75 31.6228 18.6233
76 31.6228 19.0531
77 31.6228 19.6191
78 31.6228 20.0545
79 31.6228 20.6557
80 31.6228 21.3896
81 31.6228 21.6164
82 31.6228 22.1449
83 31.6228 22.7606
84 31.6228 23.3411
85 31.6228 23.8172
86 31.6228 24.5402
87 31.6228 25.0518
88 31.6228 25.5122
89 31.6228 26.2831
90 31.6228 26.7754
91 31.6228 27.4337
92 31.6228 28.0935
93 31.6228 28.5852
94 31.6228 29.3531
95 31.6228 29.7179
96 31.6228 30.1605
97 31.6228 30.9867
98 31.6228 32.0260
99 31.6228 32.3090

1 25.1189 .0036
2 25.1189 .0144
3 25.1189 .0324
4 25.1189 .0575
5 25.1189 .0906
6 25.1189 .1296
7 25.1189 .1778
8 25.1189 .2313
9 25.1189 .2930
10 25.1189 .3620
11 25.1189 .4368
12 25.1189 .5185
13 25.1189 .6095
14 25.1189 .7114
15 25.1189 .8090
16 25.1189 .9200
17 25.1189 1.0392
18 25.1189 1.1655
19 25.1189 1.3029
20 25.1189 1.4450
21 25.1189 1.5961
22 25.1189 1.7491
23 25.1189 1.9073
24 25.1189 2.0881
25 25.1189 2.2607
26 25.1189 2.4419
27 25.1189 2.6260
28 25.1189 2.8221
29 25.1189 3.0224
30 25.1189 3.2376
31 25.1189 3.4603
32 25.1189 3.7024
33 25.1189 3.9466
34 25.1189 4.1825
35 25.1189 4.4406
36 25.1189 4.6963
37 25.1189 4.9499
38 25.1189 5.1939
39 25.1189 5.4687
40 25.1189 5.7993
41 25.1189 6.0598
42 25.1189 6.3687
43 25.1189 6.7013
44 25.1189 7.0115
45 25.1189 7.3451
46 25.1189 7.6279
47 25.1189 7.9995
48 25.1189 8.3372
49 25.1189 8.6278
50 25.1189 9.0383
51 25.1189 9.3987
52 25.1189 9.7867
53 25.1189 10.1066
54 25.1189 10.5479
55 25.1189 10.8882
56 25.1189 11.3457
57 25.1189 11.7719
58 25.1189 12.1581
59 25.1189 12.5796
60 25.1189 13.0179
61 25.1189 13.4444
62 25.1189 13.7772
63 25.1189 14.3598
64 25.1189 14.6808
65 25.1189 15.1919
66 25.1189 15.7142
67 25.1189 16.2249
68 25.1189 16.5931
69 25.1189 17.1775
70 25.1189 17.7202
71 25.1189 18.1246
72 25.1189 18.5547
73 25.1189 19.2635
74 25.1189 19.7923
75 25.1189 20.2167
76 25.1189 20.8501
77 25.1189 21.4285
78 25.1189 21.9473
79 25.1189 22.4632
80 25.1189 23.0484
81 25.1189 23.7327
82 25.1189 24.2043
83 25.1189 24.8908
84 25.1189 25.5997
85 25.1189 26.0675
86 25.1189 26.6752
87 25.1189 27.1772
88 25.1189 28.0775
89 25.1189 28.6370
90 25.1189 29.2330
91 25.1189 29.9883
92 25.1189 30.7193
93 25.1189 31.3431
94 25.1189 31.9509
95 25.1189 32.4392
96 25.1189 33.1951
97 25.1189 34.0319
98 25.1189 34.5435
99 25.1189 35.4394

1 19.9526 .0040
2 19.9526 .0161
3 19.9526 .0362
4 19.9526 .0641
5 19.9526 .1002
6 19.9526 .1440
7 19.9526 .1964
8 19.9526 .2554
9 19.9526 .3238
10 19.9526 .4001
11 19.9526 .4854
12 19.9526 .5749
13 19.9526 .6734
14 19.9526 .7844
15 19.9526 .9007
16 19.9526 1.0212
17 19.9526 1.1596
18 19.9526 1.2934
19 19.9526 1.4433
20 19.9526 1.6010
21 19.9526 1.7696
22 19.9526 1.9329
23 19.9526 2.1096
24 19.9526 2.3030
25 19.9526 2.5007
26 19.9526 2.6982
27 19.9526 2.9218
28 19.9526 3.1354
29 19.9526 3.3578
30 19.9526 3.5943
31 19.9526 3.8392
32 19.9526 4.0859
33 19.9526 4.3612
34 19.9526 4.6574
35 19.9526 4.9166
36 19.9526 5.1703
37 19.9526 5.4787
38 19.9526 5.7694
39 19.9526 6.1111
40 19.9526 6.4371
41 19.9526 6.7261
42 19.9526 7.0696
43 19.9526 7.4189
44 19.9526 7.7180
45 19.9526 8.1044
46 19.9526 8.4788
47 19.9526 8.7903
48 19.9526 9.2196
49 19.9526 9.6517
50 19.9526 9.9703
51 19.9526 10.4005
52 19.9526 10.7697
53 19.9526 11.2226
54 19.9526 11.6929
55 19.9526 12.1154
56 19.9526 12.5715
57 19.9526 13.0222
58 19.9526 13.4707
59 19.9526 13.9395
60 19.9526 14.4393
61 19.9526 14.8862
62 19.9526 15.4160
63 19.9526 15.8884
64 19.9526 16.4088
65 19.9526 16.9351
66 19.9526 17.4648
67 19.9526 17.9391
68 19.9526 18.5720
69 19.9526 18.9750
70 19.9526 19.6323
71 19.9526 20.2093
72 19.9526 20.6939
73 19.9526 21.2920
74 19.9526 21.9539
75 19.9526 22.5922
76 19.9526 23.0927
77 19.9526 23.7242
78 19.9526 24.3263
79 19.9526 24.9649
80 19.9526 25.6316
81 19.9526 26.1518
82 19.9526 26.8732
83 19.9526 27.5720
84 19.9526 28.3596
85 19.9526 28.9594
86 19.9526 29.5929
87 19.9526 30.2766
88 19.9526 30.8910
89 19.9526 31.5808
90 19.9526 32.4513
91 19.9526 33.1591
92 19.9526 33.8318
93 19.9526 34.7469
94 19.9526 35.2645
95 19.9526 36.0187
96 19.9526 37.0546
97 19.9526 37.7016
98 19.9526 38.4613
99 19.9526 39.0020

1 15.8489 .0043
2 15.8489 .0173
3 15.8489 .0389
4 15.8489 .0693
5 15.8489 .1079
6 15.8489 .1562
7 15.8489 .2115
8 15.8489 .2767
9 15.8489 .3520
10 15.8489 .4318
11 15.8489 .5231
12 15.8489 .6229
13 15.8489 .7334
14 15.8489 .8518
15 15.8489 .9753
16 15.8489 1.1053
17 15.8489 1.2545
18 15.8489 1.4033
19 15.8489 1.5606
20 15.8489 1.7355
21 15.8489 1.9100
22 15.8489 2.0931
23 15.8489 2.2928
24 15.8489 2.5021
25 15.8489 2.6972
26 15.8489 2.9362
27 15.8489 3.1621
28 15.8489 3.4086
29 15.8489 3.6524
30 15.8489 3.9087
31 15.8489 4.1641
32 15.8489 4.4406
33 15.8489 4.7043
34 15.8489 5.0112
35 15.8489 5.3108
36 15.8489 5.5985
37 15.8489 5.9256
38 15.8489 6.2561
39 15.8489 6.5930
40 15.8489 6.9445
41 15.8489 7.2716
42 15.8489 7.6586
43 15.8489 8.0033
44 15.8489 8.3922
45 15.8489 8.7420
46 15.8489 9.1912
47 15.8489 9.5709
48 15.8489 9.9621
49 15.8489 10.3889
50 15.8489 10.8240
51 15.8489 11.2481
52 15.8489 11.7216
53 15.8489 12.1890
54 15.8489 12.6458
55 15.8489 13.1006
56 15.8489 13.5533
57 15.8489 14.0682
58 15.8489 14.5730
59 15.8489 15.0696
60 15.8489 15.6187
61 15.8489 16.0686
62 15.8489 16.6556
63 15.8489 17.1557
64 15.8489 17.7357
65 15.8489 18.3189
66 15.8489 18.8806
67 15.8489 19.4828
68 15.8489 20.0190
69 15.8489 20.6270
70 15.8489 21.2253
71 15.8489 21.8063
72 15.8489 22.4029
73 15.8489 23.0432
74 15.8489 23.7925
75 15.8489 24.3774
76 15.8489 25.0268
77 15.8489 25.6131
78 15.8489 26.2969
79 15.8489 26.9962
80 15.8489 27.5988
81 15.8489 28.4240
82 15.8489 29.1761
83 15.8489 29.8271
84 15.8489 30.5757
85 15.8489 31.3052
86 15.8489 31.9626
87 15.8489 32.7498
88 15.8489 33.5975
89 15.8489 34.3781
90 15.8489 35.0394
91 15.8489 35.9306
92 15.8489 36.6252
93 15.8489 37.5269
94 15.8489 38.2880
95 15.8489 39.0961
96 15.8489 39.8835
97 15.8489 40.7839
98 15.8489 41.5721
99 15.8489 42.3868

1 12.5893 .0046
2 12.5893 .0185
3 12.5893 .0414
4 12.5893 .0742
5 12.5893 .1153
6 12.5893 .1664
7 12.5893 .2263
8 12.5893 .2955
9 12.5893 .3736
10 12.5893 .4609
11 12.5893 .5567
12 12.5893 .6645
13 12.5893 .7799
14 12.5893 .9063
15 12.5893 1.0391
16 12.5893 1.1817
17 12.5893 1.3393
18 12.5893 1.4967
19 12.5893 1.6666
20 12.5893 1.8457
21 12.5893 2.0391
22 12.5893 2.2330
23 12.5893 2.4392
24 12.5893 2.6554
25 12.5893 2.8879
26 12.5893 3.1255
27 12.5893 3.3753
28 12.5893 3.6126
29 12.5893 3.8755
30 12.5893 4.1640
31 12.5893 4.4357
32 12.5893 4.7161
33 12.5893 5.0413
34 12.5893 5.3374
35 12.5893 5.6603
36 12.5893 5.9784
37 12.5893 6.3149
38 12.5893 6.6735
39 12.5893 7.0200
40 12.5893 7.3681
41 12.5893 7.7456
42 12.5893 8.1499
43 12.5893 8.5142
44 12.5893 8.9380
45 12.5893 9.3466
46 12.5893 9.7706
47 12.5893 10.1795
48 12.5893 10.5986
49 12.5893 11.0729
50 12.5893 11.5485
51 12.5893 11.9747
52 12.5893 12.4476
53 12.5893 12.9836
54 12.5893 13.4718
55 12.5893 13.9984
56 12.5893 14.4690
57 12.5893 14.9685
58 12.5893 15.5255
59 12.5893 16.1008
60 12.5893 16.6591
61 12.5893 17.1840
62 12.5893 17.7054
63 12.5893 18.2787
64 12.5893 18.8996
65 12.5893 19.5133
66 12.5893 20.1040
67 12.5893 20.6749
68 12.5893 21.3343
69 12.5893 21.9375
70 12.5893 22.6383
71 12.5893 23.2870
72 12.5893 23.9059
73 12.5893 24.6172
74 12.5893 25.3014
75 12.5893 25.9725
76 12.5893 26.6574
77 12.5893 27.4239
78 12.5893 28.0382
79 12.5893 28.7676
80 12.5893 29.5839
81 12.5893 30.1945
82 12.5893 31.0171
83 12.5893 31.8326
84 12.5893 32.5927
85 12.5893 33.4593
86 12.5893 34.1579
87 12.5893 34.9688
88 12.5893 35.7484
89 12.5893 36.4325
90 12.5893 37.3643
91 12.5893 38.2014
92 12.5893 39.1553
93 12.5893 39.8176
94 12.5893 40.8083
95 12.5893 41.6396
96 12.5893 42.5529
97 12.5893 43.4527
98 12.5893 44.3956
99 12.5893 45.2890

1 10.0 .0049
2 10.0 .0196
3 10.0 .0441
4 10.0 .0783
5 10.0 .1226
6 10.0 .1763
7 10.0 .2399
8 10.0 .3135
9 10.0 .3965
10 10.0 .4894
11 10.0 .5937
12 10.0 .7064
13 10.0 .8279
14 10.0 .9604
15 10.0 1.1027
16 10.0 1.2558
17 10.0 1.4149
18 10.0 1.5859
19 10.0 1.7676
20 10.0 1.9596
21 10.0 2.1613
22 10.0 2.3723
23 10.0 2.5915
24 10.0 2.8243
25 10.0 3.0595
26 10.0 3.3129
27 10.0 3.5669
28 10.0 3.8402
29 10.0 4.1197
30 10.0 4.4068
31 10.0 4.7063
32 10.0 5.0189
33 10.0 5.3361
34 10.0 5.6613
35 10.0 5.9970
36 10.0 6.3422
37 10.0 6.7061
38 10.0 7.0750
39 10.0 7.4470
40 10.0 7.8384
41 10.0 8.2305
42 10.0 8.6489
43 10.0 9.0559
44 10.0 9.4805
45 10.0 9.9207
46 10.0 10.3600
47 10.0 10.8254
48 10.0 11.3038
49 10.0 11.7513
50 10.0 12.2316
51 10.0 12.7531
52 10.0 13.2316
53 10.0 13.7764
54 10.0 14.2866
55 10.0 14.8182
56 10.0 15.3608
57 10.0 15.8999
58 10.0 16.4905
59 10.0 17.0509
60 10.0 17.6247
61 10.0 18.2250
62 10.0 18.8186
63 10.0 19.4362
64 10.0 20.0837
65 10.0 20.6798
66 10.0 21.3301
67 10.0 21.9957
68 10.0 22.6817
69 10.0 23.3579
70 10.0 23.9914
71 10.0 24.6424
72 10.0 25.3707
73 10.0 26.1323
74 10.0 26.8607
75 10.0 27.5591
76 10.0 28.3091
77 10.0 29.0431
78 10.0 29.8273
79 10.0 30.5445
80 10.0 31.3523
81 10.0 32.1561
82 10.0 32.9829
83 10.0 33.7583
84 10.0 34.5491
85 10.0 35.4278
86 10.0 36.2286
87 10.0 37.0708
88 10.0 37.9154
89 10.0 38.8262
90 10.0 39.6365
91 10.0 40.5503
92 10.0 41.5057
93 10.0 42.4026
94 10.0 43.2150
95 10.0 44.2102
96 10.0 45.1544
97 10.0 46.1185
98 10.0 47.0243
99 10.0 48.0035

1 7.9433 .0050
2 7.9433 .0200
3 7.9433 .0450
4 7.9433 .0800
5 7.9433 .1250
6 7.9433 .1800
7 7.9433 .2450
8 7.9433 .3200
9 7.9433 .4050
10 7.9433 .5000
11 7.9433 .6051
12 7.9433 .7201
13 7.9433 .8452
14 7.9433 .9801
15 7.9433 1.1251
16 7.9433 1.2801
17 7.9433 1.4450
18 7.9433 1.6203
19 7.9433 1.8050
20 7.9433 2.0001
21 7.9433 2.2050
22 7.9433 2.4205
23 7.9433 2.6453
24 7.9433 2.8802
25 7.9433 3.1250
26 7.9433 3.3802
27 7.9433 3.6453
28 7.9433 3.9202
29 7.9433 4.2058
30 7.9433 4.5002
31 7.9433 4.8054
32 7.9433 5.1204
33 7.9433 5.4452
34 7.9433 5.7799
35 7.9433 6.1250
36 7.9433 6.4801
37 7.9433 6.8460
38 7.9433 7.2203
39 7.9433 7.6055
40 7.9433 8.0003
41 7.9433 8.4059
42 7.9433 8.8201
43 7.9433 9.2454
44 7.9433 9.6800
45 7.9433 10.1254
46 7.9433 10.5802
47 7.9433 11.0463
48 7.9433 11.5198
49 7.9433 12.0051
50 7.9433 12.5015
51 7.9433 13.0069
52 7.9433 13.5214
53 7.9433 14.0450
54 7.9433 14.5814
55 7.9433 15.1267
56 7.9433 15.6804
57 7.9433 16.2461
58 7.9433 16.8199
59 7.9433 17.4049
60 7.9433 18.0015
61 7.9433 18.6051
62 7.9433 19.2230
63 7.9433 19.8453
64 7.9433 20.4815
65 7.9433 21.1266
66 7.9433 21.7804
67 7.9433 22.4462
68 7.9433 23.1201
69 7.9433 23.8069
70 7.9433 24.5000
71 7.9433 25.2051
72 7.9433 25.9200
73 7.9433 26.6446
74 7.9433 27.3815
75 7.9433 28.1248
76 7.9433 28.8803
77 7.9433 29.6461
78 7.9433 30.4211
79 7.9433 31.2048
80 7.9433 32.0006
81 7.9433 32.8061
82 7.9433 33.6199
83 7.9433 34.4449
84 7.9433 35.2803
85 7.9433 36.1247
86 7.9433 36.9797
87 7.9433 37.8460
88 7.9433 38.7194
89 7.9433 39.6048
90 7.9433 40.5007
91 7.9433 41.4056
92 7.9433 42.3189
93 7.9433 43.2453
94 7.9433 44.1780
95 7.9433 45.1249
96 7.9433 46.0802
97 7.9433 47.0443
98 7.9433 48.0199
99 7.9433 49.0045

1 6.3096 .0049
2 6.3096 .0198
3 6.3096 .0446
4 6.3096 .0791
5 6.3096 .1238
6 6.3096 .1782
7 6.3096 .2427
8 6.3096 .3165
9 6.3096 .4007
10 6.3096 .4951
11 6.3096 .5991
12 6.3096 .7126
13 6.3096 .8369
14 6.3096 .9696
15 6.3096 1.1133
16 6.3096 1.2660
17 6.3096 1.4314
18 6.3096 1.6026
19 6.3096 1.7870
20 6.3096 1.9835
21 6.3096 2.1837
22 6.3096 2.3946
23 6.3096 2.6173
24 6.3096 2.8502
25 6.3096 3.0947
26 6.3096 3.3445
27 6.3096 3.6062
28 6.3096 3.8796
29 6.3096 4.1632
30 6.3096 4.4554
31 6.3096 4.7537
32 6.3096 5.0746
33 6.3096 5.3915
34 6.3096 5.7224
35 6.3096 6.0600
36 6.3096 6.4096
37 6.3096 6.7691
38 6.3096 7.1451
39 6.3096 7.5300
40 6.3096 7.9197
41 6.3096 8.3172
42 6.3096 8.7352
43 6.3096 9.1521
44 6.3096 9.5854
45 6.3096 10.0226
46 6.3096 10.4709
47 6.3096 10.9336
48 6.3096 11.4047
49 6.3096 11.8903
50 6.3096 12.3653
51 6.3096 12.8659
52 6.3096 13.3850
53 6.3096 13.9075
54 6.3096 14.4517
55 6.3096 14.9747
56 6.3096 15.5063
57 6.3096 16.0807
58 6.3096 16.6494
59 6.3096 17.2187
60 6.3096 17.8205
61 6.3096 18.4238
62 6.3096 19.0195
63 6.3096 19.6462
64 6.3096 20.2623
65 6.3096 20.9003
66 6.3096 21.5585
67 6.3096 22.2199
68 6.3096 22.8998
69 6.3096 23.5655
70 6.3096 24.2476
71 6.3096 24.9319
72 6.3096 25.6670
73 6.3096 26.3470
74 6.3096 27.1077
75 6.3096 27.8105
76 6.3096 28.5819
77 6.3096 29.3496
78 6.3096 30.1377
79 6.3096 30.9240
80 6.3096 31.6442
81 6.3096 32.4245
82 6.3096 33.2926
83 6.3096 34.0795
84 6.3096 34.9594
85 6.3096 35.7466
86 6.3096 36.6088
87 6.3096 37.4642
88 6.3096 38.3640
89 6.3096 39.2221
90 6.3096 40.0764
91 6.3096 40.9877
92 6.3096 41.9006
93 6.3096 42.7658
94 6.3096 43.7401
95 6.3096 44.6656
96 6.3096 45.6652
97 6.3096 46.5049
98 6.3096 47.5233
99 6.3096 48.5192

1 5.0119 .0052
2 5.0119 .0208
3 5.0119 .0467
4 5.0119 .0832
5 5.0119 .1301
6 5.0119 .1867
7 5.0119 .2546
8 5.0119 .3318
9 5.0119 .4207
10 5.0119 .5178
11 5.0119 .6264
12 5.0119 .7442
13 5.0119 .8772
14 5.0119 1.0180
15 5.0119 1.1683
16 5.0119 1.3267
17 5.0119 1.4957
18 5.0119 1.6813
19 5.0119 1.8688
20 5.0119 2.0694
21 5.0119 2.2795
22 5.0119 2.5039
23 5.0119 2.7300
24 5.0119 2.9819
25 5.0119 3.2238
26 5.0119 3.4853
27 5.0119 3.7604
28 5.0119 4.0361
29 5.0119 4.3253
30 5.0119 4.6357
31 5.0119 4.9526
32 5.0119 5.2617
33 5.0119 5.6104
34 5.0119 5.9272
35 5.0119 6.2790
36 5.0119 6.6414
37 5.0119 6.9996
38 5.0119 7.3809
39 5.0119 7.8047
40 5.0119 8.1465
41 5.0119 8.5741
42 5.0119 8.9965
43 5.0119 9.4242
44 5.0119 9.8616
45 5.0119 10.3270
46 5.0119 10.7932
47 5.0119 11.2154
48 5.0119 11.7000
49 5.0119 12.1566
50 5.0119 12.6609
51 5.0119 13.1445
52 5.0119 13.6688
53 5.0119 14.1610
54 5.0119 14.7093
55 5.0119 15.2755
56 5.0119 15.7835
57 5.0119 16.3674
58 5.0119 16.9075
59 5.0119 17.4411
60 5.0119 18.0678
61 5.0119 18.6795
62 5.0119 19.2041
63 5.0119 19.8207
64 5.0119 20.4501
65 5.0119 20.9828
66 5.0119 21.6842
67 5.0119 22.3090
68 5.0119 22.9635
69 5.0119 23.5772
70 5.0119 24.2871
71 5.0119 24.8966
72 5.0119 25.6089
73 5.0119 26.2065
74 5.0119 26.9869
75 5.0119 27.7244
76 5.0119 28.3343
77 5.0119 29.0541
78 5.0119 29.7910
79 5.0119 30.5141
80 5.0119 31.3196
81 5.0119 32.0074
82 5.0119 32.7737
83 5.0119 33.5927
84 5.0119 34.2673
85 5.0119 35.0714
86 5.0119 35.9595
87 5.0119 36.6346
88 5.0119 37.5015
89 5.0119 38.3079
90 5.0119 39.1054
91 5.0119 39.9554
92 5.0119 40.8657
93 5.0119 41.6885
94 5.0119 42.5682
95 5.0119 43.3198
96 5.0119 44.2359
97 5.0119 45.3184
98 5.0119 45.9772
99 5.0119 47.0289

1 3.9811 .0062
2 3.9811 .0249
3 3.9811 .0559
4 3.9811 .0994
5 3.9811 .1556
6 3.9811 .2232
7 3.9811 .3045
8 3.9811 .3973
9 3.9811 .5028
10 3.9811 .6204
11 3.9811 .7505
12 3.9811 .8920
13 3.9811 1.0458
14 3.9811 1.2100
15 3.9811 1.3898
16 3.9811 1.5753
17 3.9811 1.7831
18 3.9811 1.9914
19 3.9811 2.2183
20 3.9811 2.4520
21 3.9811 2.7026
22 3.9811 2.9582
23 3.9811 3.2372
24 3.9811 3.5150
25 3.9811 3.7961
26 3.9811 4.0870
27 3.9811 4.4078
28 3.9811 4.7276
29 3.9811 5.0605
30 3.9811 5.3821
31 3.9811 5.7758
32 3.9811 6.1292
33 3.9811 6.4709
34 3.9811 6.8780
35 3.9811 7.2320
36 3.9811 7.6222
37 3.9811 8.0231
38 3.9811 8.4579
39 3.9811 8.8768
40 3.9811 9.2922
41 3.9811 9.7172
42 3.9811 10.2033
43 3.9811 10.5973
44 3.9811 11.1194
45 3.9811 11.5605
46 3.9811 12.0186
47 3.9811 12.4865
48 3.9811 12.9337
49 3.9811 13.4271
50 3.9811 13.9579
51 3.9811 14.3964
52 3.9811 14.8285
53 3.9811 15.3111
54 3.9811 15.8692
55 3.9811 16.3952
56 3.9811 16.8834
57 3.9811 17.3589
58 3.9811 17.9586
59 3.9811 18.4186
60 3.9811 18.9128
61 3.9811 19.3706
62 3.9811 19.9370
63 3.9811 20.4120
64 3.9811 20.9829
65 3.9811 21.4368
66 3.9811 21.9788
67 3.9811 22.4428
68 3.9811 22.9635
69 3.9811 23.4679
70 3.9811 23.8739
71 3.9811 24.5255
72 3.9811 24.9949
73 3.9811 25.5173
74 3.9811 26.0286
75 3.9811 26.4115
76 3.9811 26.9583
77 3.9811 27.5386
78 3.9811 27.9168
79 3.9811 28.6358
80 3.9811 28.8725
81 3.9811 29.4748
82 3.9811 29.8186
83 3.9811 30.4623
84 3.9811 31.0646
85 3.9811 31.5319
86 3.9811 31.7886
87 3.9811 32.3801
88 3.9811 32.9675
89 3.9811 33.3837
90 3.9811 34.0970
91 3.9811 34.6832
92 3.9811 35.0806
93 3.9811 35.6277
94 3.9811 36.0632
95 3.9811 36.8817
96 3.9811 37.3675
97 3.9811 37.7543
98 3.9811 38.1107
99 3.9811 38.6694

1 3.1623 .0062
2 3.1623 .0249
3 3.1623 .0559
4 3.1623 .0993
5 3.1623 .1557
6 3.1623 .2243
7 3.1623 .3045
8 3.1623 .3983
9 3.1623 .5024
10 3.1623 .6189
11 3.1623 .7533
12 3.1623 .8928
13 3.1623 1.0448
14 3.1623 1.2099
15 3.1623 1.3886
16 3.1623 1.5735
17 3.1623 1.7766
18 3.1623 1.9947
19 3.1623 2.2176
20 3.1623 2.4463
21 3.1623 2.7039
22 3.1623 2.9597
23 3.1623 3.2271
24 3.1623 3.5088
25 3.1623 3.7969
26 3.1623 4.0861
27 3.1623 4.4147
28 3.1623 4.7292
29 3.1623 5.0669
30 3.1623 5.4030
31 3.1623 5.7505
32 3.1623 6.1137
33 3.1623 6.5011
34 3.1623 6.8683
35 3.1623 7.2431
36 3.1623 7.6538
37 3.1623 8.0737
38 3.1623 8.4590
39 3.1623 8.8979
40 3.1623 9.3554
41 3.1623 9.7154
42 3.1623 10.2030
43 3.1623 10.6155
44 3.1623 11.0846
45 3.1623 11.5865
46 3.1623 12.0275
47 3.1623 12.4757
48 3.1623 12.9707
49 3.1623 13.4455
50 3.1623 13.9609
51 3.1623 14.4214
52 3.1623 14.8600
53 3.1623 15.4137
54 3.1623 15.8578
55 3.1623 16.3849
56 3.1623 16.9289
57 3.1623 17.3910
58 3.1623 17.8292
59 3.1623 18.4367
60 3.1623 18.9353
61 3.1623 19.3725
62 3.1623 19.9175
63 3.1623 20.4123
64 3.1623 20.9455
65 3.1623 21.4318
66 3.1623 21.9491
67 3.1623 22.4873
68 3.1623 23.0195
69 3.1623 23.3970
70 3.1623 24.0348
71 3.1623 24.4845
72 3.1623 24.9263
73 3.1623 25.5687
74 3.1623 26.0288
75 3.1623 26.4826
76 3.1623 26.8896
77 3.1623 27.4926
78 3.1623 27.9630
79 3.1623 28.4017
80 3.1623 29.0644
81 3.1623 29.6299
82 3.1623 30.0170
83 3.1623 30.2908
84 3.1623 30.9351
85 3.1623 31.5839
86 3.1623 31.9375
87 3.1623 32.3591
88 3.1623 33.0347
89 3.1623 33.5951
90 3.1623 33.9356
91 3.1623 34.5065
92 3.1623 34.9353
93 3.1623 35.5731
94 3.1623 36.0470
95 3.1623 36.6514
96 3.1623 37.1189
97 3.1623 37.7963
98 3.1623 38.4661
99 3.1623 38.9340

1 2.5119 .0068
2 2.5119 .0272
3 2.5119 .0615
4 2.5119 .1089
5 2.5119 .1713
6 2.5119 .2451
7 2.5119 .3345
8 2.5119 .4358
9 2.5119 .5534
10 2.5119 .6806
11 2.5119 .8225
12 2.5119 .9773
13 2.5119 1.1431
14 2.5119 1.3250
15 2.5119 1.5129
16 2.5119 1.7273
17 2.5119 1.9389
18 2.5119 2.1728
19 2.5119 2.4108
20 2.5119 2.6779
21 2.5119 2.9305
22 2.5119 3.1968
23 2.5119 3.4991
24 2.5119 3.7951
25 2.5119 4.1142
26 2.5119 4.4278
27 2.5119 4.7365
28 2.5119 5.0999
29 2.5119 5.4332
30 2.5119 5.7960
31 2.5119 6.2001
32 2.5119 6.5451
33 2.5119 6.9517
34 2.5119 7.3281
35 2.5119 7.7389
36 2.5119 8.1503
37 2.5119 8.5028
38 2.5119 8.9877
39 2.5119 9.4208
40 2.5119 9.8082
41 2.5119 10.2381
42 2.5119 10.6788
43 2.5119 11.1124
44 2.5119 11.5616
45 2.5119 11.9856
46 2.5119 12.4822
47 2.5119 12.8463
48 2.5119 13.3265
49 2.5119 13.8317
50 2.5119 14.2205
51 2.5119 14.6775
52 2.5119 15.0943
53 2.5119 15.5601
54 2.5119 15.9885
55 2.5119 16.3655
56 2.5119 16.8323
57 2.5119 17.2451
58 2.5119 17.7927
59 2.5119 18.0708
60 2.5119 18.4680
61 2.5119 18.9072
62 2.5119 19.2642
63 2.5119 19.6683
64 2.5119 20.0241
65 2.5119 20.4585
66 2.5119 20.7469
67 2.5119 21.1721
68 2.5119 21.4534
69 2.5119 21.7061
70 2.5119 22.1350
71 2.5119 22.4140
72 2.5119 22.6282
73 2.5119 23.0279
74 2.5119 23.3787
75 2.5119 23.5768
76 2.5119 23.8023
77 2.5119 24.0143
78 2.5119 24.4648
79 2.5119 24.4031
80 2.5119 24.7368
81 2.5119 25.0170
82 2.5119 25.3052
83 2.5119 25.4962
84 2.5119 25.7302
85 2.5119 25.8916
86 2.5119 26.2388
87 2.5119 26.3191
88 2.5119 26.5367
89 2.5119 26.8344
90 2.5119 27.0804
91 2.5119 27.1213
92 2.5119 27.2226
93 2.5119 27.5875
94 2.5119 27.5090
95 2.5119 27.9715
96 2.5119 28.3403
97 2.5119 28.0452
98 2.5119 28.7155
99 2.5119 29.0584

1 1.9953 .0081
2 1.9953 .0322
3 1.9953 .0727
4 1.9953 .1290
5 1.9953 .2017
6 1.9953 .2900
7 1.9953 .3964
8 1.9953 .5146
9 1.9953 .6480
10 1.9953 .7990
11 1.9953 .9610
12 1.9953 1.1464
13 1.9953 1.3412
14 1.9953 1.5484
15 1.9953 1.7712
16 1.9953 2.0168
17 1.9953 2.2581
18 1.9953 2.5285
19 1.9953 2.8031
20 1.9953 3.0933
21 1.9953 3.3819
22 1.9953 3.7111
23 1.9953 4.0370
24 1.9953 4.3748
25 1.9953 4.7033
26 1.9953 5.0662
27 1.9953 5.4504
28 1.9953 5.7954
29 1.9953 6.1689
30 1.9953 6.5759
31 1.9953 6.9480
32 1.9953 7.3977
33 1.9953 7.7595
34 1.9953 8.1678
35 1.9953 8.6436
36 1.9953 8.9545
37 1.9953 9.4000
38 1.9953 9.8381
39 1.9953 10.2462
40 1.9953 10.6539
41 1.9953 11.0570
42 1.9953 11.5158
43 1.9953 11.8949
44 1.9953 12.4093
45 1.9953 12.7360
46 1.9953 13.1987
47 1.9953 13.5686
48 1.9953 13.8351
49 1.9953 14.2190
50 1.9953 14.5638
51 1.9953 15.0190
52 1.9953 15.3101
53 1.9953 15.5892
54 1.9953 15.8153
55 1.9953 16.0871
56 1.9953 16.4079
57 1.9953 16.7114
58 1.9953 16.8770
59 1.9953 17.0810
60 1.9953 17.3198
61 1.9953 17.4877
62 1.9953 17.5547
63 1.9953 17.8514
64 1.9953 17.7686
65 1.9953 17.9307
66 1.9953 18.0087
67 1.9953 18.3161
68 1.9953 18.2137
69 1.9953 18.0655
70 1.9953 18.2520
71 1.9953 18.2192
72 1.9953 18.3320
73 1.9953 18.1654
74 1.9953 18.0103
75 1.9953 17.9574
76 1.9953 17.7390
77 1.9953 17.8628
78 1.9953 17.8749
79 1.9953 17.6955
80 1.9953 17.3600
81 1.9953 17.1466
82 1.9953 17.0670
83 1.9953 16.9269
84 1.9953 16.5790
85 1.9953 16.3144
86 1.9953 16.0393
87 1.9953 16.5531
88 1.9953 15.8275
89 1.9953 15.7119
90 1.9953 15.3397
91 1.9953 15.3445
92 1.9953 15.1321
93 1.9953 14.9277
94 1.9953 14.7714
95 1.9953 14.7520
96 1.9953 14.6913
97 1.9953 14.6074
98 1.9953 14.4574
99 1.9953 14.6276

1 1.5849 .0081
2 1.5849 .0324
3 1.5849 .0725
4 1.5849 .1290
5 1.5849 .2016
6 1.5849 .2892
7 1.5849 .3947
8 1.5849 .5151
9 1.5849 .6473
10 1.5849 .7981
11 1.5849 .9660
12 1.5849 1.1460
13 1.5849 1.3417
14 1.5849 1.5550
15 1.5849 1.7771
16 1.5849 2.0168
17 1.5849 2.2639
18 1.5849 2.5317
19 1.5849 2.7925
20 1.5849 3.1038
21 1.5849 3.3755
22 1.5849 3.7087
23 1.5849 4.0309
24 1.5849 4.3752
25 1.5849 4.7134
26 1.5849 5.0682
27 1.5849 5.4347
28 1.5849 5.7777
29 1.5849 6.1939
30 1.5849 6.5786
31 1.5849 6.9541
32 1.5849 7.3344
33 1.5849 7.7620
34 1.5849 8.1768
35 1.5849 8.5852
36 1.5849 8.9538
37 1.5849 9.4544
38 1.5849 9.8313
39 1.5849 10.1913
40 1.5849 10.7225
41 1.5849 11.0832
42 1.5849 11.5418
43 1.5849 11.9082
44 1.5849 12.2948
45 1.5849 12.6873
46 1.5849 13.1059
47 1.5849 13.4947
48 1.5849 13.8844
49 1.5849 14.2450
50 1.5849 14.6382
51 1.5849 14.9012
52 1.5849 15.2375
53 1.5849 15.6171
54 1.5849 15.8016
55 1.5849 16.1640
56 1.5849 16.3636
57 1.5849 16.6757
58 1.5849 16.8533
59 1.5849 17.0868
60 1.5849 17.2536
61 1.5849 17.4852
62 1.5849 17.6636
63 1.5849 17.7908
64 1.5849 17.7797
65 1.5849 17.9825
66 1.5849 18.0838
67 1.5849 18.1335
68 1.5849 18.1414
69 1.5849 18.1794
70 1.5849 18.2844
71 1.5849 18.0905
72 1.5849 18.1846
73 1.5849 18.2000
74 1.5849 18.1255
75 1.5849 17.8599
76 1.5849 17.9317
77 1.5849 17.6578
78 1.5849 17.5691
79 1.5849 17.6883
80 1.5849 17.2543
81 1.5849 17.3019
82 1.5849 17.0793
83 1.5849 16.8934
84 1.5849 16.8334
85 1.5849 16.5266
86 1.5849 16.4857
87 1.5849 15.9701
88 1.5849 15.9313
89 1.5849 15.6924
90 1.5849 15.5042
91 1.5849 15.2368
92 1.5849 14.8535
93 1.5849 14.7636
94 1.5849 14.7857
95 1.5849 14.8634
96 1.5849 14.6300
97 1.5849 14.7020
98 1.5849 14.9062
99 1.5849 14.5271

1 1.2589 .0081
2 1.2589 .0323
3 1.2589 .0728
4 1.2589 .1286
5 1.2589 .2015
6 1.2589 .2901
7 1.2589 .3936
8 1.2589 .5141
9 1.2589 .6486
10 1.2589 .7985
11 1.2589 .9672
12 1.2589 1.1466
13 1.2589 1.3372
14 1.2589 1.5507
15 1.2589 1.7757
16 1.2589 2.0207
17 1.2589 2.2717
18 1.2589 2.5286
19 1.2589 2.8131
20 1.2589 3.0983
21 1.2589 3.4017
22 1.2589 3.7051
23 1.2589 4.0380
24 1.2589 4.3710
25 1.2589 4.7013
26 1.2589 5.0651
27 1.2589 5.4304
28 1.2589 5.8256
29 1.2589 6.1810
30 1.2589 6.5902
31 1.2589 6.9592
32 1.2589 7.3536
33 1.2589 7.7518
34 1.2589 8.2189
35 1.2589 8.5837
36 1.2589 9.0108
37 1.2589 9.4421
38 1.2589 9.8460
39 1.2589 10.2581
40 1.2589 10.7008
41 1.2589 11.0703
42 1.2589 11.4875
43 1.2589 11.9599
44 1.2589 12.3022
45 1.2589 12.7318
46 1.2589 13.0677
47 1.2589 13.5709
48 1.2589 13.8780
49 1.2589 14.2539
50 1.2589 14.5748
51 1.2589 14.8550
52 1.2589 15.2147
53 1.2589 15.5906
54 1.2589 15.8598
55 1.2589 16.1470
56 1.2589 16.4663
57 1.2589 16.6054
58 1.2589 16.8446
59 1.2589 17.1565
60 1.2589 17.2850
61 1.2589 17.4248
62 1.2589 17.5586
63 1.2589 17.9243
64 1.2589 17.9609
65 1.2589 18.0199
66 1.2589 18.1188
67 1.2589 18.0039
68 1.2589 18.1555
69 1.2589 18.3972
70 1.2589 18.1958
71 1.2589 18.2010
72 1.2589 18.1434
73 1.2589 18.1052
74 1.2589 18.1821
75 1.2589 18.0936
76 1.2589 18.0426
77 1.2589 17.8502
78 1.2589 17.5083
79 1.2589 17.6013
80 1.2589 17.4823
81 1.2589 17.2199
82 1.2589 17.2869
83 1.2589 16.7741
84 1.2589 16.7299
85 1.2589 16.7889
86 1.2589 16.0808
87 1.2589 16.0213
88 1.2589 15.7740
89 1.2589 15.7402
90 1.2589 15.5493
91 1.2589 15.2950
92 1.2589 15.0818
93 1.2589 14.9059
94 1.2589 14.6451
95 1.2589 14.9453
96 1.2589 14.7236
97 1.2589 14.5430
98 1.2589 14.7161
99 1.2589 14.5185

1 1.0 .0107
2 1.0 .0425
3 1.0 .0960
4 1.0 .1704
5 1.0 .2663
6 1.0 .3808
7 1.0 .5185
8 1.0 .6707
9 1.0 .8510
10 1.0 1.0425
11 1.0 1.2608
12 1.0 1.4842
13 1.0 1.7523
14 1.0 2.0049
15 1.0 2.2806
16 1.0 2.5866
17 1.0 2.9015
18 1.0 3.2052
19 1.0 3.5525
20 1.0 3.9049
21 1.0 4.2563
22 1.0 4.6271
23 1.0 4.9908
24 1.0 5.3709
25 1.0 5.7665
26 1.0 6.1553
27 1.0 6.5533
28 1.0 6.9173
29 1.0 7.2922
30 1.0 7.7266
31 1.0 8.1276
32 1.0 8.5021
33 1.0 8.8763
34 1.0 9.2406
35 1.0 9.5749
36 1.0 9.9446
37 1.0 10.2598
38 1.0 10.5803
39 1.0 10.9218
40 1.0 11.2040
41 1.0 11.4004
42 1.0 11.6816
43 1.0 11.9191
44 1.0 12.1416
45 1.0 12.3708
46 1.0 12.4588
47 1.0 12.5853
48 1.0 12.7252
49 1.0 12.7697
50 1.0 12.8254
51 1.0 12.8908
52 1.0 12.7600
53 1.0 12.7627
54 1.0 12.6964
55 1.0 12.5281
56 1.0 12.4424
57 1.0 12.2092
58 1.0 12.1390
59 1.0 11.8582
60 1.0 11.7000
61 1.0 11.4159
62 1.0 11.2024
63 1.0 10.8223
64 1.0 10.6747
65 1.0 10.3187
66 1.0 9.9799
67 1.0 9.6517
68 1.0 9.2998
69 1.0 8.9902
70 1.0 8.6312
71 1.0 8.1415
72 1.0 7.7208
73 1.0 7.5921
74 1.0 7.1045
75 1.0 6.7794
76 1.0 6.3344
77 1.0 5.9564
78 1.0 5.6675
79 1.0 5.3071
80 1.0 4.9113
81 1.0 4.5287
82 1.0 4.3122
83 1.0 3.9488
84 1.0 3.5593
85 1.0 3.3327
86 1.0 3.0303
87 1.0 2.7027
88 1.0 2.4185
89 1.0 2.1975
90 1.0 1.9608
91 1.0 1.7104
92 1.0 1.4821
93 1.0 1.2819
94 1.0 1.0800
95 1.0 .9142
96 1.0 .7184
97 1.0 .5824
98 1.0 .4609
99 1.0 .3542

1 0.7943 .0123
2 0.7943 .0497
3 0.7943 .1108
4 0.7943 .1975
5 0.7943 .3055
6 0.7943 .4419
7 0.7943 .5973
8 0.7943 .7773
9 0.7943 .9805
10 0.7943 1.2026
11 0.7943 1.4494
12 0.7943 1.7057
13 0.7943 1.9951
14 0.7943 2.2849
15 0.7943 2.6023
16 0.7943 2.9410
17 0.7943 3.2755
18 0.7943 3.6290
19 0.7943 3.9862
20 0.7943 4.3693
21 0.7943 4.7573
22 0.7943 5.1559
23 0.7943 5.5450
24 0.7943 5.9359
25 0.7943 6.3598
26 0.7943 6.7407
27 0.7943 7.1615
28 0.7943 7.5501
29 0.7943 7.9241
30 0.7943 8.2883
31 0.7943 8.7393
32 0.7943 9.0741
33 0.7943 9.4020
34 0.7943 9.7368
35 0.7943 10.1104
36 0.7943 10.3498
37 0.7943 10.6086
38 0.7943 10.9344
39 0.7943 11.1330
40 0.7943 11.3330
41 0.7943 11.5319
42 0.7943 11.7203
43 0.7943 11.8124
44 0.7943 11.9502
45 0.7943 12.0066
46 0.7943 11.9699
47 0.7943 12.0713
48 0.7943 11.9896
49 0.7943 11.9510
50 0.7943 11.8867
51 0.7943 11.7434
52 0.7943 11.6031
53 0.7943 11.3872
54 0.7943 11.2407
55 0.7943 11.0015
56 0.7943 10.8020
57 0.7943 10.5711
58 0.7943 10.2804
59 0.7943 9.9106
60 0.7943 9.6746
61 0.7943 9.2766
62 0.7943 8.9163
63 0.7943 8.6662
64 0.7943 8.2881
65 0.7943 7.9629
66 0.7943 7.5874
67 0.7943 7.1461
68 0.7943 6.8425
69 0.7943 6.4849
70 0.7943 6.0825
71 0.7943 5.8130
72 0.7943 5.4359
73 0.7943 5.0959
74 0.7943 4.7856
75 0.7943 4.4315
76 0.7943 4.1228
77 0.7943 3.7763
78 0.7943 3.4803
79 0.7943 3.2458
80 0.7943 2.9823
81 0.7943 2.7109
82 0.7943 2.4230
83 0.7943 2.2431
84 0.7943 2.0392
85 0.7943 1.8216
86 0.7943 1.6399
87 0.7943 1.4365
88 0.7943 1.3066
89 0.7943 1.1648
90 0.7943 1.0217
91 0.7943 .8843
92 0.7943 .7666
93 0.7943 .6864
94 0.7943 .5884
95 0.7943 .5124
96 0.7943 .4389
97 0.7943 .3881
98 0.7943 .3427
99 0.7943 .3237

1 0.631 .0134
2 0.631 .0536
3 0.631 .1198
4 0.631 .2134
5 0.631 .3314
6 0.631 .4733
7 0.631 .6454
8 0.631 .8386
9 0.631 1.0542
10 0.631 1.2933
11 0.631 1.5659
12 0.631 1.8358
13 0.631 2.1390
14 0.631 2.4379
15 0.631 2.7812
16 0.631 3.1254
17 0.631 3.4887
18 0.631 3.8535
19 0.631 4.2523
20 0.631 4.6093
21 0.631 5.0056
22 0.631 5.3927
23 0.631 5.8116
24 0.631 6.2272
25 0.631 6.5812
26 0.631 6.9984
27 0.631 7.3620
28 0.631 7.7340
29 0.631 8.0931
30 0.631 8.4663
31 0.631 8.8092
32 0.631 9.0990
33 0.631 9.3782
34 0.631 9.6535
35 0.631 9.9838
36 0.631 10.1277
37 0.631 10.4290
38 0.631 10.5843
39 0.631 10.7736
40 0.631 10.8645
41 0.631 10.9884
42 0.631 10.9950
43 0.631 11.0413
44 0.631 11.0891
45 0.631 10.9977
46 0.631 10.9812
47 0.631 10.9183
48 0.631 10.7865
49 0.631 10.5998
50 0.631 10.3730
51 0.631 10.2966
52 0.631 9.9976
53 0.631 9.7283
54 0.631 9.3990
55 0.631 9.1782
56 0.631 8.8048
57 0.631 8.5227
58 0.631 8.2301
59 0.631 7.8618
60 0.631 7.5591
61 0.631 7.1950
62 0.631 6.8042
63 0.631 6.4699
64 0.631 6.1182
65 0.631 5.7429
66 0.631 5.4283
67 0.631 5.1074
68 0.631 4.7364
69 0.631 4.3533
70 0.631 4.0841
71 0.631 3.7600
72 0.631 3.4790
73 0.631 3.2230
74 0.631 2.9514
75 0.631 2.7104
76 0.631 2.5360
77 0.631 2.2714
78 0.631 1.9935
79 0.631 1.7902
80 0.631 1.6713
81 0.631 1.5155
82 0.631 1.3318
83 0.631 1.1727
84 0.631 1.0441
85 0.631 .9139
86 0.631 .7819
87 0.631 .7366
88 0.631 .6603
89 0.631 .5989
90 0.631 .5057
91 0.631 .4691
92 0.631 .4440
93 0.631 .3849
94 0.631 .3699
95 0.631 .3489
96 0.631 .3379
97 0.631 .3264
98 0.631 .3211
99 0.631 .3170

1 0.5012 .0133
2 0.5012 .0536
3 0.5012 .1203
4 0.5012 .2139
5 0.5012 .3321
6 0.5012 .4768
7 0.5012 .6446
8 0.5012 .8407
9 0.5012 1.0530
10 0.5012 1.2844
11 0.5012 1.5512
12 0.5012 1.8369
13 0.5012 2.1335
14 0.5012 2.4681
15 0.5012 2.7917
16 0.5012 3.1439
17 0.5012 3.4875
18 0.5012 3.8662
19 0.5012 4.2396
20 0.5012 4.6037
21 0.5012 4.9978
22 0.5012 5.4171
23 0.5012 5.7913
24 0.5012 6.2023
25 0.5012 6.5978
26 0.5012 6.9706
27 0.5012 7.3835
28 0.5012 7.7649
29 0.5012 8.0997
30 0.5012 8.4947
31 0.5012 8.8064
32 0.5012 9.1193
33 0.5012 9.4841
34 0.5012 9.7158
35 0.5012 9.9742
36 0.5012 10.1543
37 0.5012 10.3395
38 0.5012 10.5750
39 0.5012 10.7099
40 0.5012 10.8535
41 0.5012 10.9677
42 0.5012 10.9638
43 0.5012 10.9477
44 0.5012 11.0891
45 0.5012 11.0501
46 0.5012 10.9506
47 0.5012 10.9068
48 0.5012 10.7377
49 0.5012 10.6188
50 0.5012 10.5183
51 0.5012 10.1900
52 0.5012 10.0255
53 0.5012 9.7483
54 0.5012 9.4402
55 0.5012 9.2051
56 0.5012 8.9084
57 0.5012 8.5637
58 0.5012 8.1553
59 0.5012 7.8275
60 0.5012 7.5234
61 0.5012 7.1695
62 0.5012 6.8587
63 0.5012 6.4460
64 0.5012 6.1006
65 0.5012 5.7738
66 0.5012 5.4553
67 0.5012 5.0882
68 0.5012 4.7170
69 0.5012 4.4031
70 0.5012 4.0797
71 0.5012 3.7593
72 0.5012 3.4654
73 0.5012 3.1845
74 0.5012 2.9591
75 0.5012 2.6961
76 0.5012 2.4373
77 0.5012 2.2304
78 0.5012 2.0389
79 0.5012 1.8375
80 0.5012 1.6415
81 0.5012 1.5073
82 0.5012 1.2867
83 0.5012 1.1875
84 0.5012 1.0730
85 0.5012 .9804
86 0.5012 .8072
87 0.5012 .6790
88 0.5012 .6343
89 0.5012 .5919
90 0.5012 .5229
91 0.5012 .4672
92 0.5012 .4030
93 0.5012 .3664
94 0.5012 .3663
95 0.5012 .3572
96 0.5012 .3364
97 0.5012 .3262
98 0.5012 .3200
99 0.5012 .3169

1 0.3981 .0172
2 0.3981 .0684
3 0.3981 .1532
4 0.3981 .2722
5 0.3981 .4232
6 0.3981 .6027
7 0.3981 .8178
8 0.3981 1.0534
9 0.3981 1.3231
10 0.3981 1.6151
11 0.3981 1.9262
12 0.3981 2.2616
13 0.3981 2.6281
14 0.3981 2.9747
15 0.3981 3.3346
16 0.3981 3.7478
17 0.3981 4.1410
18 0.3981 4.5290
19 0.3981 4.9315
20 0.3981 5.3292
21 0.3981 5.6789
22 0.3981 6.0774
23 0.3981 6.4359
24 0.3981 6.7957
25 0.3981 7.0902
26 0.3981 7.3914
27 0.3981 7.6512
28 0.3981 7.9920
29 0.3981 8.1151
30 0.3981 8.3164
31 0.3981 8.5067
32 0.3981 8.6049
33 0.3981 8.6813
34 0.3981 8.8000
35 0.3981 8.8468
36 0.3981 8.8027
37 0.3981 8.7747
38 0.3981 8.6716
39 0.3981 8.5765
40 0.3981 8.4015
41 0.3981 8.2337
42 0.3981 8.0462
43 0.3981 7.8008
44 0.3981 7.5321
45 0.3981 7.2982
46 0.3981 6.9901
47 0.3981 6.6714
48 0.3981 6.3520
49 0.3981 6.0347
50 0.3981 5.7045
51 0.3981 5.4073
52 0.3981 5.0622
53 0.3981 4.6917
54 0.3981 4.3961
55 0.3981 4.1054
56 0.3981 3.7823
57 0.3981 3.4927
58 0.3981 3.1568
59 0.3981 2.9425
60 0.3981 2.6343
61 0.3981 2.3989
62 0.3981 2.1770
63 0.3981 1.9531
64 0.3981 1.7509
65 0.3981 1.5890
66 0.3981 1.4320
67 0.3981 1.2501
68 0.3981 1.0970
69 0.3981 .9855
70 0.3981 .8804
71 0.3981 .7841
72 0.3981 .6947
73 0.3981 .6188
74 0.3981 .5639
75 0.3981 .4987
76 0.3981 .4520
77 0.3981 .4361
78 0.3981 .3865
79 0.3981 .3688
80 0.3981 .3489
81 0.3981 .3444
82 0.3981 .3328
83 0.3981 .3258
84 0.3981 .3283
85 0.3981 .3229
86 0.3981 .3199
87 0.3981 .3173
88 0.3981 .3179
89 0.3981 .3165
90 0.3981 .3167
91 0.3981 .3164
92 0.3981 .3162
93 0.3981 .3162
94 0.3981 .3164
95 0.3981 .3162
96 0.3981 .3162
97 0.3981 .3162
98 0.3981 .3162
99 0.3981 .3162

1 0.3162 .0192
2 0.3162 .0765
3 0.3162 .1711
4 0.3162 .3039
5 0.3162 .4704
6 0.3162 .6682
7 0.3162 .9081
8 0.3162 1.1739
9 0.3162 1.4487
10 0.3162 1.7781
11 0.3162 2.1053
12 0.3162 2.4676
13 0.3162 2.8308
14 0.3162 3.2088
15 0.3162 3.6047
16 0.3162 4.0282
17 0.3162 4.4020
18 0.3162 4.7896
19 0.3162 5.1777
20 0.3162 5.5608
21 0.3162 5.8809
22 0.3162 6.2252
23 0.3162 6.5037
24 0.3162 6.8439
25 0.3162 7.0828
26 0.3162 7.3014
27 0.3162 7.5457
28 0.3162 7.6886
29 0.3162 7.7766
30 0.3162 7.7909
31 0.3162 7.8743
32 0.3162 7.9597
33 0.3162 7.8585
34 0.3162 7.8489
35 0.3162 7.7442
36 0.3162 7.5517
37 0.3162 7.3947
38 0.3162 7.2182
39 0.3162 7.0300
40 0.3162 6.7191
41 0.3162 6.4953
42 0.3162 6.2296
43 0.3162 5.9221
44 0.3162 5.6007
45 0.3162 5.2722
46 0.3162 4.9699
47 0.3162 4.6832
48 0.3162 4.3537
49 0.3162 4.0330
50 0.3162 3.7332
51 0.3162 3.4482
52 0.3162 3.1369
53 0.3162 2.8758
54 0.3162 2.5961
55 0.3162 2.3437
56 0.3162 2.1093
57 0.3162 1.9145
58 0.3162 1.7238
59 0.3162 1.4949
60 0.3162 1.3458
61 0.3162 1.1808
62 0.3162 1.0776
63 0.3162 .9361
64 0.3162 .8502
65 0.3162 .7340
66 0.3162 .6498
67 0.3162 .5771
68 0.3162 .5324
69 0.3162 .4977
70 0.3162 .4416
71 0.3162 .4121
72 0.3162 .3778
73 0.3162 .3644
74 0.3162 .3477
75 0.3162 .3415
76 0.3162 .3290
77 0.3162 .3273
78 0.3162 .3227
79 0.3162 .3203
80 0.3162 .3189
81 0.3162 .3189
82 0.3162 .3171
83 0.3162 .3178
84 0.3162 .3165
85 0.3162 .3163
86 0.3162 .3164
87 0.3162 .3163
88 0.3162 .3162
89 0.3162 .3163
90 0.3162 .3162
91 0.3162 .3162
92 0.3162 .3162
93 0.3162 .3162
94 0.3162 .3162
95 0.3162 .3162
96 0.3162 .3162
97 0.3162 .3162
98 0.3162 .3162
99 0.3162 .3162

1 0.2512 .0202
2 0.2512 .0807
3 0.2512 .1808
4 0.2512 .3178
5 0.2512 .4941
6 0.2512 .7069
7 0.2512 .9539
8 0.2512 1.2301
9 0.2512 1.5298
10 0.2512 1.8555
11 0.2512 2.2052
12 0.2512 2.5610
13 0.2512 2.9568
14 0.2512 3.3361
15 0.2512 3.7132
16 0.2512 4.1248
17 0.2512 4.5327
18 0.2512 4.9029
19 0.2512 5.2571
20 0.2512 5.6064
21 0.2512 5.9809
22 0.2512 6.2523
23 0.2512 6.5465
24 0.2512 6.7690
25 0.2512 7.0128
26 0.2512 7.1372
27 0.2512 7.3532
28 0.2512 7.4359
29 0.2512 7.5004
30 0.2512 7.4843
31 0.2512 7.5139
32 0.2512 7.4506
33 0.2512 7.3584
34 0.2512 7.2251
35 0.2512 7.0652
36 0.2512 6.9042
37 0.2512 6.6948
38 0.2512 6.4628
39 0.2512 6.1687
40 0.2512 5.9694
41 0.2512 5.5995
42 0.2512 5.3182
43 0.2512 5.0034
44 0.2512 4.7371
45 0.2512 4.4073
46 0.2512 4.0854
47 0.2512 3.7773
48 0.2512 3.4874
49 0.2512 3.2037
50 0.2512 2.8960
51 0.2512 2.6410
52 0.2512 2.3647
53 0.2512 2.1436
54 0.2512 1.9330
55 0.2512 1.7580
56 0.2512 1.5255
57 0.2512 1.3795
58 0.2512 1.2058
59 0.2512 1.0641
60 0.2512 .9674
61 0.2512 .8399
62 0.2512 .7333
63 0.2512 .6599
64 0.2512 .5785
65 0.2512 .5420
66 0.2512 .4861
67 0.2512 .4459
68 0.2512 .3997
69 0.2512 .3812
70 0.2512 .3650
71 0.2512 .3469
72 0.2512 .3407
73 0.2512 .3309
74 0.2512 .3264
75 0.2512 .3223
76 0.2512 .3214
77 0.2512 .3185
78 0.2512 .3180
79 0.2512 .3173
80 0.2512 .3167
81 0.2512 .3180
82 0.2512 .3163
83 0.2512 .3163
84 0.2512 .3163
85 0.2512 .3162
86 0.2512 .3162
87 0.2512 .3162
88 0.2512 .3162
89 0.2512 .3162
90 0.2512 .3162
91 0.2512 .3162
92 0.2512 .3162
93 0.2512 .3162
94 0.2512 .3162
95 0.2512 .3162
96 0.2512 .3162
97 0.2512 .3162
98 0.2512 .3162
99 0.2512 .3162

1 0.1995 .0240
2 0.1995 .0958
3 0.1995 .2143
4 0.1995 .3774
5 0.1995 .5851
6 0.1995 .8293
7 0.1995 1.1113
8 0.1995 1.4195
9 0.1995 1.7584
10 0.1995 2.1265
11 0.1995 2.5061
12 0.1995 2.8898
13 0.1995 3.2705
14 0.1995 3.6690
15 0.1995 4.0479
16 0.1995 4.4225
17 0.1995 4.7919
18 0.1995 5.0817
19 0.1995 5.3803
20 0.1995 5.6556
21 0.1995 5.8641
22 0.1995 6.0441
23 0.1995 6.1497
24 0.1995 6.2539
25 0.1995 6.3297
26 0.1995 6.3359
27 0.1995 6.2821
28 0.1995 6.1789
29 0.1995 6.0694
30 0.1995 5.9420
31 0.1995 5.7551
32 0.1995 5.4953
33 0.1995 5.2577
34 0.1995 5.0198
35 0.1995 4.7337
36 0.1995 4.4484
37 0.1995 4.1316
38 0.1995 3.8090
39 0.1995 3.5364
40 0.1995 3.2502
41 0.1995 2.9454
42 0.1995 2.6798
43 0.1995 2.4175
44 0.1995 2.2037
45 0.1995 1.9490
46 0.1995 1.7119
47 0.1995 1.5468
48 0.1995 1.3608
49 0.1995 1.1862
50 0.1995 1.0363
51 0.1995 .9300
52 0.1995 .8212
53 0.1995 .7297
54 0.1995 .6236
55 0.1995 .5593
56 0.1995 .5098
57 0.1995 .4555
58 0.1995 .4096
59 0.1995 .3896
60 0.1995 .3655
61 0.1995 .3558
62 0.1995 .3403
63 0.1995 .3356
64 0.1995 .3273
65 0.1995 .3238
66 0.1995 .3206
67 0.1995 .3184
68 0.1995 .3175
69 0.1995 .3171
70 0.1995 .3172
71 0.1995 .3164
72 0.1995 .3167
73 0.1995 .3164
74 0.1995 .3163
75 0.1995 .3163
76 0.1995 .3162
77 0.1995 .3163
78 0.1995 .3162
79 0.1995 .3169
80 0.1995 .3162
81 0.1995 .3162
82 0.1995 .3162
83 0.1995 .3162
84 0.1995 .3162
85 0.1995 .3162
86 0.1995 .3162
87 0.1995 .3162
88 0.1995 .3162
89 0.1995 .3162
90 0.1995 .3162
91 0.1995 .3162
92 0.1995 .3162
93 0.1995 .3162
94 0.1995 .3162
95 0.1995 .3162
96 0.1995 .3162
97 0.1995 .3162
98 0.1995 .3162
99 0.1995 .3162

1 0.1585 .0270
2 0.1585 .1072
3 0.1585 .2387
4 0.1585 .4231
5 0.1585 .6467
6 0.1585 .9171
7 0.1585 1.2182
8 0.1585 1.5669
9 0.1585 1.9296
10 0.1585 2.3002
11 0.1585 2.6959
12 0.1585 3.0820
13 0.1585 3.4673
14 0.1585 3.8422
15 0.1585 4.2269
16 0.1585 4.5144
17 0.1585 4.8636
18 0.1585 5.0913
19 0.1585 5.3331
20 0.1585 5.4726
21 0.1585 5.6015
22 0.1585 5.6488
23 0.1585 5.7093
24 0.1585 5.7066
25 0.1585 5.5977
26 0.1585 5.4890
27 0.1585 5.3483
28 0.1585 5.1340
29 0.1585 4.9177
30 0.1585 4.6941
31 0.1585 4.4242
32 0.1585 4.1515
33 0.1585 3.8920
34 0.1585 3.5778
35 0.1585 3.2880
36 0.1585 2.9719
37 0.1585 2.7109
38 0.1585 2.4393
39 0.1585 2.1952
40 0.1585 1.9459
41 0.1585 1.7100
42 0.1585 1.5127
43 0.1585 1.3376
44 0.1585 1.1558
45 0.1585 1.0147
46 0.1585 .8897
47 0.1585 .7599
48 0.1585 .6699
49 0.1585 .5936
50 0.1585 .5335
51 0.1585 .4731
52 0.1585 .4311
53 0.1585 .4013
54 0.1585 .3713
55 0.1585 .3600
56 0.1585 .3403
57 0.1585 .3325
58 0.1585 .3274
59 0.1585 .3242
60 0.1585 .3207
61 0.1585 .3208
62 0.1585 .3190
63 0.1585 .3170
64 0.1585 .3172
65 0.1585 .3166
66 0.1585 .3165
67 0.1585 .3170
68 0.1585 .3163
69 0.1585 .3163
70 0.1585 .3163
71 0.1585 .3162
72 0.1585 .3162
73 0.1585 .3162
74 0.1585 .3162
75 0.1585 .3162
76 0.1585 .3162
77 0.1585 .3162
78 0.1585 .3162
79 0.1585 .3162
80 0.1585 .3162
81 0.1585 .3162
82 0.1585 .3162
83 0.1585 .3162
84 0.1585 .3162
85 0.1585 .3162
86 0.1585 .3162
87 0.1585 .3162
88 0.1585 .3162
89 0.1585 .3162
90 0.1585 .3162
91 0.1585 .3162
92 0.1585 .3162
93 0.1585 .3162
94 0.1585 .3162
95 0.1585 .3162
96 0.1585 .3162
97 0.1585 .3162
98 0.1585 .3162
99 0.1585 .3162

1 0.1259 .0294
2 0.1259 .1170
3 0.1259 .2615
4 0.1259 .4573
5 0.1259 .7041
6 0.1259 .9912
7 0.1259 1.3166
8 0.1259 1.6743
9 0.1259 2.0421
10 0.1259 2.4338
11 0.1259 2.8276
12 0.1259 3.2124
13 0.1259 3.5942
14 0.1259 3.9497
15 0.1259 4.2489
16 0.1259 4.5328
17 0.1259 4.7620
18 0.1259 4.9662
19 0.1259 5.1154
20 0.1259 5.1750
21 0.1259 5.2391
22 0.1259 5.2063
23 0.1259 5.0997
24 0.1259 5.0070
25 0.1259 4.8559
26 0.1259 4.6690
27 0.1259 4.4322
28 0.1259 4.2029
29 0.1259 3.9127
30 0.1259 3.6173
31 0.1259 3.3223
32 0.1259 3.0925
33 0.1259 2.7474
34 0.1259 2.4892
35 0.1259 2.2275
36 0.1259 1.9917
37 0.1259 1.7373
38 0.1259 1.5281
39 0.1259 1.3415
40 0.1259 1.1639
41 0.1259 .9974
42 0.1259 .8621
43 0.1259 .7518
44 0.1259 .6570
45 0.1259 .5727
46 0.1259 .5089
47 0.1259 .4475
48 0.1259 .4115
49 0.1259 .3827
50 0.1259 .3658
51 0.1259 .3508
52 0.1259 .3359
53 0.1259 .3307
54 0.1259 .3256
55 0.1259 .3204
56 0.1259 .3197
57 0.1259 .3189
58 0.1259 .3177
59 0.1259 .3169
60 0.1259 .3168
61 0.1259 .3166
62 0.1259 .3163
63 0.1259 .3162
64 0.1259 .3163
65 0.1259 .3164
66 0.1259 .3162
67 0.1259 .3162
68 0.1259 .3162
69 0.1259 .3162
70 0.1259 .3163
71 0.1259 .3162
72 0.1259 .3162
73 0.1259 .3162
74 0.1259 .3162
75 0.1259 .3162
76 0.1259 .3162
77 0.1259 .3162
78 0.1259 .3162
79 0.1259 .3162
80 0.1259 .3162
81 0.1259 .3162
82 0.1259 .3162
83 0.1259 .3162
84 0.1259 .3162
85 0.1259 .3162
86 0.1259 .3162
87 0.1259 .3162
88 0.1259 .3162
89 0.1259 .3162
90 0.1259 .3162
91 0.1259 .3162
92 0.1259 .3162
93 0.1259 .3162
94 0.1259 .3162
95 0.1259 .3162
96 0.1259 .3162
97 0.1259 .3162
98 0.1259 .3162
99 0.1259 .3162

1 0.1 .0339
2 0.1 .1335
3 0.1 .2984
4 0.1 .5214
5 0.1 .7987
6 0.1 1.1223
7 0.1 1.4669
8 0.1 1.8394
9 0.1 2.2322
10 0.1 2.6315
11 0.1 3.0234
12 0.1 3.3537
13 0.1 3.6776
14 0.1 3.9508
15 0.1 4.1933
16 0.1 4.3667
17 0.1 4.4640
18 0.1 4.5463
19 0.1 4.5062
20 0.1 4.4630
21 0.1 4.3397
22 0.1 4.1847
23 0.1 3.9945
24 0.1 3.7389
25 0.1 3.4607
26 0.1 3.2393
27 0.1 2.9315
28 0.1 2.6367
29 0.1 2.3700
30 0.1 2.1017
31 0.1 1.8581
32 0.1 1.6161
33 0.1 1.4018
34 0.1 1.2193
35 0.1 1.0378
36 0.1 .8832
37 0.1 .7557
38 0.1 .6462
39 0.1 .5702
40 0.1 .5016
41 0.1 .4405
42 0.1 .4040
43 0.1 .3828
44 0.1 .3547
45 0.1 .3439
46 0.1 .3315
47 0.1 .3263
48 0.1 .3229
49 0.1 .3193
50 0.1 .3185
51 0.1 .3175
52 0.1 .3175
53 0.1 .3180
54 0.1 .3164
55 0.1 .3163
56 0.1 .3163
57 0.1 .3163
58 0.1 .3165
59 0.1 .3164
60 0.1 .3162
61 0.1 .3163
62 0.1 .3162
63 0.1 .3162
64 0.1 .3163
65 0.1 .3164
66 0.1 .3162
67 0.1 .3162
68 0.1 .3162
69 0.1 .3162
70 0.1 .3162
71 0.1 .3162
72 0.1 .3162
73 0.1 .3162
74 0.1 .3162
75 0.1 .3162
76 0.1 .3162
77 0.1 .3162
78 0.1 .3162
79 0.1 .3162
80 0.1 .3162
81 0.1 .3162
82 0.1 .3162
83 0.1 .3162
84 0.1 .3162
85 0.1 .3162
86 0.1 .3162
87 0.1 .3162
88 0.1 .3162
89 0.1 .3162
90 0.1 .3162
91 0.1 .3162
92 0.1 .3162
93 0.1 .3162
94 0.1 .3162
95 0.1 .3162
96 0.1 .3162
97 0.1 .3162
98 0.1 .3162
99 0.1 .3162

1 0.0794 .0379
2 0.0794 .1507
3 0.0794 .3320
4 0.0794 .5769
5 0.0794 .8844
6 0.0794 1.2221
7 0.0794 1.5860
8 0.0794 1.9753
9 0.0794 2.3878
10 0.0794 2.7590
11 0.0794 3.1096
12 0.0794 3.4029
13 0.0794 3.6523
14 0.0794 3.8449
15 0.0794 3.9969
16 0.0794 4.0702
17 0.0794 4.0795
18 0.0794 4.0038
19 0.0794 3.8908
20 0.0794 3.7117
21 0.0794 3.4927
22 0.0794 3.2661
23 0.0794 2.9714
24 0.0794 2.7020
25 0.0794 2.4251
26 0.0794 2.1389
27 0.0794 1.8823
28 0.0794 1.6492
29 0.0794 1.4097
30 0.0794 1.1964
31 0.0794 1.0315
32 0.0794 .8644
33 0.0794 .7352
34 0.0794 .6269
35 0.0794 .5382
36 0.0794 .4778
37 0.0794 .4210
38 0.0794 .3865
39 0.0794 .3623
40 0.0794 .3519
41 0.0794 .3320
42 0.0794 .3283
43 0.0794 .3211
44 0.0794 .3203
45 0.0794 .3183
46 0.0794 .3184
47 0.0794 .3171
48 0.0794 .3167
49 0.0794 .3164
50 0.0794 .3163
51 0.0794 .3164
52 0.0794 .3163
53 0.0794 .3164
54 0.0794 .3163
55 0.0794 .3164
56 0.0794 .3162
57 0.0794 .3162
58 0.0794 .3162
59 0.0794 .3162
60 0.0794 .3162
61 0.0794 .3162
62 0.0794 .3162
63 0.0794 .3162
64 0.0794 .3162
65 0.0794 .3162
66 0.0794 .3162
67 0.0794 .3162
68 0.0794 .3162
69 0.0794 .3162
70 0.0794 .3162
71 0.0794 .3162
72 0.0794 .3162
73 0.0794 .3162
74 0.0794 .3162
75 0.0794 .3162
76 0.0794 .3162
77 0.0794 .3162
78 0.0794 .3162
79 0.0794 .3162
80 0.0794 .3162
81 0.0794 .3162
82 0.0794 .3162
83 0.0794 .3162
84 0.0794 .3162
85 0.0794 .3162
86 0.0794 .3162
87 0.0794 .3162
88 0.0794 .3162
89 0.0794 .3162
90 0.0794 .3162
91 0.0794 .3162
92 0.0794 .3162
93 0.0794 .3162
94 0.0794 .3162
95 0.0794 .3162
96 0.0794 .3162
97 0.0794 .3162
98 0.0794 .3162
99 0.0794 .3162

1 0.0631 .0423
2 0.0631 .1665
3 0.0631 .3682
4 0.0631 .6383
5 0.0631 .9570
6 0.0631 1.3199
7 0.0631 1.7109
8 0.0631 2.1156
9 0.0631 2.4825
10 0.0631 2.8171
11 0.0631 3.1358
12 0.0631 3.3582
13 0.0631 3.5410
14 0.0631 3.6562
15 0.0631 3.6665
16 0.0631 3.6207
17 0.0631 3.4947
18 0.0631 3.3359
19 0.0631 3.1242
20 0.0631 2.8766
21 0.0631 2.5924
22 0.0631 2.3391
23 0.0631 2.0531
24 0.0631 1.7943
25 0.0631 1.5350
26 0.0631 1.3000
27 0.0631 1.1104
28 0.0631 .9267
29 0.0631 .7810
30 0.0631 .6557
31 0.0631 .5583
32 0.0631 .4765
33 0.0631 .4193
34 0.0631 .3888
35 0.0631 .3583
36 0.0631 .3404
37 0.0631 .3311
38 0.0631 .3262
39 0.0631 .3195
40 0.0631 .3200
41 0.0631 .3188
42 0.0631 .3168
43 0.0631 .3171
44 0.0631 .3164
45 0.0631 .3167
46 0.0631 .3163
47 0.0631 .3162
48 0.0631 .3162
49 0.0631 .3162
50 0.0631 .3162
51 0.0631 .3162
52 0.0631 .3162
53 0.0631 .3162
54 0.0631 .3162
55 0.0631 .3162
56 0.0631 .3162
57 0.0631 .3162
58 0.0631 .3162
59 0.0631 .3162
60 0.0631 .3162
61 0.0631 .3162
62 0.0631 .3162
63 0.0631 .3162
64 0.0631 .3162
65 0.0631 .3162
66 0.0631 .3162
67 0.0631 .3162
68 0.0631 .3162
69 0.0631 .3162
70 0.0631 .3162
71 0.0631 .3162
72 0.0631 .3162
73 0.0631 .3162
74 0.0631 .3162
75 0.0631 .3162
76 0.0631 .3162
77 0.0631 .3162
78 0.0631 .3162
79 0.0631 .3162
80 0.0631 .3162
81 0.0631 .3162
82 0.0631 .3162
83 0.0631 .3162
84 0.0631 .3162
85 0.0631 .3162
86 0.0631 .3162
87 0.0631 .3162
88 0.0631 .3162
89 0.0631 .3162
90 0.0631 .3162
91 0.0631 .3162
92 0.0631 .3162
93 0.0631 .3162
94 0.0631 .3162
95 0.0631 .3162
96 0.0631 .3162
97 0.0631 .3162
98 0.0631 .3162
99 0.0631 .3162

1 0.0501 .0473
2 0.0501 .1870
3 0.0501 .4111
4 0.0501 .7031
5 0.0501 1.0579
6 0.0501 1.4449
7 0.0501 1.8166
8 0.0501 2.2062
9 0.0501 2.5639
10 0.0501 2.8408
11 0.0501 3.0711
12 0.0501 3.2234
13 0.0501 3.2859
14 0.0501 3.2602
15 0.0501 3.1589
16 0.0501 3.0039
17 0.0501 2.7870
18 0.0501 2.5527
19 0.0501 2.2833
20 0.0501 1.9998
21 0.0501 1.7331
22 0.0501 1.4786
23 0.0501 1.2386
24 0.0501 1.0371
25 0.0501 .8540
26 0.0501 .7034
27 0.0501 .5841
28 0.0501 .5085
29 0.0501 .4389
30 0.0501 .3960
31 0.0501 .3588
32 0.0501 .3425
33 0.0501 .3316
34 0.0501 .3228
35 0.0501 .3203
36 0.0501 .3183
37 0.0501 .3192
38 0.0501 .3165
39 0.0501 .3164
40 0.0501 .3163
41 0.0501 .3163
42 0.0501 .3163
43 0.0501 .3163
44 0.0501 .3162
45 0.0501 .3162
46 0.0501 .3162
47 0.0501 .3162
48 0.0501 .3162
49 0.0501 .3162
50 0.0501 .3162
51 0.0501 .3162
52 0.0501 .3162
53 0.0501 .3162
54 0.0501 .3162
55 0.0501 .3162
56 0.0501 .3162
57 0.0501 .3162
58 0.0501 .3162
59 0.0501 .3162
60 0.0501 .3162
61 0.0501 .3162
62 0.0501 .3162
63 0.0501 .3162
64 0.0501 .3162
65 0.0501 .3162
66 0.0501 .3162
67 0.0501 .3162
68 0.0501 .3162
69 0.0501 .3162
70 0.0501 .3162
71 0.0501 .3162
72 0.0501 .3162
73 0.0501 .3162
74 0.0501 .3162
75 0.0501 .3162
76 0.0501 .3162
77 0.0501 .3162
78 0.0501 .3162
79 0.0501 .3162
80 0.0501 .3162
81 0.0501 .3162
82 0.0501 .3162
83 0.0501 .3162
84 0.0501 .3162
85 0.0501 .3162
86 0.0501 .3162
87 0.0501 .3162
88 0.0501 .3162
89 0.0501 .3162
90 0.0501 .3162
91 0.0501 .3162
92 0.0501 .3162
93 0.0501 .3162
94 0.0501 .3162
95 0.0501 .3162
96 0.0501 .3162
97 0.0501 .3162
98 0.0501 .3162
99 0.0501 .3162

1 0.0398 .0539
2 0.0398 .2116
3 0.0398 .4607
4 0.0398 .7826
5 0.0398 1.1559
6 0.0398 1.5523
7 0.0398 1.9256
8 0.0398 2.2598
9 0.0398 2.5552
10 0.0398 2.7604
11 0.0398 2.8556
12 0.0398 2.9163
13 0.0398 2.8242
14 0.0398 2.6743
15 0.0398 2.4790
16 0.0398 2.2327
17 0.0398 1.9604
18 0.0398 1.6812
19 0.0398 1.4293
20 0.0398 1.1819
21 0.0398 .9751
22 0.0398 .7868
23 0.0398 .6464
24 0.0398 .5329
25 0.0398 .4527
26 0.0398 .3983
27 0.0398 .3586
28 0.0398 .3448
29 0.0398 .3287
30 0.0398 .3235
31 0.0398 .3195
32 0.0398 .3176
33 0.0398 .3183
34 0.0398 .3169
35 0.0398 .3177
36 0.0398 .3167
37 0.0398 .3163
38 0.0398 .3162
39 0.0398 .3162
40 0.0398 .3162
41 0.0398 .3163
42 0.0398 .3162
43 0.0398 .3162
44 0.0398 .3162
45 0.0398 .3162
46 0.0398 .3162
47 0.0398 .3162
48 0.0398 .3162
49 0.0398 .3162
50 0.0398 .3162
51 0.0398 .3162
52 0.0398 .3162
53 0.0398 .3162
54 0.0398 .3162
55 0.0398 .3162
56 0.0398 .3162
57 0.0398 .3162
58 0.0398 .3162
59 0.0398 .3162
60 0.0398 .3162
61 0.0398 .3162
62 0.0398 .3162
63 0.0398 .3162
64 0.0398 .3162
65 0.0398 .3162
66 0.0398 .3162
67 0.0398 .3162
68 0.0398 .3162
69 0.0398 .3162
70 0.0398 .3162
71 0.0398 .3162
72 0.0398 .3162
73 0.0398 .3162
74 0.0398 .3162
75 0.0398 .3162
76 0.0398 .3162
77 0.0398 .3162
78 0.0398 .3162
79 0.0398 .3162
80 0.0398 .3162
81 0.0398 .3162
82 0.0398 .3162
83 0.0398 .3162
84 0.0398 .3162
85 0.0398 .3162
86 0.0398 .3162
87 0.0398 .3162
88 0.0398 .3162
89 0.0398 .3162
90 0.0398 .3162
91 0.0398 .3162
92 0.0398 .3162
93 0.0398 .3162
94 0.0398 .3162
95 0.0398 .3162
96 0.0398 .3162
97 0.0398 .3162
98 0.0398 .3162
99 0.0398 .3162

1 0.0316 .0603
2 0.0316 .2342
3 0.0316 .5071
4 0.0316 .8527
5 0.0316 1.2438
6 0.0316 1.6288
7 0.0316 1.9814
8 0.0316 2.2655
9 0.0316 2.4835
10 0.0316 2.5856
11 0.0316 2.5710
12 0.0316 2.4778
13 0.0316 2.3012
14 0.0316 2.0718
15 0.0316 1.8119
16 0.0316 1.5451
17 0.0316 1.2820
18 0.0316 1.0405
19 0.0316 .8430
20 0.0316 .6730
21 0.0316 .5497
22 0.0316 .4552
23 0.0316 .3936
24 0.0316 .3584
25 0.0316 .3388
26 0.0316 .3274
27 0.0316 .3221
28 0.0316 .3192
29 0.0316 .3178
30 0.0316 .3171
31 0.0316 .3170
32 0.0316 .3163
33 0.0316 .3165
34 0.0316 .3162
35 0.0316 .3162
36 0.0316 .3162
37 0.0316 .3162
38 0.0316 .3162
39 0.0316 .3162
40 0.0316 .3162
41 0.0316 .3162
42 0.0316 .3162
43 0.0316 .3162
44 0.0316 .3162
45 0.0316 .3162
46 0.0316 .3162
47 0.0316 .3162
48 0.0316 .3162
49 0.0316 .3162
50 0.0316 .3162
51 0.0316 .3162
52 0.0316 .3162
53 0.0316 .3162
54 0.0316 .3162
55 0.0316 .3162
56 0.0316 .3162
57 0.0316 .3162
58 0.0316 .3162
59 0.0316 .3162
60 0.0316 .3162
61 0.0316 .3162
62 0.0316 .3162
63 0.0316 .3162
64 0.0316 .3162
65 0.0316 .3162
66 0.0316 .3162
67 0.0316 .3162
68 0.0316 .3162
69 0.0316 .3162
70 0.0316 .3162
71 0.0316 .3162
72 0.0316 .3162
73 0.0316 .3162
74 0.0316 .3162
75 0.0316 .3162
76 0.0316 .3162
77 0.0316 .3162
78 0.0316 .3162
79 0.0316 .3162
80 0.0316 .3162
81 0.0316 .3162
82 0.0316 .3162
83 0.0316 .3162
84 0.0316 .3162
85 0.0316 .3162
86 0.0316 .3162
87 0.0316 .3162
88 0.0316 .3162
89 0.0316 .3162
90 0.0316 .3162
91 0.0316 .3162
92 0.0316 .3162
93 0.0316 .3162
94 0.0316 .3162
95 0.0316 .3162
96 0.0316 .3162
97 0.0316 .3162
98 0.0316 .3162
99 0.0316 .3162

1 0.0251 .0675
2 0.0251 .2617
3 0.0251 .5596
4 0.0251 .9314
5 0.0251 1.3243
6 0.0251 1.6921
7 0.0251 2.0048
8 0.0251 2.2100
9 0.0251 2.3172
10 0.0251 2.2870
11 0.0251 2.1853
12 0.0251 1.9928
13 0.0251 1.7435
14 0.0251 1.4686
15 0.0251 1.2166
16 0.0251 .9731
17 0.0251 .7616
18 0.0251 .6056
19 0.0251 .4952
20 0.0251 .4100
21 0.0251 .3660
22 0.0251 .3409
23 0.0251 .3280
24 0.0251 .3219
25 0.0251 .3183
26 0.0251 .3173
27 0.0251 .3166
28 0.0251 .3174
29 0.0251 .3163
30 0.0251 .3163
31 0.0251 .3163
32 0.0251 .3163
33 0.0251 .3164
34 0.0251 .3162
35 0.0251 .3162
36 0.0251 .3162
37 0.0251 .3162
38 0.0251 .3162
39 0.0251 .3162
40 0.0251 .3162
41 0.0251 .3162
42 0.0251 .3162
43 0.0251 .3162
44 0.0251 .3162
45 0.0251 .3162
46 0.0251 .3162
47 0.0251 .3162
48 0.0251 .3162
49 0.0251 .3162
50 0.0251 .3162
51 0.0251 .3162
52 0.0251 .3162
53 0.0251 .3162
54 0.0251 .3162
55 0.0251 .3162
56 0.0251 .3162
57 0.0251 .3162
58 0.0251 .3162
59 0.0251 .3162
60 0.0251 .3162
61 0.0251 .3162
62 0.0251 .3162
63 0.0251 .3162
64 0.0251 .3162
65 0.0251 .3162
66 0.0251 .3162
67 0.0251 .3162
68 0.0251 .3162
69 0.0251 .3162
70 0.0251 .3162
71 0.0251 .3162
72 0.0251 .3162
73 0.0251 .3162
74 0.0251 .3162
75 0.0251 .3162
76 0.0251 .3162
77 0.0251 .3162
78 0.0251 .3162
79 0.0251 .3162
80 0.0251 .3162
81 0.0251 .3162
82 0.0251 .3162
83 0.0251 .3162
84 0.0251 .3162
85 0.0251 .3162
86 0.0251 .3162
87 0.0251 .3162
88 0.0251 .3162
89 0.0251 .3162
90 0.0251 .3162
91 0.0251 .3162
92 0.0251 .3162
93 0.0251 .3162
94 0.0251 .3162
95 0.0251 .3162
96 0.0251 .3162
97 0.0251 .3162
98 0.0251 .3162
99 0.0251 .3162

1 0.02 .0756
2 0.02 .2924
3 0.02 .6195
4 0.02 1.0038
5 0.02 1.3864
6 0.02 1.7276
7 0.02 1.9567
8 0.02 2.0668
9 0.02 2.0482
10 0.02 1.9056
11 0.02 1.6976
12 0.02 1.4415
13 0.02 1.1785
14 0.02 .9284
15 0.02 .7236
16 0.02 .5651
17 0.02 .4547
18 0.02 .3847
19 0.02 .3466
20 0.02 .3295
21 0.02 .3244
22 0.02 .3182
23 0.02 .3172
24 0.02 .3165
25 0.02 .3165
26 0.02 .3174
27 0.02 .3163
28 0.02 .3162
29 0.02 .3163
30 0.02 .3162
31 0.02 .3162
32 0.02 .3162
33 0.02 .3162
34 0.02 .3162
35 0.02 .3162
36 0.02 .3162
37 0.02 .3162
38 0.02 .3162
39 0.02 .3162
40 0.02 .3162
41 0.02 .3162
42 0.02 .3162
43 0.02 .3162
44 0.02 .3162
45 0.02 .3162
46 0.02 .3162
47 0.02 .3162
48 0.02 .3162
49 0.02 .3162
50 0.02 .3162
51 0.02 .3162
52 0.02 .3162
53 0.02 .3162
54 0.02 .3162
55 0.02 .3162
56 0.02 .3162
57 0.02 .3162
58 0.02 .3162
59 0.02 .3162
60 0.02 .3162
61 0.02 .3162
62 0.02 .3162
63 0.02 .3162
64 0.02 .3162
65 0.02 .3162
66 0.02 .3162
67 0.02 .3162
68 0.02 .3162
69 0.02 .3162
70 0.02 .3162
71 0.02 .3162
72 0.02 .3162
73 0.02 .3162
74 0.02 .3162
75 0.02 .3162
76 0.02 .3162
77 0.02 .3162
78 0.02 .3162
79 0.02 .3162
80 0.02 .3162
81 0.02 .3162
82 0.02 .3162
83 0.02 .3162
84 0.02 .3162
85 0.02 .3162
86 0.02 .3162
87 0.02 .3162
88 0.02 .3162
89 0.02 .3162
90 0.02 .3162
91 0.02 .3162
92 0.02 .3162
93 0.02 .3162
94 0.02 .3162
95 0.02 .3162
96 0.02 .3162
97 0.02 .3162
98 0.02 .3162
99 0.02 .3162

1 0.0158 .0853
2 0.0158 .3261
3 0.0158 .6752
4 0.0158 1.0697
5 0.0158 1.4286
6 0.0158 1.7054
7 0.0158 1.8366
8 0.0158 1.8331
9 0.0158 1.6909
10 0.0158 1.4636
11 0.0158 1.2064
12 0.0158 .9502
13 0.0158 .7235
14 0.0158 .5617
15 0.0158 .4444
16 0.0158 .3779
17 0.0158 .3428
18 0.0158 .3273
19 0.0158 .3211
20 0.0158 .3183
21 0.0158 .3169
22 0.0158 .3165
23 0.0158 .3163
24 0.0158 .3164
25 0.0158 .3162
26 0.0158 .3164
27 0.0158 .3162
28 0.0158 .3163
29 0.0158 .3162
30 0.0158 .3162
31 0.0158 .3162
32 0.0158 .3162
33 0.0158 .3162
34 0.0158 .3162
35 0.0158 .3162
36 0.0158 .3162
37 0.0158 .3162
38 0.0158 .3162
39 0.0158 .3162
40 0.0158 .3162
41 0.0158 .3162
42 0.0158 .3162
43 0.0158 .3162
44 0.0158 .3162
45 0.0158 .3162
46 0.0158 .3162
47 0.0158 .3162
48 0.0158 .3162
49 0.0158 .3162
50 0.0158 .3162
51 0.0158 .3162
52 0.0158 .3162
53 0.0158 .3162
54 0.0158 .3162
55 0.0158 .3162
56 0.0158 .3162
57 0.0158 .3162
58 0.0158 .3162
59 0.0158 .3162
60 0.0158 .3162
61 0.0158 .3162
62 0.0158 .3162
63 0.0158 .3162
64 0.0158 .3162
65 0.0158 .3162
66 0.0158 .3162
67 0.0158 .3162
68 0.0158 .3162
69 0.0158 .3162
70 0.0158 .3162
71 0.0158 .3162
72 0.0158 .3162
73 0.0158 .3162
74 0.0158 .3162
75 0.0158 .3162
76 0.0158 .3162
77 0.0158 .3162
78 0.0158 .3162
79 0.0158 .3162
80 0.0158 .3162
81 0.0158 .3162
82 0.0158 .3162
83 0.0158 .3162
84 0.0158 .3162
85 0.0158 .3162
86 0.0158 .3162
87 0.0158 .3162
88 0.0158 .3162
89 0.0158 .3162
90 0.0158 .3162
91 0.0158 .3162
92 0.0158 .3162
93 0.0158 .3162
94 0.0158 .3162
95 0.0158 .3162
96 0.0158 .3162
97 0.0158 .3162
98 0.0158 .3162
99 0.0158 .3162

1 0.0126 .0958
2 0.0126 .3616
3 0.0126 .7308
4 0.0126 1.1289
5 0.0126 1.4457
6 0.0126 1.6298
7 0.0126 1.6520
8 0.0126 1.5368
9 0.0126 1.3085
10 0.0126 1.0452
11 0.0126 .7977
12 0.0126 .6038
13 0.0126 .4621
14 0.0126 .3816
15 0.0126 .3412
16 0.0126 .3258
17 0.0126 .3193
18 0.0126 .3177
19 0.0126 .3172
20 0.0126 .3167
21 0.0126 .3163
22 0.0126 .3163
23 0.0126 .3163
24 0.0126 .3162
25 0.0126 .3163
26 0.0126 .3162
27 0.0126 .3162
28 0.0126 .3162
29 0.0126 .3162
30 0.0126 .3162
31 0.0126 .3162
32 0.0126 .3162
33 0.0126 .3162
34 0.0126 .3162
35 0.0126 .3162
36 0.0126 .3162
37 0.0126 .3162
38 0.0126 .3162
39 0.0126 .3162
40 0.0126 .3162
41 0.0126 .3162
42 0.0126 .3162
43 0.0126 .3162
44 0.0126 .3162
45 0.0126 .3162
46 0.0126 .3162
47 0.0126 .3162
48 0.0126 .3162
49 0.0126 .3162
50 0.0126 .3162
51 0.0126 .3162
52 0.0126 .3162
53 0.0126 .3162
54 0.0126 .3162
55 0.0126 .3162
56 0.0126 .3162
57 0.0126 .3162
58 0.0126 .3162
59 0.0126 .3162
60 0.0126 .3162
61 0.0126 .3162
62 0.0126 .3162
63 0.0126 .3162
64 0.0126 .3162
65 0.0126 .3162
66 0.0126 .3162
67 0.0126 .3162
68 0.0126 .3162
69 0.0126 .3162
70 0.0126 .3162
71 0.0126 .3162
72 0.0126 .3162
73 0.0126 .3162
74 0.0126 .3162
75 0.0126 .3162
76 0.0126 .3162
77 0.0126 .3162
78 0.0126 .3162
79 0.0126 .3162
80 0.0126 .3162
81 0.0126 .3162
82 0.0126 .3162
83 0.0126 .3162
84 0.0126 .3162
85 0.0126 .3162
86 0.0126 .3162
87 0.0126 .3162
88 0.0126 .3162
89 0.0126 .3162
90 0.0126 .3162
91 0.0126 .3162
92 0.0126 .3162
93 0.0126 .3162
94 0.0126 .3162
95 0.0126 .3162
96 0.0126 .3162
97 0.0126 .3162
98 0.0126 .3162
99 0.0126 .3162

1 0.01 .1070
2 0.01 .3991
3 0.01 .7878
4 0.01 1.1631
5 0.01 1.4113
6 0.01 1.4935
7 0.01 1.3931
8 0.01 1.1832
9 0.01 .9277
10 0.01 .6914
11 0.01 .5106
12 0.01 .4001
13 0.01 .3492
14 0.01 .3269
15 0.01 .3199
16 0.01 .3178
17 0.01 .3167
18 0.01 .3164
19 0.01 .3164
20 0.01 .3162
21 0.01 .3163
22 0.01 .3162
23 0.01 .3162
24 0.01 .3162
25 0.01 .3162
26 0.01 .3162
27 0.01 .3162
28 0.01 .3162
29 0.01 .3162
30 0.01 .3162
31 0.01 .3162
32 0.01 .3162
33 0.01 .3162
34 0.01 .3162
35 0.01 .3162
36 0.01 .3162
37 0.01 .3162
38 0.01 .3162
39 0.01 .3162
40 0.01 .3162
41 0.01 .3162
42 0.01 .3162
43 0.01 .3162
44 0.01 .3162
45 0.01 .3162
46 0.01 .3162
47 0.01 .3162
48 0.01 .3162
49 0.01 .3162
50 0.01 .3162
51 0.01 .3162
52 0.01 .3162
53 0.01 .3162
54 0.01 .3162
55 0.01 .3162
56 0.01 .3162
57 0.01 .3162
58 0.01 .3162
59 0.01 .3162
60 0.01 .3162
61 0.01 .3162
62 0.01 .3162
63 0.01 .3162
64 0.01 .3162
65 0.01 .3162
66 0.01 .3162
67 0.01 .3162
68 0.01 .3162
69 0.01 .3162
70 0.01 .3162
71 0.01 .3162
72 0.01 .3162
73 0.01 .3162
74 0.01 .3162
75 0.01 .3162
76 0.01 .3162
77 0.01 .3162
78 0.01 .3162
79 0.01 .3162
80 0.01 .3162
81 0.01 .3162
82 0.01 .3162
83 0.01 .3162
84 0.01 .3162
85 0.01 .3162
86 0.01 .3162
87 0.01 .3162
88 0.01 .3162
89 0.01 .3162
90 0.01 .3162
91 0.01 .3162
92 0.01 .3162
93 0.01 .3162
94 0.01 .3162
95 0.01 .3162
96 0.01 .3162
97 0.01 .3162
98 0.01 .3162
99 0.01 .3162
